# Supplementary material for: Single-cell metabolic profiling reveals subgroups of primary human hepatocytes with heterogeneous responses to drug challenge
Source: Genome Biol. 2023 Oct 17;24:234. doi: 10.1186/s13059-023-03075-9 (PMC10583437; doi:10.1186/s13059-023-03075-9)
Supplement: Supplementary file 2 — Additional file 2: Table S1. Metadata donors. [file 13059_2023_3075_MOESM2_ESM.xlsx]

## Sheet: Supp_Tab1_Donors_metadata
Batch	Lot number	Donor age	Ethnic	Gender	BMI	Drug/Tobacco/Alcohol use	Diabetes	Thaw viability	Thaw yield	Conditions	Fold indcution CYP1A2 (Lonza)	mRNA CYP1A2 FC in vitro	Fold indcution CYP2B6 (Lonza)	mRNA CYP2B6 FC in vitro	Fold induction CYP3A4 (Lonza)	mRNA CYP3A4 FC in vitro	Phase I: 7-Ethoxycoumarin	Phase I: 7-Hydroxycoumarin
1	HUM180812	57	Hispanic	Male	21.1	No/No/Social	No	90	2.7	4	2.7	4.47	13.5	-0.94	3.4	-2.78	+	+
1	HUM4152	18	Caucasian	Male	24.3	Yes/No/No	No	82	6.9	4	29.3	19.42	30.2	3.65	23.3	3.83	+	+
2	HUM181641	56	Caucasian	Male	27	Yes/No/Social	No	88.6	7.7	4	21	3.45	7.8	5.37	11	2.67	+	+
2	HUM4190	26	Caucasian	Male	22	No/Yes/No	No	81	7.2	4	23	2.14	11	7.85	6	-5.02	+	+
										MEAN	19	7.37	15.625	3.9825	10.925	-0.325
										ST.DEV	11.4277	8.08974	9.99279	3.70694	8.83228	4.25457
										SEM	5.71387	4.04487	4.99639	1.85347	4.41614	2.12729
