# Supplementary material for: Single-cell metabolic profiling reveals subgroups of primary human hepatocytes with heterogeneous responses to drug challenge
Source: Genome Biol. 2023 Oct 17;24:234. doi: 10.1186/s13059-023-03075-9 (PMC10583437; doi:10.1186/s13059-023-03075-9)
Supplement: Supplementary file 3 — Additional file 3: Table S2. Marker genes. [file 13059_2023_3075_MOESM3_ESM.xlsx]

## Sheet: Supp_Tab2_Marker_genes
Category	Broad category	ID Human	Gene symbol Human	Reference	Column6
aging	stress	ENSG00000204673	AKT1S1	Mota-Martorell et al. 2020. GeroScience
aging	stress	ENSG00000141505	ASGR1	Angelidis et al. 2019. Nat Comm
aging	stress	ENSG00000147889	CDKN2A	Almanzar et al. 2020. Nature
aging	stress	ENSG00000198793	MTOR	Angelidis et al. 2019. Nat Comm
Aminoacid_metabolism	metabolism	ENSG00000065457	ADAT1	Takahara et al. 2006. World J Gastroenterol
Aminoacid_metabolism	metabolism	ENSG00000144908	ALDH1L1	Takahara et al. 2006. World J Gastroenterol
Aminoacid_metabolism	metabolism	ENSG00000119711	ALDH6A1	Takahara et al. 2006. World J Gastroenterol
Aminoacid_metabolism	metabolism	ENSG00000130707	ASS1	Takahara et al. 2006. World J Gastroenterol
Aminoacid_metabolism	metabolism	ENSG00000083123	BCKDHA	Takahara et al. 2006. World J Gastroenterol
Aminoacid_metabolism	metabolism	ENSG00000248098	BCKDHB	Takahara et al. 2006. World J Gastroenterol
Aminoacid_metabolism	metabolism	ENSG00000145692	BHMT	Takahara et al. 2006. World J Gastroenterol
Aminoacid_metabolism	metabolism	ENSG00000129596	CDO1	Takahara et al. 2006. World J Gastroenterol
Aminoacid_metabolism	metabolism	ENSG00000047457	CP	Gaware, Vinayak, et al. 2011. International Journal of Biomedical Science
Aminoacid_metabolism	metabolism	ENSG00000132693	CRP	Hurlimann et al. 1966. J Exp Med.
Aminoacid_metabolism	metabolism	ENSG00000139631	CSAD	Takahara et al. 2006. World J Gastroenterol
Aminoacid_metabolism	metabolism	ENSG00000161634	DCD	Takahara et al. 2006. World J Gastroenterol
Aminoacid_metabolism	metabolism	ENSG00000132837	DMGDH	Takahara et al. 2006. World J Gastroenterol
Aminoacid_metabolism	metabolism	ENSG00000115414	FN1	Tamkun and Hynes. 1983. J. Biol. Chem.
Aminoacid_metabolism	metabolism	ENSG00000140564	FURIN	Essalmani et al. 2011. J. Biol. Them
Aminoacid_metabolism	metabolism	ENSG00000130005	GAMT	Takahara et al. 2006. World J Gastroenterol
Aminoacid_metabolism	metabolism	ENSG00000145321	GC	Tiangang and Udayan. 2016. Adv Pharmacol.
Aminoacid_metabolism	metabolism	ENSG00000135423	GLS2	Takahara et al. 2006. World J Gastroenterol
Aminoacid_metabolism	metabolism	ENSG00000124713	GNMT	Takahara et al. 2006. World J Gastroenterol
Aminoacid_metabolism	metabolism	ENSG00000120053	GOT1	Takahara et al. 2006. World J Gastroenterol
Aminoacid_metabolism	metabolism	ENSG00000125166	GOT2	Sookian et al. 2016. American Journal of Clinical Nutrition
Aminoacid_metabolism	metabolism	ENSG00000167701	GPT1	Sookian et al. 2016. American Journal of Clinical Nutrition
Aminoacid_metabolism	metabolism	ENSG00000167701	GPT2	Sookian et al. 2016. American Journal of Clinical Nutrition
Aminoacid_metabolism	metabolism	ENSG00000133475	GGT1	Scalise et al. 2016. Thrombosis Journal
Aminoacid_metabolism	metabolism	ENSG00000133475	GGT2	West et al. 2013. Antiox Redox Signal
Aminoacid_metabolism	metabolism	ENSG00000172482	AGXT	Sun et al. 2019. Journal of Translational Medicine
Aminoacid_metabolism	metabolism	ENSG00000244067	GSTA2	Takahara et al. 2006. World J Gastroenterol
Aminoacid_metabolism	metabolism	ENSG00000182793	GSTA5	Takahara et al. 2006. World J Gastroenterol
Aminoacid_metabolism	metabolism	ENSG00000134202	GSTM3	Takahara et al. 2006. World J Gastroenterol
Aminoacid_metabolism	metabolism	ENSG00000162882	HAAO	Takahara et al. 2006. World J Gastroenterol
Aminoacid_metabolism	metabolism	ENSG00000063854	HAGH	Takahara et al. 2006. World J Gastroenterol
Aminoacid_metabolism	metabolism	ENSG00000084110	HAL	Takahara et al. 2006. World J Gastroenterol
Aminoacid_metabolism	metabolism	ENSG00000257017	HP	Zhang, Shu, et al. 2011. Molecular BioSystems
Aminoacid_metabolism	metabolism	ENSG00000110169	HPX	Hassaan, Passainte S., et al. 2015. Physiology Journal
Aminoacid_metabolism	metabolism	ENSG00000017427	IGF1	Kineman, Rhonda D., et al. 2018. J Mol Endocrinol
Aminoacid_metabolism	metabolism	ENSG00000128928	IVD	Takahara et al. 2006. World J Gastroenterol
Aminoacid_metabolism	metabolism	ENSG00000117009	KMO	Takahara et al. 2006. World J Gastroenterol
Aminoacid_metabolism	metabolism	ENSG00000115919	KYNU	Takahara et al. 2006. World J Gastroenterol
Aminoacid_metabolism	metabolism	ENSG00000151224	MAT1A	Takahara et al. 2006. World J Gastroenterol
Aminoacid_metabolism	metabolism	ENSG00000036473	OTC	Takahara et al. 2006. World J Gastroenterol
Aminoacid_metabolism	metabolism	ENSG00000250799	PRODH2	Takahara et al. 2006. World J Gastroenterol
Aminoacid_metabolism	metabolism	ENSG00000123453	SARDH	Takahara et al. 2006. World J Gastroenterol
Aminoacid_metabolism	metabolism	ENSG00000135094	SDS	Takahara et al. 2006. World J Gastroenterol
Aminoacid_metabolism	metabolism	ENSG00000123561	SERPINA7	Soheilipour, Fahimeh, et al. 2016. Mol Genet Metab Rep
Aminoacid_metabolism	metabolism	ENSG00000129214	SHBG	Hua, Xiaomin, et al. 2017. Scientific reports
Aminoacid_metabolism	metabolism	ENSG00000091513	TF	Kuscuoglu et al. 2018. Journal of Hepatology.
Aminoacid_metabolism	metabolism	ENSG00000118271	TTR	Tiangang and Udayan, 2016., Adv Pharmacol.
Aminoacid_metabolism	metabolism	ENSG00000240520	UOX	Takahara et al. 2006. World J Gastroenterol
anti_apoptotic	stress	ENSG00000171791	BCL2	Cazanave et al. 2009. Hepatology
anti_apoptotic	stress	ENSG00000171552	BCL2L1	Cazanave et al. 2009. Hepatology
anti_apoptotic	stress	ENSG00000146678	IGFBP1	Leu and George. 2007. Genes Dev
anti_apoptotic	stress	ENSG00000143384	MCL1	Cazanave et al. 2009. Hepatology
anti_apoptotic	stress	ENSG00000105372	RPS19	Sieff eta l. 2008. Blood
autophagy	stress	ENSG00000197548	ATG7	Byun et al. 2020. Nat Comm
autophagy	stress	ENSG00000134109	EDEM1	Cao et al. 2012. Curr. Biol
autophagy	stress	ENSG00000105550	FGF21	Byun et al. 2020. Natt Cumm
autophagy	stress	ENSG00000051108	HERPUD1	Cao et al. 2012. Curr. Biol
autophagy	stress	ENSG00000162298	HRD1	Cao et al. 2012. Curr. Biol
autophagy	stress	ENSG00000101460	MAP1LC3A	Byun et al. 2020. Nat Comm
autophagy	stress	ENSG00000139644	TMBIM6	Kim et al. 2021. Autophagy
autophagy	stress	ENSG00000171206	TRIM8	Liu et al. 2020. Cell
autophagy	stress	ENSG00000177169	ULK1	Byun et al. 2020. Nat Comm
Bile_synthesis	metabolism	ENSG00000118217	ATF6	Maruyama et al. 2013. Biosci Biotechnol. Biochem.
Bile_synthesis	metabolism	ENSG00000136881	BAAT	Chiang et al. 2018. Gene Expr.
Bile_synthesis	metabolism	ENSG00000135929	CYP27A1	Chiang et al. 2018. Gene Expr.
Bile_synthesis	metabolism	ENSG00000167910	CYP7A1	Chiang et al. 2018. Gene Expr.
Bile_synthesis	metabolism	ENSG00000180432	CYP8B1	Chiang et al. 2018. Gene Expr.
Bile_synthesis	metabolism	ENSG00000172893	DHCR7	Ling, et al. 2011. J Steroid Biochem Mol Biol
Bile_synthesis	metabolism	ENSG00000079459	FDFT1	Xi et al. 2020. International Immunopharmacology
Bile_synthesis	metabolism	ENSG00000160752	FDPS	Ishimoto et al. 2010. Biochem J.
Bile_synthesis	metabolism	ENSG00000160867	FGFR4	Chiang et al. 2018. Gene Expr.
Bile_synthesis	metabolism	ENSG00000179921	GPBAR1	Chiang et al. 2018. Gene Expr.
Bile_synthesis	metabolism	ENSG00000134240	HMGCS2	Jeb, Hiller. 2018. eLife
Bile_synthesis	metabolism	ENSG00000099377	HSD3B7	Chiang et al. 2018. Gene Expr.
Bile_synthesis	metabolism	ENSG00000052802	MSMO1	Ershov et al. 2021. Biomedicines
Bile_synthesis	metabolism	ENSG00000131910	NR0B2	Zhu et al. 2021. Front. Oncol.
Bile_synthesis	metabolism	ENSG00000025434	NR1H3	Chiang et al. 2018. Gene Expr.
Bile_synthesis	metabolism	ENSG00000012504	NR1H4	Chiang et al. 2018. Gene Expr.
Bile_synthesis	metabolism	ENSG00000144852	NR1I2	Chiang et al. 2018. Gene Expr.
Bile_synthesis	metabolism	ENSG00000143257	NR1I3	Chiang et al. 2018. Gene Expr.
Bile_synthesis	metabolism	ENSG00000267534	S1PR2	Chiang et al. 2018. Gene Expr.
Bile_synthesis	metabolism	ENSG00000072310	SREBF1	Brown, Goldstein. 1997. Cell
Bile_synthesis	metabolism	ENSG00000105398	SULT2A1	Chiang et al. 2018. Gene Expr.
Bile_synthesis	metabolism	ENSG00000111424	VDR	Chiang et al. 2018. Gene Expr.
CH_metabolism	CH_metabolism	ENSG00000131473	ACLY	Rodriguez De Ita et al. 2015. J Transl Med
CH_metabolism	CH_metabolism	ENSG00000122729	ACO1	Rodriguez De Ita et al. 2015. J Transl Med
CH_metabolism	CH_metabolism	ENSG00000100412	ACO2	Rodriguez De Ita et al. 2015. J Transl Med
CH_metabolism	CH_metabolism	ENSG00000130707	ASS1	Aizarani et al. 2019. Nature
CH_metabolism	CH_metabolism	ENSG00000095321	CRAT	Adeva-Andani. 2016. Biosci Reports
CH_metabolism	CH_metabolism	ENSG00000060566	CREB3L3	Cao et al. 2012. Curr. Biol
CH_metabolism	CH_metabolism	ENSG00000160741	CRTC2	Cao et al. 2012. Curr. Biol
CH_metabolism	CH_metabolism	ENSG00000150768	DLAT	Rodriguez De Ita et al. 2015. J Transl Med
CH_metabolism	CH_metabolism	ENSG00000091140	DLD	Rodriguez De Ita et al. 2015. J Transl Med
CH_metabolism	CH_metabolism	ENSG00000119689	DLST	Rodriguez De Ita et al. 2015. J Transl Med
CH_metabolism	CH_metabolism	ENSG00000165140	FBP1	Rodriguez De Ita et al. 2015. J Transl Med
CH_metabolism	CH_metabolism	ENSG00000130957	FBP2	Rodriguez De Ita et al. 2015. J Transl Med
CH_metabolism	CH_metabolism	ENSG00000131482	G6PC1	Rodriguez De Ita et al. 2015. J Transl Med
CH_metabolism	CH_metabolism	ENSG00000141349	G6PC3	Rodriguez De Ita et al. 2015. J Transl Med
CH_metabolism	CH_metabolism	ENSG00000117308	GALE	Adeva-Andani. 2016. Biosci Reports
CH_metabolism	CH_metabolism	ENSG00000213930	GALT	Adeva-Andani. 2016. Biosci Reports
CH_metabolism	CH_metabolism	ENSG00000198380	GFPT1	Adeva-Andani. 2016. Biosci Reports
CH_metabolism	CH_metabolism	ENSG00000100522	GNPNAT1	Adeva-Andani. 2016. Biosci Reports
CH_metabolism	CH_metabolism	ENSG00000105220	GPI	Adeva-Andani. 2016. Biosci Reports
CH_metabolism	CH_metabolism	ENSG00000135100	HNF1A	Odom, D. T., et al. 2004. Science / Adeva-Andani. 2016. Biosci Reports
CH_metabolism	CH_metabolism	ENSG00000275410	HNF1B	Adeva-Andani. 2016. Biosci Reports
CH_metabolism	CH_metabolism	ENSG00000101076	HNF4A	Adeva-Andani. 2016. Biosci Reports / Odom, D. T., et al. 2004. Science
CH_metabolism	CH_metabolism	ENSG00000138413	IDH1	Rodriguez De Ita et al. 2015. J Transl Med
CH_metabolism	CH_metabolism	ENSG00000182054	IDH2	Rodriguez De Ita et al. 2015. J Transl Med
CH_metabolism	CH_metabolism	ENSG00000166411	IDH3A	Rodriguez De Ita et al. 2015. J Transl Med
CH_metabolism	CH_metabolism	ENSG00000134333	LDHA	Adeva-Andani. 2016. Biosci Reports
CH_metabolism	CH_metabolism	ENSG00000111716	LDHB	Adeva-Andani. 2016. Biosci Reports
CH_metabolism	CH_metabolism	ENSG00000166796	LDHC	Adeva-Andani. 2016. Biosci Reports
CH_metabolism	CH_metabolism	ENSG00000173599	PC	Rodriguez De Ita et al. 2015. J Transl Med
CH_metabolism	CH_metabolism	ENSG00000124253	PCK1	Adeva-Andani. 2016. Biosci Reports / Rodriguez De Ita et al. 2015. Journal of Translational Medicine
CH_metabolism	CH_metabolism	ENSG00000100889	PCK2	Rodriguez De Ita et al. 2015. J Transl Med
CH_metabolism	CH_metabolism	ENSG00000131828	PDH1A	Adeva-Andani. 2016. Biosci Reports
CH_metabolism	CH_metabolism	ENSG00000168291	PDHB	Adeva-Andani. 2016. Biosci Reports
CH_metabolism	CH_metabolism	ENSG00000152256	PDK1	Rodriguez De Ita et al. 2015. J Transl Med
CH_metabolism	CH_metabolism	ENSG00000005882	PDK2	Rodriguez De Ita et al. 2015. J Transl Med
CH_metabolism	CH_metabolism	ENSG00000067992	PDK3	Rodriguez De Ita et al. 2015. J Transl Med
CH_metabolism	CH_metabolism	ENSG00000004799	PDK4	Rodriguez De Ita et al. 2015. J Transl Med
CH_metabolism	CH_metabolism	ENSG00000172840	PDP2	Rodriguez De Ita et al. 2015. J Transl Med
CH_metabolism	CH_metabolism	ENSG00000079739	PGM1	Adeva-Andani. 2016. Biosci Reports
CH_metabolism	CH_metabolism	ENSG00000169299	PGM2	Adeva-Andani. 2016. Biosci Reports
CH_metabolism	CH_metabolism	ENSG00000013375	PGM3	Adeva-Andani. 2016. Biosci Reports
CH_metabolism	CH_metabolism	ENSG00000154330	PGM5	Adeva-Andani. 2016. Biosci Reports
CH_metabolism	CH_metabolism	ENSG00000110436	SLC1A2	Adeva-Andani. 2016. Biosci Reports
CH_metabolism	CH_metabolism	ENSG00000163581	SLC2A2	Adeva-Andani. 2016. Biosci Reports
CH_metabolism	CH_metabolism	ENSG00000117143	UAP1	Adeva-Andani. 2016. Biosci Reports
CH_metabolism	CH_metabolism	ENSG00000169764	UGP2	Adeva-Andani. 2016. Biosci Reports
Circadian_rythm	Circadian_rythm	ENSG00000133794	ARNTL	Koronowski et al. 2019. Cell
Circadian_rythm	Circadian_rythm	ENSG00000134107	BHLHE40	Honma et al. 2002. Nature
Circadian_rythm	Circadian_rythm	ENSG00000123095	BHLHE41	Honma et al. 2002. Nature
Circadian_rythm	Circadian_rythm	ENSG00000169689	CENPX	Johnson et al. 2014. PNAS
Circadian_rythm	Circadian_rythm	ENSG00000134852	CLOCK	Koronowski et al. 2019. Cell
Circadian_rythm	Circadian_rythm	ENSG00000008405	CRY1	Kume et al. 1999. Cell
Circadian_rythm	Circadian_rythm	ENSG00000121671	CRY2	Kume et al. 1999. Cell
Circadian_rythm	Circadian_rythm	ENSG00000111087	GLI1	Marbach-Breitrück et al. 2019. J Hepatology
Circadian_rythm	Circadian_rythm	ENSG00000074047	GLI2	Marbach-Breitrück et al. 2019. J Hepatology
Circadian_rythm	Circadian_rythm	ENSG00000106571	GLI3	Marbach-Breitrück et al. 2019. J Hepatology
Circadian_rythm	Circadian_rythm	ENSG00000163501	IHH	Marbach-Breitrück et al. 2019. J Hepatology
Circadian_rythm	Circadian_rythm	ENSG00000126368	NR1D1	Marbach-Breitrück et al. 2019. J Hepatology
Circadian_rythm	Circadian_rythm	ENSG00000174738	NR1D2	Marbach-Breitrück et al. 2019. J Hepatology
Circadian_rythm	Circadian_rythm	ENSG00000179094	PER1	Johnson et al. 2014. PNAS
Circadian_rythm	Circadian_rythm	ENSG00000132326	PER2	Johnson et al. 2014. PNAS
Circadian_rythm	Circadian_rythm	ENSG00000049246	PER3	Marbach-Breitrück et al. 2019. J Hepatology
Circadian_rythm	Circadian_rythm	ENSG00000185920	PTCH1	Marbach-Breitrück et al. 2019. J Hepatology
Circadian_rythm	Circadian_rythm	ENSG00000143365	RORC	Kim et al. 2017. J Cell Biochem.
Circadian_rythm	Circadian_rythm	ENSG00000128602	SMO	Marbach-Breitrück et al. 2019. J Hepatology
Circadian_rythm	Circadian_rythm	ENSG00000107882	SUFU	Marbach-Breitrück et al. 2019. J Hepatology
down_48h	dedifferentiation	ENSG00000104763	ASAH1	Kiamehr et al. 2019. Int J Mol Sci
down_48h	dedifferentiation	ENSG00000188611	ASAH2	Kiamehr et al. 2019. Int J Mol Sci
down_48h	dedifferentiation	ENSG00000223802	CERS1	Kiamehr et al. 2019. Int J Mol Sci
down_48h	dedifferentiation	ENSG00000143418	CERS2	Kiamehr et al. 2019. Int J Mol Sci
down_48h	dedifferentiation	ENSG00000090661	CERS4	Kiamehr et al. 2019. Int J Mol Sci
down_48h	dedifferentiation	ENSG00000140505	CYP1A2	Kiamehr et al. 2019. Int J Mol Sci
down_48h	dedifferentiation	ENSG00000001630	CYP51A1	Kiamehr et al. 2019. Int J Mol Sci
down_48h	dedifferentiation	ENSG00000197977	ELOVL2	Kiamehr et al. 2019. Int J Mol Sci
down_48h	dedifferentiation	ENSG00000149485	FADS1	Kiamehr et al. 2019. Int J Mol Sci
down_48h	dedifferentiation	ENSG00000134824	FADS2	Kiamehr et al. 2019. Int J Mol Sci
down_48h	dedifferentiation	ENSG00000169710	FASN	Kiamehr et al. 2019. Int J Mol Sci
down_48h	dedifferentiation	ENSG00000125798	FOXA2	Kiamehr et al. 2019. Int J Mol Sci / Camp et al. 2017. Nature
down_48h	dedifferentiation	ENSG00000106633	GCK	Kiamehr et al. 2019. Int J Mol Sci
down_48h	dedifferentiation	ENSG00000124253	PCK1	Kiamehr et al. 2019. Int J Mol Sci
down_48h	dedifferentiation	ENSG00000099194	SCD	Kiamehr et al. 2019. Int J Mol Sci
down_72h	dedifferentiation	ENSG00000178562	CD28	Heslop et al. 2017. Arch Toxicol
down_72h	dedifferentiation	ENSG00000167286	CD3D	Heslop et al. 2017. Arch Toxicol
down_72h	dedifferentiation	ENSG00000160654	CD3G	Heslop et al. 2017. Arch Toxicol
down_72h	dedifferentiation	ENSG00000100906	NFKBIA	Heslop et al. 2017. Arch Toxicol
down_72h	dedifferentiation	ENSG00000144852	NR1I2	Heslop et al. 2017. Arch Toxicol
down_72h	dedifferentiation	ENSG00000186951	PPARA	Heslop et al. 2017. Arch Toxicol
ER_stress	stress	ENSG00000118217	ATF6	Tirasophon et al. 1998. Genes Dev./ Yeob Han et al. 2015. Hepatology
ER_stress	stress	ENSG00000172071	EIF2AK3	Tirasophon et al. 1998. Genes Dev./ Yeob Han et al. 2015. Hepatology
ER_stress	stress	ENSG00000178607	ERN1	Tirasophon et al. 1998. Genes Dev./ Yeob Han et al. 2015. Hepatology
ER_stress	stress	ENSG00000130513	GDF15	Gomez-Sucerquia et al. 2012. Antiviral research
ER_stress	stress	ENSG00000174307	PHLDA3	Yeob Han et al. 2015. Hepatology
ER_stress	stress	ENSG00000087074	PPP1R15A	Nishio, Naomi, et al. 2015. Scientific Reports
fat_metabolism	Fat_metabolism	ENSG00000160179	ABCG1	Rodriguez De Ita et al. 2015. J Transl Med
fat_metabolism	Fat_metabolism	ENSG00000242110	ACAA1	Takahara et al. 2006. World J Gastroenterol
fat_metabolism	Fat_metabolism	ENSG00000278540	ACACA	Meng et al. 2016. Scientific Reports; Chow et al. 2014. Mo Metab
fat_metabolism	Fat_metabolism	ENSG00000076555	ACACB	Meng et al. 2016. Scientific Reports; Chow et al. 2014. Mol Metab
fat_metabolism	Fat_metabolism	ENSG00000240303	ACAD11	Parker et al. 2020. Nature
fat_metabolism	Fat_metabolism	ENSG00000115361	ACADL	Kurtz, David M., et al. 1998. Proceedings of the National Academy of Sciences / Zhao, Xiaofang, et al. 2020. Prec Oncol
fat_metabolism	Fat_metabolism	ENSG00000117054	ACADM	Chow et al. 2014. Mol Metab
fat_metabolism	Fat_metabolism	ENSG00000196177	ACADSB	Takahara et al. 2006. World J Gastroenterol
fat_metabolism	Fat_metabolism	ENSG00000184227	ACOT1	Franklin et al. 2017. Diabetes
fat_metabolism	Fat_metabolism	ENSG00000123130	ACOT9	Rodriguez De Ita et al. 2015. J Transl Med
fat_metabolism	Fat_metabolism	ENSG00000161533	ACOX1	Chow et al. 2014. Molecular Metabolism/ Martinez-Jimenez et al. 2010
fat_metabolism	Fat_metabolism	ENSG00000168306	ACOX2	Martinez-Jimenez et al. 2010.
fat_metabolism	Fat_metabolism	ENSG00000087008	ACOX3	Takahara et al. 2006. World J Gastroenterol
fat_metabolism	Fat_metabolism	ENSG00000151726	ACSL1	Takahara et al. 2006. World J Gastroenterol
fat_metabolism	Fat_metabolism	ENSG00000123983	ACSL3	Rodriguez De Ita et al. 2015. J Transl Med
fat_metabolism	Fat_metabolism	ENSG00000183747	ACSM2A	Rodriguez De Ita et al. 2015. J Transl Med
fat_metabolism	Fat_metabolism	ENSG00000066813	ACSM2B	Rodriguez De Ita et al. 2015. J Transl Med
fat_metabolism	Fat_metabolism	ENSG00000198074	AKR1B10	Govaere et al., 2020. Sci. Transl. Med.
fat_metabolism	Fat_metabolism	ENSG00000122787	AKR1D1	Rodriguez De Ita et al. 2015. J Transl Med
fat_metabolism	Fat_metabolism	ENSG00000242110	AMACR	Takahara et al. 2006. World J Gastroenterol
fat_metabolism	Fat_metabolism	ENSG00000158874	APOA2	Takahara et al. 2006. World J Gastroenterol
fat_metabolism	Fat_metabolism	ENSG00000110244	APOA4	Takahara et al. 2006. World J Gastroenterol
fat_metabolism	Fat_metabolism	ENSG00000084674	APOB	Hayhurst et al. 2001. Mol. Cell. Biol / Takahara et al. 2006. World Journal of Gastroenterology
fat_metabolism	Fat_metabolism	ENSG00000267467	APOC4	Takahara et al. 2006. World J Gastroenterol
fat_metabolism	Fat_metabolism	ENSG00000204444	APOM	Takahara et al. 2006. World J Gastroenterol
fat_metabolism	Fat_metabolism	ENSG00000135218	CD36	Martinez-Jimenez et al. 2010
fat_metabolism	Fat_metabolism	ENSG00000172216	CEBPB	Carr et al. 2017. Exp Cell Res
fat_metabolism	Fat_metabolism	ENSG00000198848	CES1	Takahara et al. 2006. World J Gastroenterol
fat_metabolism	Fat_metabolism	ENSG00000172831	CES2	Takahara et al. 2006. World J Gastroenterol
fat_metabolism	Fat_metabolism	ENSG00000172828	CES3	Takahara et al. 2006. World J Gastroenterol
fat_metabolism	Fat_metabolism	ENSG00000009950	MLXIPL	Meng et al. 2016. Scientific Reports
fat_metabolism	Fat_metabolism	ENSG00000164692	COL1A2	Govaere et al., Sci. Transl. Med. 2020
fat_metabolism	Fat_metabolism	ENSG00000110090	CPT1A	Chow et al. 2014. Molecular Metabolism / Martinez-Jimenez et al 2010
fat_metabolism	Fat_metabolism	ENSG00000060566	CREB3L3	Cao et al 2012. Current biology
fat_metabolism	Fat_metabolism	ENSG00000005469	CROT	Takahara et al. 2006. World Journal of Gastroenterology
fat_metabolism	Fat_metabolism	ENSG00000242612	DECR2	Takahara et al. 2006. World Journal of Gastroenterology
fat_metabolism	Fat_metabolism	ENSG00000184545	DUSP8	Govaere et al., Sci. Transl. Med. 2020
fat_metabolism	Fat_metabolism	ENSG00000147155	EBP	Rodriguez De Ita et al. 2015. J Transl Med
fat_metabolism	Fat_metabolism	ENSG00000113790	EHHADH	Takahara et al. 2006. World J Gastroenterol
fat_metabolism	Fat_metabolism	ENSG00000119915	ELOVL3	Renaud et al. 2014. Plos One
fat_metabolism	Fat_metabolism	ENSG00000163586	FABP1	Rodriguez De Ita et al. 2015. J Transl Med
fat_metabolism	Fat_metabolism	ENSG00000164687	FABP5	Rodriguez De Ita et al. 2015. J Transl Med
fat_metabolism	Fat_metabolism	ENSG00000164434	FABP7	Takahara et al. 2006. World J Gastroenterol
fat_metabolism	Fat_metabolism	ENSG00000026103	FAS	Meng et al. 2016. Scientific Reports
fat_metabolism	Fat_metabolism	ENSG00000169710	FASN	Greenstein et al. 2017. J Endocrinol.
fat_metabolism	Fat_metabolism	ENSG00000105550	FGF21	Byun et al. 2020. Nat Comm
fat_metabolism	Fat_metabolism	ENSG00000130513	GDF15	Govaere et al., Sci. Transl. Med. 2020
fat_metabolism	Fat_metabolism	ENSG00000242612	HACL2	Takahara et al. 2006. World J Gastroenterol
fat_metabolism	Fat_metabolism	ENSG00000116882	HAO2	Takahara et al. 2006. World J Gastroenterol
fat_metabolism	Fat_metabolism	ENSG00000114315	HES1	Martinez-Jimenez et al. 2010
fat_metabolism	Fat_metabolism	ENSG00000144485	HES6	Lu et al. 2016 / Martinez-Jimenez at al. 2010
fat_metabolism	Fat_metabolism	ENSG00000113161	HMGCR	Rodriguez De Ita et al. 2015. J Transl Med
fat_metabolism	Fat_metabolism	ENSG00000112972	HMGCS1	Rodriguez De Ita et al. 2015. J Transl Med
fat_metabolism	Fat_metabolism	ENSG00000067064	IDI1	Rodriguez De Ita et al. 2015. J Transl Med
fat_metabolism	Fat_metabolism	ENSG00000198542	ITGBL1	Govaere et al., Sci. Transl. Med. 2020
fat_metabolism	Fat_metabolism	ENSG00000130164	LDLR	Nahmias, Yaakov, et al. 2006. Hepatology
fat_metabolism	Fat_metabolism	ENSG00000131981	LGALS3	Jeftic, Ilija, et al. 2015. Molecular medicine.
fat_metabolism	Fat_metabolism	ENSG00000166035	LIPC	Takahara et al. 2006. World J Gastroenterol
fat_metabolism	Fat_metabolism	ENSG00000175445	LPL	Rodriguez De Ita et al. 2015. J Transl Med
fat_metabolism	Fat_metabolism	ENSG00000123384	LRP1	Rodriguez De Ita et al. 2015. J Transl Med
fat_metabolism	Fat_metabolism	ENSG00000197442	MAP3K5	Liu et al. 2020. Cell
fat_metabolism	Fat_metabolism	ENSG00000065833	ME1	Takahara et al. 2006. World J Gastroenterol
fat_metabolism	Fat_metabolism	ENSG00000138823	MTTP	Hayhurst et al. 2001. Mol. Cell. Biol
fat_metabolism	Fat_metabolism	ENSG00000167508	MVD1	Rodriguez De Ita et al. 2015. J Transl Med
fat_metabolism	Fat_metabolism	ENSG00000101335	MYL9	Andrews, Tallulah S., et al. 2021. Hepatology Communications
fat_metabolism	Fat_metabolism	ENSG00000116044	NFE2L2	Xu et al. 2018. Front Pharmacol.
fat_metabolism	Fat_metabolism	ENSG00000166228	PCBD1	Govaere et al., Sci. Transl. Med. 2020
fat_metabolism	Fat_metabolism	ENSG00000169174	PCSK9	Rodriguez De Ita et al. 2015. J Transl Med
fat_metabolism	Fat_metabolism	ENSG00000132170	PPARG	Martinez-Jimenez et al 2010
fat_metabolism	Fat_metabolism	ENSG00000110801	PSMD9	Parker et al. Nature 2019
fat_metabolism	Fat_metabolism	ENSG00000176894	PXMP2	Takahara et al. 2006. World J Gastroenterol
fat_metabolism	Fat_metabolism	ENSG00000072310	SREBF1	Carr et al. 2017. Exp Cell Res
fat_metabolism	Fat_metabolism	ENSG00000104435	STMN2	Govaere et al., Sci. Transl. Med. 2020
fat_metabolism	Fat_metabolism	ENSG00000154096	THY1	Govaere et al., Sci. Transl. Med. 2020
fat_metabolism	Fat_metabolism	ENSG00000169903	TM4SF4	Li, Ying, et al. 2012. Acta biochimica et biophysica Sinica
fat_metabolism	Fat_metabolism	ENSG00000118503	TNFAIP3	Liu et al. 2020. Cell /Zhang et al. 2017. Nat Med
fat_metabolism	Fat_metabolism	ENSG00000176890	TYMS	Govaere et al. 2020 Transl. Med.
fat_metabolism	Fat_metabolism	ENSG00000147852	VLDLR	Rodriguez De Ita et al. 2015. J Transl Med
G1	cell_cycle	ENSG00000169604	ANTXR1	Liu et al. 2017. Nat Comm
G1	cell_cycle	ENSG00000131480	AOC2	Liu et al. 2017. Nat Comm
G1	cell_cycle	ENSG00000144354	CDCA7	Liu et al. 2017. Nat Comm
G1	cell_cycle	ENSG00000100526	CDKN3	Liu et al. 2017. Nat Comm
G1	cell_cycle	ENSG00000143476	DTL	Liu et al. 2017. Nat Comm
G1	cell_cycle	ENSG00000088986	DYNLL1	Liu et al. 2017. Nat Comm
G1	cell_cycle	ENSG00000109519	GRPEL1	Liu et al. 2017. Nat Comm
G1	cell_cycle	ENSG00000109971	HSPA8	Liu et al. 2017. Nat Comm
G1	cell_cycle	ENSG00000116679	IVNS1ABP	Liu et al. 2017. Nat Comm
G1	cell_cycle	ENSG00000117009	KMO	Liu et al. 2017. Nat Comm
G1	cell_cycle	ENSG00000076003	MCM6	Liu et al. 2017. Nat Comm
G1	cell_cycle	ENSG00000188895	MSL1	Liu et al. 2017. Nat Comm
G1	cell_cycle	ENSG00000162231	NXF1	Liu et al. 2017. Nat Comm
G1	cell_cycle	ENSG00000054277	OPN3	Liu et al. 2017. Nat Comm
G1	cell_cycle	ENSG00000164611	PTTG1	Liu et al. 2017. Nat Comm
G1	cell_cycle	ENSG00000145604	SKP2	Liu et al. 2017. Nat Comm
G1	cell_cycle	ENSG00000163950	SLBP	Liu et al. 2017. Nat Comm
G1	cell_cycle	ENSG00000165244	ZNF367	Liu et al. 2017. Nat Comm
G1	cell_cycle	ENSG00000132485	ZRANB2	Liu et al. 2017. Nat Comm
G1_S	cell_cycle	ENSG00000105173	CCNE1	Liu et al. 2017. Nat Comm
G1_S	cell_cycle	ENSG00000175305	CCNE2	Liu et al. 2017. Nat Comm
G1_S	cell_cycle	ENSG00000085840	ORC1	Liu et al. 2017. Nat Comm
G1_S	cell_cycle	ENSG00000132646	PCNA	Liu et al. 2017. Nat Comm
G2_M	cell_cycle	ENSG00000011426	ANLN	Tirosh et al. 2016. Science
G2_M	cell_cycle	ENSG00000143401	ANP32E	Tirosh et al. 2016. Science
G2_M	cell_cycle	ENSG00000087586	AURKA	Tirosh et al. 2016. Science
G2_M	cell_cycle	ENSG00000178999	AURKB	Tirosh et al. 2016. Science
G2_M	cell_cycle	ENSG00000089685	BIRC5	Tirosh et al. 2016. Science
G2_M	cell_cycle	ENSG00000169679	BUB1	Tirosh et al. 2016. Science
G2_M	cell_cycle	ENSG00000094916	CBX5	Tirosh et al. 2016. Science
G2_M	cell_cycle	ENSG00000157456	CCNB2	Tirosh et al. 2016. Science
G2_M	cell_cycle	ENSG00000117399	CDC20	Tirosh et al. 2016. Science
G2_M	cell_cycle	ENSG00000158402	CDC25C	Tirosh et al. 2016. Science
G2_M	cell_cycle	ENSG00000184661	CDCA2	Tirosh et al. 2016. Science
G2_M	cell_cycle	ENSG00000111665	CDCA3	Tirosh et al. 2016. Science
G2_M	cell_cycle	ENSG00000134690	CDCA8	Tirosh et al. 2016. Science
G2_M	cell_cycle	ENSG00000170312	CDK1	Tirosh et al. 2016. Science
G2_M	cell_cycle	ENSG00000115163	CENPA	Tirosh et al. 2016. Science
G2_M	cell_cycle	ENSG00000138778	CENPE	Tirosh et al. 2016. Science
G2_M	cell_cycle	ENSG00000117724	CENPF	Tirosh et al. 2016. Science
G2_M	cell_cycle	ENSG00000136108	CKAP2	Tirosh et al. 2016. Science
G2_M	cell_cycle	ENSG00000169607	CKAP2L	Tirosh et al. 2016. Science
G2_M	cell_cycle	ENSG00000175216	CKAP5	Tirosh et al. 2016. Science
G2_M	cell_cycle	ENSG00000173207	CKS1B	Tirosh et al. 2016. Science
G2_M	cell_cycle	ENSG00000123975	CKS2	Tirosh et al. 2016. Science
G2_M	cell_cycle	ENSG00000102974	CTCF	Tirosh et al. 2016. Science
G2_M	cell_cycle	ENSG00000126787	DLGAP5	Tirosh et al. 2016. Science
G2_M	cell_cycle	ENSG00000114346	ECT2	Tirosh et al. 2016. Science
G2_M	cell_cycle	ENSG00000092140	G2E3	Tirosh et al. 2016. Science
G2_M	cell_cycle	ENSG00000139354	GAS2L3	Tirosh et al. 2016. Science
G2_M	cell_cycle	ENSG00000075218	GTSE1	Tirosh et al. 2016. Science
G2_M	cell_cycle	ENSG00000123485	HJURP	Tirosh et al. 2016. Science
G2_M	cell_cycle	ENSG00000164104	HMGB2	Tirosh et al. 2016. Science
G2_M	cell_cycle	ENSG00000072571	HMMR	Tirosh et al. 2016. Science
G2_M	cell_cycle	ENSG00000189159	JPT1	Tirosh et al. 2016. Science
G2_M	cell_cycle	ENSG00000138160	KIF11	Tirosh et al. 2016. Science
G2_M	cell_cycle	ENSG00000138182	KIF20B	Tirosh et al. 2016. Science
G2_M	cell_cycle	ENSG00000137807	KIF23	Tirosh et al. 2016. Science
G2_M	cell_cycle	ENSG00000142945	KIF2C	Tirosh et al. 2016. Science
G2_M	cell_cycle	ENSG00000143815	LBR	Tirosh et al. 2016. Science
G2_M	cell_cycle	ENSG00000148773	MKI67	Tirosh et al. 2016. Science
G2_M	cell_cycle	ENSG00000010292	NCAPD2	Tirosh et al. 2016. Science
G2_M	cell_cycle	ENSG00000080986	NDC80	Tirosh et al. 2016. Science
G2_M	cell_cycle	ENSG00000117650	NEK2	Tirosh et al. 2016. Science
G2_M	cell_cycle	ENSG00000143228	NUF2	Tirosh et al. 2016. Science
G2_M	cell_cycle	ENSG00000137804	NUSAP1	Tirosh et al. 2016. Science
G2_M	cell_cycle	ENSG00000129195	PIMREG	Tirosh et al. 2016. Science
G2_M	cell_cycle	ENSG00000134222	PSRC1	Tirosh et al. 2016. Science
G2_M	cell_cycle	ENSG00000100401	RANGAP1	Tirosh et al. 2016. Science
G2_M	cell_cycle	ENSG00000113810	SMC4	Tirosh et al. 2016. Science
G2_M	cell_cycle	ENSG00000013810	TACC3	Tirosh et al. 2016. Science
G2_M	cell_cycle	ENSG00000120802	TMPO	Tirosh et al. 2016. Science
G2_M	cell_cycle	ENSG00000131747	TOP2A	Tirosh et al. 2016. Science
G2_M	cell_cycle	ENSG00000088325	TPX2	Tirosh et al. 2016. Science
G2_M	cell_cycle	ENSG00000112742	TTK	Tirosh et al. 2016. Science
G2_M	cell_cycle	ENSG00000188229	TUBB4B	Tirosh et al. 2016. Science
G2_M	cell_cycle	ENSG00000175063	UBE2C	Tirosh et al. 2016. Science
HCC	stress	ENSG00000107796	ACTA2	Luo et al. 2018. Cancer Letters
HCC	stress	ENSG00000108821	COL1A1	Ma et al. 2019. Cancers (Basel)
HCC	stress	ENSG00000115414	FN1	Kim et al. 2017. Sci Rep
HCC	stress	ENSG00000170345	FOS	Cao et al. 2012. Curr Biol
HCC	stress	ENSG00000109971	HSPA8	Xiang, Xiao, et al. 2018. Onco Targets Ther
HCC	stress	ENSG00000177606	JUN	Cao et al. 2012. Curr Biol
HCC	stress	ENSG00000136997	MYC	Cao et al. 2012. Curr Biol
HCC	stress	ENSG00000124216	SNAI1	Mehta & Sharp. 2020. Sci Rep
HCC	stress	ENSG00000019549	SNAI2	Mehta & Sharp. 2020. Sci Rep
HCC	stress	ENSG00000026025	VIM	Mehta & Sharp. 2020. Sci Rep
Hepatoblast	dedifferentiation	ENSG00000129514	FOXA1	Camp et al. 2017. Nature
Hepatoblast	dedifferentiation	ENSG00000170608	FOXA3	Aloia et al. 2019. Nature Cell Biology
Hepatoblast	dedifferentiation	ENSG00000139292	LGR5	Sorrentino et al. 2020. Nat Comm
Hepatoblast	dedifferentiation	ENSG00000136997	MYC	Camp et al. 2017. Nature
Hepatoblast	dedifferentiation	ENSG00000111704	NANOG	Camp et al. 2017. Nature
Hepatoblast	dedifferentiation	ENSG00000138207	RBP4	Camp et al. 2017. Nature
Hepatoblast	dedifferentiation	ENSG00000181449	SOX2	Camp et al. 2017. Nature
Hepatoblast	dedifferentiation	ENSG00000124766	SOX4	Aloia et al. 2019. Nature Cell Biology
Hormones_metabolism	hormones	ENSG00000105550	FGF21	Jensen-Cody et al. 2020. Cell Metab
Hormones_metabolism	hormones	ENSG00000105697	HAMP	Collins, James F., et al. 2008. J Nutr
Hormones_metabolism	hormones	ENSG00000017427	IGF1	Kineman, Rhonda D., et al. 2018. J Mol Endocrinol
Hormones_metabolism	hormones	ENSG00000090534	THPO	Qian et al. 1998. Blood / Vizio et al. 2021. Int J Mol Sci
inflammation	stress	ENSG00000120129	DUSP1	Hoppstaeder. 2011. Front Immunology
inflammation	stress	ENSG00000104365	IKBK	Cao et al 2012. Current biology
inflammation	stress	ENSG00000116044	NFE2L2	Xu et al. 2018. Front Pharmacol. / Angelidis et al. 2019. Nat Comm
inflammation	stress	ENSG00000109320	NFKB1	Cao et al 2012. Current biology
inflammation	stress	ENSG00000106366	SERPINE1	Gomez-Sucerquia et al. 2012. Antiviral research
inflammation	stress	ENSG00000232810	TNF	Cao et al 2012. Current biology
inflammation	stress	ENSG00000118503	TNFAIP3	Liu et al. 2020. Cell / Zhang et al. 2017. Nature medicine
inflammation	stress	ENSG00000127191	TRAF2	Cao et al. 2012. Curr Biol
lipid_droplets	Fat_metabolism	ENSG00000170522	ELOVL6	Carr et al. 2017. Exp Cell Res
lipid_droplets	Fat_metabolism	ENSG00000166819	PLIN1	Carr et al. 2017. Exp Cell Res / Greco et al. 2008
lipid_droplets	Fat_metabolism	ENSG00000147872	PLIN2	Carr et al. 2017. Exp Cell Res / Greco et al. 2008
lipid_droplets	Fat_metabolism	ENSG00000105355	PLIN3	Carr et al. 2017. Exp Cell Res / Greco et al. 2008
lipid_droplets	Fat_metabolism	ENSG00000167676	PLIN4	Carr et al. 2017. Exp Cell Res / Greco et al. 2008
lipid_droplets	Fat_metabolism	ENSG00000214456	PLIN5	Carr et al. 2017. Exp Cell Res / Greco et al. 2008
maintained	dedifferentiation	ENSG00000012660	ELOVL5	Kiamehr et al. 2019. Int J Mol Sc
maintained	dedifferentiation	ENSG00000164181	ELOVL7	Kiamehr et al. 2019. Int J Mol Sc
maintained	dedifferentiation	ENSG00000143627	PKLR	Kiamehr et al. 2019. Int J Mol Sc
maintained	dedifferentiation	ENSG00000166311	SMPD1	Kiamehr et al. 2019. Int J Mol Sc
mature	dedifferentiation	ENSG00000163631	ALB	Camp et al. 2017. Nature
mature	dedifferentiation	ENSG00000138660	AP1AR	Aloia et al. 2019. Nature Cell Biology
mature	dedifferentiation	ENSG00000141505	ASGR1	Aizarani et al. 2019. Nature
mature	dedifferentiation	ENSG00000147869	CER1	Camp et al. 2017. Nature / Promrat et al. 2011. Hepatol. Res
mature	dedifferentiation	ENSG00000121966	CXCR4	Camp et al. 2017. Nature
mature	dedifferentiation	ENSG00000177283	FZD8	Camp et al. 2017. Nature
mature	dedifferentiation	ENSG00000131482	G6PC	Petersen et al. 2017. Nat. Rev. Endocrinol
mature	dedifferentiation	ENSG00000163581	GLUL	Sorrentino et al. 2020. Nat Comm
mature	dedifferentiation	ENSG00000275410	HNF1B	Camp et al. 2017. Nature
mature	dedifferentiation	ENSG00000101076	HNF4A	Odom, D. T., et al. 2004. Science
mature	dedifferentiation	ENSG00000257017	HP	Aizarani et al. 2019. Nature
mature	dedifferentiation	ENSG00000105426	PTPRS	Aloia et al. 2019. Nature Cell Biology
mature	dedifferentiation	ENSG00000163581	SLC2A2	Sorrentino et al. 2020. Nat Comm
mature	dedifferentiation	ENSG00000164736	SOX17	Camp et al. 2017. Nature
mature	dedifferentiation	ENSG00000091513	TF	Aizarani et al. 2019. Nature
mature	dedifferentiation	ENSG00000118271	TTR	Sorrentino et al. 2020. Nat Comm
mature	dedifferentiation	ENSG00000137693	YAP1	Aloia et al. 2019. Nature Cell Biology
NAFLD	Fat_metabolism	ENSG00000122787	AKR1D1	Nikolau et al. 2019. Metabolism
NAFLD	Fat_metabolism	ENSG00000060982	BCAT1	Greco et al. 2008. Am J Physiol Gastrointest Liver Physiol
NAFLD	Fat_metabolism	ENSG00000108691	CCL2	Greco et al. 2008. Am J Physiol Gastrointest Liver Physiol
NAFLD	Fat_metabolism	ENSG00000135218	CD36	Greco et al. 2008. Am J Physiol Gastrointest Liver Physiol
NAFLD	Fat_metabolism	ENSG00000176194	CIDEA	Carr et al. 2017. Exp Cell Res
NAFLD	Fat_metabolism	ENSG00000136305	CIDEB	Carr et al. 2017. Exp Cell Res
NAFLD	Fat_metabolism	ENSG00000187288	CIDEC	Carr et al. 2017. Exp Cell Res
NAFLD	Fat_metabolism	ENSG00000113742	CPEB4	Liu et al. 2020. Cell / Zhang et al. 2017. Nat Med / Maillo et al. 2017. Nat Cell Biology
NAFLD	Fat_metabolism	ENSG00000170323	FABP4	Greco et al. 2008
NAFLD	Fat_metabolism	ENSG00000065135	GNAI3	Zhu et al. 2020. Gut Liver
NAFLD	Fat_metabolism	ENSG00000132510	KDM6B	Byun et al. 2020. Nature Communications
NAFLD	Fat_metabolism	ENSG00000065559	MAP2K4	Greco et al. 2008. Am J Physiol Gastrointest Liver Physiol
NAFLD	Fat_metabolism	ENSG00000197442	MAP3K5	Liu et al. 2020. Cell
NAFLD	Fat_metabolism	ENSG00000100344	PNPLA3	Carr et al. 2017. Exp Cell Res
NAFLD	Fat_metabolism	ENSG00000186951	PPARA	Montagner et al. 2016_Hepatology
NAFLD	Fat_metabolism	ENSG00000099194	SCD	Zheng et al 2009. J Biol Chem; Takahara et al. 2006. World Journal of Gastroenterology / Teng Ang et al. 2018, Cell Reports
NAFLD	Fat_metabolism	ENSG00000100234	TIMP3	Casagrande et al. 2017. Sci Rep
NAFLD	Fat_metabolism	ENSG00000050730	TNIP3	Liu et al. 2020. Cell
NAFLD	Fat_metabolism	ENSG00000148154	UGCG	Greco et al. 2008. Am J Physiol Gastrointest Liver Physiol
nuclear_receptor	drug_metabolism	ENSG00000106546	AHR	Benhamouche, S., et al. 2006. Dev Cell.
nuclear_receptor	drug_metabolism	ENSG00000025434	LXR	Willy, P. J., et al. 1995. Genes Dev
nuclear_receptor	drug_metabolism	ENSG00000143257	NR1I3	Yamazaki, Yuichi, et al. 2011. Laboratory Investigation
nuclear_receptor	drug_metabolism	ENSG00000127948	POR	Heintze et al. Scientific reports. 2021
nuclear_receptor	drug_metabolism	ENSG00000144852	PXR	Zhang, Bin, et al. 2008. Pharmacogenetics
nuclear_receptor	drug_metabolism	ENSG00000186350	RXRA	Mangelsdorf. 1992. Genes Dev
nuclear_receptor	drug_metabolism	ENSG00000204231	RXRB	Mangelsdorf. 1992. Genes Dev
nuclear_receptor	drug_metabolism	ENSG00000143171	RXRG	Mangelsdorf. 1992. Genes Dev
organoid_differentiation	dedifferentiation	ENSG00000021826	CPS1	Asai et al. 2017. Development
organoid_differentiation	dedifferentiation	ENSG00000277377	SERPINA1	Asai et al. 2017. Development
organoid_differentiation	dedifferentiation	ENSG00000138336	TET1	Aloia et al. 2019. Nature Cell Biology
organoid_differentiation	dedifferentiation	ENSG00000168769	TET2	Aloia et al. 2019. Nature Cell Biology
organoid_differentiation	dedifferentiation	ENSG00000118271	TTR	Sorrentino et al. 2020. Nat Comm / Camp et al. 2017. Nature
oxidative_stress	stress	ENSG00000134982	APC	Zhang, Yi, et al. 2021. The American Journal of Pathology
oxidative_stress	stress	ENSG00000113742	CPEB4	Maillo et al. 2017. Nature Cell Biology
oxidative_stress	stress	ENSG00000169245	CXCL10	Gomez-Sucerquia et al. 2012. Antiviral research
oxidative_stress	stress	ENSG00000255974	CYP2A6	Cui et al. 2012. Redox Biol
oxidative_stress	stress	ENSG00000146648	EGFR	Okuda et al. 2021. Cancers
oxidative_stress	stress	ENSG00000116717	GADD45A	Hong et al. 2016. World J Gastroenterol
oxidative_stress	stress	ENSG00000105697	HAMP	Vela et al 2018. Mol. Med
oxidative_stress	stress	ENSG00000173110	HSPA6	Gomez-Sucerquia et al. 2012. Antiviral research
oxidative_stress	stress	ENSG00000197442	MAP3K5	Liu et al. 2020. Cell / Zhang et al. 2017. Nature medicine / Cao et al. 2012. Curr Biol
oxidative_stress	stress	ENSG00000187193	MTX1	Ono, K., et al. 2010. Protein Cell.
oxidative_stress	stress	ENSG00000181019	NQO1	Aleksunes, Lauren M., et al. 2006. World J Gastroenterol
oxidative_stress	stress	ENSG00000124588	NQO2	Aleksunes, Lauren M., et al. 2006. World J Gastroenterol
oxidative_stress	stress	ENSG00000117450	PRDX1	Angelidis et al. 2019. Nat Comm
oxidative_stress	stress	ENSG00000129465	RIPK3	Wilson and Kumar. 2018. Cell Death & Differentiation
phaseI_eicosanoids	drug_metabolism	ENSG00000186115	CYP4F2	Manikandan and Nagini, 2018. Curr Drug Targets
phaseI_eicosanoids	drug_metabolism	ENSG00000186529	CYP4F3	Manikandan and Nagini, 2018. Curr Drug Targets
phaseI_eicosanoids	drug_metabolism	ENSG00000186526	CYP4F8	Manikandan and Nagini, 2018. Curr Drug Targets
phaseI_eicosanoids	drug_metabolism	ENSG00000059377	CYP5A1	Manikandan and Nagini, 2018. Curr Drug Targets
phaseI_eicosanoids	drug_metabolism	ENSG00000124212	CYP8A1	Manikandan and Nagini, 2018. Curr Drug Targets
phaseI_fatty_acids	Fat_metabolism	ENSG00000100243	CYB53R3	Rodriguez De Ita et al. 2015. Journal of Translational Medicine
phaseI_fatty_acids	Fat_metabolism	ENSG00000255974	CYP2A6	Cui et al. 2013. Redoxx Biol
phaseI_fatty_acids	Fat_metabolism	ENSG00000134716	CYP2J2	Manikandan and Nagini, 2018. Curr Drug Targets
phaseI_fatty_acids	Fat_metabolism	ENSG00000036530	CYP46A1	Rodriguez De Ita et al. 2015. Journal of Translational Medicine
phaseI_fatty_acids	Fat_metabolism	ENSG00000187048	CYP4A11	Manikandan and Nagini, 2018. Curr Drug Targets
phaseI_fatty_acids	Fat_metabolism	ENSG00000142973	CYP4B1	Manikandan and Nagini, 2018. Curr Drug Targets
phaseI_fatty_acids	Fat_metabolism	ENSG00000186204	CYP4F12	Manikandan and Nagini, 2018. Curr Drug Targets
phaseI_fatty_acids	Fat_metabolism	ENSG00000167910	CYP7A1	Rodriguez De Ita et al. 2015. Journal of Translational Medicine
phaseI_sterols	drug_metabolism	ENSG00000140459	CYP11A1	Manikandan and Nagini, 2018. Curr Drug Targets
phaseI_sterols	drug_metabolism	ENSG00000160882	CYP11B1	Manikandan and Nagini, 2018. Curr Drug Targets
phaseI_sterols	drug_metabolism	ENSG00000179142	CYP11B2	Manikandan and Nagini, 2018. Curr Drug Targets
phaseI_sterols	drug_metabolism	ENSG00000148795	CYP17A1	Manikandan and Nagini, 2018. Curr Drug Targets
phaseI_sterols	drug_metabolism	ENSG00000137869	CYP19A1	Manikandan and Nagini, 2018. Curr Drug Targets
phaseI_sterols	drug_metabolism	ENSG00000232973	CYP1B1	Manikandan and Nagini, 2018. Curr Drug Targets
phaseI_sterols	drug_metabolism	ENSG00000231852	CYP21A2	Manikandan and Nagini, 2018. Curr Drug Targets
phaseI_sterols	drug_metabolism	ENSG00000135929	CYP27A1	Manikandan and Nagini, 2018. Curr Drug Targets
phaseI_sterols	drug_metabolism	ENSG00000146233	CYP39A1	Manikandan and Nagini, 2018. Curr Drug Targets
phaseI_sterols	drug_metabolism	ENSG00000036530	CYP46A1	Manikandan and Nagini, 2018. Curr Drug Targets
phaseI_sterols	drug_metabolism	ENSG00000001630	CYP51A1	Manikandan and Nagini, 2018. Curr Drug Targets
phaseI_sterols	drug_metabolism	ENSG00000167910	CYP7A1	Manikandan and Nagini, 2018. Curr Drug Targets
phaseI_sterols	drug_metabolism	ENSG00000172817	CYP7B1	Manikandan and Nagini, 2018. Curr Drug Targets
phaseI_sterols	drug_metabolism	ENSG00000180432	CYP8B1	Manikandan and Nagini, 2018. Curr Drug Targets
phaseI_vitamins	drug_metabolism	ENSG00000019186	CYP24A1	Manikandan and Nagini, 2018. Curr Drug Targets / Sakaki et al. 2005. Front. Biosci / Jones et al. 2012. J Lipid Res
phaseI_vitamins	drug_metabolism	ENSG00000095596	CYP26A1	Manikandan and Nagini, 2018. Curr Drug Targets
phaseI_vitamins	drug_metabolism	ENSG00000003137	CYP26B1	Manikandan and Nagini, 2018. Curr Drug Targets
phaseI_vitamins	drug_metabolism	ENSG00000187553	CYP26C1	Manikandan and Nagini, 2018. Curr Drug Targets
phaseI_vitamins	drug_metabolism	ENSG00000135929	CYP27A1	Sakaki et al. 2005. Front. Biosci / Jones et al. 2012. J Lipid Res
phaseI_vitamins	drug_metabolism	ENSG00000111012	CYP27B1	Manikandan and Nagini, 2018. Curr Drug Targets / Sakaki et al. 2005. Front. Biosci / Jones et al. 2012. J Lipid Res
phaseI_vitamins	drug_metabolism	ENSG00000186104	CYP2R1	Manikandan and Nagini, 2018. Curr Drug Targets / Jones et al. 2012. J Lipid Res
phaseI_xenobiotics	drug_metabolism	ENSG00000140465	CYP1A1	Manikandan and Nagini, 2018. Curr Drug Targets
phaseI_xenobiotics	drug_metabolism	ENSG00000140505	CYP1A2	Turpault et al. 2009. J Clin Pharmacol
phaseI_xenobiotics	drug_metabolism	ENSG00000135929	CYP27A1	Manikandan and Nagini, 2018. Curr Drug Targets
phaseI_xenobiotics	drug_metabolism	ENSG00000197838	CYP2A13	Manikandan and Nagini, 2018. Curr Drug Targets
phaseI_xenobiotics	drug_metabolism	ENSG00000255974	CYP2A6	Manikandan and Nagini, 2018. Curr Drug Targets
phaseI_xenobiotics	drug_metabolism	ENSG00000198077	CYP2A7	Manikandan and Nagini, 2018. Curr Drug Targets
phaseI_xenobiotics	drug_metabolism	ENSG00000197408	CYP2B6	Manikandan and Nagini, 2018. Curr Drug Targets
phaseI_xenobiotics	drug_metabolism	ENSG00000108242	CYP2C18	Manikandan and Nagini, 2018. Curr Drug Targets
phaseI_xenobiotics	drug_metabolism	ENSG00000165841	CYP2C19	Turpault et al. 2009. J Clin Pharmacol
phaseI_xenobiotics	drug_metabolism	ENSG00000138115	CYP2C8	Manikandan and Nagini, 2018. Curr Drug Targets
phaseI_xenobiotics	drug_metabolism	ENSG00000138109	CYP2C9	Turpault et al. 2009. J Clin Pharmacol
phaseI_xenobiotics	drug_metabolism	ENSG00000100197	CYP2D6	Turpault et al. 2009. J Clin Pharmacol
phaseI_xenobiotics	drug_metabolism	ENSG00000130649	CYP2E1	Manikandan and Nagini, 2018. Curr Drug Targets
phaseI_xenobiotics	drug_metabolism	ENSG00000197446	CYP2F1	Manikandan and Nagini, 2018. Curr Drug Targets
phaseI_xenobiotics	drug_metabolism	ENSG00000134716	CYP2J2	Zanger at al. 2013
phaseI_xenobiotics	drug_metabolism	ENSG00000160868	CYP3A4	Turpault et al., 2009. J Clin Pharmacol
phaseI_xenobiotics	drug_metabolism	ENSG00000106258	CYP3A5	Manikandan and Nagini, 2018. Curr Drug Targets
phaseI_xenobiotics	drug_metabolism	ENSG00000160870	CYP3A7	Manikandan and Nagini, 2018. Curr Drug Targets
phaseII_enzyme	drug_metabolism	ENSG00000243955	GSTA1	Ning et al. 2004. Pharmacogenetics
phaseII_enzyme	drug_metabolism	ENSG00000244067	GSTA2	Ning et al. 2004. Pharmacogenetics
phaseII_enzyme	drug_metabolism	ENSG00000148834	GSTO1	Ramkumar et. Al, 2016. Nat Comm
phaseII_enzyme	drug_metabolism	ENSG00000100577	GSTZ1	Li, Jingjing, et al. 2019. Journal of Experimental & Clinical Cancer Research / FernÃ¡ndez-CaÃ±Ã³n, J. M., et al. 1998. J Biol Chem
phaseII_enzyme	drug_metabolism	ENSG00000171428	NAT1	Petra JanÄovÃ¡ and Michal Å iller (February 22nd 2012). Phase II Drug Metabolism, Topics on Drug Metabolism, James Paxton, IntechOpen, DOI: 10.5772/29996. Available from: https://www.intechopen.com/books/topics-on-drug-metabolism/phase-ii-drug-metabolism
phaseII_enzyme	drug_metabolism	ENSG00000135372	NAT10	Nwosu et al. 2017. CMGH Cell. Mol. Gastroenterol.
phaseII_enzyme	drug_metabolism	ENSG00000156006	NAT2	Petra JanÄovÃ¡ and Michal Å iller (February 22nd 2012). Phase II Drug Metabolism, Topics on Drug Metabolism, James Paxton, IntechOpen, DOI: 10.5772/29996. Available from: https://www.intechopen.com/books/topics-on-drug-metabolism/phase-ii-drug-metabolism
phaseII_enzyme	drug_metabolism	ENSG00000109065	NAT9	Nwosu et al. 2017. CMGH Cell. Mol. Gastroenterol.
phaseII_enzyme	drug_metabolism	ENSG00000196502	SULT1A1	Petra JanÄovÃ¡ and Michal Å iller (February 22nd 2012). Phase II Drug Metabolism, Topics on Drug Metabolism, James Paxton, IntechOpen, DOI: 10.5772/29996. Available from: https://www.intechopen.com/books/topics-on-drug-metabolism/phase-ii-drug-metabolism
phaseII_enzyme	drug_metabolism	ENSG00000213648	SULT1A4	Petra JanÄovÃ¡ and Michal Å iller (February 22nd 2012). Phase II Drug Metabolism, Topics on Drug Metabolism, James Paxton, IntechOpen, DOI: 10.5772/29996. Available from: https://www.intechopen.com/books/topics-on-drug-metabolism/phase-ii-drug-metabolism
phaseII_enzyme	drug_metabolism	ENSG00000173597	SULT1B1	Petra JanÄovÃ¡ and Michal Å iller (February 22nd 2012). Phase II Drug Metabolism, Topics on Drug Metabolism, James Paxton, IntechOpen, DOI: 10.5772/29996. Available from: https://www.intechopen.com/books/topics-on-drug-metabolism/phase-ii-drug-metabolism
phaseII_enzyme	drug_metabolism	ENSG00000109193	SULT1E1	Petra JanÄovÃ¡ and Michal Å iller (February 22nd 2012). Phase II Drug Metabolism, Topics on Drug Metabolism, James Paxton, IntechOpen, DOI: 10.5772/29996. Available from: https://www.intechopen.com/books/topics-on-drug-metabolism/phase-ii-drug-metabolism
phaseII_enzyme	drug_metabolism	ENSG00000105398	SULT2A1	Petra JanÄovÃ¡ and Michal Å iller (February 22nd 2012). Phase II Drug Metabolism, Topics on Drug Metabolism, James Paxton, IntechOpen, DOI: 10.5772/29996. Available from: https://www.intechopen.com/books/topics-on-drug-metabolism/phase-ii-drug-metabolism
phaseII_enzyme	drug_metabolism	ENSG00000241635	UGT1A1	Petra JanÄovÃ¡ and Michal Å iller (February 22nd 2012). Phase II Drug Metabolism, Topics on Drug Metabolism, James Paxton, IntechOpen, DOI: 10.5772/29996. Available from: https://www.intechopen.com/books/topics-on-drug-metabolism/phase-ii-drug-metabolism
phaseII_enzyme	drug_metabolism	ENSG00000228445	UGT1A2	Petra JanÄovÃ¡ and Michal Å iller (February 22nd 2012). Phase II Drug Metabolism, Topics on Drug Metabolism, James Paxton, IntechOpen, DOI: 10.5772/29996. Available from: https://www.intechopen.com/books/topics-on-drug-metabolism/phase-ii-drug-metabolism
phaseII_enzyme	drug_metabolism	ENSG00000243135	UGT1A3	Jancova et al. 2010. Biomed Pap Med Fac Univ Palacky Olomouc Czech Repub
phaseII_enzyme	drug_metabolism	ENSG00000244474	UGT1A4	Jancova et al. 2010. Biomed Pap Med Fac Univ Palacky Olomouc Czech Repub
phaseII_enzyme	drug_metabolism	ENSG00000167165	UGT1A6	Jancova et al. 2010. Biomed Pap Med Fac Univ Palacky Olomouc Czech Repub
phaseII_enzyme	drug_metabolism	ENSG00000241119	UGT1A9	Jancova et al. 2010. Biomed Pap Med Fac Univ Palacky Olomouc Czech Repub
phaseII_enzyme	drug_metabolism	ENSG00000171234	UGT2B7	Girard, C., et al. 2003. Endocrinology.
phaseII_enzyme	drug_metabolism	ENSG00000173610	UGT2A1	Jancova et al. 2010. Biomed Pap Med Fac Univ Palacky Olomouc Czech Repub
phaseII_enzyme	drug_metabolism	ENSG00000196620	UGT2B15	Jancova et al. 2010. Biomed Pap Med Fac Univ Palacky Olomouc Czech Repub
phaseII_enzyme	drug_metabolism	ENSG00000171234	UGT2B7	Jancova et al. 2010. Biomed Pap Med Fac Univ Palacky Olomouc Czech Repub
phaseIII_transporter	drug_metabolism	ENSG00000085563	ABCB1	Dean et al. 2001. Genome Res
phaseIII_transporter	drug_metabolism	ENSG00000073734	ABCB11	Dean et al. 2001. Genome Res
phaseIII_transporter	drug_metabolism	ENSG00000005471	ABCB4	Dean et al. 2001. Genome Res
phaseIII_transporter	drug_metabolism	ENSG00000103222	ABCC1	Dean et al. 2001. Genome Res
phaseIII_transporter	drug_metabolism	ENSG00000023839	ABCC2	Xu et al. 2005. Arch Pharm Res
phaseIII_transporter	drug_metabolism	ENSG00000108846	ABCC3	Dean et al. 2001. Genome Res
phaseIII_transporter	drug_metabolism	ENSG00000125257	ABCC4	Dean et al. 2001. Genome Res
phaseIII_transporter	drug_metabolism	ENSG00000114770	ABCC5	Dean et al. 2001. Genome Res
phaseIII_transporter	drug_metabolism	ENSG00000118777	ABCG2	Dean et al. 2001. Genome Res
phaseIII_transporter	drug_metabolism	ENSG00000172350	ABCG4	Dean et al. 2001. Genome Res
phaseIII_transporter	drug_metabolism	ENSG00000138075	ABCG5	Dean et al. 2001. Genome Res
phaseIII_transporter	drug_metabolism	ENSG00000143921	ABCG8	Dean et al. 2001. Genome Res
phaseIII_transporter	drug_metabolism	ENSG00000134538	SLCO1B1	Xu et al. 2005. Arch Pharm Res
phaseIII_transporter	drug_metabolism	ENSG00000174640	SLCO2A1	Xu et al. 2005. Arch Pharm Res
pro_apoptotic	stress	ENSG00000030110	BAK	Cazanave et al. 2009. Hepatology
pro_apoptotic	stress	ENSG00000030110	BAK1	Qiu et al. 2007. J Hepatol
pro_apoptotic	stress	ENSG00000087088	BAX	Cazanave et al. 2009. Hepatology
pro_apoptotic	stress	ENSG00000105327	BBC3	Å tampar, M., et al. 2020. Cells
pro_apoptotic	stress	ENSG00000153094	BCL2L11	Cao et al 2012. Current biology
pro_apoptotic	stress	ENSG00000106144	CASP2	Wilson and Kumar. 2018. Cell Death & Differentiation
pro_apoptotic	stress	ENSG00000164305	CASP3	Wilson and Kumar. 2018. Cell Death & Differentiation
pro_apoptotic	stress	ENSG00000138794	CASP6	Wilson and Kumar. 2018. Cell Death & Differentiation
pro_apoptotic	stress	ENSG00000165806	CASP7	Wilson and Kumar. 2018. Cell Death & Differentiation
pro_apoptotic	stress	ENSG00000064012	CASP8	Wilson and Kumar. 2018. Cell Death & Differentiation
pro_apoptotic	stress	ENSG00000132906	CASP9	Wilson and Kumar. 2018. Cell Death & Differentiation
pro_apoptotic	stress	ENSG00000021826	CPS1	Weerasinghe et al, 2014. Am J Physiol Gastrointest Liver Physiol.
pro_apoptotic	stress	ENSG00000197930	ERO1A	Cao et al 2012. Current biology
pro_apoptotic	stress	ENSG00000107643	MAPK8	Cao et al 2012. Current biology
pro_apoptotic	stress	ENSG00000124762	P21	Choudhury, A. R., et al. 2007. Nat Genet
pro_apoptotic	stress	ENSG00000120889	TNFRSF10B	Cao et al 2012. Current biology
pro_apoptotic	stress	ENSG00000141510	TP53	Wink et al. 2018. Archives of toxicology
pro_apoptotic	stress	ENSG00000101255	TRIB3	Ohoka et al. 2005. EMBO Journal
Retinoid	hormones	ENSG00000138207	RBP4	Takahara et al. 2006. World Journal of Gastroenterology
Retinoid	hormones	ENSG00000072042	RDH11	Belyaeva, Olga V., et al. 2003. Biochemistry.
Retinoid	hormones	ENSG00000139547	RDH16	Zhu, Y. H., et al. 2020. Hepatol Res
Retinoid	hormones	ENSG00000135437	RDH5	Hu, Hao, et al. 2020. Int J Med Sci.
S	cell_cycle	ENSG00000156802	ATAD2	Tirosh et al. 2016. Science
S	cell_cycle	ENSG00000197299	BLM	Tirosh et al. 2016. Science
S	cell_cycle	ENSG00000136492	BRIP1	Tirosh et al. 2016. Science
S	cell_cycle	ENSG00000118412	CASP8AP2	Tirosh et al. 2016. Science
S	cell_cycle	ENSG00000093009	CDC45	Tirosh et al. 2016. Science
S	cell_cycle	ENSG00000094804	CDC6	Tirosh et al. 2016. Science
S	cell_cycle	ENSG00000151725	CENPU	Tirosh et al. 2016. Science
S	cell_cycle	ENSG00000159259	CHAF1B	Tirosh et al. 2016. Science
S	cell_cycle	ENSG00000092853	CLSPN	Tirosh et al. 2016. Science
S	cell_cycle	ENSG00000136982	DSCC1	Tirosh et al. 2016. Science
S	cell_cycle	ENSG00000129173	E2F8	Tirosh et al. 2016. Science
S	cell_cycle	ENSG00000174371	EXO1	Tirosh et al. 2016. Science
S	cell_cycle	ENSG00000168496	FEN1	Tirosh et al. 2016. Science
S	cell_cycle	ENSG00000131153	GINS2	Tirosh et al. 2016. Science
S	cell_cycle	ENSG00000112312	GMNN	Tirosh et al. 2016. Science
S	cell_cycle	ENSG00000119969	HELLS	Tirosh et al. 2016. Science
S	cell_cycle	ENSG00000073111	MCM2	Tirosh et al. 2016. Science
S	cell_cycle	ENSG00000104738	MCM4	Tirosh et al. 2016. Science
S	cell_cycle	ENSG00000100297	MCM5	Tirosh et al. 2016. Science
S	cell_cycle	ENSG00000095002	MSH2	Tirosh et al. 2016. Science
S	cell_cycle	ENSG00000132780	NASP	Tirosh et al. 2016. Science
S	cell_cycle	ENSG00000101868	POLA1	Tirosh et al. 2016. Science
S	cell_cycle	ENSG00000077514	POLD3	Tirosh et al. 2016. Science
S	cell_cycle	ENSG00000198056	PRIM1	Tirosh et al. 2016. Science
S	cell_cycle	ENSG00000051180	RAD51	Tirosh et al. 2016. Science
S	cell_cycle	ENSG00000111247	RAD51AP1	Tirosh et al. 2016. Science
S	cell_cycle	ENSG00000049541	RFC2	Tirosh et al. 2016. Science
S	cell_cycle	ENSG00000117748	RPA2	Tirosh et al. 2016. Science
S	cell_cycle	ENSG00000167325	RRM1	Tirosh et al. 2016. Science
S	cell_cycle	ENSG00000171848	RRM2	Tirosh et al. 2016. Science
S	cell_cycle	ENSG00000075131	TIPIN	Tirosh et al. 2016. Science
S	cell_cycle	ENSG00000176890	TYMS	Tirosh et al. 2016. Science
S	cell_cycle	ENSG00000012963	UBR7	Tirosh et al. 2016. Science
S	cell_cycle	ENSG00000276043	UHRF1	Tirosh et al. 2016. Science
S	cell_cycle	ENSG00000076248	UNG	Tirosh et al. 2016. Science
S	cell_cycle	ENSG00000162607	USP1	Tirosh et al. 2016. Science
S	cell_cycle	ENSG00000092470	WDR76	Tirosh et al. 2016. Science
Steroid_hormones	hormones	ENSG00000122787	AKR1D1	Takahara et al. 2006. World J Gastroenterol
Steroid_hormones	hormones	ENSG00000137869	CYP19A1	Charni-Natan et al. 2019. Frontiers in Endocrinology
Steroid_hormones	hormones	ENSG00000160868	CYP3A4	Charni-Natan et al. 2019. Frontiers in Endocrinology
Steroid_hormones	hormones	ENSG00000117480	FAAH	Takahara et al. 2006. World J Gastroenterol
Steroid_hormones	hormones	ENSG00000117594	HSD11B1	Takahara et al. 2006. World J Gastroenterol
Steroid_hormones	hormones	ENSG00000086696	HSD17B2	Takahara et al. 2006. World J Gastroenterol
Steroid_hormones	hormones	ENSG00000133835	HSD17B4	Takahara et al. 2006. World J Gastroenterol
Steroid_hormones	hormones	ENSG00000052802	MSMO1	Takahara et al. 2006. World J Gastroenterol
Steroid_hormones	hormones	ENSG00000070614	NDST1	Charni-Natan et al. 2019. Frontiers in Endocrinology
Steroid_hormones	hormones	ENSG00000170099	SERPINA6	Takahara et al. 2006. World J Gastroenterol
Steroid_hormones	hormones	ENSG00000145545	SRD5A1	Takahara et al. 2006. World J Gastroenterol / Charni-Natan et al. 2019. Frontiers in Endocrinology
Steroid_hormones	hormones	ENSG00000109193	SULT1E1	Charni-Natan et al. 2019. Front Endocrinol
Steroid_hormones	hormones	ENSG00000105398	SULT2A1	Charni-Natan et al. 2019. Front Endocrinol
Steroid_hormones	hormones	ENSG00000171234	UGT2B7	Charni-Natan et al. 2019. Front Endocrinol
stress	stress	ENSG00000142208	AKT1	Cao et al 2012. Current biology / Angelidis et al. 2019. Nat Comm
stress	stress	ENSG00000128272	ATF4	Cao et al. 2012. Curr. Biol
stress	stress	ENSG00000175197	DDIT3	Gomez-Sucerquia et al. 2012. Antivir Res
stress	stress	ENSG00000120738	EGR1	Gomez-Sucerquia et al. 2012. Antivir Res
stress	stress	ENSG00000144895	EIF2A	Cao et al. 2012. Curr. Biol
stress	stress	ENSG00000149485	FADS1	Athinarayanan et al. 2021. Hepatology reports
stress	stress	ENSG00000001084	GCLC	Lu et al. 2020. Liver Research
stress	stress	ENSG00000023909	GCLM	Lu et al. 2020. Liver Research
stress	stress	ENSG00000065135	GNAI3	Zhu et al. 2020. Gut Liver
stress	stress	ENSG00000243955	GSTA1	Knapen et al. 2000. The Lancet
stress	stress	ENSG00000244067	GSTA2	Knapen et al. 2000. The Lancet
stress	stress	ENSG00000148834	GSTO1	Ramkumar et. Al, 2016. Nat Comm
stress	stress	ENSG00000169047	IRS1	Cao et al. 2012. Curr. Biol
stress	stress	ENSG00000100097	LGALS1	Potikha, Tamara, et al. 2016. Oncotarget / Baek, Jung-Hwan, et al. 2021. Cell Death & Disease
stress	stress	ENSG00000135341	MAP3K7	Liu et al. 2020. Cell
stress	stress	ENSG00000205358	MT1H	Zhang, Feng, et al. 2021. Frontiers in Molecular Biosciences / Zheng, Yulong, et al. 2017. BMC Cancer
stress	stress	ENSG00000205364	MT1M	Mao, Jun, et al. 2012. Carcinogenesis
stress	stress	ENSG00000125148	MTA2	Zhang, et al. 2018. Eur Rev Med Pharmacol Sci
stress	stress	ENSG00000125144	MTG1	Wang et al. 2019. Oncogenesis
stress	stress	ENSG00000271303	SRXN1	Bischoff et al. 2019. Archives of Toxicology
stress	stress	ENSG00000050730	TNIP3	Liu et al. 2020. Cell
Toxicity	stress	ENSG00000162551	ALPL	Fu et al. 2020. Front Pharmacol
Toxicity	stress	ENSG00000100031	GGT1	Fu et al. 2020. Front Pharmacol
Toxicity	stress	ENSG00000148672	GLUD1	Meunier and Larrey 2019. Front Pharmacol
Toxicity	stress	ENSG00000120053	GOT1	Fu et al. 2020. Front Pharmacol
Toxicity	stress	ENSG00000125166	GOT2	Fu et al. 2020. Front Pharmacol
Toxicity	stress	ENSG00000167701	GPT	Fu et al. 2020. Front Pharmacol
Toxicity	stress	ENSG00000259207	ITGB3	Fu et al. 2020. Front Pharmacol
Toxicity	stress	ENSG00000111057	KRT18	Fu et al. 2020. Front Pharmacol
Toxicity	stress	ENSG00000014641	MDH1	Fu et al. 2020. Front Pharmacol
Toxicity	stress	ENSG00000284440	MIR122	Meunier and Larrey 2019. Front Pharmacol
Toxicity	stress	ENSG00000283926	MIR192	Meunier and Larrey 2019. Front Pharmacol
Toxicity	stress	ENSG00000198805	PNP	Fu et al. 2020. Front Pharmacol
Toxicity	stress	ENSG00000117450	PRDX1	Fu et al. 2020. Front Pharmacol
Toxicity	stress	ENSG00000130988	RGN	Fu et al. 2020. Front Pharmacol
Toxicity	stress	ENSG00000139531	SUOX	Fu et al. 2020. Front Pharmacol
up_48h	dedifferentiation	ENSG00000081051	AFP	Kiamehr et al. 2019. Int J Mol Sci / Camp et al. 2017. Nature
up_48h	dedifferentiation	ENSG00000139624	CERS5	Kiamehr et al. 2019. Int J Mol Sci
up_48h	dedifferentiation	ENSG00000172292	CERS6	Kiamehr et al. 2019. Int J Mol Sci
up_48h	dedifferentiation	ENSG00000160868	CYP3A4	Kiamehr et al. 2019. Int J Mol Sci
up_48h	dedifferentiation	ENSG00000167910	CYP7A1	Kiamehr et al. 2019. Int J Mol Sci
up_48h	dedifferentiation	ENSG00000066322	ELOVL1	Kiamehr et al. 2019. Int J Mol Sci
up_48h	dedifferentiation	ENSG00000119915	ELOVL3	Kiamehr et al. 2019. Int J Mol Sci
up_48h	dedifferentiation	ENSG00000170522	ELOVL6	Kiamehr et al. 2019. Int J Mol Sci
up_48h	dedifferentiation	ENSG00000198964	SGMS1	Kiamehr et al. 2019. Int J Mol Sci
up_48h	dedifferentiation	ENSG00000164023	SGMS2	Kiamehr et al. 2019. Int J Mol Sci
up_48h	dedifferentiation	ENSG00000148154	UGCG	Kiamehr et al. 2019. Int J Mol Sci
up_72h	dedifferentiation	ENSG00000138798	EGF	Heslop et al. 2017. Arch Toxicol
up_72h	dedifferentiation	ENSG00000100030	ERK (MAPK1)	Heslop et al. 2017. Arch Toxicol
up_72h	dedifferentiation	ENSG00000180210	F2	Heslop et al. 2017. Arch Toxicol
up_72h	dedifferentiation	ENSG00000025156	HSF2	Heslop et al. 2017. Arch Toxicol
up_72h	dedifferentiation	ENSG00000125538	IL1B	Heslop et al. 2017. Arch Toxicol
up_72h	dedifferentiation	ENSG00000136244	IL6	Heslop et al. 2017. Arch Toxicol
up_72h	dedifferentiation	ENSG00000115008	IL1B	Heslop et al. 2017. Arch Toxicol
up_72h	dedifferentiation	ENSG00000109320	NFKB1	Heslop et al. 2017. Arch Toxicol
up_72h	dedifferentiation	ENSG00000099985	OSM	Heslop et al. 2017. Arch Toxicol
up_72h	dedifferentiation	ENSG00000168610	STAT3	Heslop et al. 2017. Arch Toxicol
up_72h	dedifferentiation	ENSG00000105329	TGFB1	Heslop et al. 2017. Arch Toxicol
up_72h	dedifferentiation	ENSG00000112715	VEGF	Heslop et al. 2017. Arch Toxicol
