# Supplementary material for: Single-cell metabolic profiling reveals subgroups of primary human hepatocytes with heterogeneous responses to drug challenge
Source: Genome Biol. 2023 Oct 17;24:234. doi: 10.1186/s13059-023-03075-9 (PMC10583437; doi:10.1186/s13059-023-03075-9)
Supplement: Supplementary file 4 — Additional file 4: Table S3. ChEA3 results per subgroup. [file 13059_2023_3075_MOESM4_ESM.xlsx]

## Sheet: Supp_Tab3_top25_TFs_ChEA3_per_subgroup
subgroup	Rank	TF	Score	Library	Overlapping_Genes
I	1	ZBED6	7	ARCHS4 Coexpression,7	MCFD2,CLTC,CTNND1,JMJD1C,KIAA0100,AFF4,ARHGAP35,AKAP13,NIPBL,GOLGA4,ITGAV,TNPO1,ARHGEF12,DST,VPS13C,ANO6,UHMK1,CLIP1,IL6ST,UTRN,SFT2D2,BDP1,CD46,NOTCH2,PPP1R15B,MACF1,COPA,AHNAK,KMT2A,ABHD2,KMT2C,UBR4,HTRA1,ITPR2,IQGAP1,PDS5A,LPP,SLC7A2,ECPAS,TGOLN2,HECTD1,UBR5,GC,SLC38A2,SPTBN1,RANBP2,MAP3K2,DYNC1H1,ARFGEF2,HUWE1,ERBIN,SETX,MKLN1,WNK1,TAOK1,GOLGB1,FAT1,ATP13A3
I	2	ASH1L	11.67	ARCHS4 Coexpression,13	Enrichr Queries,2	GTEx Coexpression,20	NCKAP1,APP,ZBTB20,JMJD1C,ARHGAP35,GOLGA4,EP300,BBX,SRRM2,MIGA1,UBE4A,ATP1B1,FOXP1,CLIP1,AKAP9,IL6ST,UTRN,NOTCH2,MACF1,KMT2A,KMT2C,ANKRD11,MYCBP2,UBR4,PIK3R1,IQGAP1,LPP,RTN4,UBR5,SLC38A2,SPTBN1,BPTF,EGR1,JUN,CEP350,PRRC2C,PUM1,IGF2R,SMARCA4,SETX,WNK1,GOLGB1,FAT1,EIF4G3,CPEB4,PHF3,SETD5,CLTC,ATP2A2,CHD4,ARHGAP5,AFF4,AKAP13,NIPBL,MAN1A2,RB1CC1,PSD3,KIF1B,TNPO1,SPTAN1,USP47,ARHGEF12,DST,VPS13C,ATRX,B…
I	3	NFAT5	14	ARCHS4 Coexpression,14	Enrichr Queries,14	GTEx Coexpression,14	WASHC4,TFRC,CTNND1,ZBTB20,JMJD1C,MYC,EP300,BBX,SLC30A7,SRRM2,WSB1,TMEM131,FOXP1,CLIP1,AKAP9,UTRN,IL6ST,NOTCH2,MACF1,KMT2A,KMT2C,ABHD2,ANKRD11,MYCBP2,UBR4,ITPR2,IQGAP1,PIK3R1,PDS5A,LPP,ZFP36L1,UGCG,UBR5,SLC38A2,SPTBN1,SEC31A,BPTF,ABCA1,EGR1,JUN,CEP350,FN1,PRRC2C,PUM1,IGF2R,SETX,WNK1,GOLGB1,FAT1,CPEB4,PHF3,SETD5,CDKN1A,PRKCSH,ATP2A2,CHD4,LAMC1,ARHGAP5,AFF4,EEA1,AKAP13,NIPBL,PSD3,TNKS1BP1,ITGAV,KIF1…
I	4	CREB3L2	42.67	ARCHS4 Coexpression,1	Enrichr Queries,94	GTEx Coexpression,33	SCARB2,APP,KDELR1,CTNND1,ZBTB20,PLOD3,ARHGAP35,MYLK,ALCAM,LAMP1,MYC,LONP1,DAG1,PLS3,EP300,FADS1,SEC63,TGM2,SRRM2,SLC38A1,IGFBP4,ACTN1,APLP2,ACTN4,TMEM131,ADAM9,UTRN,IL6ST,VCL,NOTCH2,COPA,CD151,TMED10,H6PD,SDC2,ABHD2,MYCBP2,HTRA1,UBR4,PTTG1IP,PIK3R1,IQGAP1,LPP,GNS,GLG1,HSP90B1,ZFP36L1,ITPRIPL2,TGOLN2,LARP1,CALD1,MLEC,SEC31A,ABCA1,EGR1,JUN,HSPA5,SURF4,FN1,IGF2R,WNK1,FAT1,CALU,PLXNB2,CALR,NFE2L1,EIF…
I	5	HNF4A	46.17	Literature ChIP-seq,1	ARCHS4 Coexpression,23	ENCODE ChIP-seq,3	Enrichr Queries,223	ReMap ChIP-seq,12	GTEx Coexpression,15	NCKAP1,TES,AHCYL1,LPGAT1,TFRC,JMJD1C,CLDN1,LIPA,TSKU,MYLK,GOLGA4,ALCAM,ANPEP,MYC,DAG1,TRIM25,BBX,HABP2,SEC63,PRKAB2,CXADR,WSB1,ACSL1,ENTPD5,ACTN1,SERPINF2,TM4SF4,ACTN4,ACSL3,POR,RBP4,AZGP1,AKAP9,YME1L1,ATF6,CES2,CFB,CES1,MACF1,SLC35D1,SDC2,MTTP,PTTG1IP,IQGAP1,PIK3R1,IQGAP2,HACD2,GNS,GLG1,C2,C3,TGOLN2,HPX,C5,LARP1,PRKAR2A,SSR1,MLEC,APOB,ZBTB7A,SPTBN1,PCK2,SEC31A,CTSA,ABCA1,EGR1,XBP1,JUN,EDEM1,INSR…
I	6	TEAD1	47.75	ARCHS4 Coexpression,2	Enrichr Queries,113	ReMap ChIP-seq,22	GTEx Coexpression,54	APP,SCARB1,NCKAP1,MIDN,TES,AHCYL1,CTNND1,ZBTB20,PVR,PALM2-AKAP2,ARHGAP35,MYLK,ALCAM,CDH2,MYC,DAG1,ARL6IP5,PLS3,BBX,TGM2,PRKAB2,LIMCH1,IGFBP4,ACTN1,LMO7,ACTN4,TM4SF4,ATP1B1,FOXP1,CLIP1,ADAM9,IL6ST,UTRN,VCL,KPNB1,NOTCH2,MACF1,CD151,MYCBP2,PIK3R1,IQGAP1,PTTG1IP,LPP,RTN4,ZFP36L1,TMEM123,TMEM245,CALD1,PSAP,ADGRG6,SLC38A2,SPTBN1,ABCA1,EGR1,JUN,ATP8B1,FN1,IRF2BP2,CP,WNK1,CALU,FAT1,NFE2L1,EIF4G2,EIF4G1,I…
I	7	ZBTB38	48.67	ARCHS4 Coexpression,4	Enrichr Queries,22	GTEx Coexpression,120	NCKAP1,TFRC,ZBTB20,JMJD1C,MYLK,GOLGA4,ALCAM,MYC,BBX,SLC38A1,LIMCH1,ACTN1,LMO7,ACTN4,ATP1B1,FOXP1,UHMK1,CLIP1,YME1L1,ADAM9,IL6ST,UTRN,NOTCH2,MACF1,ABHD2,KMT2C,MYCBP2,SEL1L,IQGAP1,PIK3R1,LPP,RTN4,MTDH,ZFP36L1,ITPRIPL2,TGOLN2,MAN2A1,CALD1,ZMAT3,SLC38A2,SPTBN1,ABCA1,EGR1,JUN,ATP8B1,EDEM1,FN1,IGF2R,SETX,WNK1,CALU,IARS,SERINC3,NFE2L1,CPEB4,ITGB1,CDKN1A,MCFD2,TRAM1,B4GALT1,PRKCSH,CLTC,LAMC1,ARHGAP5,AFF4…
I	8	GTF2I	50	ARCHS4 Coexpression,50	SETD5,APP,MACF1,PRKCSH,CLTC,CTNND1,UBR4,ATP2A2,CHD4,KIAA0100,ATP1A1,AFF4,PTPRF,ARHGAP35,ECPAS,GANAB,LARP1,UBR5,DAG1,CTNNA1,TNKS1BP1,MLEC,TNPO1,SPTAN1,SRRM2,DYNC1H1,HUWE1,BAZ1B,EEF2,SMARCA4,WNK1,CSDE1,CANX,CTNNB1,KPNB1,NFE2L1,EIF4G2,EIF4G1
I	9	ARID3C	51	ARCHS4 Coexpression,79	GTEx Coexpression,23	ITIH4,ALDH1L1,ITIH3,ORM1,SERPINA1,CFH,SERPINC1,FGL1,HP,ACSM2A,CYP2C18,ORM2,SERPINA4,CPN2,ACSM2B,DHTKD1,C2,HPX,VTN,C5,HYAL1,AOX1,GC,HABP2,SLC38A4,FGA,ABCC2,AMBP,ENTPD5,SERPINF2,CYP4F3,TMEM176A,EPHX1,TM4SF4,F2,F7,MLXIPL,RBP4,AZGP1,ALDH6A1,OAF,UGT2B4
I	10	BPTF	58.5	ARCHS4 Coexpression,30	GTEx Coexpression,87	PHF3,SETD5,MACF1,GRN,KMT2A,CELF1,KMT2C,ANKRD11,RPN1,MYCBP2,JMJD1C,SEC61A1,NIPBL,BCLAF1,GOLGA4,RB1CC1,UBR5,BSG,EP300,SDF4,SRRM2,SPEN,BCAP31,DST,USP9X,VPS13C,ATRX,SURF4,HUWE1,PRRC2C,BAZ1B,ARID1A,TNFRSF1A,APC,WNK1,ZNF638,TAOK1,GOLGB1,AKAP9,TTC3,WAC,NUCB1,BDP1,UTRN,SFT2D2,EIF4G3,EIF3A,TNRC6B
I	11	SON	59.5	ARCHS4 Coexpression,92	GTEx Coexpression,27	RTN3,SETD5,MACF1,RPN2,KMT2A,ROCK1,CELF1,KMT2C,ANKRD11,UBR4,JMJD1C,CHD4,KIAA0100,AGPAT3,TGOLN2,NIPBL,BCLAF1,GANAB,LARP1,UBR5,EP300,SEC31A,BPTF,SRRM2,BCAP31,SPEN,CD164,ARFGEF2,VPS13C,HUWE1,PRRC2C,BAZ1B,ARID1A,SETX,WNK1,GOLGB1,TAOK1,WAC,TRIP11,CTNNB1,TACC1,UTRN,BDP1,EIF4G2,KPNB1,EIF3A,TNRC6B
I	12	UBP1	60.67	ARCHS4 Coexpression,93	Enrichr Queries,47	GTEx Coexpression,42	NCKAP1,APP,TES,TFRC,MYLK,ALCAM,MYC,TRIM25,SRRM2,SLC38A1,WSB1,ACTN1,APLP2,ACTN4,ATP1B1,FOXP1,VCL,KPNB1,KMT2A,MYCBP2,UBR4,IQGAP1,PIK3R1,PDS5A,LPP,RTN4,MTDH,HSP90B1,ZFP36L1,TGOLN2,LARP1,CALD1,PCBP2,UBR5,MLEC,SLC38A2,SPTBN1,BPTF,EGR1,JUN,HSPA5,PRRC2C,MSN,EEF2,PUM1,DIAPH1,WNK1,FAT1,CALR,EIF4G2,NFE2L1,EIF4G1,ITGB1,CDKN1A,PRKCSH,CLTC,ATP2A2,CHD4,KIAA0100,SEC61A1,NIPBL,KIF1B,TNPO1,LBR,CTSB,ELOVL5,ATRX,NA…
I	13	ZNF148	68	ARCHS4 Coexpression,20	Enrichr Queries,3	GTEx Coexpression,181	WASHC4,NCKAP1,APP,LPGAT1,TFRC,ZBTB20,JMJD1C,GOLGA4,MYC,BSG,BBX,EP300,SRRM2,SLC38A1,WSB1,FOXP1,UHMK1,MAP7D3,AKAP9,IL6ST,UTRN,MACF1,KMT2A,SDC2,ANKRD11,KMT2C,MYCBP2,IQGAP1,PIK3R1,PDS5A,LPP,RTN4,MTDH,UBR5,SSR1,SLC38A2,ZKSCAN1,SPTBN1,BPTF,EGR1,JUN,CEP350,IRF2BP2,PRRC2C,PUM1,SETX,WNK1,GOLGB1,CPEB4,PHF3,PRKCSH,CLTC,ATP2A2,ARHGAP5,AFF4,EEA1,AKAP13,NIPBL,PPP2R5E,MAN1A2,RB1CC1,PSD3,SDF4,TNPO1,USP47,ZYG11B,…
I	14	NR1I2	70	Literature ChIP-seq,6	ARCHS4 Coexpression,63	Enrichr Queries,193	GTEx Coexpression,18	KLB,APP,ALDH1L1,TFRC,AQP9,HP,CLDN1,MYLK,CDH1,MYC,ANPEP,ENPP1,HABP2,ACSL1,ENTPD5,SERPINF2,TM4SF4,ATP1B1,FOXP1,RBP4,POR,IL6ST,ATF6,CFB,CES2,NOTCH2,MACF1,SLC35D1,MTTP,HTRA1,PIK3R1,IQGAP2,CYP2C18,HACD2,LPP,C2,C3,HPX,VTN,C5,MAN2A1,APOB,SLC38A4,PCK2,ABCA1,EGR1,JUN,AMBP,ZBTB16,INSR,CYP4F3,EPHX1,FN1,PUM1,CP,MLXIPL,VNN1,GNAQ,RETREG1,NFE2L1,PHF3,CDKN1A,ORM1,SERPINA1,B4GALT1,ONECUT2,PRKCSH,ACSM2A,ORM2,ACSM2…
I	15	MYSM1	73.67	ARCHS4 Coexpression,48	Enrichr Queries,80	GTEx Coexpression,93	PHF3,WASHC4,SETD5,PRKCSH,CTNND1,ZBTB20,JMJD1C,ARHGAP5,AFF4,EEA1,NIPBL,GOLGA4,MAN1A2,RB1CC1,BBX,EP300,KIF1B,SRRM2,SLC30A7,WSB1,DST,VPS13C,ATRX,PTBP3,ZNF638,AKAP9,BDP1,CD46,IL6ST,UTRN,SFT2D2,MACF1,AHNAK,KMT2A,ROCK1,KMT2C,MYCBP2,USO1,UBR4,PIK3R1,PDS5A,LPP,TM9SF3,ECPAS,BCLAF1,LARP1,HECTD1,MAN2A1,UBR5,FLNB,SLC38A2,BPTF,RANBP2,MAP3K2,SPEN,EGR1,JUN,USP9X,CEP350,ERBIN,HUWE1,PRRC2C,MARCH6,KTN1,MIB1,SETX,M…
I	16	CLOCK	74.2	Literature ChIP-seq,7	ARCHS4 Coexpression,46	Enrichr Queries,13	ReMap ChIP-seq,271	GTEx Coexpression,34	ERO1A,NCKAP1,SCARB1,MIDN,TFRC,ZBTB20,JMJD1C,GOLGA4,ANPEP,MYC,BBX,EP300,TGM2,SLC30A7,IGFBP4,ACTN1,HLA-B,LMO7,HLA-A,PDIA6,FOXP1,UHMK1,HLA-E,CLIP1,AKAP9,IL6ST,UTRN,KPNB1,VCL,LRRC58,MACF1,H6PD,KMT2A,RPN2,KMT2C,SDC2,MYCBP2,TOR1AIP2,AK3,PIK3R1,PDS5A,LPP,ZFP36L1,MTDH,HSP90B1,ITPRIPL2,UGCG,TMEM245,MAN2A1,ZMAT3,RDH11,CALD1,PRKAR2A,PSAP,PCBP2,SSR1,SLC38A2,BPTF,SEC31A,ABCA1,EGR1,JUN,XBP1,HSPA5,CEP350,EPHX1,…
I	17	NR1H4	74.67	ARCHS4 Coexpression,56	Enrichr Queries,165	GTEx Coexpression,3	KLB,ORM1,CDKN1A,SERPINA1,PRKCSH,PROS1,HP,SLC40A1,ACSM2A,ORM2,ACSM2B,SERPINA4,MYLK,HNF4A,MYC,ANPEP,AOX1,LBP,HABP2,FADS1,TGM2,FGB,ABCC3,FGA,ABCC2,SPINK1,IGFBP4,GPX3,ENTPD5,SERPINF2,FGG,TM4SF4,PROX1,F2,ATP1B1,F5,F7,RBP4,AZGP1,OAF,UGT2B4,PPARA,CFB,CES2,ITIH4,ITIH3,SLC35D1,CFH,SERPINC1,FGL1,MTTP,IQGAP2,CYP2C18,CPN2,PAPSS2,EGFR,C2,C3,HPX,VTN,C5,GC,APOB,SLC38A4,PCK2,ABCA1,EGR1,JUN,AMBP,CYP4F3,TMEM176A,E…
I	18	KMT2A	81	ARCHS4 Coexpression,28	ReMap ChIP-seq,28	GTEx Coexpression,187	ERO1A,SETD5,CDKN1A,MCFD2,TRAM1,SLC44A1,CELF1,JMJD1C,CHD4,ARHGAP5,LIPA,AFF4,ARHGAP35,AKAP13,NIPBL,ALCAM,MAN1A2,MYC,ARL6IP5,BBX,EP300,KIF1B,SPTAN1,SRRM2,WSB1,CERS6,ARHGEF12,DST,DUSP1,ELOVL5,VPS13C,ATRX,SLC30A1,BAZ1B,ARID1A,FOXP1,PTBP3,DNAJC3,ASPH,ZNF638,AKAP9,WAC,BDP1,UTRN,SFT2D2,MACF1,KMT2A,SLC35D1,KMT2C,ANKRD11,RPN1,MYCBP2,DERL1,UBR4,PIK3R1,PDS5A,GLG1,ZFP36L1,UGCG,BCLAF1,LARP1,FAM120A,UBR5,MAP7,S…
I	19	CREB3L3	81.67	ARCHS4 Coexpression,91	Enrichr Queries,153	GTEx Coexpression,1	ORM1,CDKN1A,ALDH1L1,SERPINA1,PRKCSH,HP,MIA2,ORM2,ACSM2B,HNF4A,MYC,ANPEP,AOX1,LBP,HABP2,FADS1,TGM2,FGB,ABCC3,FGA,ABCC2,IGFBP4,GPX3,ACSL1,ENTPD5,SERPINF2,FGG,TM4SF4,PROX1,F2,SLC39A14,F5,F7,RBP4,AZGP1,HKDC1,UGT2B4,SERPING1,PPARA,CFB,CES2,CES1,ITIH4,ITIH3,SLC35D1,RETSAT,CFH,SERPINC1,FGL1,MTTP,CYP2C18,CPN2,C2,C3,HPX,VTN,C5,GC,APOB,SLC38A4,PCK2,EGR1,JUN,AMBP,CYP4F3,TMEM176A,EPHX1,FN1,CP,AGT,DHRS3,INHBE…
I	20	EEA1	83	ARCHS4 Coexpression,12	Enrichr Queries,1	GTEx Coexpression,236	WASHC4,NCKAP1,APP,TFRC,GOLIM4,ZBTB20,JMJD1C,MYLK,GOLGA4,ALCAM,MYC,BSG,BBX,ACTN1,UBE4A,LMO7,HLA-A,CLIP1,AKAP9,YME1L1,ADAM9,IL6ST,UTRN,VCL,MACF1,KMT2C,MYCBP2,TOR1AIP2,IQGAP1,PIK3R1,PDS5A,LPP,RTN4,MTDH,HSP90B1,ZFP36L1,ITPRIPL2,MAN2A1,CALD1,ZMAT3,SLC38A2,SPTBN1,BPTF,ABCA1,EGR1,JUN,HSPA5,CEP350,FN1,PRRC2C,MSN,PUM1,IGF2R,WNK1,GOLGB1,CALU,CPEB4,PHF3,ITGB1,ZNF770,CDKN1A,PRKCSH,CLTC,ATP2A2,LAMC1,ARHGAP5,A…
I	21	AR	86.6	Literature ChIP-seq,47	ARCHS4 Coexpression,60	Enrichr Queries,295	ReMap ChIP-seq,23	GTEx Coexpression,8	APP,TES,AHCYL1,TFRC,AQP9,TSKU,MYLK,GOLGA4,ALCAM,ANPEP,MYC,LONP1,BBX,TRIM25,HABP2,SRRM2,CXADR,LIMCH1,ENTPD5,SERPINF2,ACSL3,RBP4,AZGP1,ATF6,CES1,MACF1,SLC35D1,CFH,SDC2,MYCBP2,PIK3R1,IQGAP1,IQGAP2,HACD2,MTDH,C3,HPX,UGCG,C5,LARP1,RDH11,MAP7,MLEC,ZBTB7A,SPTBN1,ABCA1,EGR1,JUN,XBP1,EDEM1,INSR,SURF4,FN1,IRF2BP2,PRG4,PARP14,PUM1,CP,SMARCA4,WNK1,GOLGB1,FAT1,SDC1,CDKN1A,SERPINA1,SLC44A1,MIA3,ARHGAP5,ORM2,PT…
I	22	NFIC	88	ARCHS4 Coexpression,58	ENCODE ChIP-seq,62	Enrichr Queries,66	ReMap ChIP-seq,31	GTEx Coexpression,223	SCARB1,APP,MIDN,CD81,ZBTB20,ARHGAP35,GOLGA4,LAPTM4A,ALCAM,CDH1,MYC,DAG1,ARL6IP5,TRIM25,FADS1,TGM2,SRRM2,SLC30A7,PRKAB2,ACSL1,IGFBP4,ACTN1,ACTN4,TM4SF4,ATP1B1,FOXP1,CLIP1,ADAM9,IL6ST,ATF6,VCL,CD151,H6PD,ANKRD11,MTTP,PIK3R1,LPP,RTN4,ZFP36L1,ITPRIPL2,TMEM123,TMEM245,LARP1,KIF3B,CALD1,PRKAR2A,ADGRG6,APOB,SLC38A2,ZBTB7A,SPTBN1,EGR1,JUN,XBP1,ATP8B1,ZBTB16,EPHX1,FN1,IRF2BP2,EEF2,CP,SMARCA4,WNK1,PLXNB2,N…
I	23	CREBL2	88	ARCHS4 Coexpression,66	Enrichr Queries,163	GTEx Coexpression,35	SCARB2,APP,SCARB1,CPM,MCFD2,CDKN1A,RNF13,PRKCSH,CD81,CTSZ,SLC40A1,LIPA,ALCAM,LAMP1,LONP1,ARL6IP5,AOX1,CTSD,FADS1,IL13RA1,CTSB,ABCC3,ACSL1,NCOA4,ANO6,HLA-A,ATP1B1,FOXP1,RHOB,UHMK1,POR,ASPH,ITGA6,IL6ST,UTRN,CERS2,LRRC58,NOTCH2,GRN,AHNAK,RETSAT,LRP1,ABHD2,IQGAP1,PIK3R1,GNS,PAPSS2,ZFP36L1,TGOLN2,UGCG,ABLIM1,APOL6,ZMAT3,CREG1,PSAP,CLPTM1,MLEC,SARAF,STOM,METTL7A,GC,SLC38A2,FNIP2,ABCA1,CTSA,EGR1,TCAF1,J…
I	24	HIF1A	91	Literature ChIP-seq,112	ARCHS4 Coexpression,9	Enrichr Queries,181	ReMap ChIP-seq,112	GTEx Coexpression,41	SCARB1,APP,MIDN,TFRC,CTNND1,CLDN1,PVR,TSKU,ALCAM,MYC,LONP1,PLS3,TGM2,IL13RA1,SLC30A7,SLC38A1,WSB1,ACSL1,IGFBP4,APLP2,ACTN1,LMO7,ATP1B1,PDIA6,ADAM9,IL6ST,UTRN,VCL,NOTCH2,COPA,CD151,ANKRD11,PTTG1IP,IQGAP1,PIK3R1,GNS,RTN4,HSP90B1,ZFP36L1,ITPRIPL2,UGCG,TMEM123,MAN2A1,CALD1,RDH11,UBR5,SLC38A2,ZBTB7A,ABCA1,EGR1,JUN,HSPA5,SURF4,FN1,TNFRSF10B,GLMP,IRF2BP2,MSN,DHCR24,INHBE,CPD,CALU,PLXNB2,EIF4G2,ITGB1,CPM…
I	25	SPEN	91	ARCHS4 Coexpression,127	GTEx Coexpression,55	PHF3,SETD5,MACF1,KMT2A,KMT2C,ANKRD11,UBR4,JMJD1C,CHD4,ADAR,KIAA0100,AFF4,ARHGAP35,NIPBL,BCLAF1,LARP1,UBR5,EP300,BRD4,BPTF,SRRM2,DYNC1H1,ZBTB16,ATRX,HUWE1,PRRC2C,PUM1,ARID1A,BAZ1B,EEF2,TMEM131,MIB1,SMARCA4,WNK1,KLF9,WAC,CTNNB1,BDP1,EIF4G3,KPNB1,EIF3A,EIF4G1
II	1	SNAPC5	9.5	ARCHS4 Coexpression,6	GTEx Coexpression,13	VPS29,NDUFA13,NDUFA11,NDUFA12,PDCD5,CISD1,PARK7,SRP14,TXNDC17,UBE2L3,ATP5IF1,PSMD4,SNRPD2,SNRPD1,CFL2,MPC2,RPL38,SNRPD3,CIAO2B,SKP1,ECH1,GTF3A,MRPS18C,RBX1,COX6B1,BOLA3,NHP2,SNRPG,SNRPF,FKBP3,ATP5MD,UQCRB,NDUFB10,PSMD14,COX17,SNU13,COX7A2,MRPL13,ANAPC11,ATP5MC1,MRPL20,PRDX1,NDUFV2,ATP5MG,SERF2,ATP5MF,ATP5ME,PRELID1,UQCC2,MRPL27,CWC15,MRPL21,SEM1,NDUFAF8,EIF6,UQCRQ,NDUFAF2,RNF181,NDUFAF3,NOP10,COX…
II	2	GTF3A	10	ARCHS4 Coexpression,25	Enrichr Queries,1	GTEx Coexpression,4	RPL4,RPL5,EIF4A1,RPL30,RPL3,RPL32,RPL31,RPL34,CISD1,ENO1,RPL8,RPL9,ACTB,RPL7,RPS15,RPS14,RPS17,RPS16,LGALS1,RPS19,SNRPD2,RPL18A,RPS18,RPL36AL,RPL36,RPL35,ARL6IP4,RPL38,CIAO2B,RPS11,RPL39,RPS10,RPS13,RPL21,RPL23,ECH1,RPL22,MIF,MYL6,PPA1,BOLA3,PSME1,PSME2,VDAC1,RPL27,RPL26,RPL29,PFN1,AURKAIP1,RPL28,UBA52,SNU13,OAZ1,MRPL13,MYL12A,MRPL20,LDHA,PRDX1,SERF2,S100A10,BTF3,RPL41,PRELID1,TMA7,PA2G4,MRPL21,E…
II	3	ZNF511	14	ARCHS4 Coexpression,5	Enrichr Queries,11	GTEx Coexpression,26	JPT1,NDUFA13,NDUFA11,NDUFA12,RPL31,PDCD5,ENO1,PARK7,RPL8,ACTB,UBE2L3,RPS15,GCSH,PSMD8,CHCHD2,RPS16,LGALS1,PSMD4,SNRPD2,CFL2,MPC2,CFL1,RPL36,RPL35,ARL6IP4,SNRPD3,CIAO2B,CHCHD1,RPS9,RPS5,ECH1,GTF3A,MIF,SDHB,COX6B1,BOLA3,NHP2,SNRPG,TAGLN2,SNRPF,PFN1,AURKAIP1,RPL29,RPL28,PPIA,NDUFB10,PSMD14,NDUFB11,COX17,ATP5MC2,MRPL14,SNU13,PHB,TXN,OAZ1,MRPL13,ATP5MC1,ANAPC11,MRPL20,LDHA,PRDX1,EIF4EBP1,NDUFV2,SERF2,…
II	4	POU5F1B	19.5	ARCHS4 Coexpression,15	GTEx Coexpression,24	RPL30,NDUFA13,NDUFA12,RPL34,RPL8,RPL10A,TXNDC17,RPS15,ATP5IF1,RPS14,RPL18A,RPS19,SNRPD2,RPS18,SNRPD1,RPL36,RPL35,SNRPD3,RPS10,CHCHD1,RPS12,SKP1,RPS9,RPL21,RPS5,RPL23,RBX1,MRPS18C,COX6B1,TMEM256,BOLA3,SELENOW,SNRPG,SNRPE,SNRPF,RPL29,RPL28,FKBP3,ATP5MD,BEX3,ENY2,UQCRB,COX17,COX7A2,RPS4Y1,MRPL13,UQCRH,ANAPC11,MRPL20,ATP5MG,SERF2,ATP5MF,ATP5ME,COA4,RPL41,UQCC2,H3F3A,TMA7,TBCA,EIF2S2,RPS26,SEM1,RPS28,…
II	5	MTERF3	32.5	ARCHS4 Coexpression,32	GTEx Coexpression,33	NDUFA12,PDCD5,CISD1,PARK7,SRP14,BZW1,TXNDC17,GCSH,TRMT112,MRPL40,SNRPD2,SNRPD1,CFL2,SUMO2,UQCRFS1,SNRPD3,SKP1,TPI1,MRPS24,H2AFZ,GTF3A,UCHL3,SDHB,MRPS18C,NME1,PSMA6,PSMA3,MRPL51,PSMA4,PSMA1,PSMA2,BOLA3,SUB1,NHP2,SNRPG,VDAC2,VDAC1,SNRPE,SNRPF,SLC25A5,SLC25A4,FKBP3,ENY2,NDUFB10,NDUFB6,PSMD14,MRPS36,NDUFB4,MRPS33,SF3B6,MRPL19,NDUFB3,COX17,POMP,ABRACL,MRPL13,COX5A,PSMA7,ADH5,HSPD1,MRPL20,PSMB5,UGP2,GN…
II	6	CHCHD3	37	ARCHS4 Coexpression,1	GTEx Coexpression,73	RPL5,RPL30,NDUFA13,RPL32,NDUFA11,NDUFA12,RPL31,RPL34,CISD1,RPL10A,SRP14,RPL9,RPL7,TXNDC17,RPS15,RPS14,PSMD4,RPL18A,RPS19,SNRPD2,SNRPD1,FAM162A,CFL2,RPL36,SNRPD3,RPL39,RPS10,RPS13,WDR83OS,ATP6V1G1,RPL21,RPL23,RPS5,RPL22,MIF,SDHB,COX6B1,EEF1A1,TMEM256,SUB1,BOLA3,NHP2,SNRPG,VDAC2,VDAC1,SNRPE,SNRPF,FKBP3,ATP5MD,BEX3,ENY2,NDUFB10,UQCRB,ATP5MC2,SNU13,COX7A2,PHB,MRPL13,UQCRH,ANAPC11,ATP5MC1,NDUFV2,ATP5M…
II	7	CENPX	39	GTEx Coexpression,39	SF3B5,MRPS34,TIMM13,CLTA,DBI,TXN,FUOM,MRPL54,TXNDC17,POLD4,HINT1,ZNHIT1,DDT,AP2S1,SCAND1,CHCHD1,CBR1,DCXR,MRPL27,EDF1,PTGR1,ATOX1,APRT,MRPL52,TMEM256,EIF6,NHP2,LAMTOR2,SNRPF,OCIAD2,SLC25A5,PPIA
II	8	PA2G4	45.5	ARCHS4 Coexpression,41	GTEx Coexpression,50	RPL4,EIF4A1,HSP90AB1,RPLP0,ENO1,YBX1,RPL8,RPL10A,UBE2L3,EEF1B2,RPL7A,RPS17,SNRPD1,C1QBP,SNRPD3,RPS10,EIF5A,CCT3,NUDC,RPS5,NME2,RPSA,UCHL3,NME1,PSMA4,PSMA2,NHP2,SNRPG,SNRPE,RPL27,VDAC1,SNRPF,RPL29,PTMA,PPIA,RPL12,MRPS34,PHB,UQCRH,SRM,HSPD1,LDHA,PSMB2,PRDX1,RPL14,RPS2,CCT5,ATP5MF,BTF3,RANBP1,PPP1R14B,NPM1,PRELID1,SSB,NAA10,MDH2,PDAP1,EIF2S2,HSPE1,LSM4,EIF6,NACA,SERBP1,CYCS,RPL22L1,SSBP1,RAN,RPS23
II	9	ZNF581	49.33	ARCHS4 Coexpression,11	Enrichr Queries,19	GTEx Coexpression,118	RPL4,RPL5,RPL3,RPL32,NDUFA11,RPL34,RPL8,RPL10A,UXT,RPS15,PSMD8,EEF1B2,PSMD9,RPS14,CHCHD2,RPS16,LGALS1,RPL18A,RPS19,PSMD4,SNRPD2,RPS18,RPL36,ARL6IP4,SNRPD3,RPS11,RPS10,RPS13,WDR83OS,RPS9,RPS8,RPS5,ECH1,RPS6,TALDO1,RPSA,MIF,EEF1A1,PSME1,NHP2,VDAC2,TAGLN2,RPL27,RPL29,AURKAIP1,RPL28,SQSTM1,UBA52,NDUFB10,NDUFB11,ATP5MC2,SNU13,PHB,MRPL13,PRDX1,EIF4EBP1,BTF3,COA4,PRELID1,CHCHD10,ISG15,LSM4,MRPL21,EIF1,I…
II	10	HMGN3	50.25	ARCHS4 Coexpression,13	ENCODE ChIP-seq,92	ReMap ChIP-seq,93	GTEx Coexpression,3	VPS29,IFITM2,RPL3,RPL31,CISD1,RPL9,ACTB,RPL7,TXNDC17,ATP5IF1,RPS15,GCSH,PSMD9,RPS14,PSMD4,SNRPD2,RPS18,SNRPD1,RPL36,ARL6IP4,SNRPD3,RPS11,CIAO2B,RPL39,RPS10,SKP1,RPS12,WDR83OS,ATP6V1G1,RPL22,TALDO1,MRPS18C,BOLA3,SUB1,PSME1,TAGLN2,PFN1,AURKAIP1,UBA52,RPL28,VPS28,BEX3,OAZ1,MRPL13,GABARAP,ADH5,ANAPC11,PRDX2,MRPL20,PRDX5,PRDX1,SERF2,TMA7,MRPL27,NDUFAF8,NDUFAF3,RPS21,COX7B,RPLP1,MRPS12,MRPL34,COX7C,MRP…
II	11	THAP4	50.67	ARCHS4 Coexpression,139	Enrichr Queries,7	GTEx Coexpression,6	NDUFA13,RPL3,NDUFA12,RPL31,CISD1,PEBP1,ENO1,PARK7,RPL8,RPL10A,ACTB,PSMD8,RPS15,RPS17,RPS19,FAM162A,MPC2,RPL35,CIAO2B,RPS10,RPS5,ECH1,GTF3A,SDHB,COX6B1,EEF1A1,NHP2,VDAC2,VDAC1,TAGLN2,AURKAIP1,RPL29,RPL28,SQSTM1,ATP5MD,NDUFB10,NDUFB11,COX17,ATP5MC2,ATP5MC3,MRPL14,PHB,MRPL13,ANAPC11,ATP5MC1,MRPL20,PRDX2,PRDX5,LDHA,EIF4EBP1,NDUFV2,ATP5MF,ATP5ME,UQCC2,MRPL27,CHCHD10,PA2G4,LSM4,MRPL21,HIGD2A,EIF6,UQCRQ…
II	12	PREB	59.33	ARCHS4 Coexpression,76	Enrichr Queries,16	GTEx Coexpression,86	EIF4A1,RPL3,ENO1,RPL8,ACTB,PSMD8,RPS14,CHCHD2,LGALS1,PSMD4,RPS19,CFL1,RPL35,ARL6IP4,TPM3,RPS5,ECH1,GTF3A,SDHB,COX6B1,TAGLN2,PFN1,RPL29,AURKAIP1,SQSTM1,NDUFB11,MRPL14,PHB,LDHA,PRDX1,EIF4EBP1,NDUFV2,S100A10,FDPS,PRELID1,EIF2S2,LSM4,EIF1,EIF6,ECHDC3,MRPS15,SLC25A3,HSP90AB1,COX4I1,MRPS12,RPLP0,CCDC124,HSPB1,MRPL41,HINT1,MRPL40,C1QBP,UQCRFS1,EIF5A,CCT3,HSP90AA1,NUDC,TPI1,MRPS24,ANXA2,GPX4,DCXR,ANXA5,N…
II	13	DRAP1	64	ARCHS4 Coexpression,122	Enrichr Queries,2	GTEx Coexpression,68	RPL4,IFITM3,JPT1,EIF4A1,NDUFA13,RPL3,IFITM2,RPL31,PEBP1,ENO1,PARK7,RPL8,RPL10A,ACTB,RPS15,EEF1B2,RPS14,CHCHD2,RPS16,LGALS1,PSMD4,RPL18A,RPS19,SNRPD2,RPS18,CFL1,RPL36,RPL35,ARL6IP4,RPL38,RPS11,TMSB10,RPS10,RPS13,RPS9,RPS8,RPL23,RPS5,RPS6,TALDO1,RPSA,COX6B1,EEF1A1,MYL6,PSME1,SELENOW,PSME2,RPL27,TAGLN2,RPL26,AURKAIP1,PFN1,RPL28,SQSTM1,VPS28,NDUFB10,COX7A2,OAZ1,MRPL13,MYL12A,ANAPC11,PRDX5,LDHA,PRDX1,…
II	14	MLX	64.33	ARCHS4 Coexpression,92	Enrichr Queries,18	GTEx Coexpression,83	EIF4A1,JPT1,RPL3,CISD1,CIB1,ENO1,PARK7,ACTB,CISD3,UBE2L3,PSMD8,LGALS1,CFL1,CHCHD1,ATP6V1G1,TPM3,TALDO1,SDHB,PSME1,PSME2,TAGLN2,AURKAIP1,SQSTM1,BRI3,SNU13,PHB,OAZ1,MYL12A,ATP5MC1,MRPL20,PRDX5,LDHA,PRDX1,S100A10,ATP6V1F,COA4,FDPS,PRELID1,EIF1,HIGD2A,ISG20,RPS25,EIF6,ARPC2,ARPC3,NDUFAF3,ECHDC3,CALM2,NOP10,SLC25A3,HSP90AB1,COX4I1,MRPS12,HSPB1,YBX1,MRPL41,HINT1,RACK1,UQCRFS1,TSPO,RAB5IF,EIF5A,HSP90AA1…
II	15	THAP7	65.33	ARCHS4 Coexpression,28	Enrichr Queries,13	GTEx Coexpression,155	NDUFA11,CIB1,RPL8,ACTB,UBE2L3,RPS15,PSMD8,RPS14,CHCHD2,RPS16,LGALS1,RPL18A,RPS19,RPL36,ARL6IP4,RPL35,SNRPD3,RPS10,RPS9,RPS5,ECH1,MIF,SDHB,NHP2,RPL27,AURKAIP1,RPL28,SQSTM1,VPS28,NDUFB10,NDUFB11,SNU13,PHB,OAZ1,MRPL13,GABARAP,ANAPC11,ATP5MC1,EIF4EBP1,PRELID1,TRAPPC5,CHCHD10,PA2G4,LSM4,MRPL21,RPS28,EIF6,NDUFAF3,RPS21,MRPS15,RPLP1,COX4I1,RPLP0,CCDC124,MRPS12,HSPB1,MRPL34,MRPL41,MRPL40,HINT2,GUK1,C1QBP…
II	16	TP53	76.8	Literature ChIP-seq,92	ARCHS4 Coexpression,60	Enrichr Queries,111	ReMap ChIP-seq,111	GTEx Coexpression,10	EIF4A1,RPL30,RPL3,IFITM2,RPL32,ENO1,RPL8,RPL10A,RPL9,ACTB,UBE2L3,EEF1B2,ATP5IF1,RPS14,RPS16,RPL18A,RPS19,RPS18,FAM162A,RPL36AL,SNRPD1,CFL1,RPL36,RPL35,ARL6IP4,CIAO2B,RPS11,RPL39,RPS10,RPS13,RPS12,RPS9,RPS7,RPL21,RPS8,RPL23,RPS5,RPS6,GTF3A,RPSA,EEF1A1,PSME1,RPL27,RPL29,AURKAIP1,RPL28,SQSTM1,UBA52,VPS28,NDUFB10,MRPL19,ATP5MC2,MRPL14,PHB,MRPL13,GABARAP,ANAPC11,MRPL20,PRDX5,LDHA,PRDX1,S100A10,BTF3,OS…
II	17	ZNF395	85.67	ARCHS4 Coexpression,47	Enrichr Queries,205	GTEx Coexpression,5	IFITM3,RPL5,JPT1,RPL30,RPL3,RPL32,RPL34,ENO1,PARK7,RPL8,RPL10A,SRP14,RPL9,RPL7,UBE2L3,RPS15,EEF1B2,RPS14,RPS16,LGALS1,RPL18A,RPS19,RPS18,RPL36,RPL35,RPS11,RPL39,RPS10,RPS13,RPS12,SKP1,RPS9,RPL21,RPS7,RPS8,RPL23,RPS5,RPL22,RPS6,TPM1,RBX1,EEF1A1,SUB1,SNRPG,RPL24,RPL27,RPL26,RPL29,RPL28,PSMD14,MRPL13,ACAT2,ATP5MC1,LDHA,PRDX1,S100A10,BTF3,RPL41,RPS25,RPS28,RPS27,RPS29,RPL27A,CYCS,RPS20,RPS21,CALM2,RP…
II	18	PRMT3	87	ARCHS4 Coexpression,109	Enrichr Queries,89	GTEx Coexpression,63	RPL4,EIF4A1,HSP90AB1,MRPS12,ENO1,BZW1,MRPL40,SNRPD2,SNRPD1,C1QBP,CCT3,HSP90AA1,ANXA2,H2AFZ,UCHL3,MRPS18C,NME1,PSMA3,TUBB2A,PSMA4,PSMA1,PSMA2,PPA1,SNRPG,SNRPE,VDAC1,SLC25A5,PSMD14,BRI3,MRPL19,PHB,MRPL13,PSMA7,HSPD1,LDHA,PSMB5,PSMB2,PRDX1,CCT5,RANBP1,NPM1,SSB,PTGES3,PDAP1,NAP1L1,PA2G4,EIF2S2,HSPE1,SERBP1,EIF3J,CYCS,EIF3E,SSBP1,RAN
II	19	ZNF837	88	ARCHS4 Coexpression,136	Enrichr Queries,108	GTEx Coexpression,20	EIF4A1,RPLP0,MRPS12,CCDC124,HSPB1,RPL8,RPL10A,RPS15,MRPL41,RPL7A,RPS14,RPS16,RPL18A,RPS19,RPS18,C1QBP,CFL1,RPL36,RACK1,RPL35,ARL6IP4,RPS10,RPS12,EIF5A,WDR83OS,RPS9,NUDC,RPS7,GPX4,RPS5,DCXR,ECH1,TALDO1,RPSA,EDF1,MIF,APRT,EEF1G,MZT2B,NDUFS7,PPDPF,RPL29,PFN1,AURKAIP1,RPL28,SF3B5,CSTB,RPL12,RPL11,MRPS34,PSMA7,SRM,RPS15A,RPL14,RPS3,RPL13,RPS2,SCAND1,RPS27A,RPL18,PAIP2,RPL17,RPL19,GADD45GIP1,RPL41,PREL…
II	20	MYC	89.5	Literature ChIP-seq,1	ARCHS4 Coexpression,363	ENCODE ChIP-seq,1	Enrichr Queries,71	ReMap ChIP-seq,29	GTEx Coexpression,72	IFITM3,RPL4,EIF4A1,RPL5,VPS29,RPL30,RPL3,IFITM2,RPL32,RPL31,RPL34,CISD1,ENO1,RPL8,RPL9,ACTB,RPL7,TXNDC17,UBE2L3,RPS15,GCSH,UXT,ATP5IF1,RPS14,PSMD9,RPS17,RPS16,LGALS1,RPL18A,RPS19,SNRPD2,RPS18,RPL36AL,SNRPD1,RPL36,RPL35,RPL38,RPL37,SNRPD3,RPS11,CIAO2B,RPL39,RPS10,RPS13,RPS12,RPL21,RPL23,ECH1,RPL22,TALDO1,MIF,MRPS18C,MYL6,PPA1,PSME1,PSME2,RPL24,RPL27,TAGLN2,VDAC1,RPL26,RPL29,PFN1,AURKAIP1,UBA52,HPD…
II	21	NME2	98	ARCHS4 Coexpression,3	ReMap ChIP-seq,290	GTEx Coexpression,1	RPL4,RPL5,EIF4A1,RPL30,RPL32,RPL31,RPL34,RPL8,RPL9,RPL7,TXNDC17,UBE2L3,RPS15,UXT,GCSH,PSMD8,PSMD9,RPS14,RPS17,RPS16,RPL18A,RPS19,SNRPD2,PSMD4,RPS18,RPL36AL,SNRPD1,RPL36,RPL35,RPL38,RPL37,SNRPD3,RPS11,RPL39,RPS10,RPS13,RPS12,RPL21,RPL23,RPL22,MIF,RBP5,SUB1,BOLA3,RPL24,RPL27,VDAC1,RPL26,RPL29,AURKAIP1,RPL28,SNU13,ANAPC11,MRPL20,PRDX1,BTF3,RPL41,PRELID1,MRPL27,PA2G4,PRDX6,MRPL21,RPS26,RPS25,RPS28,EI…
II	22	THAP11	98	Literature ChIP-seq,25	ARCHS4 Coexpression,88	Enrichr Queries,8	ReMap ChIP-seq,173	GTEx Coexpression,196	RPL3,RPL31,ENO1,RPL8,RPL10A,ACTB,RPS15,RPS14,CHCHD2,RPS16,LGALS1,RPL18A,RPS19,RPS18,CFL2,CFL1,RPL36,RPL35,ARL6IP4,RPL38,RPS11,RPS10,RPS13,RPS12,RPS9,RPS8,RPL23,RPS5,RPS6,ECH1,GTF3A,RPSA,SDHB,MRPS18C,EEF1A1,RAB32,TMEM256,PSME1,NHP2,RPL27,VDAC1,TAGLN2,UBE2V1,RPL26,AURKAIP1,PFN1,RPL29,SQSTM1,ENY2,NDUFB10,NDUFB11,MRPL19,ATP5MC2,PHB,MRPL13,OAZ1,GABARAP,ATP5MC1,SNX3,MRPL20,PRDX2,ZNHIT1,PRDX1,EIF4EBP1,S…
II	23	ZBED6	103	ARCHS4 Coexpression,103	NDUFA13,RPLP1,COX4I1,NDUFB4,TIMM13,ATP5MC2,ABRACL,RPL8,COX5B,RPS15,UBL5,TRMT112,RPS19,SNRPD2,CFL1,SUMO2,RPL36,ELOB,RPL15,RPL18,RPS10,CCDC50,ATP5MF,NDUFA4,H3F3A,COX6B1,RPS25,NHP2,ATP5PO,SNRPF,FAU,RPL29,UBA52
II	24	ZNF32	104.7	ARCHS4 Coexpression,284	Enrichr Queries,15	GTEx Coexpression,15	IFITM3,RPL5,JPT1,RPL3,NDUFA12,RPL31,RPL34,CISD1,PARK7,SRP14,RPL9,EEF1B2,RPS14,LGALS1,SNRPD2,RPS18,CFL2,RPL35,CIAO2B,RPL39,SKP1,WDR83OS,RPS9,ATP6V1G1,RPS8,RPL23,RPS5,RPL22,TPM1,GTF3A,EEF1A1,PPA1,SELENOW,RPL27,RPL26,NUPR1,FKBP3,ATP5MD,UQCRB,NDUFB10,NDUFB11,COX17,ATP5MC2,MRPL13,GABARAP,MRPL20,ESD,ATP5ME,S100A10,FIS1,SEM1,RPS25,NDUFAF8,UQCRQ,RPS29,RPL27A,NDUFAF2,RSL24D1,RPS21,RPS24,RPS23,COX7B,CCDC12…
II	25	GLMP	106.5	ARCHS4 Coexpression,105	GTEx Coexpression,108	NDUFA13,RNASEK,BRI3,CLTA,FUOM,PSMA7,MYL12B,PSMD8,PSMD9,PSMB5,GNG5,PSMB3,DDT,PRDX1,MPC2,PSMB1,AP2S1,EIF4EBP1,TSPO,SH3BGRL3,ROMO1,SERF2,POLR2L,ATP6V1F,OST4,PRELID1,GPX4,GSTO1,ANXA5,ECH1,ARPC5,RHOC,RAB32,EIF6,ARPC3,APOC1,PSME1,SELENOW,AURKAIP1,VAMP5,SQSTM1,NOP10
III	1	CREB3L3	11.67	ARCHS4 Coexpression,15	Enrichr Queries,19	GTEx Coexpression,1	SERPINE1,HP,C4BPA,CLU,ANPEP,HABP2,ABCG5,SLC15A1,ACSL1,SERPINF1,SERPINF2,AZGP1,TFR2,SERPING1,SLC27A2,CFB,CES2,CES1,ABCB1,CFH,RETSAT,ABCB4,CFI,MTTP,A1BG,CYP2C18,KNG1,C2,C3,HPX,VTN,SLCO1B1,C5,NPC1L1,APOH,APOE,APOB,SLC38A4,EGR1,PRNP,AMBP,CYP4F3,FN1,CP,CYP4F12,INHBE,CYP2C9,MLXIPL,PROC,GGCX,ALB,TGFBI,COL18A1,ORM1,SERPINA1,PRKCSH,MIA2,PCSK6,ORM2,ASGR1,ACSM2B,ASGR2,SLC22A18,LBP,HGFAC,FGB,ABCC3,FGA,ABCC2,…
III	2	BPTF	12	ARCHS4 Coexpression,7	GTEx Coexpression,17	CREBZF,SETD5,RBM25,SMG1,RBM26,CELF1,CHD9,ZNF292,TUT4,HEXB,USP34,JMJD1C,PKD1,N4BP2L2,MYSM1,SEC61A1,KIAA1109,GOLGA4,SNRNP70,POGZ,BSG,REV3L,RBM5,AASS,DDX17,SRRM2,PNISR,SHPRH,SUN1,DST,RALGAPA1,VPS13C,ASH1L,THOC2,ARID1B,SFPQ,ZNF638,AKAP9,LUC7L3,PHIP,BIRC6,SREK1,GOLGA8A,NFAT5,MACF1,GRN,KMT2A,STX16,KMT2C,ANKRD11,RPN1,LENG8,BAZ2B,GPATCH2L,CCDC144A,HECTD4,SRSF11,NKTR,PLXNA3,POLR2J3,MON2,CCDC14,SURF4,OGA,H…
III	3	MYSM1	13	ARCHS4 Coexpression,17	Enrichr Queries,2	GTEx Coexpression,20	CREBZF,SETD5,RBM25,SMG1,RBM26,CHD9,PRKCSH,ZNF292,TUT4,USP34,ZBTB20,JMJD1C,RORA,N4BP2L2,PNN,GOLGA4,KIAA1109,ZMYM2,POGZ,ZNF207,REV3L,CCNL2,RBM5,AASS,RBM6,FNBP4,SRRM2,DDX17,PNISR,SHPRH,SUN1,WSB1,DST,VPS13C,VPS13A,THOC2,ASH1L,ARID1B,GOLGA8B,SFPQ,HNRNPH1,ZNF638,AKAP9,LUC7L3,SRSF4,PHIP,BIRC6,SREK1,CD46,GOLGA8A,NFAT5,MACF1,KMT2A,KMT2C,BAZ2B,GPATCH2L,LPP,PCNX1,BTAF1,MAN2A1,FLNB,RICTOR,TRPM7,ARGLU1,SLC38A…
III	4	ZBED6	13	ARCHS4 Coexpression,13	SMG1,USP34,JMJD1C,MTRNR2L8,KIAA1109,GOLGA4,REV3L,ITGAV,DST,RALGAPA1,VPS13C,VPS13A,ASH1L,ATRN,CLIP1,MT-CO2,BIRC6,CD46,NOTCH2,NFAT5,MACF1,KMT2A,ABHD2,KMT2C,ITPR2,GPATCH2L,LPP,SLC7A2,SELENOI,TGOLN2,PCNX1,BTAF1,HECTD4,TRPM7,GC,LDLR,SLC38A2,UGGT1,SPTBN1,DYNC1H1,MON2,MTRNR2L12,LNPEP,HELZ,MED13L,GOLGB1,FAT1,NF1,ATM,ATP13A3,BRWD1
III	5	DMTF1	13.67	ARCHS4 Coexpression,4	Enrichr Queries,24	GTEx Coexpression,13	APP,TFRC,ZNF292,SERPINE1,ZBTB20,JMJD1C,PNN,KIAA1109,ALCAM,POGZ,BSG,ZNF207,DIP2A,CCNL2,DDX17,SRRM2,FNBP4,PNISR,WSB1,GOLGA8B,AKAP9,PHIP,SREK1,GOLGA8A,MACF1,ABCB1,CD151,KMT2A,KMT2C,BAZ2B,GPATCH2L,LPP,CCDC144A,ATXN2,APOE,ARGLU1,SLC38A2,PLXNA3,ABCA1,EGR1,PRNP,TIA1,CCDC14,SURF4,OGA,FN1,PILRB,HELZ,MARCH6,PHC3,MED13L,AGO3,RSRP1,FAT1,MDM4,ATM,TGFBI,CDK13,BRWD1,OGT,CREBZF,SETD5,RBM25,SMG1,RBM26,CHD9,PRKCSH…
III	6	ARID3C	17.5	ARCHS4 Coexpression,16	GTEx Coexpression,19	ORM1,SERPINA1,HP,ACSM2A,C4BPA,ORM2,SERPINA4,ASGR1,ACSM2B,ASGR2,HGFAC,HABP2,FGA,ABCG5,ABCC2,AHSG,SERPINF2,MST1,ABCC6,APOA1,F2,AZGP1,TFR2,ANGPTL3,UGT2B4,SLC27A2,UGT2B7,APCS,ITIH4,ITIH3,ITIH2,CFH,SERPINC1,ABCB4,FGL1,PLG,A1BG,ITIH1,CYP2C19,CYP2C18,KNG1,CPN2,C2,HPX,VTN,SLCO1B1,C5,NPC1L1,APOH,GC,SLC38A4,AMBP,F12,CYP4F3,CYP2C9,MLXIPL,PROC,ALB,KLKB1
III	7	HNF4A	21.5	Literature ChIP-seq,2	ARCHS4 Coexpression,5	ENCODE ChIP-seq,2	Enrichr Queries,95	ReMap ChIP-seq,4	GTEx Coexpression,21	VEZT,MT-ND4,PATJ,LPGAT1,TFRC,SERPINE1,JMJD1C,MT-ND2,F11R,MT-ND3,CLDN1,GOLGA4,ALCAM,ANPEP,CCNL2,CCNL1,SLC12A7,SIL1,HABP2,WSB1,ACSL1,SERPINF1,SERPINF2,SLC11A2,MOGS,GTPBP2,POR,AZGP1,RNF128,TFR2,RUFY3,AKAP9,MT-CO2,CES2,CFB,NAIP,CES1,SLC22A3,TMEM87A,MACF1,TMEM63A,ABCB1,SDC4,EPB41,ABCB4,MTTP,CFI,A1BG,BAZ2B,HACD2,GNS,GLG1,C2,C3,TGOLN2,HPX,C5,PCNX1,RIC8B,APOH,SCAP,APOE,APOB,A2M,KIAA0319L,SPTBN1,ATP6V0A1,…
III	8	ZBED5	29	ARCHS4 Coexpression,42	GTEx Coexpression,16	CREBZF,SETD5,RBM25,RBM26,PRKCSH,ZNF292,TUT4,PLOD3,SLC4A2,PLOD1,N4BP2L2,MYSM1,PNN,SEC61A1,LAMP1,POGZ,BSG,ZNF207,PIEZO1,CCNL2,RBM5,RBM6,DDX17,FNBP4,SRRM2,PNISR,SUN1,SHPRH,WSB1,VPS13C,MOGS,ARID1B,SFPQ,HNRNPH1,TMEM259,LUC7L3,SRSF4,PHIP,SREK1,GOLGA8A,LAMA5,STX16,RPN1,LENG8,RRBP1,LTBP3,BAZ2B,ATP1A1,GANAB,BTAF1,CLPTM1,FLNA,ARGLU1,SRSF11,NKTR,TTC14,CD164,TIA1,MON2,CCDC14,SURF4,MARCH6,PHC3,WDR11,TTC17,GOL…
III	9	ZNF518A	29.33	ARCHS4 Coexpression,51	Enrichr Queries,14	GTEx Coexpression,23	SPPL2B,ZNF292,ZBTB20,JMJD1C,RORA,PNN,KIAA1109,GOLGA4,POGZ,ZNF207,CCNL2,DDX17,SRRM2,PNISR,WSB1,RALGAPA1,THOC2,GOLGA8B,EWSR1,AKAP9,PHIP,SREK1,GOLGA8A,CD151,KMT2A,KMT2C,BAZ2B,GPATCH2L,LPP,MAN2A1,ARGLU1,SLC38A2,ABCA1,EDEM3,EGR1,PRNP,TIA1,CCDC14,OGA,PILRB,LNPEP,GOLGB1,UVSSA,RSRP1,NF1,MDM4,ATM,INTS6,CDK13,BRWD1,OGT,SUGP2,CREBZF,RBM25,SMG1,RBM26,CHD9,PRKCSH,TUT4,USP34,N4BP2L2,MYSM1,PTPRG,ZMYM2,REV3L,RBM…
III	10	NR1I2	30.75	Literature ChIP-seq,4	ARCHS4 Coexpression,9	Enrichr Queries,88	GTEx Coexpression,22	APP,TFRC,SERPINE1,AQP9,HP,RORA,C4BPA,CLDN1,CDH1,ANPEP,ENPP1,HABP2,ABCG5,SLC15A1,COL27A1,ACSL1,SERPINF2,POR,TFR2,SLC27A2,CFB,CES2,NOTCH2,MACF1,ABCB1,TMEM63A,SDC4,ABCB4,MTTP,CFI,A1BG,CYP2C19,CYP2C18,HACD2,LPP,KNG1,C2,C3,HPX,VTN,SLCO1B1,C5,NPC1L1,MAN2A1,APOH,APOE,APOB,SLC38A4,ABCA1,EGR1,PRNP,AMBP,ABCA5,ZBTB16,INSR,CYP4F3,FN1,MICAL3,CP,CYP4F12,CYP2C9,MLXIPL,PROC,ALB,NF1,ECHDC2,RETREG1,NFE2L1,COL18A1,…
III	11	NFAT5	32.67	ARCHS4 Coexpression,14	Enrichr Queries,7	GTEx Coexpression,77	TFRC,ZNF292,ZBTB20,JMJD1C,RORA,KIAA1109,ZNF207,FNBP4,DDX17,SRRM2,PNISR,WSB1,RALGAPA1,THOC2,CLIP1,AKAP9,PHIP,SREK1,NOTCH2,MACF1,KMT2A,SDC4,KMT2C,ABHD2,ANKRD11,ITPR2,BAZ2B,SLC5A3,LPP,PCNX1,ATXN1,TRPM7,SLC38A2,SPTBN1,ABCA1,EGR1,PRNP,FN1,MICAL3,LNPEP,HELZ,PHC3,IGF2R,MED13L,GOLGB1,NF1,AAK1,FAT1,MDM4,ATM,CDK13,BRWD1,OGT,CREBZF,SETD5,RBM25,SMG1,CHD9,PRKCSH,USP34,ATP2A2,PTPRM,LAMC1,MTRNR2L8,MYSM1,NFKBIZ,…
III	12	KMT2A	33	ARCHS4 Coexpression,6	ReMap ChIP-seq,50	GTEx Coexpression,43	VEZT,ZNF292,JMJD1C,KIAA1109,ALCAM,POGZ,CCNL1,DDX17,SRRM2,PNISR,WSB1,RALGAPA1,SERPINF1,SLC11A2,ADAM10,MOGS,DNAJB14,MAPK8IP3,RUFY3,AKAP9,PHIP,SREK1,GOLGA8A,MACF1,KMT2A,ABHD3,KMT2C,ANKRD11,RPN1,BAZ2B,GPATCH2L,GLG1,PCNX1,ATXN2,ARGLU1,PLXNA3,ANKRD28,PRPF38B,CCDC14,OGA,MICAL3,LNPEP,HELZ,MARCH6,MED13L,AGO3,GOLGB1,NF1,AAK1,MDM4,ATM,STT3B,CDK13,BRWD1,OGT,SERINC5,SUGP2,ATR,CREBZF,SETD5,RBM25,SMG1,RBM26,SLC…
III	13	CREBZF	34.67	ARCHS4 Coexpression,90	Enrichr Queries,6	GTEx Coexpression,8	SETD5,RBM25,SMG1,RBM26,TFRC,CHD9,PRKCSH,CELF1,ZNF292,ZBTB20,JMJD1C,ATP2A2,RORA,N4BP2L2,MYSM1,PNN,ZMYM2,SNRNP70,POGZ,ZNF207,PIEZO1,CCNL2,LBR,SPTAN1,RBM5,RBM6,DDX17,FNBP4,SRRM2,PNISR,SUN1,WSB1,DST,VPS13C,MOGS,GOLGA8B,SFPQ,HNRNPH1,TMEM259,AKAP9,CANX,LUC7L3,SRSF4,PHIP,BIRC6,SREK1,GOLGA8A,NFAT5,MACF1,KMT2A,STX16,KMT2C,LENG8,BAZ2B,LPP,LRP6,GANAB,BTAF1,RICTOR,ARGLU1,LDLR,SLC38A2,UGGT1,SRSF11,SPTBN1,NKTR…
III	14	ZNF514	35.33	ARCHS4 Coexpression,50	Enrichr Queries,18	GTEx Coexpression,38	PATJ,ZNF292,ZBTB20,RORA,PNN,NRBP2,POGZ,C1RL,BSG,DIP2A,CCNL2,DDX17,FNBP4,SRRM2,PNISR,WSB1,PIAS2,GOLGA8B,RUFY3,AKAP9,PHIP,GOLGA8A,ABCB1,KMT2A,ABCB4,RPN1,LTBP3,BAZ2B,GPATCH2L,CCDC144A,ATXN2,ARGLU1,SLC38A2,ZKSCAN1,PLXNA3,ABCA1,EGR1,PRNP,TIA1,ABCA5,CCDC14,SURF4,FN1,PILRB,PHC3,AGO3,RSRP1,NF1,NABP1,MDM4,ATM,CDK13,BRWD1,OGT,CREBZF,SETD5,RBM25,SMG1,CHD9,PRKCSH,TUT4,CSAD,N4BP2L2,SEC61A1,SNRNP70,NFKBIZ,REV3…
III	15	ZNF33A	38.67	ARCHS4 Coexpression,30	Enrichr Queries,15	GTEx Coexpression,71	CREBZF,PATJ,RBM25,SMG1,RBM26,CHD9,PRKCSH,ZNF292,TUT4,ZBTB20,JMJD1C,PLOD3,RORA,SLC4A2,PLOD1,N4BP2L2,MYSM1,PNN,SEC61A1,KIAA1109,ZMYM2,LAMP1,POGZ,BSG,REV3L,CCNL2,RBM5,DDX17,FNBP4,SRRM2,PNISR,SHPRH,WSB1,DST,RALGAPA1,VPS13C,VPS13A,MOGS,ASH1L,ARID1B,ZNF638,RUFY3,AKAP9,LUC7L3,PHIP,SREK1,CD46,NAIP,NFAT5,MACF1,CD151,KMT2A,EPB41,ANKRD11,KMT2C,HM13,RPN1,BAZ2B,GANAB,TP53INP1,CLPTM1,RICTOR,KIAA0319L,SRSF11,ZK…
III	16	BAZ2B	39	ARCHS4 Coexpression,67	Enrichr Queries,8	GTEx Coexpression,42	APP,ZNF292,JMJD1C,ZBTB20,RORA,SLC4A2,KIAA1109,GOLGA4,POGZ,BSG,DIP2A,DDX17,SRRM2,PNISR,ANKRD36C,WSB1,RALGAPA1,MOGS,RUFY3,AKAP9,PHIP,SREK1,GOLGA8A,NAIP,MACF1,KMT2A,KMT2C,RPN1,ITPR2,LPP,CCDC144A,ATXN1,ARGLU1,SLC38A2,ZKSCAN1,ABCA1,EGR1,PRNP,TIA1,FN1,OGA,HELZ,IGF2R,MED13L,AGO3,GOLGB1,FAT1,NF1,ATM,CALR,CDK13,BRWD1,OGT,CREBZF,SETD5,RBM25,SMG1,RBM26,CHD9,PRKCSH,TUT4,USP34,N4BP2L2,SEC61A1,ZMYM2,SNRNP70,RE…
III	17	NR1H4	40	ARCHS4 Coexpression,11	Enrichr Queries,106	GTEx Coexpression,3	COL18A1,ORM1,SERPINA1,PRKCSH,PROS1,SERPINE1,HP,ACSM2A,C4BPA,ORM2,CLU,ASGR1,ACSM2B,SERPINA4,ASGR2,ANPEP,LBP,HGFAC,HABP2,FGB,ABCC3,FGA,ABCG5,ABCC2,AHSG,SERPINF2,MST1,ABCC6,FGG,APOA1,F2,F5,AZGP1,RNF128,TFR2,CDHR2,ANGPTL3,UGT2B4,CDHR5,SLC27A2,CFB,CES2,APCS,ITIH4,ITIH3,ITIH2,ABCB1,CFH,SERPINC1,ABCB4,FGL1,CFI,MTTP,PLG,A1BG,ITIH1,CYP2C18,KNG1,CPN2,EGFR,C2,C3,HPX,VTN,SLCO1B1,C5,SLC17A9,NPC1L1,APOH,APOE,G…
III	18	LCOR	46.33	ARCHS4 Coexpression,26	Enrichr Queries,31	GTEx Coexpression,82	VEZT,SMG1,CHD9,PRKCSH,ZNF292,TUT4,USP34,MIA2,ZBTB20,JMJD1C,RORA,TMEM260,MYSM1,N4BP2L2,CDH1,ANPEP,BSG,POGZ,ZNF207,REV3L,DIP2A,RBM5,SHPRH,WSB1,DST,CEMIP2,VPS13C,VPS13A,LSR,MOGS,ASH1L,NAV2,ARID1B,HNRNPH1,TMEM259,HKDC1,RUFY3,AKAP9,PHIP,CDHR5,BIRC6,CES2,NOTCH2,NFAT5,MACF1,CD151,KMT2A,ABHD3,ABHD2,KMT2C,BAZ2B,GPATCH2L,LPP,LRP6,PCNX1,GANAB,ATXN1,TP53INP1,CLPTM1,RICTOR,CEPT1,LDLR,SLC38A2,ZKSCAN1,SPTBN1,NK…
III	19	SON	56.5	ARCHS4 Coexpression,66	GTEx Coexpression,47	CREBZF,SETD5,RBM25,SMG1,RBM26,CHD9,CELF1,USP34,JMJD1C,MYSM1,PNN,POGZ,ZNF207,DIP2A,DDX17,FNBP4,SRRM2,PNISR,SHPRH,VPS13C,THOC2,ARID1B,SFPQ,HNRNPH1,BIRC6,PHIP,SREK1,NFAT5,RTN3,MACF1,RPN2,KMT2A,KMT2C,ANKRD11,SLC5A3,TGOLN2,GANAB,HECTD4,SRSF11,NKTR,POLR2J3,CD164,TIA1,MON2,FUS,CCDC14,PHC3,WDR11,TTC17,MED13L,GOLGB1,UVSSA,ATM,CDK13,BRWD1,PAXBP1,OGT,SUGP2
III	20	ZNF451	57.67	ARCHS4 Coexpression,33	Enrichr Queries,22	GTEx Coexpression,118	SETD5,RBM25,SMG1,RBM26,CHD9,PRKCSH,ZNF292,TUT4,USP34,ZBTB20,JMJD1C,RORA,N4BP2L2,PNN,ZMYM2,LAMP1,POGZ,BSG,ZNF207,REV3L,DDX17,SRRM2,PNISR,ZNF483,SHPRH,WSB1,DST,RALGAPA1,VPS13C,VPS13A,MOGS,ASH1L,ARID1B,PIAS2,SFPQ,EID3,EWSR1,HNRNPH1,TMEM259,ZNF638,AKAP9,LUC7L3,PHIP,BIRC6,SREK1,NFAT5,MACF1,GRN,CD151,KMT2A,KMT2C,LENG8,BAZ2B,GPATCH2L,FAM214A,LPP,GANAB,CLPTM1,RICTOR,TRPM7,SLC38A2,SRSF11,SPTBN1,NKTR,EGR1,…
III	21	NR1I3	58	ARCHS4 Coexpression,103	Enrichr Queries,56	GTEx Coexpression,15	ACSM2A,ORM2,ASGR1,ACSM2B,SERPINA4,ASGR2,ANPEP,LBP,HGFAC,HABP2,ABCC3,FGB,SREBF1,FGA,ABCG5,ABCC2,AHSG,ACSL1,SERPINF2,MST1,ABCC6,FGG,APOA1,F2,F5,AZGP1,TFR2,ANGPTL3,UGT2B4,SLC27A2,PLIN5,APCS,ITIH4,ITIH3,ITIH2,CFH,SERPINC1,ABCB4,FGL1,CFI,PLG,A1BG,ITIH1,CYP2C18,CYP3A5,KNG1,CPN2,EGFR,C2,C3,HPX,VTN,SLCO1B1,C5,GANAB,SLC17A9,NPC1L1,APOH,APOE,GC,APOB,SLC38A4,EGR1,PRNP,AMBP,F10,F12,CYP4F3,FN1,CP,INHBE,CYP2C9…
III	22	ZNF841	62	ARCHS4 Coexpression,72	Enrichr Queries,86	GTEx Coexpression,28	PATJ,ZNF292,SERPINE1,ZBTB20,RORA,CLDN1,PNN,HERC4,GOLGA4,ALCAM,POGZ,BSG,ZNF207,DIP2A,CCNL2,CCNL1,IL6R,DDX17,FNBP4,SRRM2,PNISR,WSB1,AKAP9,PHIP,GOLGA8A,MACF1,SLC22A5,KMT2A,SDC4,KMT2C,ITPR2,BAZ2B,LPP,CCDC144A,C3,ATXN1,ARGLU1,ZKSCAN1,PLXNA3,ABCA1,EGR1,TIA1,ABCA5,HSPA5,ABCA6,FN1,PHC3,AGO3,GOLGB1,FAT1,MDM4,ATM,CDK13,BRWD1,OGT,CREBZF,SETD5,RBM25,SMG1,CELF1,CHD9,PRKCSH,TUT4,USP34,PCSK7,MYSM1,N4BP2L2,SNRNP…
III	23	ZNF655	62.33	ARCHS4 Coexpression,140	Enrichr Queries,20	GTEx Coexpression,27	CREBZF,SETD5,RBM25,SMG1,CELF1,CHD9,PRKCSH,ZNF292,SERPINE1,USP34,JMJD1C,RORA,PCSK7,MYSM1,N4BP2L2,PNN,ALCAM,SNRNP70,NFKBIZ,ZNF207,CCNL2,CCNL1,LBR,RBM5,RBM6,CTSB,DDX17,FNBP4,SRRM2,PNISR,SUN2,WSB1,DST,CEMIP2,VPS13C,MOGS,THOC2,GOLGA8B,SFPQ,ASPH,HNRNPH1,TMEM259,ZNF638,AKAP9,LUC7L3,SRSF4,PHIP,BIRC6,SREK1,CD46,GOLGA8A,NAIP,PLEC,NFAT5,MACF1,STX16,KMT2C,LENG8,BAZ2B,FAM214A,LPP,EGFR,PCNX1,BTAF1,ATXN1,TP53IN…
III	24	ZNF12	63.33	ARCHS4 Coexpression,79	Enrichr Queries,75	GTEx Coexpression,36	CREBZF,SETD5,RBM25,SMG1,RBM26,TFRC,SLC44A1,CHD9,PRKCSH,ZNF292,USP34,JMJD1C,RORA,MYSM1,N4BP2L2,PNN,GOLGA4,ALCAM,ZMYM2,POGZ,ZNF207,ITGAV,CCNL2,FNBP4,DDX17,PNISR,SHPRH,SUN1,WSB1,VPS13C,DNAJB14,THOC2,ARID1B,HNRNPH1,ZNF638,AKAP9,LUC7L3,SRSF4,PHIP,BIRC6,SREK1,NFAT5,KMT2A,KMT2C,BAZ2B,GPATCH2L,FAM214A,LRP6,TMEM245,BTAF1,TP53INP1,CLPTM1,TRPM7,RICTOR,ARGLU1,SLC38A2,SRSF11,ZKSCAN1,NKTR,EDEM3,TTC14,EGR1,PRNP…
III	25	MLXIPL	65	ARCHS4 Coexpression,1	Enrichr Queries,184	GTEx Coexpression,10	SERPINE1,HP,C4BPA,CLU,ANPEP,C1RL,HABP2,ABCG5,COL27A1,ACSL1,SERPINF1,SERPINF2,POR,RNF128,TFR2,SERPING1,SLC27A2,CFB,CES1,ABCB1,SLC22A5,H6PD,RETSAT,SDC4,CFH,ABCB4,CFI,MTTP,A1BG,ACACB,CYP2C18,KNG1,C2,C3,HPX,VTN,SLCO1B1,C5,NPC1L1,APOH,APOE,APOB,A2M,SLC38A4,ABCA1,EGR1,PRNP,AMBP,ZBTB16,CYP4F3,FN1,CP,CYP4F12,INHBE,CYP2C9,TF,PROC,ALB,ECHDC2,TGFBI,LGALS3BP,COL18A1,ORM1,SERPINA1,PRKCSH,ACSM2A,PCSK6,ORM2,ASG…
IV	1	CENPA	3	ARCHS4 Coexpression,2	GTEx Coexpression,4	TOP2A,ERCC6L,CCNF,HJURP,NCAPG,BUB1B,MCM10,SKA3,MKI67,IQGAP3,SKA1,AURKB,KIF15,LMNB1,ORC1,CHEK1,E2F1,OIP5,MYBL2,GTSE1,BUB1,CDT1,BORA,RRM2,UBE2C,PLK1,CDC6,NDC80,CENPE,ANLN,DEPDC1B,MELK,DIAPH3,ESPL1,PRC1,KIF4A,CDK1,DEPDC1,AHRR,CENPM,KIF2C,ZNF215,KIF20A,FAM72C,APOBEC3B,SPC25,FAM72A
IV	2	FOXM1	4.667	Literature ChIP-seq,2	ARCHS4 Coexpression,11	ENCODE ChIP-seq,2	Enrichr Queries,5	ReMap ChIP-seq,6	GTEx Coexpression,2	TOP2A,ERCC6L,SPEF1,CCNF,TRAC,HJURP,BUB1B,MCM10,CTSW,MKI67,ACTB,KIF15,LMNB1,FAM166A,CHEK1,HIST1H1D,OIP5,MYBL2,GTSE1,DUSP5,BORA,DEPDC1B,HSH2D,MELK,ESPL1,ANGPTL6,DEPDC1,HIST1H2BF,FSCN1,AHRR,KIF2C,KIF20A,ACTRT3,FAM72A,BLM,NCAPG,WDR62,SKA3,IQGAP3,SKA1,AURKB,CYGB,PSMC3IP,HIST1H3A,HIST2H4B,ORC1,E2F1,E2F2,BMF,HIST1H3H,BUB1,CDT1,RRM2,UBE2C,FBXL19,PLK1,CDC6,PTPN13,NDC80,CENPE,ANLN,DIAPH3,HIST1H4B,NR4A3,PRC…
IV	3	ZNF367	9.333	ARCHS4 Coexpression,16	Enrichr Queries,3	GTEx Coexpression,9	TOP2A,ERCC6L,CCNF,ITGA2B,HJURP,BUB1B,MCM10,MKI67,KIF15,LMNB1,CHEK1,OIP5,MYBL2,GTSE1,DUSP5,BORA,DEPDC1B,MELK,ESPL1,DEPDC1,HIST1H2BF,KIF2C,KIF20A,FAM72A,BLM,NCAPG,WDR62,SKA3,IQGAP3,SKA1,AURKB,PSMC3IP,ORC1,E2F1,E2F2,HIST1H3H,BUB1,CDT1,RRM2,UBE2C,PLK1,CDC6,GP5,NDC80,CENPE,ANLN,DIAPH3,PRC1,KIF4A,CDK1,RGS10,CENPM,SPC25,APOBEC3B
IV	4	TBX21	25.25	ARCHS4 Coexpression,9	Enrichr Queries,29	ReMap ChIP-seq,19	GTEx Coexpression,44	ITGAM,NCF1,PLEK,TRAC,CTSW,GIMAP4,IKZF1,ENO2,IFIT1,CD3D,IKZF3,SIRPB1,LMNB1,GPR174,ARHGDIB,TBC1D10C,RAC2,HIST1H1D,DUSP4,DUSP5,MYLIP,DUSP2,SLC11A1,ZAP70,HSH2D,ANGPTL6,S100A6,HIST1H2BF,XCL1,LCP2,CD48,LCP1,SEMA7A,SELPLG,SH2D2A,AOAH,MEFV,CST7,RASGRP2,CORO1A,AURKB,HIST1H3A,INPP5D,ZNF668,E2F2,BMF,HIST1H3H,SAMD3,FBXL19,SH2D1A,APOBR,NKG7,CDC6,ADAT3,HOPX,GZMK,GZMM,ARHGAP30,HIST1H4B,NR4A3,CD5,CCDC88C,TNFSF9,…
IV	5	DNMT1	27	ARCHS4 Coexpression,47	GTEx Coexpression,7	TOP2A,ERCC6L,CCNF,HJURP,BUB1B,MCM10,MKI67,KIF15,LMNB1,CHEK1,MYBL2,GTSE1,TECTA,NANOS1,BORA,DEPDC1B,MELK,ESPL1,DEPDC1,AHRR,PRR15,KIF2C,KIF20A,FAM72A,SEMA7A,NCAPG,SKA3,IQGAP3,SKA1,AURKB,PSMC3IP,ORC1,E2F1,BUB1,CDT1,SKOR1,RRM2,UBE2C,PLK1,CDC6,NDC80,CENPE,DIAPH3,NLRP11,PRC1,KIF4A,CDK1,CENPM,AUNIP,ZNF215,SPC25
IV	6	ZNF831	27.33	ARCHS4 Coexpression,12	Enrichr Queries,34	GTEx Coexpression,36	CXCL8,SELPLG,SH2D2A,PLEK,TRAC,CTSW,GIMAP4,AOAH,IKZF1,MEFV,RASGRP2,CST7,CORO1A,CD3D,IKZF3,GPR174,INPP5D,TBC1D10C,RAC2,HLA-DOB,SAMD3,DUSP2,DNAH17,SH2D1A,APOBR,NKG7,IPCEF1,HOPX,GZMK,GPRIN3,ZAP70,GZMM,HSH2D,ARHGAP30,FCGR2A,MC1R,CD5,CCDC88C,PCDHB16,LCP2,CD48,LCP1,CRLF3,IL7R,EVI2B
IV	7	RUNX3	31.6	ARCHS4 Coexpression,23	ENCODE ChIP-seq,44	Enrichr Queries,62	ReMap ChIP-seq,3	GTEx Coexpression,26	NCF1,TRAC,ICAM2,IKZF1,MKI67,IFIT1,IKZF3,ACTB,GPR174,VPREB3,BASP1,ARHGDIB,TBC1D10C,IL12A,HLA-DOB,FAM81A,TECTA,ZNF17,ZPBP,DOK1,FSCN1,HIST1H2BF,S100A6,SEMA7A,SH2D2A,NCAPG,RASGRP2,CORO1A,IQGAP3,SKA1,PGBD1,HIST1H3A,INPP5D,BMF,HIST1H3H,ZNF660,UBE2C,SH2D1A,NKG7,NDC80,ARHGAP30,HIST1H4B,NR4A3,DIAPH3,CCDC88C,CDK1,TNFSF9,IL7R,APOBEC3B,COLGALT2,ITGAM,PLEK,CTSW,LRRC32,CD3D,LMNB1,FAM166A,RAC2,HIST1H1D,AMH,DUSP…
IV	8	TFDP1	35.75	ARCHS4 Coexpression,93	Enrichr Queries,25	ReMap ChIP-seq,17	GTEx Coexpression,8	TOP2A,ERCC6L,CCNF,HJURP,BUB1B,MCM10,STKLD1,CTSW,MKI67,ACTB,KIF15,LMNB1,HID1,SCAMP5,FAM166A,CHEK1,HIST1H1D,OIP5,MYBL2,AMH,GTSE1,HSP90AA1,BORA,PAQR7,TIGD7,SLC11A1,TMEM253,DOK1,DEPDC1B,MELK,SLC9A5,ESPL1,DEPDC1,HIST1H2BF,AHRR,KIF2C,KIF20A,FAM72A,TOR4A,BLM,PERM1,NCAPG,SKA3,IQGAP3,SKA1,AURKB,HIST1H3A,ORC1,E2F1,E2F2,LINC00514,BMF,HIST1H3H,HCRT,BUB1,ALOXE3,CDT1,RRM2,UBE2C,FBXL19,PLK1,ASNS,CDC6,NDC80,CENP…
IV	9	SCML4	41.67	ARCHS4 Coexpression,4	Enrichr Queries,84	GTEx Coexpression,37	ITGAM,SELPLG,NCF1,SH2D2A,PLEK,TRAC,ICAM2,GIMAP4,CTSW,AOAH,IKZF1,MEFV,RASGRP2,MKI67,CORO1A,CD3D,IKZF3,SIRPB1,AURKB,INPP5D,ARHGDIB,TBC1D10C,RAC2,SAMD3,DUSP4,DUSP5,DUSP2,SH2D1A,APOBR,NKG7,IPCEF1,HOPX,OSCAR,GZMK,ZAP70,GZMM,HSH2D,VCAN,ARHGAP30,CD5,PCDHB16,CCDC88C,LCP2,LCP1,CRLF3,EVI2B,IL7R
IV	10	IKZF1	42	Literature ChIP-seq,5	ARCHS4 Coexpression,27	ENCODE ChIP-seq,28	Enrichr Queries,68	ReMap ChIP-seq,84	GTEx Coexpression,40	VIPR1,NCF1,TRAC,ICAM2,GIMAP4,ENO2,IFIT1,IKZF3,ACTB,GPR174,ARHGDIB,CHEK1,TBC1D10C,IL12A,HLA-DOB,PAQR7,SLC11A1,LMTK3,IPCEF1,OSCAR,TMEM253,DOK1,MELK,S100A6,FSCN1,HIST1H2BF,KIF20A,HOXB7,PARM1,NPR1,MEFV,RASGRP2,FUT2,CORO1A,INPP5D,BMF,HIST1H3H,SYT5,CDT1,SIGLEC10,NKG7,ARHGAP30,MC1R,CCDC88C,TNFSF9,IL7R,APOBEC3B,ITGAM,CXCL8,MEGF11,PLEK,PTH1R,CD3D,SIRPB1,KIF15,LMNB1,CYP26B1,RAC2,HIST1H1D,DUSP5,DUSP2,KCND1,…
IV	11	MYBL1	42.25	Literature ChIP-seq,109	ARCHS4 Coexpression,26	Enrichr Queries,4	GTEx Coexpression,30	TOP2A,PIWIL4,ERCC6L,PLEK,CCNF,HJURP,BUB1B,CTSW,MCM10,IKZF1,MKI67,CD3D,ACTB,KIF15,LMNB1,GPR174,RASSF1,CHEK1,TBC1D10C,RAC2,HIST1H1D,OIP5,MYBL2,GTSE1,DUSP4,DUSP5,DUSP2,HSP90AA1,ZAP70,HSH2D,DEPDC1B,VCAN,MELK,ESPL1,DEPDC1,XCL1,LCP2,KIF2C,KIF20A,ANAPC2,BLM,SH2D2A,MTMR8,NCAPG,AOAH,RASGRP2,SKA3,IQGAP3,SKA1,AURKB,INPP5D,NTF3,E2F1,E2F2,BUB1,SAMD3,CDT1,RRM2,UBE2C,SH2D1A,PLK1,NKG7,CDC6,NDC80,GZMK,CENPE,ANLN,…
IV	12	IKZF3	42.33	ARCHS4 Coexpression,28	Enrichr Queries,45	GTEx Coexpression,54	ITGAM,PLEK,TRAC,CTSW,GIMAP4,IKZF1,MKI67,CD3D,LMNB1,GPR174,ARHGDIB,TBC1D10C,RAC2,MYBL2,DUSP2,BORA,IPCEF1,GLYATL1B,ZAP70,DEPDC1B,HSH2D,ANGPTL6,CD48,IRF5,LCP2,LCP1,FAM72A,SEMA7A,SELPLG,SH2D2A,CST7,RASGRP2,CORO1A,AURKB,ORC1,INPP5D,DISC1,BUB1,CDT1,RRM2,NKG7,GZMK,ARHGAP30,CD5,CCDC88C,TNFSF9,CENPM,RHEBL1,IL7R,EVI2B
IV	13	SPI1	45.17	Literature ChIP-seq,37	ARCHS4 Coexpression,80	ENCODE ChIP-seq,12	Enrichr Queries,52	ReMap ChIP-seq,1	GTEx Coexpression,89	VIPR1,PIWIL4,ITGAM,SLC25A2,WNT2B,NCF1,TRAC,PLEK,LMOD1,CTSW,GIMAP4,MCM10,IKZF1,ENO2,SIRPB1,ACTB,HK2,LMNB1,RASSF1,BASP1,ARHGDIB,TBC1D10C,RAC2,FAM81A,DUSP5,SLC11A1,LMTK3,IPCEF1,OSCAR,GPRIN3,DOK1,HSH2D,VCAN,RFX8,B3GNT8,TAL2,ESPL1,ANGPTL6,ZC3H11A,KCNQ1,S100A6,HIST1H2BF,LCP2,KIF2C,CD48,IRF5,LCP1,PLIN1,TOR4A,SEMA7A,SELPLG,SHC3,PELI3,USHBP1,NCAPG,SNX32,AOAH,MEFV,CST7,RASGRP2,FUT2,CORO1A,IQGAP3,AURKB,PTHL…
IV	14	E2F2	45.33	ARCHS4 Coexpression,6	Enrichr Queries,8	GTEx Coexpression,122	TOP2A,ERCC6L,ALAS2,ITGAM,NCF1,CCNF,HJURP,BUB1B,MCM10,IKZF1,MKI67,SIRPB1,LMNB1,KIF15,CHEK1,TBC1D10C,RAC2,HIST1H1D,OIP5,MYBL2,GTSE1,DUSP4,DUSP5,OSCAR,DEPDC1B,B3GNT8,MELK,ESPL1,DEPDC1,HIST1H2BF,KIF2C,KIF20A,BLM,SELPLG,NCAPG,AOAH,WDR62,MEFV,SKA3,CORO1A,IQGAP3,SKA1,AURKB,HIST2H4B,ORC1,E2F1,BUB1,CDT1,RRM2,UBE2C,PLK1,APOBR,CDC6,NDC80,CENPE,ANLN,ARHGAP30,PRC1,KIF4A,CDK1,CENPM,CRLF3,SPC25
IV	15	ZNF878	46	ARCHS4 Coexpression,60	GTEx Coexpression,32	SEMA7A,ERCC6L,BLM,HJURP,NCAPG,BUB1B,MCM10,MKI67,SKA3,IKZF3,SKA1,AURKB,LMNB1,GPR174,ORC1,ZIC2,NT5DC4,CHEK1,MYBL2,OIP5,BUB1,CDT1,BORA,RRM2,UBE2C,CDC6,GLYATL1B,CENPE,DEPDC1B,DPPA4,ANGPTL6,CDK1,TNFSF9,CENPM,CD48,IRF5,AUNIP,SPC25,FAM72A
IV	16	FOXP3	48	Literature ChIP-seq,49	ARCHS4 Coexpression,38	Enrichr Queries,59	GTEx Coexpression,46	ITGAM,CXCL8,NCF1,PLEK,TRAC,CTSW,GIMAP4,IKZF1,MKI67,CD3D,IKZF3,SIRPB1,GPR174,TBC1D10C,RAC2,MYBL2,DUSP4,OSCAR,ZAP70,HSH2D,XCL1,LCP2,CD48,IRF5,LCP1,SELPLG,PARM1,SH2D2A,PDGFB,AOAH,MEFV,CST7,RASGRP2,CORO1A,AURKB,INPP5D,E2F1,SAMD3,SH2D1A,APOBR,NKG7,GZMK,GZMM,ARHGAP30,NR4A3,CD5,CCDC88C,RGS10,IL7R
IV	17	BATF	48.6	ARCHS4 Coexpression,15	ENCODE ChIP-seq,60	Enrichr Queries,76	ReMap ChIP-seq,29	GTEx Coexpression,63	ITGAM,NCF1,PLEK,TRAC,GIMAP4,IKZF1,IFIT1,CD3D,IKZF3,ACTB,LMNB1,BASP1,ARHGDIB,TBC1D10C,RAC2,HIST1H1D,FAM81A,DUSP4,DUSP5,DUSP2,SLC11A1,OSCAR,DOK1,ZAP70,HSH2D,ANGPTL6,HIST1H2BF,S100A6,CD48,IRF5,LCP2,LCP1,CHST2,SELPLG,PARM1,TMPRSS3,SH2D2A,CST7,CORO1A,AURKB,SKA1,HIST1H3A,HIST2H4B,INPP5D,BMF,HIST1H3H,DISC1,SIGLEC10,SH2D1A,APOBR,NKG7,CXCL11,ARHGAP30,HIST1H4B,NR4A3,NEURL3,CD5,TNFSF9,CENPM,ACKR3,CRLF3,EVI2…
IV	18	E2F7	48.8	Literature ChIP-seq,24	ARCHS4 Coexpression,3	Enrichr Queries,7	ReMap ChIP-seq,207	GTEx Coexpression,3	TOP2A,ERCC6L,CCNF,HJURP,MRGPRF,BUB1B,MCM10,CTSW,MKI67,IKZF3,ACTB,KIF15,LMNB1,FAM166A,CHEK1,OIP5,MYBL2,GTSE1,DUSP5,BORA,SLC11A1,GLYATL1B,DEPDC1B,MELK,ESPL1,ZC3H11A,DEPDC1,S100A6,FSCN1,HIST1H2BF,AHRR,KIF2C,KIF20A,FAM72A,SEMA7A,BLM,SELPLG,NCAPG,WDR62,SKA3,IQGAP3,SKA1,AURKB,HIST1H3A,ORC1,IGF2BP1,E2F1,E2F2,ZNF469,LINC00514,BMF,BUB1,ALOXE3,CDT1,RRM2,UBE2C,PLK1,CDC6,NDC80,CENPE,ANLN,DIAPH3,HIST1H4B,PRC1…
IV	19	SP140	49.33	ARCHS4 Coexpression,13	Enrichr Queries,77	GTEx Coexpression,58	ITGAM,SELPLG,NCF1,SH2D2A,PLEK,TRAC,GIMAP4,IKZF1,AOAH,IFIT1,CST7,RASGRP2,CORO1A,IKZF3,CD3D,AURKB,LMNB1,GPR174,VPREB3,INPP5D,ARHGDIB,TBC1D10C,RAC2,MYBL2,HLA-DOB,DUSP5,DUSP2,SLC11A1,NKG7,ZAP70,HSH2D,CXCL11,ARHGAP30,CD5,CCDC88C,LCP2,CD48,IRF5,LCP1,CRLF3,EVI2B,IL7R
IV	20	STAT4	51	Literature ChIP-seq,80	ARCHS4 Coexpression,24	Enrichr Queries,50	GTEx Coexpression,50	ITGAM,CXCL8,PLEK,TRAC,CCNF,CTSW,GIMAP4,IKZF1,IFIT1,CD3D,IKZF3,RDM1,BASP1,ARHGDIB,TBC1D10C,RAC2,DUSP4,DUSP5,MYLIP,DUSP2,SLC11A1,TEX12,OSCAR,DNM3,ZAP70,HSH2D,VCAN,B3GNT8,XCL1,LCP2,CD48,LCP1,SEMA7A,SELPLG,SH2D2A,AOAH,MEFV,CST7,CORO1A,AURKB,IL1RL1,HIST1H3A,NT5DC4,DNAJB5,INPP5D,HSF2,S1PR3,ALOXE3,SAMD3,DNAH17,FBXL19,SH2D1A,NKG7,CDC6,FBXL13,GZMK,GZMM,CXCL11,HIST1H4B,ARHGAP30,CD5,CCDC65,CMTM1,IL7R
IV	21	E2F1	52.33	Literature ChIP-seq,18	ARCHS4 Coexpression,154	ENCODE ChIP-seq,72	Enrichr Queries,12	ReMap ChIP-seq,57	GTEx Coexpression,1	ERCC6L,CCNF,HJURP,BUB1B,MKI67,ENO2,IKZF3,CASC1,ACTB,SCAMP5,RASSF1,HEPHL1,CAPN6,CHEK1,TBC1D10C,OIP5,GTSE1,FAM81A,BORA,SLC11A1,DOK1,DEPDC1B,MELK,RFX4,HIST1H2BF,HHIPL1,KIF20A,TSSK4,MT1B,ANAPC2,DSC3,BLM,SEMA7A,USHBP1,MTMR8,NCAPG,WDR62,SKA3,PCDH19,IQGAP3,SKA1,PGBD1,HIST1H3A,ORC1,KRTAP4-4,ZNF668,BMF,HIST1H3H,APOD,ZNF423,CDT1,DNAH17,UBE2C,PLK1,SMAD9,CDC6,NDC80,ANLN,FA2H,DIAPH3,HIST1H4B,KIF4A,CCDC88C,CDK…
IV	22	ZNF80	53.67	ARCHS4 Coexpression,82	Enrichr Queries,44	GTEx Coexpression,35	CXCL8,PLEK,TRAC,ICAM2,CTSW,GIMAP4,IKZF1,LRRC32,CD3D,IKZF3,GPR174,RASSF1,ARHGDIB,TBC1D10C,RAC2,HIST1H1D,HLA-DOB,DUSP4,DUSP5,DUSP2,IPCEF1,ZAP70,HSH2D,VCAN,GAPDHS,XCL1,LCP2,SELPLG,SH2D2A,USHBP1,AOAH,RASGRP2,CST7,CORO1A,AURKB,INPP5D,SAMD3,SH2D1A,HSPA6,KIAA2012,NKG7,WTIP,GZMK,GZMM,NR4A3,CD5,CCDC88C,PCDHB16,IL7R
IV	23	POU2F2	53.8	ARCHS4 Coexpression,20	ENCODE ChIP-seq,85	Enrichr Queries,61	ReMap ChIP-seq,33	GTEx Coexpression,70	ITGAM,NCF1,PLEK,TRAC,BUB1B,STKLD1,CTSW,STMN4,IKZF1,ENO2,IKZF3,ACTB,SIRPB1,LMNB1,KIF15,GPR174,BASP1,ARHGDIB,TBC1D10C,RAC2,HIST1H1D,MYBL2,OIP5,AMH,HLA-DOB,GTSE1,DUSP4,DUSP5,MYLIP,DUSP2,BORA,CATSPERZ,OSCAR,HSH2D,VCAN,DEPDC1B,ANGPTL6,FSCN1,HIST1H2BF,CD48,IRF5,LCP2,TSSK4,LCP1,ANAPC2,SEMA7A,SELPLG,USHBP1,RASGRP2,SKA3,MEFV,CORO1A,HDAC9,AURKB,HIST1H3A,ORC1,INPP5D,BMF,ALOXE3,SYT5,RRM2,FBXL19,QPCTL,PLK1,SI…
IV	24	HMGA2	56	ARCHS4 Coexpression,41	Enrichr Queries,60	GTEx Coexpression,67	TOP2A,ERCC6L,NCAPG,BUB1B,MCM10,SKA3,MKI67,IQGAP3,CORO1A,SKA1,AURKB,LMNB1,ZIC2,CHEK1,IGF2BP1,MYBL2,GTSE1,BUB1,DUSP4,DUSP5,RRM2,UBE2C,MMP2,PLK1,CDC6,PTPN13,NDC80,CENPE,ANLN,RFX8,VCAN,MELK,DIAPH3,ARMCX2,ARHGAP30,NAV3,PRC1,KIF4A,DEPDC1,FSCN1,CDK1,KIF2C,ZNF215,KIF20A,LCP1,SPC25
IV	25	MYBL2	58.83	Literature ChIP-seq,22	ARCHS4 Coexpression,25	ENCODE ChIP-seq,104	Enrichr Queries,10	ReMap ChIP-seq,186	GTEx Coexpression,6	ERCC6L,CCNF,HJURP,BUB1B,MKI67,IKZF3,ACTB,SCAMP5,RDM1,RASSF1,CHEK1,OIP5,GTSE1,MYLIP,BORA,SLC11A1,DEPDC1B,MELK,HIST1H2BF,KIF20A,BLM,SEMA7A,NCAPG,WDR62,SKA3,ART5,PCDH19,IQGAP3,SKA1,PGBD1,HIST1H3A,ZFP57,ORC1,SMYD1,HIST1H3H,PCK1,CDT1,UBE2C,PLK1,HSPA6,CDC6,NDC80,SYT7,ANLN,HIST1H4B,DIAPH3,KIF4A,CDK1,TNFSF9,APOBEC3B,TOP2A,MCM10,PPP1R9A,HK2,KIF15,LMNB1,ZIC2,HIST1H1D,MYBL2,AMH,HSP90AA1,TNNC2,TEX11,PCDHGA9,…
