# Supplementary material for: Single-cell metabolic profiling reveals subgroups of primary human hepatocytes with heterogeneous responses to drug challenge
Source: Genome Biol. 2023 Oct 17;24:234. doi: 10.1186/s13059-023-03075-9 (PMC10583437; doi:10.1186/s13059-023-03075-9)
Supplement: Supplementary file 5 — Additional file 5: Table S4. Unique DEGs per subgroup upon Cocktail. [file 13059_2023_3075_MOESM5_ESM.xlsx]

## Sheet: Supp_Tab4_unique_DEGs_per_subgroup_cocktail
	bile	carbs	lipids	losing_exp
0	FAM131C	CLCN6	PLA2G2A	TMEM35B
1	GJB3	TNFRSF1B	CDA	C1orf50
2	TCTEX1D4	UQCRHL	PAFAH2	C1orf56
3	LRRC7	EPHA2	ZDHHC18	DPM3
4	IFI44L	MANEAL	AHDC1	VAMP4
5	LPAR3	SLC6A9	STK40	KCNK1
6	HIST2H2BF	ZNF697	RRAGC	E2F6
7	ECM1	TXNIP	RAB3B	SLC30A6
8	CRCT1	HIST2H2AA4	CC2D1B	PRKCE
9	SPRR3	IL6R	STRIP1	TMEM131
10	IFI16	MEF2D	CD58	ASB1
11	BRINP2	AL136454.1	HIST2H2BE	PTPRG
12	RAB7B	PLXNA2	TUFT1	ATXN7
13	ATF3	FLVCR1	RUSC1	ZNF717
14	MT1HL1	MRPL53	CRP	TMEM39A
15	DCDC2C	AL845331.2	HSD17B7	PPM1L
16	LBH	TMEM185B	IER5	GPAT3
17	SRD5A2	ZNF142	BTG2	FNIP2
18	TEKT4	NUP210	LPIN1	TTC33
19	NEURL3	TMEM43	MPV17	BRD8
20	CHST10	SLC4A7	NRBP1	FAM53C
21	IL1RL1	ZNF662	FOSL2	SMIM29
22	TFCP2L1	SLC26A1	REL	CD109
23	TMEM163	NIPAL1	SERTAD2	SFT2D1
24	NR4A2	CYP2U1	BCL2L11	CYP51A1
25	DLX2	NKD2	RBMS1	ING3
26	WIPF1	FST	GLS	NSMAF
27	ARL4C	GCNT4	KLF7	SLC25A32
28	GRIP2	RGMB	LMCD1	SQLE
29	COL7A1	MARCH3	OXSR1	CHRAC1
30	MUC13	SPRY4	NEK4	TOMM5
31	SLIT2	TMEM217	BCL6	P4HA1
32	DCAF4L1	WDR27	TNIP2	CYP2C8
33	C4orf54	DAGLB	SLC7A11	OAT
34	FHDC1	IGFBP1	PDLIM3	PTPRJ
35	GDNF	NPTX2	LPCAT1	FADS2
36	RASGRF2	SNAI2	RICTOR	BEST1
37	LRRTM2	PLEC	HMGCS1	CSKMT
38	HBEGF	VLDLR	HDAC3	MCRS1
39	PCDHGA5	DNAJB5	BOD1	TM9SF1
40	IRF4	QSOX2	CNOT6	G2E3
41	ID4	DNLZ	SERPINB9	FOS
42	HIST1H4B	CARD9	PPP1R18	C15orf61
43	HIST1H2BG	AGAP4	PIM1	THSD4
44	HLA-DMA	IFITM1	C6orf141	PAM16
45	MDFI	LSP1	PM20D2	CLN3
46	AMZ1	ADM	PDE7B	BOLA2
47	HDAC9	AMPD3	HIVEP2	HEATR3
48	SPDYE1	RAD9A	MAFK	MT1E
49	IGFBP3	GAL	FOXK1	CAMTA2
50	ASIC3	COLCA2	ZNF12	RNASEK
51	FAM167A	IFFO1	STK17A	LRRC75A
52	BLK	FAM222A	LONRF1	SSH2
53	NEFM	SLC7A1	XPO7	TMEM99
54	DUSP4	THTPA	TTI2	RHBDF2
55	RNF122	SSTR1	TRIM55	NPB
56	ZNF703	ARMH4	SCX	INSR
57	VXN	RPS6KL1	RCL1	CYP4F3
58	SLCO5A1	HYPK	JAK2	KIAA0355
59	ARC	ARID3B	PLIN2	ZNF419
60	MAFA	C15orf39	NOL6	SRXN1
61	CAVIN4	MAPK8IP3	FAM214B	PAXBP1
62	DEC1	NPIPB2	RASEF	CMC4
63	LYZL2	SLX1A	KLF4	MT-CO2
64	ANKRD1	TBC1D10B	INPP5E
65	RASGRP2	DRC7	AKR1C1
66	FXYD2	TAF1C	RAB18
67	NTF3	TVP23B	AGAP6
68	NR4A1	LRRC37B	MYOF
69	GLIPR1	GRB7	MMS19
70	B3GNT4	PLCD3	CASP7
71	RUBCNL	XYLT2	PPP2R2D
72	KLF5	METRNL	PWWP2B
73	ZIC5	B4GALT6	PHRF1
74	ZIC2	PMAIP1	DUSP8
75	EFNB2	ADAT3	TRIM68
76	NFATC4	TLE6	MTRNR2L8
77	TRIM9	AC016586.1	CD44
78	AL121768.1	FEM1A	CCDC85B
79	CCDC88C	P2RY11	ARNTL2
80	GREM1	EPOR	PHLDA1
81	C2CD4A	ZNF333	EID3
82	RASL12	AC008554.1	TCP11L2
83	SMAD6	FAAP24	PHETA1
84	SEMA7A	ZNF30	P2RX7
85	SV2B	CAPN12	RHOF
86	PKMYT1	AC010605.1	LCP1
87	NPIPA5	NUMBL	IRS2
88	AC138969.1	FBXO46	TEP1
89	NOD2	DMPK	PNP
90	MT1B	DHX34	VCPKMT
91	CX3CL1	ZNF865	TRMT61A
92	NDRG4	MROH8	RPAP1
93	CMTM3	EEF1A2	ALPK3
94	DNAAF1	SLC19A1	KCTD5
95	ATP1B2	RTN4R	UBALD1
96	ALOXE3	APOBEC3B	NPIPA1
97	CCDC144A	CPT1B	ZNF48
98	SLC47A2	CTAG2	PRR14
99	EFCAB5	F8A1	CENPT
100	CCL5	AC007244.1	PDPR
101	KRTAP4-4	MAFIP	OSGIN1
102	AOC3		MVD
103	SSTR2		EPN2
104	CD300LB		MAP2K3
105	CDR2L		TBC1D3L
106	DNAH17		PLEKHM1
107	ZNF519		TUBD1
108	GZMM		MAP3K3
109	AC006538.3		SMURF2
110	TNFSF9		ARSG
111	PSG9		MCRIP1
112	THBD		THOC1
113	EYA2		GAREM1
114	SIM2		POLI
115	KCNJ15		FZR1
116	SIK1		CACTIN
117	DNMT3L		KEAP1
118	IGLL1		TPM4
119	SPANXN5		BBC3
120	ZNF711		ZNF841
121	ELF4		RDH13
122	F8A3		ZNF274
123			RBM38
124			TANGO2
125			GTPBP1
