# Supplementary material for: Single-cell metabolic profiling reveals subgroups of primary human hepatocytes with heterogeneous responses to drug challenge
Source: Genome Biol. 2023 Oct 17;24:234. doi: 10.1186/s13059-023-03075-9 (PMC10583437; doi:10.1186/s13059-023-03075-9)
Supplement: Supplementary file 6 — Additional file 6: Table S5. Differential expression Cocktail vs. DMSO. [file 13059_2023_3075_MOESM6_ESM.xlsx]

## Sheet: Supp_Tab5_differential_expression_Cocktail_vs_DMSO
gene	gene_id	bile_sterols_DMSO_mean	bile_sterols_DMSO_n_cells	bile_sterols_Cocktail_mean	bile_sterols_Cocktail_n_cells	bile_sterols_Cocktail_log2FC	bile_sterols_Cocktail_pvals_adj	carbs_phaseII_stress_DMSO_mean	carbs_phaseII_stress_DMSO_n_cells	carbs_phaseII_stress_Cocktail_mean	carbs_phaseII_stress_Cocktail_n_cells	carbs_phaseII_stress_Cocktail_log2FC	carbs_phaseII_stress_Cocktail_pvals_adj	lipids_phaseIII_DMSO_mean	lipids_phaseIII_DMSO_n_cells	lipids_phaseIII_Cocktail_mean	lipids_phaseIII_Cocktail_n_cells	lipids_phaseIII_Cocktail_log2FC	lipids_phaseIII_Cocktail_pvals_adj	losing_expression_DMSO_mean	losing_expression_DMSO_n_cells	losing_expression_Cocktail_mean	losing_expression_Cocktail_n_cells	losing_expression_Cocktail_log2FC	losing_expression_Cocktail_pvals_adj	pseudobulk_DMSO_mean	pseudobulk_DMSO_n_cells	pseudobulk_Cocktail_mean	pseudobulk_Cocktail_n_cells	pseudobulk_Cocktail_log2FC	pseudobulk_Cocktail_pvals_adj	without_losing_exp_DMSO_mean	without_losing_exp_DMSO_n_cells	without_losing_exp_Cocktail_mean	without_losing_exp_Cocktail_n_cells	without_losing_exp_Cocktail_log2FC	without_losing_exp_Cocktail_pvals_adj	changes_bile_sterols	changes_carbs_phaseII_stress	changes_lipids_phaseIII	changes_losing_expression	changes_pseudobulk	changes_without_losing_exp
SAMD11	ENSG00000187634	0.00298763	24	0.00509094	24	0.77045	0.26931	0.0014392	6	0.00194558	5	0.435291	0.878516	0.00266031	1	0.00380863	2	0.518507	0.983639	0.00187482	1	0.00399509	2	1.09301	0.99046	0.00219239	32	0.00376887	33	0.782764	0.197077	0.0022356	31	0.00372209	31	0.736526	0.212825	none	none	none	none	none	none
NOC2L	ENSG00000188976	0.310088	1959	0.292069	1257	-0.100019	0.131594	0.202067	726	0.215032	460	0.0993984	0.560449	0.223258	184	0.311652	99	0.547829	0.103495	0.144563	83	0.137939	84	-0.0725628	1	0.238839	2952	0.240201	1900	0.009227	0.911944	0.251665	2869	0.261347	1816	0.0617451	0.330284	none	none	none	none	none	none
KLHL17	ENSG00000187961	0.0163293	218	0.0178219	160	0.127263	0.668684	0.00569498	24	0.0094	25	0.725646	0.371844	0.0297136	36	0.0492754	16	0.743951	0.552327	0.00543338	3	0.00349578	2	-0.637634	1	0.0117596	281	0.0139199	203	0.244868	0.336387	0.0126203	278	0.0160754	201	0.351607	0.135762	none	none	none	none	none	none
PLEKHN1	ENSG00000187583	0.0274964	281	0.0361469	241	0.400898	0.0378106	0.00905777	37	0.0149432	37	0.726517	0.229397	0.0521074	47	0.0606203	21	0.224509	0.882882	0.00453436	3	0.0107032	5	1.24353	0.791468	0.0192009	368	0.0256498	304	0.422448	0.0171578	0.0211962	365	0.0287405	299	0.444744	0.00917146	none	none	none	none	none	none
PERM1	ENSG00000187642	0.000116631	4	0.000279414	8	1.26057	0.285533	0	0	0.000921801	3	19.8148	0.291744	0.00260223	4	0.00133989	1	-0.958547	0.806143	0.00178358	1	0.00209516	1	0.232514	1	0.000472175	9	0.000858596	13	0.862935	0.565128	0.000293761	8	0.000602897	12	1.03749	0.413474	none	none	none	none	none	none
HES4	ENSG00000188290	0.258431	1501	0.36952	1298	0.600196	1.96469e-20	0.330385	1004	0.459024	703	0.573305	1.69004e-10	0.124586	112	0.186657	60	0.629189	0.181851	0.142401	82	0.188859	104	0.441792	0.417076	0.263078	2699	0.360845	2165	0.530074	2.74505e-24	0.279496	2617	0.396409	2061	0.593236	1.93965e-29	none	none	none	none	none	none
ISG15	ENSG00000187608	0.710688	2870	0.797224	2008	0.235958	1.76916e-06	1.11685	2628	1.08518	1384	-0.0684587	0.490507	0.225631	170	0.218352	62	-0.0527555	1	0.604903	314	0.691404	320	0.261916	0.446433	0.824858	5982	0.851203	3774	0.0669871	0.144902	0.854782	5668	0.884247	3454	0.0731893	0.103648	none	none	none	none	none	none
AGRN	ENSG00000188157	0.127703	1040	0.0992025	637	-0.385297	2.33981e-05	0.0172865	72	0.029587	78	0.784228	0.0326426	0.274925	212	0.336022	100	0.335828	0.37206	0.0263709	15	0.036479	22	0.47545	0.815758	0.0823457	1339	0.075436	837	-0.131492	0.191732	0.089961	1324	0.0834915	815	-0.112405	0.264222	none	none	none	none	none	none
RNF223	ENSG00000237330	0	0	0.000108714	2	16.7303	0.303745	0	0	0	0	0	1	0	0	0	0	0	1	0	0	0	0	0	1	0	0	4.79462e-05	2	15.5492	0.312666	0	0	5.78606e-05	2	15.8204	0.302788	none	none	none	none	none	none
C1orf159	ENSG00000131591	0.0336568	390	0.0435854	357	0.380155	0.0196551	0.0189979	71	0.021574	52	0.185319	0.779832	0.0670037	65	0.0963806	39	0.54598	0.459611	0.00432467	3	0.0132757	7	1.62459	0.625671	0.0268649	529	0.033269	455	0.313099	0.038668	0.0299315	526	0.0374033	448	0.326921	0.0254749	none	none	none	none	none	none
TTLL10	ENSG00000162571	4.05269e-05	1	0.000117619	4	1.53721	0.44045	0	0	0	0	0	1	0	0	0.00137996	1	20.3972	0.620407	0	0	0	0	0	1	1.57279e-05	1	0.000114763	5	2.86725	0.28306	1.78676e-05	1	0.000138494	5	2.95442	0.26778	none	none	none	none	none	none
TNFRSF18	ENSG00000186891	0.000153368	5	0.000108447	3	-0.50004	0.761367	0	0	0	0	0	1	0.000801798	1	0	0	-19.6135	0.620407	0	0	0	0	0	1	0.000125248	6	4.78284e-05	3	-1.38888	0.460942	0.000142287	6	5.77184e-05	3	-1.30175	0.478091	none	none	none	none	none	none
TNFRSF4	ENSG00000186827	0.000605397	7	0.000692421	4	0.193831	0.913953	0.000211812	1	0.000545206	2	1.36425	0.708876	0	0	0	0	0	1	0	0	0.00227336	1	21.118	0.791468	0.000321828	8	0.000881403	7	1.45391	0.372298	0.000365612	8	0.000593574	6	0.699278	0.593555	none	none	none	none	none	none
SDF4	ENSG00000078808	0.73784	2954	0.640813	1870	-0.281371	1.22411e-12	0.400874	1277	0.42507	756	0.103203	0.398438	0.559289	347	0.479428	123	-0.284853	0.354997	0.28967	170	0.314986	178	0.140057	0.88797	0.531315	4748	0.503834	2927	-0.098142	0.0203154	0.56419	4578	0.542884	2749	-0.0723144	0.0950417	none	none	none	none	none	none
B3GALT6	ENSG00000176022	0.117264	1060	0.131205	765	0.172326	0.0802598	0.0734063	282	0.104599	239	0.533725	0.00236781	0.0824531	76	0.092968	34	0.180856	0.882783	0.0638549	38	0.0705702	41	0.149159	1	0.0900246	1456	0.109972	1079	0.303375	0.000221832	0.0935849	1418	0.11812	1038	0.353911	9.80496e-06	none	none	none	none	none	none
C1QTNF12	ENSG00000184163	0.0108354	125	0.0122121	90	0.173561	0.640329	0.00852555	33	0.00347865	8	-1.29691	0.066175	0.0183155	19	0.0243478	7	0.415098	0.881548	0.00351891	2	0.00147252	1	-1.25832	0.947778	0.00962491	179	0.00793772	106	-0.279268	0.370311	0.0104556	177	0.0092746	105	-0.173776	0.59128	none	none	none	none	none	none
UBE2J2	ENSG00000160087	0.297957	1925	0.286945	1237	-0.0626558	0.389794	0.32668	1084	0.33911	643	0.0633422	0.67668	0.174545	158	0.265369	90	0.672318	0.0510327	0.207699	119	0.170204	98	-0.315127	0.663827	0.288813	3286	0.283801	2068	-0.0290401	0.671909	0.299848	3167	0.307291	1970	0.0410144	0.519439	none	none	none	none	none	none
SCNN1D	ENSG00000162572	0.0103006	152	0.00872839	93	-0.240079	0.509731	0.00345876	17	0.00428949	8	0.311153	0.880994	0.017441	21	0.0663782	21	1.96377	0.0724084	0.00295809	2	0	0	-21.4984	0.699924	0.00720023	192	0.00834178	122	0.213137	0.544584	0.00777736	190	0.0100667	122	0.373892	0.258903	none	none	none	none	none	none
ACAP3	ENSG00000131584	0.130669	1153	0.150253	874	0.215933	0.012108	0.0604536	240	0.0993157	226	0.744599	3.95774e-05	0.210652	181	0.269055	91	0.396853	0.312005	0.0579397	38	0.0738508	46	0.361665	0.791468	0.0997146	1612	0.125153	1237	0.346506	3.47035e-06	0.105398	1574	0.135761	1191	0.387563	1.30667e-07	none	none	none	none	none	none
PUSL1	ENSG00000169972	0.134875	1145	0.1202	745	-0.177001	0.0669265	0.181927	669	0.189793	407	0.0669227	0.757756	0.0426559	44	0.0483531	17	0.185001	0.95566	0.0871482	55	0.0705705	42	-0.316522	0.791468	0.1409	1913	0.132226	1211	-0.0980645	0.250255	0.148212	1858	0.144975	1169	-0.0342562	0.722862	none	none	none	none	none	none
INTS11	ENSG00000127054	0.317177	1997	0.217445	1063	-0.619781	1.28207e-26	0.263663	908	0.21226	461	-0.35141	0.000759399	0.192982	173	0.241608	84	0.360551	0.405607	0.157546	93	0.122532	74	-0.38846	0.577506	0.265929	3171	0.20051	1682	-0.456392	6.01939e-19	0.280674	3078	0.216634	1608	-0.421746	1.4905e-16	none	none	none	none	none	none
CPTP	ENSG00000224051	0.223921	1608	0.194626	1005	-0.224154	0.00140774	0.158586	575	0.182814	404	0.223093	0.131644	0.123807	113	0.117186	55	-0.0841637	0.973441	0.105659	66	0.0864519	49	-0.303528	0.791468	0.174752	2362	0.168521	1513	-0.0570032	0.460282	0.184152	2296	0.185492	1464	0.0114519	0.897778	none	none	none	none	none	none
TAS1R3	ENSG00000169962	0.000965275	9	0.000449351	5	-1.10347	0.404827	0	0	0.0015348	2	20.5507	0.400832	0	0	0	0	0	1	0	0	0.00187161	1	20.8372	0.791468	0.000374609	9	0.00104385	8	1.47893	0.33955	0.000425574	9	0.000872681	7	1.03636	0.508196	none	none	none	none	none	none
DVL1	ENSG00000107404	0.293932	1896	0.358157	1421	0.333948	3.16232e-09	0.2217	792	0.290284	575	0.44044	1.64209e-05	0.25567	208	0.359695	115	0.571371	0.0427889	0.115432	69	0.211593	124	0.9455	0.00163232	0.239791	2965	0.309898	2235	0.422901	1.24492e-17	0.25671	2896	0.330226	2111	0.418934	1.14707e-17	none	none	none	none	none	none
MXRA8	ENSG00000162576	0.000222209	4	2.74768e-05	1	-3.01573	0.210375	0	0	0	0	0	1	0	0	0	0	0	1	0	0	0	0	0	1	8.62361e-05	4	1.21182e-05	1	-2.83107	0.230769	9.79684e-05	4	1.4624e-05	1	-2.74396	0.229552	none	none	none	none	none	none
AURKAIP1	ENSG00000175756	1.28654	3508	1.13015	2349	-0.321985	2.23472e-26	1.70349	3506	1.6794	1814	-0.0426146	0.5469	0.510853	346	0.437847	119	-0.279291	0.380534	0.923193	495	0.972167	484	0.115395	0.791468	1.35047	7855	1.25939	4766	-0.18032	2.94269e-10	1.4086	7360	1.31879	4282	-0.174116	3.51714e-10	none	none	none	none	none	none
CCNL2	ENSG00000221978	0.262014	1721	0.260485	1178	-0.00959627	0.922269	0.157732	580	0.16012	349	0.0234467	1	0.543312	348	0.727113	170	0.566923	0.00422106	0.109663	65	0.0917923	55	-0.269739	0.804992	0.224054	2714	0.218516	1752	-0.0402492	0.577057	0.239617	2649	0.24472	1697	0.0342342	0.635556	none	none	none	none	none	none
MRPL20	ENSG00000242485	1.05313	3326	1.05676	2300	0.00804484	0.879979	1.57433	3370	1.53531	1753	-0.071372	0.255555	0.416929	292	0.390099	108	-0.116616	0.813542	0.849748	450	0.955843	465	0.257632	0.286475	1.19041	7438	1.17277	4626	-0.0367019	0.337903	1.23675	6988	1.21763	4161	-0.0390314	0.282897	none	none	none	none	none	none
ANKRD65	ENSG00000235098	0.000579671	12	3.84573e-05	1	-3.91426	0.0519317	0.00141476	6	0.000327522	1	-2.11167	0.328248	0	0	0	0	0	1	0	0	0	0	0	1	0.000805272	18	0.000128988	2	-2.64272	0.050386	0.000914828	18	0.000155661	2	-2.55564	0.0535993	none	none	none	none	none	none
VWA1	ENSG00000179403	0.150565	1197	0.122646	722	-0.316494	0.000316826	0.0657712	248	0.0769275	188	0.234186	0.369336	0.183013	159	0.248739	87	0.491803	0.18593	0.0423635	24	0.0655906	39	0.647573	0.546671	0.105486	1628	0.102978	1036	-0.0365601	0.73277	0.114074	1604	0.110709	997	-0.0456704	0.647256	none	none	none	none	none	none
ATAD3C	ENSG00000215915	0.011773	159	0.014636	112	0.316099	0.358752	0.00933997	43	0.0045501	18	-1.04098	0.0941488	0.0086446	6	0.00788495	5	-0.133246	1	0.0052514	3	0.00868485	5	0.728277	0.963392	0.00973758	211	0.00985876	140	0.0179302	0.97019	0.0103479	208	0.0101015	135	-0.0349487	0.923667	none	none	none	none	none	none
ATAD3B	ENSG00000160072	0.133015	1133	0.16123	892	0.298386	0.000325947	0.127855	482	0.154322	347	0.290977	0.0572471	0.16674	150	0.189612	70	0.202436	0.714297	0.0679277	39	0.0715075	43	0.0767087	1	0.125869	1804	0.144787	1352	0.215968	0.00285325	0.133751	1765	0.15994	1309	0.277328	7.0813e-05	none	none	none	none	none	none
ATAD3A	ENSG00000197785	0.184586	1419	0.197005	1014	0.103178	0.221474	0.157489	579	0.189309	434	0.289106	0.0276247	0.100333	107	0.185164	66	0.946651	0.0187848	0.12297	73	0.105041	60	-0.240527	0.845216	0.159186	2178	0.178075	1574	0.17578	0.00793932	0.164113	2105	0.193177	1514	0.256822	3.67887e-05	none	none	none	none	none	none
TMEM240	ENSG00000205090	0.00226253	21	0.00273814	14	0.275599	0.792444	0.000323374	2	0.00083084	3	1.36173	0.634505	0.00176787	2	0	0	-20.7549	0.598644	0	0	0	0	0	1	0.00115562	25	0.00149179	17	0.36862	0.685315	0.00131284	25	0.00180027	17	0.455869	0.60261	none	none	none	none	none	none
SSU72	ENSG00000160075	0.923726	3216	0.823658	2051	-0.247981	2.99072e-12	1.15194	2853	1.08468	1424	-0.144185	0.0179017	0.348772	263	0.370532	114	0.103952	0.8479	0.619666	340	0.6193	325	-0.00114451	1	0.933791	6672	0.85727	3914	-0.186676	7.976e-09	0.976527	6332	0.906478	3589	-0.16573	1.99244e-07	none	none	none	none	none	none
FNDC10	ENSG00000228594	0.00732112	100	0.0057933	70	-0.33878	0.412683	0.0048255	21	0.00736952	21	0.612728	0.53499	0.00376765	6	0.00314722	1	-0.260037	1	0.00369119	3	0.00271584	2	-0.443393	1	0.00557146	130	0.00568453	94	0.0290677	0.957375	0.00582726	127	0.0062984	92	0.112506	0.795451	none	none	none	none	none	none
MIB2	ENSG00000197530	0.0821236	836	0.0723695	550	-0.189541	0.104772	0.0445262	177	0.0509158	139	0.198106	0.560449	0.106626	93	0.128934	49	0.290475	0.631888	0.0376339	23	0.0342953	21	-0.136447	1	0.0633825	1129	0.0610853	759	-0.0549354	0.668055	0.0668856	1106	0.0666249	738	-0.00582357	0.973166	none	none	none	none	none	none
MMP23B	ENSG00000189409	0.0592654	437	0.0140579	135	-2.10862	4.33251e-31	0.0501333	171	0.0181327	52	-1.49039	4.38503e-09	0.0111086	13	0.0151045	7	0.446184	0.850287	0.0159083	10	0.0118032	8	-0.433571	0.994723	0.0463796	631	0.015113	202	-1.64037	5.05548e-30	0.0505252	621	0.0157974	194	-1.7025	7.37995e-32	up_DMSO	up_DMSO	none	none	up_DMSO	up_DMSO
CDK11B	ENSG00000248333	0.124091	1110	0.132806	796	0.104346	0.304824	0.136206	496	0.129202	291	-0.0813311	0.743702	0.0800758	75	0.0748929	30	-0.100324	0.98694	0.0844454	50	0.0792055	42	-0.0962493	1	0.120705	1731	0.11975	1159	-0.0121612	0.918717	0.125638	1681	0.128133	1117	0.0302176	0.766713	none	none	none	none	none	none
SLC35E2B	ENSG00000189339	0.0708026	765	0.0608618	515	-0.225514	0.0689165	0.0136726	58	0.0125685	40	-0.122271	0.93106	0.0898049	83	0.118249	52	0.417837	0.515164	0.0138416	8	0.0115738	7	-0.259798	1	0.0421051	914	0.0385132	614	-0.131253	0.326199	0.0459503	906	0.0440837	607	-0.0611852	0.664706	none	none	none	none	none	none
CDK11A	ENSG00000008128	0.114075	1007	0.0860687	595	-0.426963	8.2464e-06	0.0822102	314	0.0775149	193	-0.0882761	0.793015	0.109783	101	0.185573	61	0.813348	0.0908623	0.0503775	31	0.0475318	27	-0.0859548	1	0.0930247	1453	0.0810744	876	-0.207113	0.0237362	0.0988267	1422	0.0880104	849	-0.175152	0.0583562	none	none	none	none	none	none
SLC35E2A	ENSG00000215790	0.0455112	553	0.036527	337	-0.323781	0.0309653	0.00799993	35	0.0106513	33	0.414879	0.560449	0.0576886	52	0.0687581	28	0.261312	0.795193	0.0129661	9	0.0152866	8	0.239203	1	0.0272255	649	0.0255057	406	-0.0953844	0.596429	0.0291654	640	0.0276188	398	-0.0797303	0.646087	none	none	none	none	none	none
NADK	ENSG00000008130	0.42284	2268	0.404192	1468	-0.0794446	0.174703	0.318779	1069	0.331177	632	0.0644688	0.666979	0.315484	242	0.371811	120	0.279957	0.428522	0.230427	135	0.248152	141	0.120211	0.983782	0.348313	3714	0.351005	2361	0.0131606	0.846652	0.364351	3579	0.372273	2220	0.0370943	0.511563	none	none	none	none	none	none
GNB1	ENSG00000078369	1.18532	3402	1.18023	2338	-0.0105789	0.814167	1.01415	2615	0.954462	1329	-0.137527	0.0357755	0.541137	354	0.638377	156	0.315412	0.235041	0.698332	377	0.755922	390	0.160857	0.731313	1.00398	6748	1.00561	4213	0.00370166	0.942383	1.04557	6371	1.05724	3823	0.0258884	0.488502	none	none	none	none	none	none
CALML6	ENSG00000169885	0.000376904	6	0.0006408	7	0.765867	0.648117	0.000190807	1	0.000109793	1	-0.797389	0.923941	0.00297066	4	0.00427957	1	0.527629	0.989444	0	0	0	0	0	1	0.000468058	11	0.000515202	9	0.138484	0.929947	0.000531737	11	0.000621736	9	0.225655	0.875244	none	none	none	none	none	none
TMEM52	ENSG00000178821	0.0192834	222	0.0152737	153	-0.339216	0.191966	0.0127676	47	0.0192276	52	0.595362	0.242569	0.0083593	9	0.0066904	4	-0.322494	0.960137	0.00356664	2	0.00738586	4	1.05296	0.88627	0.0138331	280	0.0148834	213	0.106338	0.699301	0.0152298	278	0.0164337	209	0.11063	0.673213	none	none	none	none	none	none
CFAP74	ENSG00000142609	0.00156056	21	0.00184878	14	0.244723	0.824464	0.000140512	1	0	0	-17.1004	0.560449	0.00393639	3	0.00723452	4	0.880404	0.768765	0	0	0	0	0	1	0.000985953	25	0.00114507	18	0.215965	0.826186	0.00112009	25	0.00138185	18	0.303179	0.739714	none	none	none	none	none	none
GABRD	ENSG00000187730	0.000244307	5	0.000321704	6	0.397089	0.830145	0	0	0	0	0	1	0.00305641	2	0.00228347	1	-0.421165	1	0	0	0	0	0	1	0.000345363	7	0.000245947	7	-0.489834	0.804238	0.000392349	7	0.000296804	7	-0.402692	0.834151	none	none	none	none	none	none
PRKCZ	ENSG00000067606	0.101591	957	0.0775766	591	-0.406658	2.42354e-05	0.0628096	250	0.0597579	164	-0.0740806	0.871289	0.0742919	75	0.0432877	19	-0.801832	0.233001	0.0416247	25	0.035327	22	-0.241239	1	0.0762643	1307	0.0626797	796	-0.292922	0.00146523	0.080977	1282	0.0683357	774	-0.254104	0.00548127	none	none	none	none	none	none
FAAP20	ENSG00000162585	0.521719	2477	0.432841	1524	-0.338631	1.92235e-13	0.641277	1868	0.655287	1034	0.0423715	0.735597	0.181796	162	0.185983	66	0.0359597	1	0.239224	143	0.313216	173	0.444624	0.185668	0.509064	4650	0.477179	2797	-0.118197	0.00658485	0.545775	4507	0.511084	2624	-0.121964	0.00424058	none	none	none	none	none	none
SKI	ENSG00000157933	0.116573	1082	0.131873	791	0.18918	0.043581	0.0383061	153	0.0544111	117	0.518032	0.0590156	0.104009	99	0.12676	48	0.302125	0.625205	0.0415491	26	0.0583401	36	0.501885	0.742442	0.0744548	1360	0.0925448	992	0.327017	0.000136605	0.0789316	1334	0.0996176	956	0.350943	2.62883e-05	none	none	none	none	none	none
MORN1	ENSG00000116151	0.0168213	201	0.0158246	161	-0.0888452	0.769007	0.0147245	54	0.0137964	33	-0.0945967	0.979185	0.0155918	16	0.0348421	12	1.17399	0.429325	0.00921887	6	0.00571221	4	-0.693074	0.932013	0.01495	277	0.0142648	210	-0.068183	0.81447	0.0157297	271	0.0160333	206	0.0277984	0.927254	none	none	none	none	none	none
RER1	ENSG00000157916	1.07268	3368	0.917345	2157	-0.356012	4.31447e-26	0.908206	2407	0.948288	1331	0.0956308	0.230378	0.837003	459	0.720386	163	-0.311392	0.186081	0.499396	277	0.558455	305	0.207595	0.649968	0.917239	6511	0.857457	3956	-0.146657	7.3722e-06	0.974087	6234	0.919285	3651	-0.129217	5.89103e-05	none	none	none	none	none	none
PEX10	ENSG00000157911	0.122411	1075	0.089945	646	-0.468446	1.27408e-07	0.0972836	381	0.100227	253	0.0451619	0.937897	0.0558565	63	0.0677624	32	0.287435	0.748145	0.0501466	31	0.0391005	23	-0.366994	0.850104	0.097994	1550	0.0837388	954	-0.237237	0.0047588	0.104504	1519	0.0929692	931	-0.177186	0.0395475	none	none	none	none	none	none
PLCH2	ENSG00000149527	0.00145833	16	0.000736791	8	-0.985506	0.389107	0.000562996	2	0.000303166	2	-0.893203	0.821868	0.00117552	2	0	0	-20.1657	0.514207	0	0	0.00158501	1	20.5972	0.791468	0.000893251	20	0.000700236	11	-0.351363	0.762847	0.00101478	20	0.000517281	10	-0.9725	0.304426	none	none	none	none	none	none
PANK4	ENSG00000157881	0.0438634	457	0.0420683	319	-0.0615894	0.764972	0.0339792	137	0.0361466	84	0.0907821	0.905799	0.0370827	30	0.0377599	14	0.0265993	1	0.0268045	17	0.025176	14	-0.0916057	1	0.0372103	641	0.036952	431	-0.0102386	0.966728	0.038626	624	0.039387	417	0.0287004	0.881918	none	none	none	none	none	none
HES5	ENSG00000197921	0.000264755	2	0.000657204	5	1.31197	0.517803	0.000363775	1	0.000600706	1	0.72378	0.94137	0	0	0	0	0	1	0.00171563	1	0.00209359	1	0.287512	1	0.000457418	4	0.000854051	7	0.901094	0.589878	0.000286241	3	0.000597739	6	1.06251	0.549089	none	none	none	none	none	none
TNFRSF14	ENSG00000157873	0.221862	1579	0.224702	1061	0.0204736	0.835891	0.101591	382	0.125358	284	0.32075	0.0617366	0.279532	234	0.407428	117	0.641058	0.0191856	0.0717355	43	0.095282	55	0.426739	0.698204	0.159278	2238	0.176873	1517	0.164217	0.0139661	0.171188	2195	0.193745	1462	0.195342	0.00235546	none	none	none	none	none	none
PRXL2B	ENSG00000157870	0.06314	654	0.0436922	403	-0.545332	6.04858e-06	0.0372521	153	0.0330891	95	-0.173986	0.663814	0.046794	53	0.0338672	15	-0.475823	0.620407	0.017755	12	0.0141278	9	-0.332313	1	0.0457461	872	0.0345519	522	-0.413015	0.000337601	0.0495543	860	0.0387752	513	-0.361709	0.00161786	none	none	none	none	none	none
MMEL1	ENSG00000142606	0.00047445	4	0.000143453	2	-1.72591	0.399601	0.000278858	1	0	0	-18.0894	0.560449	0	0	0	0	0	1	0	0	0	0	0	1	0.00029851	5	6.32674e-05	2	-2.2384	0.271242	0.000339122	5	7.63499e-05	2	-2.15128	0.274318	none	none	none	none	none	none
TTC34	ENSG00000215912	0.0027627	47	0.00219694	35	-0.330988	0.575282	0.00021013	1	0.000376911	1	0.843058	0.914586	0.00597411	9	0.008456	4	0.503042	0.884473	0	0	0	0	0	1	0.00164809	57	0.00148321	40	-0.152186	0.809691	0.0018723	57	0.00178991	40	-0.0649867	0.921529	none	none	none	none	none	none
PRDM16	ENSG00000142611	0.00918462	98	0.00723309	80	-0.346017	0.348013	0.00143186	7	0.000664627	3	-1.10783	0.560449	0.0115834	10	0.00850145	4	-0.4485	0.882771	0	0	0	0	0	1	0.0051013	115	0.0038048	87	-0.423979	0.214968	0.00579532	115	0.00459156	87	-0.336773	0.333674	none	none	none	none	none	none
ARHGEF16	ENSG00000130762	0.0246133	281	0.0152127	134	-0.700971	0.001424	0.0103185	38	0.0134187	37	0.381253	0.560449	0.0303334	26	0.0152648	8	-1.00161	0.379775	0.0067691	4	0.00596969	3	-0.181886	1	0.0170818	349	0.0130176	182	-0.39493	0.0666811	0.0184848	345	0.014475	179	-0.355675	0.0939325	none	none	none	none	none	none
MEGF6	ENSG00000162591	0.00205064	30	0.000691022	12	-1.57025	0.0920152	0	0	0	0	0	1	0.00753095	8	0.00621025	2	-0.279134	1	0	0	0	0	0	1	0.00141318	38	0.000587785	14	-1.26617	0.103347	0.00160544	38	0.000709328	14	-1.17909	0.126049	none	none	none	none	none	none
TPRG1L	ENSG00000158109	0.41197	2261	0.389168	1470	-0.0996888	0.0874326	0.360377	1166	0.334723	632	-0.126111	0.297264	0.156717	139	0.1579	58	0.0117191	1	0.280812	165	0.250111	143	-0.190167	0.791468	0.354176	3731	0.336179	2303	-0.0889664	0.0921876	0.364157	3566	0.353976	2160	-0.0486924	0.393918	none	none	none	none	none	none
WRAP73	ENSG00000116213	0.0828289	788	0.0881405	577	0.0935569	0.48305	0.0737249	277	0.0741846	178	0.00930267	1	0.081961	77	0.0916161	40	0.167729	0.88034	0.0419046	26	0.0446991	28	0.0951679	1	0.0741224	1168	0.0760817	823	0.0390678	0.761702	0.0785057	1142	0.082571	795	0.0758092	0.509403	none	none	none	none	none	none
TP73	ENSG00000078900	0.000311759	2	0.000322419	7	0.0485116	0.995074	0	0	0	0	0	1	0.000614129	1	0	0	-19.2286	0.620407	0	0	0	0	0	1	0.000171333	3	0.000142197	7	-0.268928	0.899318	0.000194642	3	0.000171601	7	-0.181785	0.928771	none	none	none	none	none	none
CCDC27	ENSG00000162592	0.000193413	1	7.03698e-05	1	-1.45873	0.67496	0	0	0	0	0	1	0.000903924	1	0.0016644	1	0.881278	0.933505	0	0	0	0	0	1	0.00014916	2	0.000106888	2	-0.480796	0.843529	0.000169453	2	0.00012899	2	-0.393656	0.868868	none	none	none	none	none	none
SMIM1	ENSG00000235169	0.0931184	845	0.0598337	399	-0.662422	1.23812e-09	0.118325	415	0.103417	204	-0.205224	0.345649	0.0229305	19	0.0142052	3	-0.697168	0.728742	0.0384801	22	0.0429432	26	0.161557	1	0.0911606	1301	0.0697677	632	-0.401491	1.97262e-05	0.0983277	1279	0.0753145	606	-0.401512	2.23499e-05	none	none	none	none	none	none
LRRC47	ENSG00000130764	0.19682	1482	0.196827	1022	5.45918e-05	1	0.127532	475	0.121657	279	-0.0723686	0.794113	0.0861042	94	0.161393	55	0.961851	0.051955	0.106257	63	0.0894347	51	-0.260983	0.837552	0.148478	2114	0.151099	1407	0.0271832	0.7692	0.154222	2051	0.16385	1356	0.0944957	0.21451	none	none	none	none	none	none
CEP104	ENSG00000116198	0.24471	1720	0.224738	1091	-0.137804	0.052071	0.124285	459	0.125273	283	0.0121472	1	0.155373	139	0.143764	54	-0.120616	0.898585	0.0745824	46	0.0831486	49	0.163117	1	0.167617	2364	0.162765	1477	-0.0459737	0.558822	0.180274	2318	0.179228	1428	-0.0091721	0.919769	none	none	none	none	none	none
DFFB	ENSG00000169598	0.0147285	203	0.0134146	119	-0.135764	0.684158	0.00605085	24	0.00567845	14	-0.0919079	1	0.0256687	30	0.034294	11	0.4242	0.792219	0.00198096	1	0.00480866	2	1.28147	0.943623	0.0105393	258	0.0102454	146	-0.0410189	0.911893	0.0117037	257	0.0113696	144	-0.04202	0.900789	none	none	none	none	none	none
C1orf174	ENSG00000198912	0.114708	1048	0.110382	696	-0.0586343	0.622542	0.0962933	376	0.119505	285	0.328606	0.0566693	0.0527622	59	0.0885627	37	0.773323	0.258473	0.0780865	46	0.0720056	44	-0.121403	1	0.0976908	1529	0.105932	1062	0.122894	0.191203	0.100358	1483	0.112948	1018	0.179743	0.0372877	none	none	none	none	none	none
NPHP4	ENSG00000131697	0.00921833	153	0.00451758	84	-1.03235	0.000400056	0.00088031	4	0.00163386	6	0.892743	0.63184	0.0122158	12	0.00748275	4	-0.710525	0.727357	0.00299028	2	0.00182545	1	-0.712869	1	0.00529809	171	0.00320506	95	-0.726633	0.0280583	0.00561206	169	0.00349033	94	-0.686698	0.0241452	up_DMSO	none	none	none	none	none
KCNAB2	ENSG00000069424	0.00383706	44	0.00275812	45	-0.477096	0.36615	0.00140205	6	0	0	-20.4201	0.0917656	0.00576989	5	0.0066574	1	0.207055	1	0	0	0	0	0	1	0.0025372	55	0.00151982	46	-0.740069	0.170201	0.00288238	55	0.00183409	46	-0.652952	0.226039	none	none	none	none	none	none
CHD5	ENSG00000116254	0.000156293	3	0.00084808	3	2.44044	0.32359	0	0	0	0	0	1	0	0	0	0	0	1	0	0	0	0	0	1	6.06552e-05	3	0.000374031	3	2.62466	0.31503	6.89072e-05	3	0.000451373	3	2.71185	0.297469	none	none	none	none	none	none
RPL22	ENSG00000116251	2.481	3762	2.43772	2666	-0.0682881	0.0017692	3.16684	4020	3.19209	2089	0.0380111	0.143955	1.1917	569	1.03184	204	-0.344062	0.0846108	2.30795	974	2.67889	944	0.583723	1.44796e-12	2.6359	9325	2.673	5903	0.0575668	0.0163445	2.68052	8351	2.67178	4959	-0.0135431	0.642514	none	none	none	none	none	none
RNF207	ENSG00000158286	0.0612044	676	0.0386624	390	-0.679101	1.05926e-08	0.00670462	29	0.00507526	15	-0.402849	0.683247	0.164814	144	0.141527	58	-0.236986	0.637672	0.00323452	2	0.00933603	5	1.53366	0.772509	0.0404007	851	0.0268369	468	-0.600001	2.84009e-07	0.0454571	849	0.0304558	463	-0.58868	2.44592e-07	none	none	none	none	none	none
ICMT	ENSG00000116237	0.141636	1196	0.135618	804	-0.0670835	0.519661	0.0478873	184	0.0674151	159	0.507649	0.0287209	0.103887	93	0.117047	50	0.181748	0.827682	0.0536358	34	0.0570681	33	0.0919852	1	0.0895489	1507	0.0979837	1046	0.136046	0.14095	0.0944348	1473	0.106444	1013	0.181516	0.0332379	none	none	none	none	none	none
GPR153	ENSG00000158292	0.0640767	548	0.0261746	195	-1.31918	2.19083e-19	0.0174253	73	0.016692	39	-0.0625565	1	0.0402722	43	0.0142711	6	-1.51553	0.0614417	0.0176069	10	0.0154464	10	-0.190437	1	0.0374247	674	0.0205503	250	-0.877058	1.62322e-10	0.0401208	664	0.0216057	240	-0.906361	2.05725e-11	up_DMSO	none	none	none	none	none
ACOT7	ENSG00000097021	0.159027	1271	0.119623	734	-0.439862	5.16547e-08	0.144127	523	0.10996	281	-0.41553	0.00302145	0.0416771	46	0.0443216	26	0.090676	1	0.0678181	40	0.0858098	50	0.352616	0.791468	0.132373	1880	0.107092	1091	-0.324352	8.22659e-06	0.141155	1840	0.111493	1041	-0.362177	3.1216e-07	none	none	none	none	none	none
HES2	ENSG00000069812	0.0130161	139	0.00888194	83	-0.554338	0.103394	0.0090289	32	0.0103486	23	0.197772	0.88064	0.0031848	5	0.00672666	4	1.08125	0.673023	0.00787533	5	0.00361508	2	-1.12639	0.806689	0.00995905	181	0.00838292	112	-0.249694	0.454703	0.0102425	176	0.00936882	110	-0.129266	0.717771	none	none	none	none	none	none
ESPN	ENSG00000187017	0.211809	1439	0.09441	628	-1.25259	1.19131e-60	0.182597	628	0.114543	271	-0.723081	2.09419e-09	0.0694057	70	0.0225958	10	-1.65302	0.00255167	0.0970286	58	0.0635075	37	-0.635987	0.383059	0.174407	2195	0.0927284	946	-0.971608	5.01359e-48	0.184934	2137	0.0987707	909	-0.968482	1.68275e-48	up_DMSO	none	up_DMSO	none	none	none
TNFRSF25	ENSG00000215788	0.00559732	89	0.00226806	21	-1.30568	0.00500226	0.00237589	9	0.00164889	4	-0.527497	0.79475	0.0071171	8	0.00136369	1	-2.38792	0.312005	0.00151216	1	0.00444558	3	1.55788	0.80789	0.00391131	107	0.00238818	29	-0.712839	0.142053	0.00423771	106	0.00196275	26	-1.11205	0.0113732	up_DMSO	none	none	none	none	up_DMSO
PLEKHG5	ENSG00000171680	0.00384639	47	0.002666	24	-0.529676	0.400344	0.000898726	3	0.00273879	6	1.60891	0.399056	0.00188814	3	0.00297436	1	0.656394	0.963396	0	0	0.001353	1	20.3687	0.791468	0.00201615	53	0.00247997	32	0.299054	0.643808	0.00229044	53	0.00271301	31	0.24457	0.708664	none	none	none	none	none	none
NOL9	ENSG00000162408	0.134682	1184	0.125414	770	-0.109682	0.271385	0.0668744	252	0.0699647	152	0.0674278	0.902572	0.130876	118	0.133902	53	0.0352057	1	0.0594165	35	0.0627567	38	0.0813408	1	0.0975429	1589	0.0960985	1013	-0.0225813	0.848751	0.10273	1554	0.102993	975	0.0038824	0.981456	none	none	none	none	none	none
TAS1R1	ENSG00000173662	6.34513e-05	3	2.55988e-05	1	-1.30957	0.535316	0	0	0	0	0	1	0	0	0	0	0	1	0	0	0	0	0	1	2.46246e-05	3	1.12899e-05	1	-1.12501	0.606495	2.79747e-05	3	1.36244e-05	1	-1.03788	0.630807	none	none	none	none	none	none
ZBTB48	ENSG00000204859	0.0527635	616	0.0504555	399	-0.0662088	0.702393	0.0277319	106	0.0238207	64	-0.222163	0.639844	0.0963345	98	0.113412	47	0.247984	0.699114	0.019346	11	0.0214804	13	0.152531	1	0.0420658	831	0.0392495	523	-0.102019	0.493398	0.0451568	820	0.0429238	510	-0.0747876	0.619229	none	none	none	none	none	none
KLHL21	ENSG00000162413	0.160335	1268	0.231583	1059	0.583515	8.32419e-17	0.0443236	177	0.0785616	180	0.850699	4.33374e-05	0.152518	135	0.231025	74	0.657513	0.10003	0.053879	35	0.0951243	55	0.850212	0.159164	0.0993594	1615	0.155835	1368	0.690898	5.75469e-24	0.105547	1580	0.168389	1313	0.72028	9.95589e-27	none	none	none	none	none	none
PHF13	ENSG00000116273	0.0545107	638	0.0657613	446	0.278896	0.0526936	0.017541	65	0.0215168	45	0.297611	0.587848	0.0439897	43	0.0470367	21	0.0988366	1	0.035531	20	0.0450381	25	0.348973	0.912871	0.036211	766	0.0462234	537	0.359471	0.00776275	0.0363035	746	0.0464685	512	0.36353	0.0053725	none	none	none	none	none	none
THAP3	ENSG00000041988	0.0942567	888	0.0930911	587	-0.0188072	0.904923	0.106088	396	0.11228	238	0.086391	0.765305	0.045301	44	0.0426697	21	-0.0882437	1	0.0692268	42	0.0578033	33	-0.268506	0.91924	0.092099	1370	0.0913102	879	-0.0129877	0.92629	0.0952107	1328	0.0982387	846	0.0473876	0.682312	none	none	none	none	none	none
DNAJC11	ENSG00000007923	0.205261	1531	0.221022	1084	0.118504	0.132274	0.135842	498	0.160493	329	0.258796	0.109722	0.162311	141	0.17118	64	0.0833284	0.970547	0.085063	50	0.101675	58	0.269533	0.838621	0.158872	2220	0.177597	1535	0.174633	0.00936481	0.168913	2170	0.193296	1477	0.212652	0.000963196	none	none	none	none	none	none
CAMTA1	ENSG00000171735	0.537495	2588	0.530982	1710	-0.0226991	0.715103	0.728188	2085	0.820252	1229	0.246653	0.000170412	0.154662	133	0.154784	56	0.00122895	1	0.302667	177	0.50655	269	0.899934	6.80663e-07	0.55621	4983	0.608594	3264	0.171291	1.75353e-05	0.590704	4806	0.629695	2995	0.123193	0.00259104	none	none	none	none	none	none
VAMP3	ENSG00000049245	0.266769	1787	0.237881	1134	-0.187063	0.00385456	0.262865	892	0.236303	494	-0.173642	0.173948	0.0894513	86	0.113902	39	0.366561	0.620407	0.144544	87	0.143406	85	-0.0122436	1	0.235995	2852	0.215503	1752	-0.146385	0.0128508	0.248436	2765	0.230411	1667	-0.122187	0.0401493	none	none	none	none	none	none
PER3	ENSG00000049246	0.0332476	389	0.0356915	301	0.104104	0.599605	0.0130865	52	0.0144378	32	0.142751	0.911295	0.0363467	40	0.0495697	22	0.457241	0.641905	0.0177658	10	0.0186087	11	0.06748	1	0.0233779	491	0.0261271	366	0.162397	0.389578	0.0241414	481	0.0276818	355	0.199995	0.251565	none	none	none	none	none	none
UTS2	ENSG00000049247	0.000154771	3	7.68133e-05	2	-1.01075	0.663274	0	0	0	0	0	1	0	0	0	0	0	1	0	0	0	0	0	1	6.00642e-05	3	3.38772e-05	2	-0.826193	0.726757	6.82358e-05	3	4.08823e-05	2	-0.739058	0.749238	none	none	none	none	none	none
TNFRSF9	ENSG00000049249	0.0364297	275	0.0273479	183	-0.420274	0.0294384	0.00839447	35	0.00993528	30	0.244235	0.786236	0.0434151	36	0.0497362	18	0.200695	0.927623	0.015942	9	0.00899741	5	-0.830273	0.791468	0.0230493	355	0.019268	236	-0.261253	0.16974	0.0240162	346	0.0213917	231	-0.168855	0.38921	none	none	none	none	none	none
PARK7	ENSG00000116288	1.57077	3648	1.44758	2497	-0.228229	7.15092e-17	2.15849	3846	2.08479	1969	-0.120814	0.00103568	0.6128	388	0.480565	130	-0.45472	0.0582926	1.31131	657	1.32937	625	0.0355532	1	1.70224	8539	1.6012	5221	-0.180356	5.5651e-12	1.75543	7882	1.65742	4596	-0.172771	8.01004e-12	none	none	none	none	none	none
ERRFI1	ENSG00000116285	1.64806	3565	2.02906	2605	0.654659	1.94459e-89	1.21031	2759	1.45855	1617	0.486913	1.35993e-19	1.43249	606	1.75468	245	0.584336	6.02668e-05	1.15692	559	1.55342	669	0.773846	4.15148e-11	1.39201	7489	1.73991	5136	0.635744	1.64537e-105	1.424	6930	1.77848	4467	0.641864	3.25564e-107	none	none	none	none	none	none
SLC45A1	ENSG00000162426	0.00163227	19	0.000686647	11	-1.24992	0.178417	0.000538988	2	0.000547362	1	0.0222464	1	0.00261251	2	0.00171596	1	-0.607065	0.968328	0	0	0	0	0	1	0.00106871	23	0.000568258	13	-0.911607	0.327381	0.0012141	23	0.000685763	13	-0.824488	0.372081	none	none	none	none	none	none
RERE	ENSG00000142599	0.149584	1283	0.154991	900	0.055229	0.579793	0.052558	204	0.0622418	139	0.251024	0.407462	0.230454	169	0.263394	87	0.217484	0.645883	0.0507582	30	0.0370611	24	-0.463689	0.791468	0.10458	1686	0.108	1150	0.0489311	0.619823	0.111902	1656	0.122668	1126	0.140442	0.0927962	none	none	none	none	none	none
ENO1	ENSG00000074800	2.48232	3771	2.31849	2663	-0.25995	5.20462e-40	2.88343	3994	2.64629	2042	-0.365192	3.45168e-39	1.31719	585	1.24977	220	-0.134564	0.620407	2.31663	982	2.10312	834	-0.346102	0.000929555	2.5315	9332	2.345	5759	-0.294836	3.47592e-45	2.56073	8350	2.39502	4925	-0.260993	1.52615e-39	none	none	none	none	none	none
SLC2A5	ENSG00000142583	0.000389965	4	0.000121816	3	-1.67882	0.388741	0	0	0	0	0	1	0	0	0	0	0	1	0	0	0	0	0	1	0.00015134	4	5.3725e-05	3	-1.49418	0.440022	0.000171929	4	6.48343e-05	3	-1.40705	0.453297	none	none	none	none	none	none
GPR157	ENSG00000180758	0.0760571	769	0.104425	670	0.47809	6.04858e-06	0.0224245	83	0.03602	86	0.69358	0.0380131	0.0573825	54	0.0725184	33	0.348774	0.680532	0.0218262	15	0.0357837	22	0.723358	0.698204	0.0460326	921	0.0678119	811	0.574743	1.22774e-08	0.0493258	906	0.0744347	789	0.611932	7.35779e-10	none	none	none	none	none	none
H6PD	ENSG00000049239	0.589383	2595	0.451059	1529	-0.494281	2.10497e-26	0.10942	402	0.121946	256	0.165578	0.453415	0.79521	431	0.64597	143	-0.420339	0.0615596	0.188007	106	0.157926	90	-0.273857	0.773602	0.361316	3534	0.297142	2018	-0.330934	1.34913e-12	0.384894	3428	0.32593	1928	-0.284951	1.17414e-09	none	none	none	none	none	none
SPSB1	ENSG00000171621	0.569621	2630	0.551583	1727	-0.0606439	0.27271	0.520035	1567	0.517438	860	-0.00925875	1	0.291025	231	0.359207	100	0.355515	0.348466	0.353696	202	0.290504	162	-0.331982	0.401789	0.500586	4630	0.486401	2849	-0.0525403	0.292451	0.520569	4428	0.526909	2687	0.022433	0.678365	none	none	none	none	none	none
SLC25A33	ENSG00000171612	0.707869	2742	0.548636	1600	-0.494442	6.96942e-29	0.631437	1809	0.603156	936	-0.0885953	0.397573	0.341174	258	0.276424	89	-0.352734	0.30649	0.351791	200	0.362966	201	0.0536519	1	0.603816	5009	0.523064	2826	-0.270811	1.99607e-12	0.638104	4809	0.556169	2625	-0.263215	7.17221e-12	none	none	none	none	none	none
TMEM201	ENSG00000188807	0.0144637	196	0.0130935	140	-0.144568	0.667063	0.00229722	10	0.00658652	14	1.52272	0.169668	0.0277471	27	0.0399074	18	0.533139	0.620407	0.00499204	3	0.00607027	4	0.282908	1	0.00942783	236	0.0108864	176	0.208585	0.483019	0.0100313	233	0.0118823	172	0.245641	0.394595	none	none	none	none	none	none
PIK3CD	ENSG00000171608	0.00593105	78	0.00632706	84	0.0935344	0.844796	0.00137632	6	0.0051796	14	1.91477	0.101485	0.00624176	9	0.0249192	10	2.01074	0.215186	0.00268542	2	0.00204656	1	-0.392404	1	0.00369956	95	0.00604843	109	0.7109	0.0488311	0.00383754	93	0.00687594	108	0.843569	0.0140222	none	none	none	none	none	none
CLSTN1	ENSG00000171603	0.0352674	396	0.0247248	266	-0.52002	0.00217358	0.00581645	21	0.00511036	14	-0.187226	0.93879	0.075803	55	0.029572	12	-1.39167	0.0445586	0.0069916	4	0.00637842	4	-0.132866	1	0.0231239	476	0.015093	296	-0.62131	0.00020577	0.0253186	472	0.0168951	292	-0.589696	0.000344702	none	none	up_DMSO	none	none	none
CTNNBIP1	ENSG00000178585	0.234112	1630	0.1801	940	-0.418707	5.78531e-10	0.241933	838	0.280008	551	0.239518	0.0376478	0.0731818	61	0.0541878	21	-0.447363	0.620407	0.100173	61	0.11791	69	0.248227	0.832467	0.208088	2590	0.197879	1581	-0.0801902	0.261354	0.222769	2529	0.214415	1512	-0.0613949	0.399705	none	none	none	none	none	none
LZIC	ENSG00000162441	0.438566	2348	0.384735	1467	-0.230415	4.67486e-06	0.462087	1453	0.429024	773	-0.132721	0.195358	0.15153	125	0.118951	45	-0.373267	0.534351	0.251422	148	0.23864	132	-0.0848666	1	0.402273	4074	0.362738	2417	-0.179576	7.98927e-05	0.422796	3926	0.388399	2285	-0.148904	0.00115731	none	none	none	none	none	none
NMNAT1	ENSG00000173614	0.128878	1131	0.106996	714	-0.28454	0.0014845	0.100417	374	0.0941265	216	-0.0979486	0.726525	0.0637848	67	0.0982527	39	0.648484	0.35785	0.0585244	35	0.0590636	34	0.0136232	1	0.103443	1607	0.0939825	1003	-0.145303	0.108385	0.109554	1572	0.101203	969	-0.120515	0.185665	none	none	none	none	none	none
RBP7	ENSG00000162444	0.00446629	50	0.00625794	38	0.487906	0.422893	0.00385193	16	0.00367478	10	-0.0680509	1	0.00065988	1	0	0	-19.3323	0.620407	0	0	0.00132437	1	20.3378	0.791468	0.00336739	67	0.00424383	49	0.334366	0.511073	0.00382552	67	0.00484751	48	0.342327	0.49672	none	none	none	none	none	none
UBE4B	ENSG00000130939	0.177716	1420	0.171085	937	-0.0597778	0.503035	0.0872924	332	0.0893398	207	0.0349456	0.991063	0.14599	141	0.178469	69	0.313858	0.544472	0.0706075	44	0.0734581	44	0.0591821	1	0.125198	1937	0.126733	1257	0.0187076	0.855007	0.132625	1893	0.137749	1213	0.0584678	0.487754	none	none	none	none	none	none
KIF1B	ENSG00000054523	0.590554	2675	0.577141	1770	-0.0437599	0.416813	0.242757	846	0.24805	492	0.0350918	0.913895	0.466198	329	0.628423	160	0.558433	0.00871114	0.262607	157	0.257864	144	-0.0298662	1	0.398426	4007	0.412206	2566	0.0596631	0.246593	0.416904	3850	0.444121	2422	0.112275	0.012214	none	none	none	none	none	none
PGD	ENSG00000142657	0.688527	2839	0.614583	1764	-0.222998	1.28379e-07	0.412945	1289	0.497607	833	0.334742	3.11111e-05	0.342403	252	0.309363	99	-0.171519	0.662672	0.289377	168	0.379379	213	0.459223	0.100057	0.499315	4548	0.520359	2909	0.0760279	0.0919324	0.527876	4380	0.549511	2696	0.0749549	0.0882003	none	none	none	none	none	none
CENPS	ENSG00000175279	0.0781656	788	0.055809	438	-0.502341	1.11231e-05	0.0679169	249	0.0642209	156	-0.0834229	0.843156	0.0127994	10	0.00984457	4	-0.380816	0.915597	0.0430336	24	0.0265591	16	-0.70821	0.666578	0.064396	1071	0.0515795	614	-0.329507	0.00204719	0.0673024	1047	0.0567533	598	-0.253641	0.0204227	none	none	none	none	none	none
CORT	ENSG00000241563	0.00410072	28	0.00302622	14	-0.439136	0.51998	0.00208583	8	0.00389951	7	0.903983	0.570087	0	0	0	0	0	1	0.00160928	1	0.00115241	1	-0.482084	1	0.00263972	37	0.00286593	22	0.118783	0.874075	0.00277991	36	0.00322026	21	0.212455	0.764912	none	none	none	none	none	none
DFFA	ENSG00000160049	0.397782	2235	0.396428	1474	-0.00596388	0.944152	0.362836	1177	0.327244	617	-0.1761	0.101429	0.17533	153	0.275596	94	0.727523	0.0282541	0.184409	105	0.212044	117	0.222052	0.791468	0.33966	3670	0.335663	2302	-0.0201214	0.759321	0.360781	3565	0.361225	2185	0.00211256	0.983486	none	none	none	none	none	none
PEX14	ENSG00000142655	0.115181	1041	0.122899	740	0.0992512	0.375376	0.0671051	265	0.108395	254	0.72202	2.02523e-05	0.0969892	85	0.0553996	28	-0.83833	0.116233	0.0394939	23	0.0557798	37	0.509955	0.734735	0.0849056	1414	0.103361	1059	0.297278	0.000381095	0.0910838	1391	0.1132	1022	0.329827	6.31413e-05	none	none	none	none	none	none
CASZ1	ENSG00000130940	0.0835239	807	0.100873	666	0.284984	0.00683618	0.026047	97	0.0353276	82	0.446408	0.23502	0.0733785	74	0.125204	44	0.808861	0.181745	0.0385074	21	0.0508752	30	0.410815	0.803707	0.0537251	999	0.0709952	822	0.414711	3.40453e-05	0.0557955	978	0.0751557	792	0.44385	4.61115e-06	none	none	none	none	none	none
TARDBP	ENSG00000120948	0.39822	2259	0.455747	1635	0.239108	2.95629e-06	0.261813	881	0.257632	479	-0.0263719	0.96383	0.30596	245	0.30314	93	-0.0154925	1	0.178546	102	0.242488	130	0.489361	0.223308	0.308397	3487	0.344486	2337	0.187099	0.000133715	0.326063	3385	0.365577	2207	0.195164	4.56592e-05	none	none	none	none	none	none
MASP2	ENSG00000009724	0.644827	2727	0.387921	1422	-0.934339	8.61527e-90	0.361515	1122	0.372857	660	0.0532495	0.74802	0.542436	351	0.365862	102	-0.70513	0.00105443	0.178576	101	0.162942	97	-0.143777	0.974097	0.464387	4301	0.343214	2281	-0.529497	7.17683e-37	0.503271	4200	0.38049	2184	-0.498546	6.16163e-33	none	none	none	none	none	none
SRM	ENSG00000116649	0.770655	2976	0.68426	1877	-0.241353	1.69331e-09	1.0634	2687	0.974183	1312	-0.201519	0.000791328	0.18918	161	0.192771	72	0.0297996	1	0.460746	260	0.521079	279	0.224596	0.607928	0.805954	6084	0.733067	3540	-0.196008	2.19981e-08	0.852919	5824	0.776902	3261	-0.196878	1.29899e-08	none	none	none	none	none	none
EXOSC10	ENSG00000171824	0.217024	1565	0.21461	1071	-0.0179411	0.857245	0.144035	520	0.145445	299	0.0150917	1	0.160685	139	0.210209	76	0.424416	0.383538	0.0969826	60	0.119506	66	0.317824	0.791468	0.168091	2284	0.174456	1512	0.05834	0.460282	0.177765	2224	0.185818	1446	0.0699044	0.357077	none	none	none	none	none	none
MTOR	ENSG00000198793	0.26706	1812	0.229519	1093	-0.246745	0.000141101	0.143478	512	0.117674	242	-0.305053	0.0585744	0.144482	130	0.134391	55	-0.111908	0.919002	0.116633	69	0.104231	61	-0.171298	0.980656	0.188306	2523	0.16546	1451	-0.203561	0.00112632	0.198057	2454	0.178121	1390	-0.167889	0.00771719	none	none	none	none	none	none
ANGPTL7	ENSG00000171819	0.00606899	57	0.00631469	42	0.0574319	0.936639	0.00222386	9	0.00254414	5	0.194341	1	0.00242372	2	0.00802352	2	1.73106	0.711095	0.00551958	3	0.00797168	5	0.532095	1	0.00412717	71	0.00538679	54	0.385184	0.459269	0.00393773	68	0.00485229	49	0.30196	0.576024	none	none	none	none	none	none
UBIAD1	ENSG00000120942	0.181244	1408	0.178835	980	-0.0210952	0.838813	0.076013	284	0.0831416	193	0.134535	0.624939	0.131637	127	0.140215	59	0.0973966	0.94229	0.0650486	40	0.0624797	37	-0.0600036	1	0.120098	1859	0.124406	1269	0.0540099	0.542462	0.127588	1819	0.137211	1232	0.112003	0.150698	none	none	none	none	none	none
FBXO2	ENSG00000116661	0.449763	2170	0.344115	1249	-0.467511	1.02384e-16	0.656929	1776	0.560115	846	-0.306889	5.60868e-05	0.186552	151	0.133462	45	-0.522467	0.288491	0.33483	193	0.240176	137	-0.550883	0.0432953	0.499399	4290	0.390587	2277	-0.43884	2.78673e-23	0.521787	4097	0.421689	2140	-0.385145	1.60905e-17	none	none	none	none	none	none
FBXO44	ENSG00000132879	0.0519129	625	0.0584196	455	0.175099	0.23039	0.0264751	111	0.0389272	106	0.565175	0.0679366	0.0483438	51	0.0826591	38	0.798868	0.232574	0.0217944	13	0.0171253	10	-0.351207	1	0.0375792	800	0.0457813	609	0.290778	0.0182263	0.0397268	787	0.0517068	599	0.38895	0.000826472	none	none	none	none	none	none
FBXO6	ENSG00000116663	0.251982	1698	0.221425	1057	-0.209415	0.00209276	0.342467	1107	0.324462	631	-0.0916181	0.507648	0.0957381	85	0.0931618	39	-0.0412432	1	0.157298	91	0.11504	70	-0.48254	0.400462	0.26495	2981	0.232594	1797	-0.212213	0.000106543	0.279596	2890	0.256902	1727	-0.139227	0.0153008	none	none	none	none	none	none
MAD2L2	ENSG00000116670	0.41443	2234	0.378121	1432	-0.160199	0.00285273	0.563527	1702	0.508893	865	-0.190041	0.0200283	0.135101	124	0.145214	60	0.111615	0.918504	0.198421	116	0.249441	138	0.368311	0.453045	0.426821	4176	0.390187	2495	-0.157684	0.000470469	0.457895	4060	0.419291	2357	-0.156939	0.000424102	none	none	none	none	none	none
DRAXIN	ENSG00000162490	0.000463567	3	0.000932617	5	1.00884	0.584457	0.00042638	1	0	0	-18.7021	0.560449	0.000486268	1	0	0	-18.8917	0.620407	0	0	0	0	0	1	0.00039466	5	0.000411314	5	0.0596444	0.982925	0.000448352	5	0.000496366	5	0.146807	0.936928	none	none	none	none	none	none
AGTRAP	ENSG00000177674	0.185717	1410	0.170214	916	-0.13727	0.109575	0.122163	444	0.134941	292	0.15294	0.464362	0.122149	112	0.161585	65	0.432765	0.399619	0.0650798	41	0.0871409	51	0.437255	0.702213	0.13999	2007	0.143521	1324	0.0385471	0.673545	0.150182	1966	0.15518	1273	0.0509296	0.550959	none	none	none	none	none	none
C1orf167	ENSG00000215910	0.0010471	10	0.000935041	11	-0.163379	0.90676	8.21232e-05	1	0	0	-16.3256	0.560449	0.00164535	2	0	0	-20.6512	0.508518	0.00325416	2	0.00268367	2	-0.27849	1	0.000964633	15	0.000872228	13	-0.145341	0.914034	0.000653147	13	0.000497656	11	-0.392369	0.727085	none	none	none	none	none	none
MTHFR	ENSG00000177000	0.180316	1388	0.192793	996	0.105802	0.213918	0.0423838	171	0.0476589	116	0.173069	0.627103	0.185362	156	0.2206	74	0.277364	0.60149	0.0385919	23	0.0727442	42	0.939396	0.199046	0.10718	1738	0.123848	1228	0.220784	0.00304584	0.116511	1715	0.134415	1186	0.219406	0.00243521	none	none	none	none	none	none
CLCN6	ENSG00000011021	0.0746866	771	0.0892015	614	0.266832	0.0204478	0.00942156	35	0.0192474	44	1.03773	0.0383674	0.144589	129	0.199824	71	0.507763	0.288781	0.0175658	11	0.0268988	17	0.621528	0.791468	0.0468057	946	0.05964	746	0.358936	0.000793554	0.0507837	935	0.0664102	729	0.398421	0.000138567	none	up_Cocktail	none	none	none	none
NPPA	ENSG00000175206	0.000202052	2	0.000525556	3	1.37935	0.509129	0	0	0	0	0	1	0.00243018	3	0.00186051	1	-0.385774	1	0	0	0	0	0	1	0.000277629	5	0.000316577	4	0.189427	0.918146	0.0003154	5	0.000382039	4	0.276587	0.870373	none	none	none	none	none	none
NPPB	ENSG00000120937	0.000194706	3	0	0	-17.5711	0.293317	0.000563656	1	0	0	-19.1049	0.560449	0.000414522	1	0	0	-18.6614	0.620407	0	0	0	0	0	1	0.000340746	5	0	0	-18.3786	0.278865	0.000387103	5	0	0	-18.5626	0.270193	none	none	none	none	none	none
KIAA2013	ENSG00000116685	0.352616	2076	0.335602	1360	-0.0843245	0.183618	0.123237	465	0.170098	373	0.499558	0.000157634	0.289936	234	0.329505	104	0.214582	0.620407	0.141355	82	0.146971	84	0.060356	1	0.228091	2857	0.246393	1921	0.125073	0.0287993	0.239891	2775	0.266951	1837	0.174539	0.00100554	none	none	none	none	none	none
PLOD1	ENSG00000083444	0.339792	2021	0.286157	1217	-0.288548	1.03902e-06	0.0768495	288	0.0799231	162	0.0588215	0.920779	0.426019	303	0.379392	105	-0.203114	0.607781	0.094199	56	0.0752024	47	-0.33883	0.791468	0.209595	2668	0.183718	1531	-0.209388	0.000350871	0.225294	2612	0.206157	1484	-0.142368	0.0197035	none	none	none	none	none	none
MFN2	ENSG00000116688	0.35674	2066	0.386978	1419	0.140537	0.0118702	0.15898	568	0.198816	416	0.352182	0.00627586	0.244457	201	0.297345	96	0.322429	0.414277	0.166888	100	0.215059	123	0.401707	0.431565	0.243682	2935	0.289075	2054	0.280641	2.36211e-08	0.25413	2835	0.30438	1931	0.298243	1.20376e-09	none	none	none	none	none	none
MIIP	ENSG00000116691	0.0920532	880	0.0848277	586	-0.123222	0.320202	0.101519	371	0.120152	287	0.256799	0.166826	0.049981	50	0.0767235	32	0.637783	0.437022	0.0419957	25	0.0436917	26	0.0583501	1	0.0864925	1326	0.0894923	931	0.051385	0.653815	0.0925462	1301	0.098963	905	0.101419	0.327403	none	none	none	none	none	none
TNFRSF1B	ENSG00000028137	0.0757788	765	0.103942	631	0.476538	5.07234e-06	0.0168382	74	0.0397809	99	1.25696	4.57692e-05	0.0779187	76	0.126856	45	0.73905	0.20042	0.0264977	17	0.0395301	22	0.586539	0.791468	0.0458761	932	0.0720036	797	0.669357	1.4323e-11	0.0485125	915	0.0787185	775	0.720364	1.04989e-13	none	up_Cocktail	none	none	none	none
VPS13D	ENSG00000048707	0.222982	1583	0.214832	1077	-0.0598139	0.468002	0.0704019	267	0.0637715	140	-0.147538	0.621764	0.299814	233	0.260453	89	-0.232763	0.607004	0.0572105	34	0.0793085	44	0.487319	0.698204	0.146843	2117	0.14202	1350	-0.0517414	0.53509	0.159037	2083	0.154987	1306	-0.0402092	0.628038	none	none	none	none	none	none
DHRS3	ENSG00000162496	0.709719	2878	0.524532	1635	-0.583454	2.26731e-44	0.262393	883	0.306613	596	0.258096	0.0167554	0.535865	354	0.443157	120	-0.346358	0.194487	0.224436	129	0.24649	141	0.15176	0.904064	0.453867	4244	0.398643	2492	-0.229827	3.57103e-08	0.485081	4115	0.430105	2351	-0.216203	1.59908e-07	none	none	none	none	none	none
C1orf158	ENSG00000157330	0	0	5.83746e-05	1	15.8331	0.449957	0.000145774	1	0.000116032	1	-0.329228	1	0	0	0	0	0	1	0	0	0	0	0	1	5.9794e-05	1	6.54333e-05	2	0.130025	0.972091	6.79289e-05	1	7.89636e-05	2	0.217168	0.940411	none	none	none	none	none	none
PRAMEF8	ENSG00000182330	0.00028242	1	0.000464486	5	0.717924	0.755493	0.000591546	2	0	0	-19.1746	0.435144	0.00394274	1	0	0	-21.9136	0.620407	0	0	0	0	0	1	0.000675454	4	0.000204853	5	-1.7216	0.390206	0.000767348	4	0.000247213	5	-1.6345	0.399637	none	none	none	none	none	none
PRAMEF14	ENSG00000204481	0.000138381	1	0.000792276	3	2.51782	0.300637	0	0	0	0	0	1	0.00394274	1	0	0	-21.9136	0.620407	0	0	0.00180927	1	20.7883	0.791468	0.000376912	2	0.000659437	4	0.807209	0.698916	0.00042819	2	0.000421672	3	-0.0221333	1	none	none	none	none	none	none
PDPN	ENSG00000162493	0.000409355	4	0.000171282	1	-1.25715	0.525745	0	0	0.000859538	1	19.7138	0.560449	0	0	0	0	0	1	0	0	0	0	0	1	0.000158865	4	0.000369541	2	1.21808	0.64207	0.000180478	4	0.000445956	2	1.30526	0.616112	none	none	none	none	none	none
PRDM2	ENSG00000116731	0.172513	1378	0.18891	986	0.143176	0.0857665	0.0927361	345	0.106056	224	0.203387	0.378975	0.16698	143	0.193973	63	0.236241	0.674709	0.0945233	56	0.0611241	35	-0.653335	0.374413	0.129997	1922	0.138905	1308	0.102192	0.212988	0.134823	1866	0.154988	1273	0.215995	0.00248953	none	none	none	none	none	none
KAZN	ENSG00000189337	0.00202717	24	0.00189844	29	-0.0947435	0.91313	0.000347883	1	0.0007191	4	1.04785	0.726163	0.00174824	2	0.00123507	1	-0.501684	0.993141	0	0	0	0	0	1	0.00107272	27	0.00113952	34	0.0872017	0.916601	0.00121867	27	0.00137516	34	0.174406	0.812196	none	none	none	none	none	none
TMEM51	ENSG00000171729	0.00295026	39	0.00418377	52	0.504853	0.327605	0.00136786	5	0.000884995	3	-0.628532	0.822128	0.00299817	4	0.0026057	1	-0.202693	1	0.00121709	1	0.00155758	1	0.356116	1	0.00209756	49	0.00253353	57	0.272752	0.62959	0.00221734	48	0.00273534	56	0.303259	0.563602	none	none	none	none	none	none
FHAD1	ENSG00000142621	0.000351993	10	0.000343586	8	-0.0348825	0.988857	0.000194027	1	0.000518878	1	1.41937	0.799609	0	0	0	0	0	1	0	0	0	0	0	1	0.00021619	11	0.000329012	9	0.60592	0.716345	0.000245602	11	0.000397046	9	0.693088	0.670456	none	none	none	none	none	none
EFHD2	ENSG00000142634	0.268487	1788	0.209846	1037	-0.39951	1.03022e-10	0.263191	887	0.262041	535	-0.00718528	1	0.0876983	81	0.112655	39	0.379592	0.620407	0.144222	88	0.110105	66	-0.414544	0.551756	0.236613	2844	0.206179	1677	-0.221396	8.68508e-05	0.249182	2756	0.226045	1611	-0.157943	0.00675871	none	none	none	none	none	none
CELA2B	ENSG00000215704	3.85778e-05	1	2.1619e-05	1	-0.835454	0.800897	0	0	0	0	0	1	0	0	0	0	0	1	0	0	0	0	0	1	1.49715e-05	1	9.53469e-06	1	-0.650911	0.849209	1.70084e-05	1	1.15063e-05	1	-0.563785	0.864769	none	none	none	none	none	none
CASP9	ENSG00000132906	0.032333	393	0.0271231	255	-0.257264	0.177884	0.0170133	75	0.018483	57	0.120596	0.902646	0.0334023	30	0.00582912	3	-2.53855	0.0165017	0.00758349	5	0.0136824	9	0.855794	0.791468	0.0231729	503	0.0208943	324	-0.150979	0.438794	0.0252938	498	0.0223856	315	-0.178321	0.332428	none	none	up_DMSO	none	none	none
DNAJC16	ENSG00000116138	0.177668	1390	0.182046	972	0.038369	0.693533	0.0527368	193	0.0660318	140	0.334037	0.219277	0.231473	190	0.246935	88	0.104889	0.875743	0.0605661	37	0.0767035	47	0.352555	0.791468	0.11681	1810	0.127271	1247	0.13143	0.101128	0.124462	1773	0.137727	1200	0.15588	0.0401868	none	none	none	none	none	none
AGMAT	ENSG00000116771	0.474794	2360	0.410389	1439	-0.260182	1.67086e-07	0.396726	1279	0.406401	734	0.0422086	0.801142	0.174038	153	0.157008	58	-0.161185	0.806593	0.223752	133	0.26024	150	0.245323	0.728202	0.388053	3925	0.37175	2381	-0.0744262	0.151644	0.410406	3792	0.394808	2231	-0.0679064	0.186863	none	none	none	none	none	none
DDI2	ENSG00000197312	0.327356	1955	0.338313	1328	0.0558397	0.416826	0.0966647	359	0.0939946	214	-0.0423671	0.956462	0.302106	228	0.306869	104	0.0261757	1	0.121803	72	0.14753	82	0.295428	0.791468	0.206044	2614	0.220621	1728	0.109508	0.0774187	0.217505	2542	0.235735	1646	0.129766	0.0253696	none	none	none	none	none	none
PLEKHM2	ENSG00000116786	0.264083	1798	0.3333	1352	0.388239	1.24818e-11	0.174827	635	0.176392	393	0.0140171	1	0.16692	144	0.30749	96	0.986789	0.00124966	0.0949294	57	0.137305	77	0.563614	0.333392	0.19925	2634	0.244871	1918	0.331566	6.46792e-10	0.213442	2577	0.267113	1841	0.363868	3.61994e-12	none	none	none	none	none	none
SLC25A34	ENSG00000162461	0.014932	196	0.00793061	85	-0.917964	0.000726123	0.00462365	19	0.00459091	13	-0.0102758	1	0.0121732	14	0.00746703	5	-0.708501	0.672672	0.00198376	1	0.00257802	2	0.37846	1	0.0089269	230	0.00584999	105	-0.611948	0.0226673	0.0098715	229	0.00652657	103	-0.599361	0.0229196	none	none	none	none	none	none
TMEM82	ENSG00000162460	0.246744	1575	0.173191	851	-0.565564	7.57041e-16	0.13897	488	0.154721	303	0.166532	0.394695	0.225645	174	0.154289	51	-0.601517	0.124534	0.0582226	35	0.0745334	47	0.368205	0.791468	0.17823	2272	0.149107	1252	-0.27898	1.49273e-05	0.194557	2237	0.164527	1205	-0.264181	4.49351e-05	none	none	none	none	none	none
FBLIM1	ENSG00000162458	0.109562	918	0.082149	537	-0.435527	1.00243e-05	0.0394031	146	0.0448453	113	0.190602	0.597511	0.130514	109	0.112778	42	-0.22376	0.740098	0.0288078	18	0.0372634	22	0.377431	0.90917	0.0728309	1191	0.0630943	714	-0.214145	0.0335577	0.0788201	1173	0.0684356	692	-0.2114	0.0314213	none	none	none	none	none	none
UQCRHL	ENSG00000233954	0.0132034	238	0.0134223	158	0.0238842	0.954048	0.0054845	27	0.0135554	41	1.31127	0.0206786	0.0111834	11	0.00510051	3	-1.13704	0.59935	0.0020232	1	0.00614983	3	1.60689	0.791468	0.00853275	277	0.0118424	205	0.475277	0.0669408	0.00941836	276	0.0130196	202	0.469737	0.0568422	none	up_Cocktail	none	none	none	none
SPEN	ENSG00000065526	0.326928	1997	0.387656	1474	0.292211	7.88435e-08	0.0672878	254	0.0859198	182	0.366257	0.0970981	0.343208	254	0.43768	119	0.423363	0.173577	0.0965481	55	0.091701	51	-0.0778615	1	0.194173	2560	0.236017	1826	0.312808	1.092e-08	0.207455	2505	0.265858	1775	0.401648	4.70234e-14	none	none	none	none	none	none
ZBTB17	ENSG00000116809	0.0503584	559	0.0487816	400	-0.0470424	0.803871	0.0260558	106	0.0328402	88	0.338773	0.406051	0.0518913	52	0.0751418	33	0.551072	0.508518	0.0238816	14	0.0366057	19	0.625395	0.791468	0.0373448	731	0.0424439	540	0.188352	0.205064	0.0391764	717	0.0436511	521	0.159282	0.26999	none	none	none	none	none	none
HSPB7	ENSG00000173641	0	0	0	0	0	1	0	0	0	0	0	1	0	0	0	0	0	1	0	0	0	0	0	1	0	0	0	0	0	1	0	0	0	0	0	1	none	none	none	none	none	none
FAM131C	ENSG00000185519	0.00247131	41	0.00606319	44	1.2974	0.0314058	0.00179259	6	0.00298375	8	0.735939	0.65173	0.00268568	3	0	0	-21.3588	0.382046	0	0	0	0	0	1	0.00191453	50	0.00369464	52	0.949728	0.0714484	0.002175	50	0.00445862	52	1.03723	0.0463732	up_Cocktail	none	none	none	none	up_Cocktail
EPHA2	ENSG00000142627	0.0993737	852	0.179969	885	0.916303	1.16633e-25	0.0238045	88	0.0536586	113	1.19425	1.46936e-05	0.152522	129	0.203654	70	0.455075	0.325707	0.0315147	19	0.0503657	32	0.690109	0.590148	0.0646068	1088	0.115637	1100	0.877208	1.14894e-26	0.069109	1069	0.129134	1068	0.945937	8.18657e-31	none	up_Cocktail	none	none	none	none
ARHGEF19	ENSG00000142632	0.00631621	122	0.00686228	106	0.120022	0.751094	0.00506069	24	0.00970964	36	0.943441	0.111994	0.00531391	8	0.010415	6	0.974498	0.620407	0.00167908	1	0	0	-20.6805	0.791468	0.00516373	155	0.00682227	148	0.403035	0.174579	0.00563781	154	0.00823298	148	0.548154	0.0477778	none	none	none	none	none	none
CPLANE2	ENSG00000132881	0.016528	170	0.0156883	112	-0.07583	0.830174	0.016875	65	0.0130932	37	-0.368813	0.535968	0.00600732	4	0.00379324	1	-0.664889	0.922793	0.00595796	4	0.0116183	7	0.967597	0.791468	0.0145421	243	0.0135612	157	-0.101464	0.727963	0.01571	239	0.0139629	150	-0.171343	0.514462	none	none	none	none	none	none
FBXO42	ENSG00000037637	0.292156	1862	0.279577	1204	-0.0729996	0.318237	0.111301	394	0.10327	227	-0.113935	0.638699	0.330383	243	0.348497	105	0.0908138	0.892531	0.10247	62	0.0965453	55	-0.0902664	1	0.19839	2561	0.191051	1591	-0.0598486	0.409473	0.21144	2499	0.210593	1536	-0.00642318	0.942012	none	none	none	none	none	none
SZRD1	ENSG00000055070	0.491768	2501	0.575519	1815	0.292645	3.9629e-11	0.456729	1440	0.47477	836	0.0699113	0.560449	0.167906	145	0.224071	79	0.458137	0.281007	0.308245	176	0.36509	202	0.287475	0.525282	0.428869	4262	0.488985	2932	0.235922	8.37813e-09	0.44528	4086	0.514604	2730	0.262742	4.79921e-11	none	none	none	none	none	none
SPATA21	ENSG00000187144	0.00526818	53	0.00973963	59	0.889792	0.0509804	0.00696809	26	0.00570486	12	-0.289484	0.821213	0.00522724	6	0.0147658	4	1.50503	0.620407	0	0	0	0	0	1	0.0053312	85	0.00691974	75	0.377403	0.345509	0.0060565	85	0.00835061	75	0.465053	0.225301	none	none	none	none	none	none
NECAP2	ENSG00000157191	0.220684	1602	0.220428	1073	-0.00187037	0.996373	0.210665	737	0.192328	396	-0.145051	0.365855	0.0892736	90	0.142504	51	0.713833	0.188379	0.13316	82	0.128143	72	-0.0591035	1	0.195321	2511	0.191452	1592	-0.0317398	0.6976	0.203778	2429	0.204543	1520	0.00598387	0.948938	none	none	none	none	none	none
NBPF1	ENSG00000219481	0.151394	1244	0.135611	822	-0.170482	0.0500997	0.0637758	236	0.0692183	158	0.122113	0.716208	0.120506	114	0.139139	63	0.221156	0.706083	0.0478673	31	0.0487611	29	0.027343	1	0.100524	1625	0.098181	1072	-0.0357473	0.734008	0.107688	1594	0.1084	1043	0.0100282	0.929474	none	none	none	none	none	none
CROCC	ENSG00000058453	0.0178474	228	0.0200493	180	0.169436	0.53037	0.00877786	35	0.0102767	26	0.228521	0.836979	0.0338373	33	0.0707192	29	1.09032	0.186145	0.00549669	3	0.0103849	7	0.921382	0.823856	0.0139589	299	0.0173599	242	0.317026	0.162398	0.0151102	296	0.0188021	235	0.318045	0.151642	none	none	none	none	none	none
MFAP2	ENSG00000117122	9.47571e-05	1	0	0	-16.532	0.449957	0	0	0.000163119	1	17.3157	0.560449	0	0	0	0	0	1	0	0	0	0	0	1	3.67739e-05	1	5.57939e-05	1	0.601427	0.859582	4.17769e-05	1	6.7331e-05	1	0.688572	0.833593	none	none	none	none	none	none
ATP13A2	ENSG00000159363	0.0531425	612	0.0608448	499	0.200874	0.144902	0.0115983	50	0.022765	57	0.980981	0.0223593	0.0651195	68	0.0569099	29	-0.200391	0.852244	0.0105669	6	0.0213777	14	1.02438	0.681749	0.0319849	736	0.0408778	599	0.360379	0.00369893	0.0348988	730	0.04491	585	0.371129	0.00200477	none	none	none	none	none	none
SDHB	ENSG00000117118	0.730131	2980	0.605554	1848	-0.369695	2.12086e-20	1.08352	2718	0.934028	1302	-0.339864	4.79611e-10	0.260163	207	0.187124	70	-0.530066	0.113889	0.567104	315	0.491389	258	-0.26616	0.434316	0.817039	6220	0.679274	3478	-0.378058	1.55744e-28	0.851042	5905	0.718125	3220	-0.353278	2.00086e-25	none	none	none	none	none	none
RCC2	ENSG00000179051	0.121662	1066	0.128903	774	0.0887423	0.416874	0.0412527	157	0.0429736	106	0.0602094	0.960395	0.116157	112	0.154678	50	0.441606	0.480868	0.0410971	25	0.05846	34	0.521042	0.732597	0.0785799	1360	0.0886154	964	0.180738	0.0543034	0.0836794	1335	0.094851	930	0.18897	0.0360015	none	none	none	none	none	none
ARHGEF10L	ENSG00000074964	0.127405	1113	0.0941174	647	-0.461339	1.07753e-07	0.0433048	182	0.0505746	139	0.229173	0.486039	0.189658	166	0.165989	61	-0.209893	0.69003	0.043519	29	0.0499428	28	0.203302	1	0.0879658	1490	0.07493	875	-0.240931	0.00607352	0.0940127	1461	0.0800969	847	-0.241294	0.00452341	none	none	none	none	none	none
ACTL8	ENSG00000117148	0.000251928	2	0.00102503	7	2.02514	0.254518	0.00044652	2	0.00136	3	1.60747	0.591931	0	0	0	0	0	1	0	0	0	0	0	1	0.000280925	4	0.000917254	10	1.70759	0.228802	0.000319144	4	0.00110692	10	1.79484	0.201871	none	none	none	none	none	none
IGSF21	ENSG00000117154	0	0	4.11177e-05	1	15.3275	0.449957	0	0	0.000156861	1	17.2593	0.560449	0	0	0	0	0	1	0	0	0	0	0	1	0	0	7.17878e-05	2	16.1315	0.341175	0	0	8.66322e-05	2	16.4027	0.332072	none	none	none	none	none	none
KLHDC7A	ENSG00000179023	0.0616438	657	0.0446246	361	-0.4785	0.00028965	0.00669762	26	0.0101121	22	0.596824	0.480859	0.0644482	68	0.050362	23	-0.366064	0.645639	0.0172763	11	0.0160022	9	-0.111444	1	0.0340224	762	0.0281768	415	-0.276215	0.052192	0.0363007	751	0.0306943	406	-0.246093	0.0782119	none	none	none	none	none	none
ALDH4A1	ENSG00000159423	0.439032	2262	0.315237	1294	-0.572789	7.77625e-30	0.233347	810	0.212732	447	-0.148861	0.305995	0.320597	251	0.314946	101	-0.0299496	1	0.194919	112	0.205703	120	0.0857307	1	0.315721	3435	0.261394	1962	-0.313495	6.21664e-11	0.332156	3323	0.27291	1842	-0.328325	2.67226e-12	none	none	none	none	none	none
IFFO2	ENSG00000169991	0.0232889	275	0.0301941	249	0.379631	0.0616426	0.0125984	52	0.0170238	42	0.437512	0.482972	0.0155221	16	0.0256881	10	0.73414	0.620407	0.00923171	5	0.0139811	9	0.602245	0.92451	0.0165837	348	0.0227058	310	0.457728	0.0139029	0.0175839	343	0.0245099	301	0.484123	0.00760039	none	none	none	none	none	none
UBR4	ENSG00000127481	0.440575	2229	0.419111	1423	-0.0886412	0.121702	0.127194	475	0.155695	348	0.312735	0.0351383	0.429812	318	0.554018	137	0.463135	0.0565607	0.1532	88	0.151121	86	-0.021255	1	0.276734	3110	0.289239	1994	0.0732073	0.206589	0.293541	3022	0.317799	1908	0.132945	0.00887349	none	none	none	none	none	none
EMC1	ENSG00000127463	0.240214	1686	0.208307	1060	-0.229488	0.000812307	0.0440967	172	0.0536082	115	0.288701	0.374543	0.38789	283	0.362397	108	-0.117611	0.794605	0.0564776	33	0.0754158	44	0.430999	0.768076	0.149873	2174	0.139645	1327	-0.109531	0.145173	0.162579	2141	0.152926	1283	-0.0954509	0.200882	none	none	none	none	none	none
MRTO4	ENSG00000053372	0.277764	1813	0.263154	1182	-0.0889684	0.230598	0.292834	973	0.307278	580	0.0803992	0.583475	0.174977	142	0.177517	67	0.0226757	1	0.128246	75	0.146665	78	0.207199	0.881381	0.257614	3003	0.254383	1907	-0.0206379	0.788679	0.275215	2928	0.276657	1829	0.00863322	0.91447	none	none	none	none	none	none
AKR7A3	ENSG00000162482	0.683023	2815	0.442989	1580	-0.813971	2.58852e-73	0.993812	2511	0.758589	1111	-0.583795	4.63964e-24	0.229011	179	0.152369	54	-0.644887	0.0682849	0.391952	224	0.365917	198	-0.119128	0.920832	0.738428	5729	0.524487	2943	-0.664008	2.31586e-72	0.785565	5505	0.557276	2745	-0.678301	6.38658e-75	none	none	none	none	none	none
AKR7A2	ENSG00000053371	0.554861	2605	0.453029	1557	-0.372122	9.34388e-17	0.735825	2078	0.714265	1081	-0.0603163	0.560449	0.175574	151	0.139206	51	-0.361784	0.514066	0.323875	186	0.257244	149	-0.382689	0.290822	0.570335	5020	0.494534	2838	-0.265248	1.00595e-11	0.603866	4834	0.543602	2689	-0.199284	4.85765e-07	none	none	none	none	none	none
CAPZB	ENSG00000077549	0.755757	2953	0.698222	1929	-0.160725	5.41661e-05	0.826826	2272	0.795139	1173	-0.0822936	0.357056	0.326279	247	0.278498	88	-0.264642	0.516399	0.426978	238	0.426449	232	-0.00219981	1	0.710329	5710	0.665675	3422	-0.129544	0.000393242	0.748879	5472	0.715143	3190	-0.0937776	0.0113902	none	none	none	none	none	none
MICOS10	ENSG00000173436	1.21236	3472	1.18683	2373	-0.0527306	0.166664	1.45644	3264	1.63249	1806	0.323077	8.16704e-14	0.396574	272	0.401096	114	0.0198381	1	0.823127	441	1.06954	515	0.58316	2.01753e-05	1.19899	7449	1.28336	4808	0.171236	5.59348e-09	1.25013	7008	1.32757	4293	0.15426	7.45568e-08	none	none	none	none	none	none
NBL1	ENSG00000158747	0.0894706	769	0.0655928	469	-0.465323	2.00057e-05	0.0570614	205	0.0526963	135	-0.117992	0.752866	0.0417222	42	0.0603769	30	0.546753	0.546616	0.0373268	24	0.0163806	9	-1.2034	0.310219	0.0660182	1040	0.0525115	643	-0.34007	0.000782143	0.0699216	1016	0.0599826	634	-0.228441	0.0296163	none	none	none	none	none	none
TMCO4	ENSG00000162542	0.0969169	893	0.0765873	533	-0.354517	0.000902561	0.0626074	236	0.0614455	161	-0.0278748	1	0.0440281	46	0.0568448	29	0.377926	0.666533	0.0456561	27	0.0360203	21	-0.348993	0.899508	0.0723693	1202	0.0635573	744	-0.19375	0.0629498	0.0760037	1175	0.0692514	723	-0.139155	0.194482	none	none	none	none	none	none
RNF186	ENSG00000178828	0.00234263	28	0.00126171	11	-0.893529	0.353742	0.00169165	7	0.00207992	4	0.298376	0.960395	0	0	0	0	0	1	0	0	0	0	0	1	0.00160303	35	0.00126788	15	-0.338622	0.705198	0.00182112	35	0.00153006	15	-0.25145	0.785352	none	none	none	none	none	none
OTUD3	ENSG00000169914	0.0286216	347	0.0289186	300	0.0151044	0.957555	0.00856359	34	0.00468571	15	-0.872747	0.224937	0.046166	52	0.0487727	25	0.0811386	1	0.00497202	3	0.00980965	5	0.983862	0.850139	0.0190002	436	0.0182604	345	-0.057835	0.801577	0.0209087	433	0.0200078	340	-0.0641932	0.758762	none	none	none	none	none	none
PLA2G2A	ENSG00000188257	0.137824	657	0.185658	589	0.46526	2.1092e-05	0.121537	375	0.154605	272	0.371588	0.0283853	0.0884568	61	0.210831	47	1.34352	0.0118994	0.112685	60	0.10139	50	-0.160672	1	0.124086	1153	0.161745	958	0.410189	7.23617e-07	0.125637	1093	0.174225	908	0.507611	1.15357e-09	none	none	up_Cocktail	none	none	none
PLA2G5	ENSG00000127472	0	0	0	0	0	1	0	0	0	0	0	1	0	0	0	0	0	1	0	0	0	0	0	1	0	0	0	0	0	1	0	0	0	0	0	1	none	none	none	none	none	none
UBXN10	ENSG00000162543	0.00591339	70	0.00439996	26	-0.427587	0.470089	0.00361025	13	0.00269291	6	-0.423597	0.8102	0.000943359	1	0	0	-19.8481	0.620407	0.00215907	2	0.0018663	1	-0.210441	1	0.00411166	86	0.00318141	33	-0.370726	0.481	0.0043773	84	0.00345335	32	-0.342713	0.518629	none	none	none	none	none	none
CAMK2N1	ENSG00000162545	0.664086	2764	0.630794	1819	-0.100792	0.0317783	0.710155	2002	0.71574	1096	0.0158071	0.976533	0.199452	151	0.205026	71	0.0439197	1	0.375053	214	0.386834	214	0.0536581	1	0.610281	5131	0.598642	3200	-0.037012	0.444215	0.642283	4917	0.642441	2986	0.000481671	1	none	none	none	none	none	none
MUL1	ENSG00000090432	0.107372	1023	0.118797	763	0.154267	0.127442	0.0292116	120	0.0425446	105	0.552107	0.0629429	0.111561	113	0.14625	57	0.416168	0.480454	0.036612	24	0.0259787	16	-0.502698	0.791468	0.0671817	1280	0.0780619	941	0.224496	0.0139203	0.0713406	1256	0.0888317	925	0.329138	0.000126084	none	none	none	none	none	none
FAM43B	ENSG00000183114	4.08373e-05	1	9.57689e-05	3	1.22969	0.576698	0	0	0	0	0	1	0	0	0	0	0	1	0	0	0.00158706	1	20.5991	0.791468	1.58483e-05	1	0.000314178	4	4.30931	0.423971	1.80045e-05	1	5.0971e-05	3	1.50129	0.499201	none	none	none	none	none	none
CDA	ENSG00000158825	0.378187	2058	0.462328	1506	0.354748	7.45936e-11	0.602305	1696	0.746305	1084	0.424732	6.77775e-10	0.0951108	84	0.226669	69	1.35035	0.00100048	0.265801	150	0.34128	190	0.417806	0.208795	0.433453	3988	0.52798	2849	0.358238	1.17051e-16	0.456261	3838	0.566585	2659	0.398771	4.63765e-20	none	none	up_Cocktail	none	none	none
PINK1	ENSG00000158828	0.518537	2525	0.430973	1492	-0.334996	2.92507e-13	0.350612	1135	0.376229	686	0.121331	0.307853	0.236074	195	0.25173	90	0.104392	0.88034	0.238302	139	0.24528	137	0.046875	1	0.392942	3994	0.372261	2405	-0.0938714	0.0531956	0.41398	3855	0.398518	2268	-0.0668262	0.181023	none	none	none	none	none	none
DDOST	ENSG00000244038	0.461611	2261	0.345917	1285	-0.505307	1.16375e-22	0.228422	797	0.257647	513	0.195628	0.123985	0.529636	320	0.492839	123	-0.132681	0.725159	0.201882	122	0.182019	101	-0.164209	0.907594	0.340433	3500	0.294337	2022	-0.244912	3.24232e-07	0.359283	3378	0.317562	1921	-0.209872	1.26988e-05	none	none	none	none	none	none
KIF17	ENSG00000117245	0.00744293	79	0.00283415	21	-1.39628	0.00296835	0.00111924	5	0.00196293	4	0.8111	0.712676	0.00304733	3	0	0	-21.5413	0.394751	0.000901772	1	0	0	-19.7831	0.791468	0.00370538	88	0.00192136	25	-0.94878	0.0368916	0.00408681	87	0.00231866	25	-0.818958	0.0791087	up_DMSO	none	none	none	none	none
SH2D5	ENSG00000189410	0.0155568	189	0.0311741	273	1.01411	8.9877e-07	0.00506276	20	0.0173864	45	1.78887	0.00169191	0.0231226	26	0.0544924	26	1.25953	0.110072	0.00668288	4	0.0164246	10	1.30435	0.636766	0.0108098	239	0.0249935	354	1.21947	1.42854e-10	0.0113713	235	0.0267654	344	1.24611	2.34623e-11	up_Cocktail	up_Cocktail	none	none	up_Cocktail	up_Cocktail
HP1BP3	ENSG00000127483	0.531081	2607	0.565539	1776	0.117811	0.0153464	0.381485	1233	0.334366	616	-0.226212	0.0224644	0.472943	330	0.664211	159	0.640949	0.00236366	0.254601	146	0.248845	140	-0.0373127	1	0.431843	4316	0.436699	2691	0.0198863	0.735578	0.455957	4170	0.475544	2551	0.0759015	0.10761	none	none	none	none	none	none
EIF4G3	ENSG00000075151	0.464368	2369	0.417746	1507	-0.188738	0.000181513	0.152523	545	0.149016	299	-0.0361593	0.952073	0.482023	325	0.465633	133	-0.0626585	0.940597	0.148542	84	0.140266	78	-0.088822	1	0.30008	3323	0.280464	2017	-0.112362	0.0351244	0.320696	3239	0.309455	1939	-0.0600128	0.298084	none	none	none	none	none	none
ECE1	ENSG00000117298	0.161366	1295	0.151214	845	-0.10126	0.290981	0.0274223	109	0.0473069	102	0.801131	0.00566746	0.243511	208	0.29483	100	0.314576	0.431368	0.0556719	33	0.0406704	24	-0.463878	0.791468	0.100501	1645	0.103276	1071	0.0413393	0.690715	0.1066	1612	0.116222	1047	0.131751	0.126049	none	none	none	none	none	none
NBPF3	ENSG00000142794	0.0184976	277	0.0124964	204	-0.57016	0.00415147	0.0042216	15	0.00244201	11	-0.791002	0.494275	0.00676103	9	0.0408125	16	2.61836	0.0541344	0.000895461	1	0.00202619	1	1.17888	1	0.00957175	302	0.00855376	232	-0.162959	0.527423	0.0107521	301	0.00990354	231	-0.119221	0.642299	none	none	none	none	none	none
ALPL	ENSG00000162551	0.0216422	230	0.00869834	90	-1.3244	7.8625e-08	0.00433133	18	0.0053836	10	0.314521	0.85811	0.0261159	22	0.00976001	4	-1.43181	0.235041	0.00327727	2	0.00392627	2	0.26113	1	0.012709	272	0.00679524	106	-0.907526	0.000203725	0.0139922	270	0.00738849	104	-0.92604	0.000109418	up_DMSO	none	none	none	none	none
RAP1GAP	ENSG00000076864	0.0840343	739	0.0696388	476	-0.281603	0.0184784	0.0354815	140	0.0436508	119	0.304874	0.365188	0.0433435	43	0.0282912	12	-0.626388	0.595294	0.00931301	6	0.0233038	14	1.33336	0.468819	0.0518348	928	0.0509259	621	-0.0261813	0.865804	0.0576198	922	0.0566376	607	-0.0255178	0.864401	none	none	none	none	none	none
USP48	ENSG00000090686	0.305231	1931	0.298292	1303	-0.0384304	0.60281	0.193182	692	0.186341	385	-0.0571067	0.810589	0.252549	209	0.249639	87	-0.0189016	1	0.126369	73	0.135851	78	0.111372	1	0.233532	2905	0.229949	1853	-0.0249943	0.736934	0.248111	2832	0.249406	1775	0.00848163	0.914643	none	none	none	none	none	none
LDLRAD2	ENSG00000187942	0.000570982	1	0	0	-19.1235	0.449957	0	0	0	0	0	1	0	0	0	0	0	1	0	0	0	0	0	1	0.00022159	1	0	0	-17.7577	0.460282	0.000251737	1	0	0	-17.9417	0.453297	none	none	none	none	none	none
HSPG2	ENSG00000142798	0.00562485	72	0.00180931	30	-1.63913	0.00034889	0.00112242	5	0.000390673	1	-1.52311	0.537416	0.00852814	11	0.0143851	6	0.758507	0.712662	0	0	0	0	0	1	0.00334242	88	0.00158717	37	-1.0757	0.0106627	0.00379715	88	0.00191537	37	-0.988654	0.0190018	up_DMSO	none	none	none	up_DMSO	none
CDC42	ENSG00000070831	1.29336	3492	1.40474	2457	0.217055	1.2362e-13	1.62437	3395	1.69667	1786	0.128786	0.00942929	0.61526	386	0.694426	164	0.23792	0.422317	1.12958	570	1.2072	574	0.162525	0.635123	1.35394	7843	1.43837	4981	0.16192	5.13747e-09	1.38446	7273	1.48617	4407	0.192633	2.81497e-13	none	none	none	none	none	none
WNT4	ENSG00000162552	0.00578165	50	0.00358831	29	-0.689762	0.179604	0.00447099	17	0.00294146	5	-0.605164	0.661623	0.00307753	2	0	0	-21.5556	0.616898	0.0015162	1	0	0	-20.5331	0.791468	0.00451156	70	0.00258867	34	-0.802801	0.0848109	0.00491907	69	0.00312396	34	-0.656305	0.17026	none	none	none	none	none	none
ZBTB40	ENSG00000184677	0.0618465	648	0.0765236	530	0.317923	0.0099664	0.0173257	71	0.0172547	41	-0.00598001	1	0.0820895	82	0.144344	51	0.859991	0.101115	0.0268071	17	0.0329892	19	0.303861	0.997844	0.0410481	818	0.0518821	641	0.345799	0.00325741	0.0429856	801	0.0557888	622	0.385437	0.000644752	none	none	none	none	none	none
C1QA	ENSG00000173372	0.000593741	1	0	0	-19.1799	0.449957	0	0	0	0	0	1	0	0	0	0	0	1	0	0	0	0	0	1	0.000230422	1	0	0	-17.8141	0.460282	0.000261771	1	0	0	-17.9981	0.453297	none	none	none	none	none	none
C1QC	ENSG00000159189	0.000527202	1	0	0	-19.0084	0.449957	0	0	0	0	0	1	0	0	0	0	0	1	0	0	0	0	0	1	0.000204599	1	0	0	-17.6426	0.460282	0.000232435	1	0	0	-17.8266	0.453297	none	none	none	none	none	none
C1QB	ENSG00000173369	0.000621897	2	3.79044e-05	1	-4.03663	0.459983	0	0	0	0	0	1	0	0	0	0	0	1	0	0	0	0	0	1	0.000241349	2	1.67171e-05	1	-3.85181	0.474851	0.000274185	2	2.01738e-05	1	-3.76471	0.470386	none	none	none	none	none	none
EPHB2	ENSG00000133216	0.000759282	9	0.000888229	8	0.226389	0.891027	0.000298193	2	0.000196529	1	-0.601577	0.94633	0.000867175	1	0	0	-19.7266	0.620407	0	0	0	0	0	1	0.000488067	12	0.00045896	9	-0.0887339	0.956487	0.000554468	12	0.000553864	9	-0.00157356	1	none	none	none	none	none	none
TEX46	ENSG00000227868	0.000466004	4	0.000759985	6	0.705839	0.703758	0.000143261	1	0.000360118	2	1.32997	0.727483	0	0	0	0	0	1	0	0	0	0	0	1	0.000239613	5	0.000458354	8	0.935914	0.530934	0.000272212	5	0.000553133	8	1.0231	0.484011	none	none	none	none	none	none
KDM1A	ENSG00000004487	0.209653	1562	0.21891	1087	0.0692443	0.41342	0.183017	649	0.171054	347	-0.106408	0.560449	0.12862	115	0.179888	65	0.52192	0.291264	0.115748	70	0.138672	80	0.277577	0.791468	0.180839	2396	0.187014	1579	0.0530296	0.495447	0.189695	2326	0.19701	1499	0.0600373	0.42946	none	none	none	none	none	none
LUZP1	ENSG00000169641	0.146885	1215	0.161538	881	0.14803	0.0943042	0.0878454	338	0.0921913	211	0.0728455	0.839968	0.119076	107	0.134181	47	0.183428	0.826248	0.0843249	50	0.0775381	45	-0.126014	1	0.112896	1710	0.122178	1184	0.120816	0.157568	0.116783	1660	0.131409	1139	0.180997	0.0192249	none	none	none	none	none	none
HTR1D	ENSG00000179546	0.000661073	10	0.00105828	10	0.679133	0.577749	0.000744484	2	0.000631497	1	-0.237546	1	0	0	0	0	0	1	0	0	0	0	0	1	0.000561928	12	0.000682738	11	0.281035	0.843165	0.000638377	12	0.000823916	11	0.368222	0.783264	none	none	none	none	none	none
HNRNPR	ENSG00000125944	0.604665	2648	0.707254	1940	0.308125	1.26151e-13	0.532574	1600	0.532059	876	-0.00180198	1	0.37105	278	0.446359	126	0.324605	0.317322	0.454425	260	0.372171	202	-0.351486	0.245365	0.537952	4786	0.578023	3144	0.135229	0.000742609	0.549315	4526	0.620589	2942	0.232401	6.76901e-10	none	none	none	none	none	none
ZNF436	ENSG00000125945	0.0175421	251	0.0170533	165	-0.0411265	0.903851	0.00837782	33	0.0137792	28	0.72175	0.305838	0.0195415	18	0.0223454	11	0.195462	0.992509	0.00269358	2	0.00288365	2	0.098509	1	0.0121688	304	0.0137466	206	0.177033	0.510058	0.0134579	302	0.0159929	204	0.250814	0.331672	none	none	none	none	none	none
TCEA3	ENSG00000204219	0.428332	2202	0.306358	1248	-0.576869	2.179e-26	0.501515	1500	0.356979	623	-0.602153	9.29352e-15	0.145326	116	0.103634	35	-0.518494	0.37206	0.291776	170	0.221357	124	-0.451452	0.195377	0.418798	3988	0.299869	2030	-0.572836	2.62182e-36	0.436079	3818	0.316104	1906	-0.556145	6.72922e-34	none	none	none	none	none	none
ASAP3	ENSG00000088280	0.124598	1123	0.111566	692	-0.16898	0.092962	0.0646985	245	0.051088	122	-0.350659	0.161788	0.117801	114	0.151279	60	0.385546	0.497226	0.0450497	27	0.084493	48	0.936074	0.153624	0.0899448	1509	0.0880506	922	-0.0320957	0.788744	0.0960527	1482	0.0887862	874	-0.118815	0.214398	none	none	none	none	none	none
E2F2	ENSG00000007968	0.000314128	4	0.000156315	2	-1.00701	0.611812	0	0	0	0	0	1	0.00104821	2	0	0	-20.0002	0.501886	0.000683743	1	0	0	-19.3836	0.791468	0.000289718	7	6.894e-05	2	-2.07138	0.207207	0.000236112	6	8.31955e-05	2	-1.50499	0.360431	none	none	none	none	none	none
ID3	ENSG00000117318	0.108605	785	0.0758632	437	-0.541602	5.86471e-07	0.118125	391	0.11665	237	-0.0192224	1	0.0288377	27	0.03797	17	0.403528	0.752479	0.0490192	29	0.0391417	24	-0.331815	0.896313	0.0988355	1232	0.0817949	715	-0.285495	0.00196064	0.105613	1203	0.0906148	691	-0.231964	0.014822	none	none	none	none	none	none
RPL11	ENSG00000142676	3.28878	3795	3.13918	2691	-0.224879	4.73398e-39	3.99289	4028	3.97644	2094	-0.0241938	0.293374	1.92074	703	1.75716	249	-0.280688	0.0819768	3.2632	1140	3.50949	1028	0.367808	1.87663e-10	3.46238	9666	3.42603	6062	-0.0541837	0.00992092	3.48948	8526	3.40878	5034	-0.120271	6.39358e-09	none	none	none	none	none	none
ELOA	ENSG00000011007	0.455551	2378	0.387124	1450	-0.287634	7.59323e-09	0.29997	1009	0.250433	513	-0.297766	0.003447	0.177235	154	0.21941	75	0.339393	0.502892	0.178491	105	0.220586	122	0.336866	0.578409	0.33574	3646	0.30419	2160	-0.166342	0.000612679	0.357134	3541	0.321478	2038	-0.178916	0.000145765	none	none	none	none	none	none
PITHD1	ENSG00000057757	0.319092	1988	0.375001	1441	0.275583	9.45324e-07	0.417554	1322	0.425595	762	0.0337272	0.865004	0.121172	115	0.196224	58	0.751015	0.111155	0.258954	154	0.220091	120	-0.263745	0.698204	0.336052	3579	0.357615	2381	0.106173	0.0432875	0.346541	3425	0.386053	2261	0.186006	0.000118406	none	none	none	none	none	none
LYPLA2	ENSG00000011009	0.263376	1732	0.278415	1221	0.0914537	0.198406	0.292137	984	0.318012	619	0.142046	0.246908	0.150634	131	0.189079	72	0.356461	0.49305	0.192152	114	0.198262	115	0.0497046	1	0.257402	2961	0.274153	2027	0.10358	0.0774602	0.266279	2847	0.289847	1912	0.140138	0.0106102	none	none	none	none	none	none
GALE	ENSG00000117308	0.182783	1392	0.162762	876	-0.182231	0.027898	0.172952	629	0.188035	404	0.131843	0.446371	0.0834783	74	0.109403	40	0.409183	0.608008	0.101501	59	0.0866349	47	-0.23937	0.894058	0.160876	2154	0.15593	1367	-0.0487077	0.56663	0.168954	2095	0.170259	1320	0.0120747	0.900226	none	none	none	none	none	none
HMGCL	ENSG00000117305	0.560366	2671	0.410332	1531	-0.566525	1.78894e-35	0.659378	1915	0.541178	892	-0.378745	2.66223e-08	0.254457	199	0.196559	70	-0.415792	0.295902	0.343415	192	0.28025	156	-0.341167	0.397882	0.549922	4977	0.423055	2649	-0.477282	4.2583e-34	0.578016	4785	0.452585	2493	-0.451136	6.44343e-31	none	none	none	none	none	none
FUCA1	ENSG00000179163	0.233435	1639	0.15821	874	-0.617211	4.72447e-19	0.0906085	330	0.0793249	188	-0.200128	0.407231	0.262134	206	0.177164	62	-0.628757	0.0575395	0.0833391	47	0.0687284	39	-0.288759	0.85477	0.159228	2222	0.116759	1163	-0.478897	2.06461e-13	0.169552	2175	0.126691	1124	-0.452099	2.18568e-12	none	none	none	none	none	none
CNR2	ENSG00000188822	0	0	0.000541974	2	19.0483	0.39691	0	0	0	0	0	1	0.000700797	1	0	0	-19.4191	0.620407	0	0	0	0	0	1	5.74482e-05	1	0.000239028	2	2.05696	0.552655	6.52639e-05	1	0.000288454	2	2.14413	0.534897	none	none	none	none	none	none
PNRC2	ENSG00000189266	0.550426	2613	0.596381	1810	0.151986	0.000942455	0.558211	1676	0.563376	922	0.0173629	0.978816	0.158167	136	0.241314	75	0.671437	0.100504	0.35611	201	0.42414	228	0.304477	0.415446	0.498193	4626	0.539397	3035	0.146924	0.000432138	0.517523	4425	0.56323	2807	0.158026	0.000108305	none	none	none	none	none	none
SRSF10	ENSG00000188529	0.499053	2475	0.476806	1631	-0.0831375	0.119759	0.489685	1512	0.43772	775	-0.202222	0.0210147	0.498548	342	0.596092	155	0.334555	0.207306	0.297258	168	0.297282	159	0.000133288	1	0.471003	4497	0.438112	2720	-0.129956	0.00292891	0.494641	4329	0.467233	2561	-0.10359	0.0184293	none	none	none	none	none	none
MYOM3	ENSG00000142661	0.000114236	1	0	0	-16.8018	0.449957	0	0	0.000651766	1	19.3145	0.560449	0	0	0	0	0	1	0	0	0	0	0	1	4.43334e-05	1	0.000222933	1	2.33025	0.57549	5.03649e-05	1	0.000269032	1	2.41742	0.561871	none	none	none	none	none	none
IL22RA1	ENSG00000142677	0.0134364	165	0.0215984	146	0.690676	0.0127775	0.00352243	13	0.00692724	15	0.978169	0.373596	0.0203844	17	0.0137867	8	-0.568962	0.694461	0.0054137	3	0.00910118	5	0.752102	0.947443	0.00897867	198	0.0140828	174	0.653049	0.0118694	0.00946367	195	0.0151129	169	0.67939	0.00753816	none	none	none	none	none	none
IFNLR1	ENSG00000185436	0.0171289	219	0.0258951	206	0.602592	0.0101527	0.00715777	28	0.00823477	20	0.202996	0.898015	0.0148268	16	0.0177329	11	0.260315	0.928603	0.00646727	4	0.012059	6	0.902926	0.833221	0.0115734	267	0.0171117	243	0.568173	0.0114599	0.0122681	263	0.0181565	237	0.569833	0.00811113	none	none	none	none	none	none
GRHL3	ENSG00000158055	0.000510914	8	0.000318078	5	-0.68384	0.626752	0	0	0.00330299	5	21.6577	0.117289	0.00136334	1	0.00224201	1	0.718283	0.967169	0	0	0	0	0	1	0.000310039	9	0.00137223	11	2.14676	0.117086	0.000352219	9	0.00165598	11	2.23408	0.102908	none	none	none	none	none	none
STPG1	ENSG00000001460	0.0404555	424	0.0471855	365	0.226897	0.18978	0.0338126	122	0.0295071	64	-0.19962	0.661207	0.0299812	28	0.0474649	18	0.675498	0.606963	0.0145016	9	0.0230701	13	0.676014	0.791468	0.0337639	583	0.0370193	460	0.135156	0.424994	0.0363845	574	0.0399037	447	0.135752	0.409139	none	none	none	none	none	none
NIPAL3	ENSG00000001461	0.102646	952	0.0748308	548	-0.476331	1.03299e-06	0.034064	129	0.0419751	102	0.30703	0.404063	0.0799177	83	0.0872697	34	0.132345	0.947638	0.0250392	16	0.0370872	20	0.575465	0.791468	0.0633577	1180	0.0576922	704	-0.139271	0.227529	0.0685708	1164	0.061953	684	-0.151248	0.164041	none	none	none	none	none	none
RCAN3	ENSG00000117602	0.129148	1101	0.131673	784	0.0297964	0.808682	0.0862962	317	0.114901	233	0.434005	0.0165615	0.0719415	64	0.0849788	33	0.249805	0.800047	0.0716616	42	0.0744217	43	0.0565385	1	0.0999971	1524	0.113998	1093	0.199335	0.0206112	0.103852	1482	0.122182	1050	0.247974	0.00269507	none	none	none	none	none	none
NCMAP	ENSG00000184454	0.0105937	124	0.00963488	74	-0.137561	0.735108	0.00767966	29	0.00955828	18	0.317065	0.765196	0.00414876	4	0.00749913	3	0.856463	0.800416	0.00350401	2	0.00436756	3	0.318444	1	0.00802105	159	0.00860879	98	0.102444	0.79725	0.00863559	157	0.0094858	95	0.136089	0.718162	none	none	none	none	none	none
SRRM1	ENSG00000133226	0.683415	2855	0.713689	1988	0.0868934	0.0562449	0.751991	2078	0.713606	1084	-0.106627	0.227353	0.441487	316	0.543747	137	0.38036	0.187153	0.420124	235	0.522958	269	0.395865	0.126411	0.66018	5484	0.673234	3478	0.0387014	0.40589	0.69284	5249	0.704308	3209	0.0329129	0.466754	none	none	none	none	none	none
CLIC4	ENSG00000169504	0.452522	2331	0.436238	1496	-0.0654869	0.263604	0.312257	1037	0.290545	566	-0.120416	0.374015	0.288159	226	0.337215	106	0.264029	0.516399	0.240117	143	0.259907	142	0.129129	0.955345	0.356077	3737	0.351677	2310	-0.0212972	0.737663	0.371854	3594	0.370654	2168	-0.00557957	0.934865	none	none	none	none	none	none
RUNX3	ENSG00000020633	0	0	0	0	0	1	0	0	0	0	0	1	0	0	0	0	0	1	0	0	0	0	0	1	0	0	0	0	0	1	0	0	0	0	0	1	none	none	none	none	none	none
SYF2	ENSG00000117614	0.630125	2801	0.736098	2035	0.309341	5.14341e-14	0.835023	2258	0.910615	1287	0.187387	0.00558474	0.238122	182	0.326093	90	0.520023	0.162611	0.429348	241	0.574384	297	0.533205	0.00745907	0.657992	5482	0.749395	3709	0.261263	4.21894e-13	0.689099	5241	0.785585	3412	0.267135	5.87218e-14	none	none	none	none	none	none
RSRP1	ENSG00000117616	0.157644	1238	0.151044	837	-0.0665855	0.503443	0.0239992	95	0.0345945	77	0.535238	0.153588	0.365281	271	0.463957	129	0.421069	0.145398	0.0320415	18	0.0299417	18	-0.0993057	1	0.104805	1622	0.104723	1061	-0.00118876	0.999436	0.114704	1604	0.120186	1043	0.0713855	0.453297	none	none	none	none	none	none
RHD	ENSG00000187010	0.00125171	18	0.00134726	13	0.106206	0.931634	0	0	0	0	0	1	0.0050977	7	0.00359141	1	-0.506383	0.949969	0	0	0	0	0	1	0.000903656	25	0.00075786	14	-0.253948	0.789102	0.0010266	25	0.000914571	14	-0.166784	0.864244	none	none	none	none	none	none
TMEM50A	ENSG00000183726	0.600148	2694	0.585482	1771	-0.0473124	0.389722	0.446657	1377	0.515044	853	0.258798	0.00207846	0.499639	333	0.460002	123	-0.150112	0.654217	0.316544	183	0.355781	199	0.19847	0.789168	0.494986	4587	0.516312	2946	0.0775278	0.0900169	0.519263	4404	0.549506	2747	0.105421	0.0133065	none	none	none	none	none	none
RHCE	ENSG00000188672	0.00245376	34	0.00190702	17	-0.364068	0.655043	0.0017858	6	0.00231513	3	0.374899	0.940466	0.00259962	3	0	0	-21.3117	0.380735	0	0	0	0	0	1	0.00189788	43	0.00163294	20	-0.217113	0.802628	0.00215609	43	0.0019706	20	-0.129916	0.884322	none	none	none	none	none	none
MACO1	ENSG00000204178	0.40658	2260	0.440449	1616	0.141588	0.00755185	0.131338	462	0.159902	323	0.305009	0.0506916	0.315561	241	0.367612	101	0.259949	0.537153	0.125589	73	0.149097	86	0.264885	0.791468	0.252569	3036	0.291247	2126	0.234731	3.0486e-06	0.269844	2963	0.320641	2040	0.287276	3.84469e-09	none	none	none	none	none	none
LDLRAP1	ENSG00000157978	0.106305	1009	0.114442	722	0.112375	0.313066	0.0492937	192	0.0632707	156	0.370311	0.148792	0.0745982	78	0.116933	44	0.679491	0.275879	0.0412859	25	0.0461177	27	0.163184	1	0.0725344	1304	0.0853452	949	0.244005	0.00813715	0.0767857	1279	0.0934567	922	0.295654	0.000824814	none	none	none	none	none	none
MAN1C1	ENSG00000117643	0.0381329	369	0.0358342	246	-0.0913684	0.668462	0.0204571	73	0.0205287	39	0.00509108	1	0.0338205	30	0.0152485	6	-1.16268	0.331246	0.0109597	7	0.0187123	11	0.777385	0.791468	0.0272749	479	0.0267271	302	-0.0296725	0.900475	0.0294946	472	0.0283844	291	-0.0561601	0.790772	none	none	none	none	none	none
SELENON	ENSG00000162430	0.118743	1094	0.121497	773	0.035103	0.769426	0.0315776	121	0.052946	126	0.761145	0.00338954	0.0847912	86	0.150225	61	0.873262	0.053252	0.0317848	19	0.0384659	26	0.280088	0.988529	0.0697924	1320	0.0851315	986	0.297831	0.000584808	0.0749632	1301	0.094781	960	0.352913	2.83696e-05	none	none	none	none	none	none
MTFR1L	ENSG00000117640	0.221247	1580	0.20757	1044	-0.102279	0.181886	0.198803	713	0.212736	462	0.108122	0.531777	0.107672	100	0.116492	45	0.120071	0.939553	0.125377	74	0.110963	62	-0.186792	0.944854	0.19125	2467	0.188633	1613	-0.0218221	0.796837	0.200211	2393	0.204693	1551	0.0352835	0.642912	none	none	none	none	none	none
AUNIP	ENSG00000127423	0.00058717	10	0.00035367	9	-0.731543	0.588308	0.000533843	2	0	0	-19.0264	0.412661	0	0	0	0	0	1	0.00163405	1	0	0	-20.6412	0.791468	0.000642533	13	0.00015598	9	-2.04275	0.170793	0.000507638	12	0.000188233	9	-1.4315	0.282106	none	none	none	none	none	none
PAQR7	ENSG00000182749	0.0120261	147	0.011796	117	-0.028038	0.954067	0.00509959	21	0.00791952	20	0.637066	0.475433	0.0157287	17	0.0285222	6	0.867947	0.647904	0.0138119	9	0.00153454	1	-3.1789	0.1996	0.00970235	194	0.00947405	144	-0.034519	0.932241	0.00914326	185	0.0111158	143	0.283255	0.367116	none	none	none	none	none	none
STMN1	ENSG00000117632	0.0877854	753	0.0703334	431	-0.332526	0.00700832	0.0988618	347	0.0804266	169	-0.311237	0.131819	0.0412312	41	0.0154276	7	-1.43693	0.0891602	0.0547223	32	0.0383233	23	-0.525826	0.744107	0.0845529	1173	0.0657986	630	-0.375496	0.000122781	0.0886113	1141	0.07148	607	-0.322475	0.00121811	none	none	none	none	none	none
PAFAH2	ENSG00000158006	0.177897	1409	0.174695	928	-0.0285809	0.775154	0.0713064	283	0.0865378	200	0.290428	0.197666	0.107864	97	0.212407	66	1.05504	0.0124662	0.0808395	50	0.0820347	47	0.0220461	1	0.116811	1839	0.130383	1241	0.168565	0.0282061	0.121705	1789	0.14038	1194	0.219714	0.00235256	none	none	up_Cocktail	none	none	none
EXTL1	ENSG00000158008	0.000513596	7	0.000470348	5	-0.126935	0.950659	0	0	0.000784324	3	19.5817	0.410411	0.0012914	1	0.00370539	2	1.52243	0.752204	0	0	0	0	0	1	0.000305182	8	0.00064458	10	1.07893	0.409671	0.000346702	8	0.000777867	10	1.16614	0.36629	none	none	none	none	none	none
SLC30A2	ENSG00000158014	0.0229488	190	0.0476715	274	1.07265	1.06911e-08	0.0090421	32	0.0174848	40	0.957477	0.0727406	0.0157129	14	0.0760294	27	2.31845	0.00926908	0.0110768	6	0.00489154	3	-1.18364	0.791468	0.0152296	242	0.0313084	344	1.05131	4.35532e-10	0.0157946	236	0.0367709	341	1.23433	3.90887e-13	up_Cocktail	none	up_Cocktail	none	up_Cocktail	up_Cocktail
TRIM63	ENSG00000158022	0.000258382	3	2.2596e-05	1	-3.51548	0.368378	0	0	0	0	0	1	0	0	0.00226065	1	21.1099	0.620407	0	0	0	0	0	1	0.000100274	3	0.000112991	2	0.172263	0.958919	0.000113916	3	0.000136355	2	0.259409	0.928049	none	none	none	none	none	none
PDIK1L	ENSG00000175087	0.0831995	789	0.0822906	549	-0.0165105	0.924076	0.0532574	205	0.0478652	110	-0.157927	0.6518	0.0502423	48	0.0414354	15	-0.284442	0.839121	0.0517588	33	0.0494991	30	-0.0660466	1	0.0644509	1075	0.0630349	704	-0.0330816	0.821576	0.0661776	1042	0.0658338	674	-0.00776449	0.962944	none	none	none	none	none	none
FAM110D	ENSG00000197245	0.000352738	7	0.000127114	3	-1.47264	0.416813	0.000819358	3	0.000265183	1	-1.6279	0.57168	0.00118514	2	0	0	-20.1775	0.514935	0	0	0	0	0	1	0.000570132	12	0.000146766	4	-1.95808	0.180044	0.000647697	12	0.000177114	4	-1.87097	0.188416	none	none	none	none	none	none
AL391650.1	NA_character_	0.00124196	8	0.00200803	12	0.693709	0.561852	0.0015559	7	0.00168276	3	0.113171	1	0.000414567	1	0	0	-18.6615	0.620407	0.00147365	1	0	0	-20.492	0.791468	0.00133066	17	0.00146119	15	0.135097	0.900127	0.0013112	16	0.00176333	15	0.42774	0.648373	none	none	none	none	none	none
ZNF593	ENSG00000142684	0.770356	3049	0.758776	2048	-0.0312602	0.536323	1.06803	2706	1.14976	1503	0.176015	0.00289849	0.220555	165	0.218199	69	-0.0172541	1	0.519401	287	0.606237	317	0.291516	0.314178	0.817334	6207	0.841735	3937	0.0624536	0.118648	0.857866	5920	0.890431	3620	0.0806265	0.0309046	none	none	none	none	none	none
CNKSR1	ENSG00000142675	0.00745009	99	0.00438524	61	-0.766814	0.0294109	0.00179281	9	0.004441	12	1.31057	0.325466	0.0102788	9	0.0109136	5	0.0869102	1	0.00154982	1	0.00174862	1	0.17426	1	0.00465486	118	0.00425005	79	-0.131552	0.77741	0.0050773	117	0.0047673	78	-0.0911135	0.845642	none	none	none	none	none	none
CEP85	ENSG00000130695	0.0284204	367	0.0409179	343	0.534874	0.00135962	0.0126573	48	0.0128514	31	0.0220969	1	0.0417895	40	0.0563701	27	0.442395	0.632094	0.0140571	8	0.0179052	10	0.351861	1	0.0213305	463	0.0280789	411	0.401458	0.0151158	0.02232	455	0.0301826	401	0.441077	0.00504902	none	none	none	none	none	none
SH3BGRL3	ENSG00000142669	1.07581	3287	1.05024	2207	-0.0563512	0.214154	1.70572	3398	1.62451	1743	-0.144513	0.00692876	0.300015	214	0.309895	93	0.0542319	1	0.814337	420	0.923291	449	0.270994	0.264747	1.23928	7319	1.19117	4492	-0.098679	0.00435861	1.29709	6899	1.24657	4043	-0.101291	0.00298319	none	none	none	none	none	none
UBXN11	ENSG00000158062	0.0368298	445	0.0313754	313	-0.235196	0.183923	0.0230623	93	0.0322098	81	0.488591	0.199027	0.0403586	51	0.0736747	33	0.892556	0.20187	0.0202208	13	0.0082328	5	-1.30505	0.525578	0.0294829	602	0.0296231	432	0.00694584	0.981809	0.0307429	589	0.0340462	427	0.149632	0.372081	none	none	none	none	none	none
CD52	ENSG00000169442	6.04848e-05	2	6.19433e-05	2	0.0343772	0.998933	0	0	0	0	0	1	0	0	0	0	0	1	0	0	0	0	0	1	2.34733e-05	2	2.7319e-05	2	0.218881	0.931701	2.66668e-05	2	3.29681e-05	2	0.306021	0.895068	none	none	none	none	none	none
CRYBG2	ENSG00000176092	0.0833867	689	0.104235	593	0.337228	0.00329507	0.100113	359	0.144906	297	0.566456	0.000202458	0.0580516	58	0.079576	38	0.470701	0.534732	0.0462676	27	0.0758768	45	0.735233	0.372584	0.0837256	1133	0.112164	973	0.442712	3.71853e-07	0.0888217	1106	0.119667	928	0.452678	2.21759e-07	none	none	none	none	none	none
LIN28A	ENSG00000131914	1.34729e-05	1	0.000214314	3	3.99164	0.325676	0	0	0	0	0	1	0.000778795	1	0.0037921	1	2.28585	0.738656	0	0	0	0	0	1	6.90708e-05	2	0.000267338	4	1.95265	0.460282	7.84677e-05	2	0.000322618	4	2.03982	0.443137	none	none	none	none	none	none
DHDDS	ENSG00000117682	0.226781	1642	0.208428	1059	-0.135473	0.0735276	0.226095	776	0.183758	374	-0.330712	0.00593137	0.181421	160	0.183268	68	0.0159858	1	0.119468	70	0.125367	69	0.0738733	1	0.20993	2648	0.18461	1570	-0.20429	0.000869225	0.222237	2578	0.196861	1501	-0.193869	0.00144167	none	none	none	none	none	none
HMGN2	ENSG00000198830	0.527358	2480	0.462742	1547	-0.239016	4.43224e-07	0.560833	1662	0.574988	920	0.0471347	0.714849	0.215623	180	0.217394	74	0.01312	1	0.271751	159	0.358825	192	0.467103	0.115709	0.484923	4481	0.472148	2733	-0.0484674	0.349341	0.513926	4322	0.495581	2541	-0.0667806	0.161798	none	none	none	none	none	none
RPS6KA1	ENSG00000117676	0.153266	1244	0.141869	821	-0.119898	0.197411	0.100325	387	0.105288	253	0.0733094	0.814878	0.0917338	80	0.0940683	37	0.0379649	1	0.0676737	42	0.0685948	39	0.0201777	1	0.116256	1753	0.114623	1150	-0.0216103	0.842093	0.122865	1711	0.124141	1111	0.0158339	0.881918	none	none	none	none	none	none
ARID1A	ENSG00000117713	0.454468	2333	0.47717	1578	0.0879651	0.103769	0.117468	441	0.17109	347	0.5821	1.63605e-05	0.412355	294	0.559198	143	0.553939	0.0189161	0.169147	97	0.186555	105	0.154254	0.947474	0.278615	3165	0.326418	2173	0.264667	2.81046e-08	0.293508	3068	0.355339	2068	0.322806	2.88125e-12	none	none	none	none	none	none
PIGV	ENSG00000060642	0.099808	979	0.0777006	589	-0.377412	0.000133098	0.0386234	153	0.0466686	114	0.278821	0.41851	0.0676796	79	0.0562972	30	-0.273955	0.714139	0.038617	24	0.0205225	11	-0.925145	0.519392	0.0647493	1235	0.0563134	744	-0.207534	0.0450443	0.0683046	1211	0.0637142	733	-0.103714	0.358991	none	none	none	none	none	none
ZDHHC18	ENSG00000204160	0.174978	1340	0.2914	1253	0.823064	1.98086e-35	0.0895613	328	0.140575	307	0.68789	4.40715e-06	0.181055	155	0.35042	107	1.08023	8.59701e-05	0.0707492	41	0.133208	79	0.958716	0.0238086	0.127958	1864	0.215394	1746	0.816188	8.28465e-41	0.135741	1823	0.232389	1667	0.84754	1.31174e-44	none	none	up_Cocktail	none	none	none
SFN	ENSG00000175793	0.308962	1472	0.637348	1592	1.30013	4.81631e-92	0.54205	1374	0.910285	1106	1.04537	8.75811e-45	0.104865	81	0.317921	72	1.75922	7.68005e-06	0.380913	204	0.533727	271	0.605245	0.00322556	0.396457	3131	0.698392	3041	1.05444	1.05919e-112	0.398571	2927	0.732442	2770	1.14128	5.11309e-122	up_Cocktail	up_Cocktail	up_Cocktail	none	up_Cocktail	up_Cocktail
GPN2	ENSG00000142751	0.15214	1253	0.155878	871	0.0377805	0.724969	0.12821	477	0.137226	315	0.104697	0.623159	0.066333	70	0.0912594	38	0.478462	0.536036	0.0636651	38	0.0626905	36	-0.0229674	1	0.124695	1838	0.130586	1260	0.0709345	0.428305	0.132998	1800	0.144625	1224	0.129497	0.100939	none	none	none	none	none	none
GPATCH3	ENSG00000198746	0.0776847	775	0.0805935	573	0.0551574	0.699889	0.0390315	157	0.0522724	129	0.431037	0.120651	0.0594867	56	0.084412	32	0.523075	0.514065	0.0409143	26	0.0299957	17	-0.455772	0.797663	0.0559345	1014	0.0624105	751	0.162767	0.162398	0.057978	988	0.0691133	734	0.261575	0.0126957	none	none	none	none	none	none
NUDC	ENSG00000090273	1.31096	3500	1.29023	2441	-0.0410985	0.303886	1.89131	3611	1.64191	1740	-0.434311	6.38521e-25	0.537097	358	0.56609	143	0.0986757	0.820597	1.16931	587	1.1087	523	-0.128628	0.791468	1.46861	8056	1.34642	4847	-0.233495	2.82106e-16	1.50933	7469	1.39557	4324	-0.21431	1.76358e-14	none	none	none	none	none	none
NR0B2	ENSG00000131910	0.218819	1325	0.262086	1060	0.292758	9.5298e-05	0.215229	686	0.317625	536	0.638592	1.18589e-09	0.122201	92	0.165364	54	0.468274	0.423472	0.132283	80	0.187189	101	0.541532	0.238984	0.199063	2183	0.263841	1751	0.454974	1.76999e-14	0.208148	2103	0.279692	1650	0.479928	1.01819e-15	none	none	none	none	none	none
KDF1	ENSG00000175707	0.0153063	189	0.00842055	75	-0.867113	0.00159779	0.0120112	45	0.00881969	22	-0.447893	0.560449	0.00397864	4	0	0	-21.9267	0.407132	0.00633885	4	0.00789682	5	0.318177	1	0.0119522	242	0.00808358	102	-0.567007	0.0368282	0.0127159	238	0.0081222	97	-0.650012	0.0130971	none	none	none	none	none	none
TRNP1	ENSG00000253368	0.453445	2167	0.427757	1380	-0.104024	0.0833402	0.486228	1433	0.467716	758	-0.0704107	0.56283	0.235893	193	0.316017	98	0.482317	0.144309	0.275045	160	0.226409	130	-0.317286	0.536047	0.427694	3953	0.401832	2366	-0.109929	0.0239043	0.448462	3793	0.438106	2236	-0.0417251	0.455186	none	none	none	none	none	none
TENT5B	ENSG00000158246	0.000293173	7	0.000879966	11	1.58611	0.175202	0	0	0.000784086	2	19.5812	0.457326	0	0	0.00596822	1	22.5132	0.620407	0	0	0.00119197	1	20.1858	0.791468	0.000113776	7	0.00113252	15	3.31599	0.0444084	0.000129255	7	0.00112023	14	3.1162	0.0653025	none	none	none	none	up_Cocktail	none
SLC9A1	ENSG00000090020	0.0416016	454	0.0416943	340	0.00327772	0.998933	0.00661793	23	0.00679782	19	0.0388227	1	0.0517846	51	0.0639556	26	0.313411	0.746484	0.00375636	2	0.0142654	8	1.9327	0.48924	0.0235545	530	0.0260727	393	0.148365	0.413015	0.026248	528	0.0285143	385	0.12112	0.48834	none	none	none	none	none	none
WDTC1	ENSG00000142784	0.111005	1032	0.107705	716	-0.045964	0.699542	0.0537677	208	0.0613167	140	0.19504	0.560449	0.0809028	75	0.088973	39	0.143082	0.922145	0.0443494	28	0.0591178	36	0.425422	0.791468	0.0770771	1343	0.082659	931	0.104949	0.32329	0.0815297	1315	0.0875268	895	0.106788	0.29487	none	none	none	none	none	none
TMEM222	ENSG00000186501	0.110958	1032	0.109818	723	-0.015728	0.910805	0.0758573	285	0.0963069	224	0.359315	0.0737794	0.106329	103	0.0808984	39	-0.412986	0.479422	0.0555866	32	0.0535625	32	-0.054988	1	0.0895496	1452	0.0942395	1018	0.0770774	0.460282	0.0941702	1420	0.102651	986	0.130617	0.165706	none	none	none	none	none	none
SYTL1	ENSG00000142765	0.00265783	40	0.00184662	18	-0.525944	0.471276	0.00299142	11	0.0011991	3	-1.32017	0.384208	0.00170111	2	0.0114113	3	2.75293	0.54102	0.00143959	1	0.00309814	2	1.10694	0.992698	0.00257034	54	0.00227548	26	-0.176001	0.817509	0.00272418	53	0.00210537	24	-0.372193	0.580394	none	none	none	none	none	none
MAP3K6	ENSG00000142733	0.00952655	140	0.0118517	130	0.316746	0.353542	0.00314614	17	0.00661911	19	1.07556	0.247556	0.01464	20	0.0130847	7	-0.163158	1	0.00513335	3	0.00657297	4	0.357683	1	0.00680247	180	0.00921359	160	0.439445	0.152008	0.00702956	177	0.00975962	156	0.475363	0.0963078	none	none	none	none	none	none
FCN3	ENSG00000142748	0	0	0	0	0	1	0	0	0	0	0	1	0	0	0	0	0	1	0	0	0	0	0	1	0	0	0	0	0	1	0	0	0	0	0	1	none	none	none	none	none	none
CD164L2	ENSG00000174950	6.61273e-05	1	0	0	-16.013	0.449957	0	0	0.000150811	1	17.2025	0.560449	0	0	0	0	0	1	0	0	0	0	0	1	2.56631e-05	1	5.15841e-05	1	1.00722	0.767304	2.91545e-05	1	6.22507e-05	1	1.09437	0.743429	none	none	none	none	none	none
GPR3	ENSG00000181773	0	0	6.65015e-05	3	16.0212	0.176565	0	0	0	0	0	1	0	0	0	0	0	1	0	0	0	0	0	1	0	0	2.93293e-05	3	14.8401	0.18126	0	0	3.5394e-05	3	15.1113	0.174014	none	none	none	none	none	none
WASF2	ENSG00000158195	0.68409	2869	0.654102	1852	-0.0886962	0.0482759	0.561645	1725	0.550884	907	-0.0363897	0.809536	0.292418	225	0.345915	105	0.283026	0.459611	0.367031	215	0.370795	202	0.0176049	1	0.563787	5034	0.556207	3066	-0.0255061	0.610583	0.590557	4819	0.594546	2864	0.012877	0.807774	none	none	none	none	none	none
AHDC1	ENSG00000126705	0.0681162	739	0.0944522	655	0.49084	1.2597e-06	0.0189484	76	0.0322921	77	0.778768	0.0289819	0.0859517	90	0.176711	65	1.10669	0.0061958	0.0127044	7	0.0310253	18	1.30138	0.372584	0.0427746	912	0.0660712	815	0.644225	7.80974e-11	0.0468656	905	0.0733181	797	0.664912	5.04347e-12	none	none	up_Cocktail	none	none	none
FGR	ENSG00000000938	0.000301273	1	5.73157e-05	1	-2.39423	0.560168	0	0	0.000368517	1	18.4916	0.560449	0	0	0.00339413	1	21.6971	0.620407	0	0	0	0	0	1	0.00011692	1	0.000306009	3	1.38818	0.560204	0.000132827	1	0.000369286	3	1.47536	0.529704	none	none	none	none	none	none
IFI6	ENSG00000126709	0.322085	1788	0.342628	1203	0.10484	0.203864	0.23629	711	0.234015	389	-0.0156655	1	0.236632	177	0.198889	68	-0.278893	0.612857	0.157501	86	0.170625	94	0.12519	1	0.260178	2762	0.269454	1754	0.0575242	0.440369	0.274148	2676	0.28989	1660	0.0924429	0.182432	none	none	none	none	none	none
FAM76A	ENSG00000009780	0.0978421	932	0.110203	682	0.180705	0.0958198	0.0883472	331	0.113276	254	0.376874	0.0353734	0.0800573	77	0.0773876	32	-0.0508832	1	0.0629046	38	0.0768524	43	0.299102	0.854477	0.0883056	1378	0.104044	1011	0.248152	0.00511971	0.0917613	1340	0.109667	968	0.270301	0.00172677	none	none	none	none	none	none
STX12	ENSG00000117758	0.392043	2200	0.391061	1454	-0.00437763	0.963539	0.399818	1274	0.368196	668	-0.143136	0.190916	0.268233	224	0.343654	103	0.414644	0.227767	0.252202	148	0.261885	145	0.0616397	1	0.368336	3846	0.358945	2370	-0.0444436	0.448112	0.384136	3698	0.379016	2225	-0.0232894	0.705106	none	none	none	none	none	none
PPP1R8	ENSG00000117751	0.153149	1294	0.157013	898	0.0388072	0.708644	0.105993	397	0.0945485	232	-0.173232	0.433155	0.0600137	57	0.0808907	33	0.445919	0.609187	0.0840785	51	0.096673	55	0.210598	0.944854	0.1179	1799	0.121839	1218	0.0503113	0.596672	0.122501	1748	0.127043	1163	0.0558626	0.533871	none	none	none	none	none	none
THEMIS2	ENSG00000130775	0.000670794	8	0.000278689	6	-1.26749	0.358535	0	0	0	0	0	1	0	0	0	0	0	1	0	0	0	0	0	1	0.000260326	8	0.000122911	6	-1.0828	0.434796	0.000295742	8	0.000148327	6	-0.995666	0.45583	none	none	none	none	none	none
RPA2	ENSG00000117748	0.109756	988	0.120997	726	0.148941	0.159189	0.129733	473	0.141062	313	0.129143	0.560449	0.0370743	40	0.0619202	23	0.758062	0.451158	0.0664069	42	0.0750675	42	0.183176	1	0.106801	1543	0.117298	1104	0.14297	0.111679	0.112296	1501	0.12603	1062	0.176566	0.0384104	none	none	none	none	none	none
SMPDL3B	ENSG00000130768	0.00669096	87	0.00374516	38	-0.839315	0.124482	0.000719396	2	0.000318359	3	-1.17642	0.722041	0.00763131	10	0.00294255	1	-1.37825	0.588036	0.00279432	2	0	0	-21.4161	0.698204	0.00385197	101	0.00189473	42	-1.02502	0.0306142	0.00399586	99	0.00228652	42	-0.806583	0.100939	none	none	none	none	up_DMSO	none
XKR8	ENSG00000158156	0.0359808	425	0.0430349	379	0.263401	0.133864	0.0182427	72	0.028369	73	0.644329	0.105244	0.0275955	29	0.0355716	16	0.372073	0.793517	0.00997608	6	0.00592231	4	-0.755241	0.90917	0.0249033	532	0.0313192	472	0.335356	0.0282307	0.0269342	526	0.0365707	468	0.448241	0.00219068	none	none	none	none	none	none
EYA3	ENSG00000158161	0.0811981	841	0.0821705	582	0.0178878	0.910629	0.0355731	134	0.0573783	130	0.705571	0.00627093	0.0872694	85	0.124873	46	0.54452	0.397934	0.0311928	18	0.0274546	16	-0.186872	1	0.0569927	1078	0.0662611	774	0.224138	0.0379215	0.0605028	1060	0.0742855	758	0.306133	0.00262628	none	none	none	none	none	none
PTAFR	ENSG00000169403	0.000710328	12	0.000768237	12	0.113106	0.933165	0.000558158	2	0	0	-19.0907	0.426033	0	0	0.0081953	3	22.9723	0.386791	0	0	0.00212469	1	21.0204	0.791468	0.000504615	14	0.00107637	16	1.09333	0.38539	0.000573267	14	0.000859595	15	0.584655	0.593555	none	none	none	none	none	none
DNAJC8	ENSG00000126698	0.791391	3064	0.843765	2156	0.135321	0.000713507	1.20804	2895	1.09999	1450	-0.227776	3.63819e-05	0.268441	208	0.311257	93	0.245872	0.604835	0.696839	373	0.753926	376	0.159712	0.755176	0.908101	6540	0.891745	4075	-0.0397666	0.343881	0.936843	6167	0.920243	3699	-0.039593	0.329101	none	none	none	none	none	none
ATP5IF1	ENSG00000130770	1.63022	3649	1.5728	2566	-0.10375	0.000397811	2.40168	3899	2.37032	2040	-0.0498297	0.255753	0.722753	420	0.584666	148	-0.416274	0.0710647	1.59386	758	1.62642	709	0.0587075	0.991252	1.86792	8726	1.80974	5463	-0.0997935	0.00029013	1.9052	7968	1.84765	4754	-0.0980399	0.000268649	none	none	none	none	none	none
SESN2	ENSG00000130766	0.50923	2445	0.575788	1709	0.229553	1.52687e-06	0.189929	659	0.282075	524	0.639695	8.04607e-10	0.430885	296	0.632476	147	0.711949	0.00105511	0.224916	131	0.251636	143	0.181988	0.814548	0.337787	3531	0.422365	2523	0.387239	1.06858e-18	0.353143	3400	0.457669	2380	0.454528	9.64879e-26	none	none	none	none	none	none
MED18	ENSG00000130772	0.0483488	483	0.0347236	271	-0.487461	0.0020866	0.0604074	223	0.0486327	118	-0.321371	0.234017	0.013956	13	0.0199638	8	0.520843	0.809151	0.0459515	29	0.0327295	19	-0.499122	0.791468	0.0501886	748	0.0384668	416	-0.392264	0.00238821	0.050765	719	0.0396531	397	-0.364476	0.00508277	none	none	none	none	none	none
PHACTR4	ENSG00000204138	0.519924	2527	0.625175	1869	0.349087	8.32866e-16	0.271605	913	0.328041	585	0.315102	0.00230216	0.44733	319	0.515978	139	0.259449	0.4298	0.176055	100	0.280033	154	0.747422	0.00683138	0.370937	3859	0.459425	2747	0.376892	1.88896e-19	0.39745	3759	0.49652	2593	0.397849	3.27642e-22	none	none	none	none	none	none
RCC1	ENSG00000180198	0.201753	1409	0.229405	1082	0.205974	0.00631005	0.149053	534	0.14907	336	0.000170564	1	0.104658	92	0.191891	63	0.939078	0.0274776	0.1088	64	0.118125	70	0.125484	1	0.161045	2099	0.181149	1551	0.184629	0.00556196	0.168153	2035	0.194182	1481	0.226973	0.000399882	none	none	none	none	none	none
TRNAU1AP	ENSG00000180098	0.13623	1190	0.13758	819	0.0152302	0.902972	0.130203	480	0.132753	320	0.0298556	0.98287	0.123835	116	0.202053	71	0.764267	0.064293	0.0531887	30	0.0741193	42	0.493988	0.701558	0.122797	1816	0.127993	1252	0.0636191	0.479433	0.132267	1786	0.139134	1210	0.0780795	0.364489	none	none	none	none	none	none
TAF12	ENSG00000120656	0.251402	1689	0.240063	1127	-0.0750935	0.332765	0.304619	1031	0.326187	621	0.115069	0.393576	0.0710486	65	0.0586222	27	-0.286419	0.714101	0.127697	76	0.141903	81	0.162659	0.971323	0.243632	2861	0.244433	1856	0.00533903	0.955554	0.259405	2785	0.265634	1775	0.0389286	0.576611	none	none	none	none	none	none
RAB42	ENSG00000188060	0.000173834	6	0.000499785	7	1.52383	0.322745	0.000806545	3	0.000431078	2	-0.904077	0.761987	0.000569343	1	0	0	-19.1194	0.620407	0	0	0	0	0	1	0.000444966	10	0.000367869	9	-0.274557	0.850399	0.000505503	10	0.000443937	9	-0.187406	0.895415	none	none	none	none	none	none
GMEB1	ENSG00000162419	0.0697081	688	0.0817516	545	0.238715	0.0572452	0.0328539	126	0.037939	89	0.211308	0.603188	0.0398927	41	0.0738765	29	0.913737	0.282662	0.0162203	9	0.0359098	21	1.16084	0.371357	0.0457416	864	0.0585518	684	0.36553	0.00110869	0.0497579	855	0.0632338	663	0.355583	0.00124679	none	none	none	none	none	none
YTHDF2	ENSG00000198492	0.512184	2475	0.523202	1676	0.0393384	0.491759	0.415827	1320	0.452313	788	0.149553	0.141059	0.22825	191	0.260795	88	0.216734	0.620407	0.298977	174	0.371994	206	0.370855	0.269024	0.423851	4160	0.461086	2758	0.150312	0.00055201	0.44084	3986	0.479509	2552	0.151327	0.000399882	none	none	none	none	none	none
OPRD1	ENSG00000116329	0.000377978	7	0.000210595	3	-0.843947	0.607762	0.000205265	1	9.15629e-05	1	-1.16473	0.845899	0	0	0	0	0	1	0	0	0	0	0	1	0.000230884	8	0.000124198	4	-0.894599	0.559573	0.000262296	8	0.00014988	4	-0.807465	0.592655	none	none	none	none	none	none
EPB41	ENSG00000159023	0.548683	2497	0.545155	1659	-0.0120817	0.858951	0.250517	863	0.237738	457	-0.0851234	0.596966	0.797608	454	0.88191	177	0.214176	0.448719	0.216265	123	0.267932	149	0.347835	0.485424	0.406977	3937	0.40785	2442	0.00376268	0.962242	0.432923	3814	0.436782	2293	0.0157884	0.79702	none	none	none	none	none	none
TMEM200B	ENSG00000253304	0.0154851	209	0.0160515	148	0.0522411	0.882719	0.0080189	30	0.00674421	16	-0.250675	0.834015	0.0142003	13	0.00971127	7	-0.551434	0.767904	0.00573545	3	0.00463056	3	-0.309519	1	0.0111497	255	0.0106221	174	-0.0703176	0.829386	0.0118863	252	0.011861	171	-0.00308808	1	none	none	none	none	none	none
SRSF4	ENSG00000116350	0.4868	2418	0.520755	1702	0.123819	0.0127265	0.25136	866	0.279799	556	0.176054	0.161342	0.646421	403	0.697649	167	0.151089	0.620407	0.206122	120	0.241483	133	0.254886	0.739271	0.369699	3807	0.398546	2558	0.130534	0.00497948	0.391953	3687	0.431023	2425	0.167196	0.000153194	none	none	none	none	none	none
MECR	ENSG00000116353	0.196984	1465	0.163591	909	-0.292791	8.97061e-05	0.227996	787	0.187009	406	-0.31649	0.00667898	0.128501	108	0.0998623	44	-0.384818	0.523757	0.0782742	48	0.0836343	49	0.099476	1	0.189874	2408	0.154996	1408	-0.318694	2.43767e-07	0.205057	2360	0.169753	1359	-0.298856	1.20938e-06	none	none	none	none	none	none
PTPRU	ENSG00000060656	0.0638264	628	0.0514826	398	-0.31906	0.0169824	0.0161336	65	0.020232	41	0.329537	0.560449	0.0698019	68	0.0461238	21	-0.615	0.418111	0.0146656	10	0.0239126	15	0.712031	0.791468	0.0388662	771	0.0358252	475	-0.11975	0.435659	0.0421586	761	0.0382884	460	-0.141729	0.329101	none	none	none	none	none	none
MATN1	ENSG00000162510	0	0	6.3202e-05	1	15.9478	0.449957	0	0	0.000324767	1	18.3093	0.560449	0	0	0	0	0	1	0	0	0	0	0	1	0	0	0.000138959	2	17.0844	0.364876	0	0	0.000167693	2	17.3556	0.357364	none	none	none	none	none	none
LAPTM5	ENSG00000162511	0.043388	406	0.0107619	133	-2.03501	1.53984e-27	0.0145098	57	0.0058602	18	-1.31426	0.00702016	0.0278178	24	0.0185515	9	-0.591187	0.635811	0.00991763	6	0.00474238	4	-1.06812	0.791468	0.026258	493	0.00840884	164	-1.65569	5.68965e-22	0.0284811	487	0.009167	160	-1.64946	2.52015e-22	up_DMSO	up_DMSO	none	none	up_DMSO	up_DMSO
SDC3	ENSG00000162512	0.0276669	366	0.0324922	309	0.235429	0.20213	0.00692061	26	0.00862087	20	0.318162	0.760713	0.0411126	44	0.0487206	19	0.250479	0.870382	0.00904102	6	0.00901016	5	-0.00495517	1	0.0180288	442	0.0210431	353	0.225224	0.236745	0.0192516	436	0.0235313	348	0.292701	0.0909966	none	none	none	none	none	none
PUM1	ENSG00000134644	0.549941	2594	0.577958	1762	0.0937868	0.0515054	0.254313	886	0.270112	518	0.0988468	0.543466	0.370782	276	0.522842	140	0.613632	0.00846149	0.243305	139	0.270039	150	0.170506	0.8383	0.377271	3895	0.417387	2570	0.176633	5.72643e-05	0.395497	3756	0.447856	2420	0.219783	1.84512e-07	none	none	none	none	none	none
NKAIN1	ENSG00000084628	0.00399466	41	0.00204611	37	-0.966593	0.0928993	0.00294007	10	0.000961937	3	-1.61326	0.274657	0	0	0.00227998	1	21.1222	0.620407	0.00297692	2	0	0	-21.5075	0.705323	0.00311274	53	0.00133533	41	-1.22227	0.0214969	0.00313122	51	0.00161146	41	-0.959457	0.0702602	none	none	none	none	up_DMSO	none
SNRNP40	ENSG00000060688	0.125107	1117	0.108314	699	-0.220288	0.0192695	0.129638	490	0.142087	340	0.141471	0.472843	0.0554272	57	0.0939284	37	0.789084	0.268654	0.059121	36	0.0820865	48	0.490235	0.676795	0.113351	1700	0.114716	1124	0.018274	0.871243	0.120729	1664	0.121464	1076	0.00928999	0.934782	none	none	none	none	none	none
ZCCHC17	ENSG00000121766	0.264233	1769	0.221274	1073	-0.288221	6.17303e-06	0.27334	917	0.247621	496	-0.161918	0.216987	0.0758765	66	0.0970518	32	0.370596	0.632865	0.136099	82	0.118981	68	-0.206546	0.887206	0.237184	2834	0.207097	1669	-0.218203	0.000139952	0.250936	2752	0.225318	1601	-0.17457	0.0027428	none	none	none	none	none	none
FABP3	ENSG00000121769	0.00303969	27	0.00171208	16	-0.829133	0.234197	0.00158992	6	0.00202054	2	0.346099	0.976839	0.000603508	1	0	0	-19.2035	0.620407	0	0	0	0	0	1	0.00188129	34	0.0014462	18	-0.379772	0.653609	0.00213723	34	0.00174524	18	-0.292601	0.73698	none	none	none	none	none	none
SERINC2	ENSG00000168528	0.997889	3202	0.771822	1919	-0.557422	6.85146e-49	0.472081	1378	0.510547	828	0.143019	0.156871	0.746114	424	0.659222	151	-0.248591	0.366988	0.292563	165	0.359923	204	0.350172	0.33665	0.677106	5169	0.606744	3102	-0.214441	7.53454e-09	0.729422	5004	0.657782	2898	-0.206748	1.94796e-08	none	none	none	none	none	none
TINAGL1	ENSG00000142910	0.00165558	15	0.00226136	10	0.450291	0.685644	0.00116723	3	0.00170394	3	0.546175	0.890209	0.00439649	3	0	0	-22.0711	0.425539	0.0019301	1	0	0	-20.8816	0.791468	0.00171283	22	0.00158016	13	-0.116408	0.914034	0.00168327	21	0.0019069	13	0.180128	0.859028	none	none	none	none	none	none
PEF1	ENSG00000162517	0.229906	1640	0.206492	1048	-0.172466	0.0140017	0.203126	731	0.227073	484	0.178673	0.192587	0.0955401	91	0.101708	38	0.0947746	0.99247	0.121765	72	0.120765	72	-0.0126311	1	0.194956	2534	0.194067	1642	-0.00725852	0.939634	0.204914	2462	0.209224	1570	0.0332502	0.663082	none	none	none	none	none	none
COL16A1	ENSG00000084636	0.0150344	161	0.00738218	81	-1.03168	0.000234487	0.00539561	19	0.00244288	7	-1.14533	0.242968	0.0346382	34	0.0332584	14	-0.0596479	1	0.00107777	1	0	0	-20.0404	0.791468	0.0110164	215	0.00560705	102	-0.978243	8.66863e-05	0.0123685	214	0.00676649	102	-0.87424	0.000488438	up_DMSO	none	none	none	none	none
ADGRB2	ENSG00000121753	4.5696e-05	2	0.000174083	5	1.92971	0.25313	0	0	0	0	0	1	0	0	0	0	0	1	0	0	0	0	0	1	1.77339e-05	2	7.67762e-05	5	2.11413	0.228077	2.01466e-05	2	9.2652e-05	5	2.20128	0.206872	none	none	none	none	none	none
SPOCD1	ENSG00000134668	0.000283716	6	0.000491813	8	0.793811	0.539826	0	0	3.80534e-05	1	15.2158	0.560449	0.000689505	1	0	0	-19.3957	0.620407	0	0	0	0	0	1	0.000166629	7	0.000229921	9	0.464548	0.726414	0.000189298	7	0.000277465	9	0.551706	0.66406	none	none	none	none	none	none
PTP4A2	ENSG00000184007	1.17514	3389	1.12514	2281	-0.105559	0.00183589	1.05915	2711	1.02661	1389	-0.0725011	0.369774	0.616294	376	0.662958	157	0.142523	0.646833	0.722972	392	0.798987	406	0.205951	0.5433	1.0276	6868	1.01449	4233	-0.0295686	0.452468	1.06905	6476	1.05905	3827	-0.0220162	0.564937	none	none	none	none	none	none
KHDRBS1	ENSG00000121774	0.613122	2690	0.70194	1919	0.266211	9.0221e-11	0.58158	1734	0.572057	950	-0.0313484	0.850987	0.296814	227	0.338724	107	0.222381	0.609706	0.404166	228	0.390398	207	-0.0605869	1	0.549232	4879	0.587579	3183	0.127636	0.00138888	0.568968	4651	0.628352	2976	0.190313	3.91927e-07	none	none	none	none	none	none
TMEM39B	ENSG00000121775	0.0423888	508	0.0484585	369	0.197476	0.255342	0.0200675	84	0.0264883	62	0.405143	0.369962	0.0429231	50	0.0659985	30	0.637475	0.450568	0.0223034	13	0.0225989	14	0.0192037	1	0.0308715	655	0.037312	475	0.27804	0.0577222	0.0320371	642	0.0403545	461	0.339018	0.0150712	none	none	none	none	none	none
KPNA6	ENSG00000025800	0.380499	2141	0.42003	1518	0.173011	0.000952704	0.196956	703	0.205992	437	0.0714527	0.714999	0.219423	188	0.250395	86	0.213707	0.621891	0.172226	104	0.20103	113	0.244528	0.791468	0.267067	3136	0.301563	2154	0.201321	5.22332e-05	0.27997	3032	0.322351	2041	0.235468	9.18545e-07	none	none	none	none	none	none
TXLNA	ENSG00000084652	0.431242	2369	0.397494	1527	-0.143582	0.00633757	0.279121	923	0.233507	453	-0.291732	0.00813651	0.277925	222	0.32104	99	0.240709	0.580186	0.270024	159	0.212428	117	-0.389332	0.363379	0.336969	3673	0.306208	2196	-0.161483	0.000976836	0.346077	3514	0.3256	2079	-0.10359	0.0419817	none	none	none	none	none	none
CCDC28B	ENSG00000160050	0.0245968	294	0.0259997	197	0.0810434	0.755219	0.0376955	144	0.0463325	104	0.303908	0.397608	0.0173081	20	0.0318623	9	0.890944	0.594699	0.028687	16	0.0130846	8	-1.14382	0.489368	0.029862	474	0.0310087	318	0.0551923	0.798882	0.0300218	458	0.034715	310	0.212951	0.237381	none	none	none	none	none	none
IQCC	ENSG00000160051	0.00505344	74	0.00438973	35	-0.203612	0.732724	0.00302238	9	0.00241639	6	-0.323272	0.911295	0.0144557	16	0.0291429	11	1.02214	0.53622	0	0	0.00184387	1	20.8156	0.791468	0.00438591	99	0.00440661	53	0.00680801	0.998428	0.00498261	99	0.00493654	52	-0.0134345	0.989151	none	none	none	none	none	none
DCDC2B	ENSG00000222046	0.000482654	8	0.000554125	5	0.199272	0.928335	0	0	0	0	0	1	0.00189195	3	0	0	-20.8528	0.386743	0	0	0	0	0	1	0.000342405	11	0.000244387	5	-0.486604	0.767304	0.000388989	11	0.000294922	5	-0.399462	0.809936	none	none	none	none	none	none
TMEM234	ENSG00000160055	0.0378016	411	0.0307855	292	-0.301287	0.0965918	0.0206761	79	0.0242094	59	0.23016	0.680421	0.0429472	47	0.0417271	21	-0.0424665	1	0.00970952	6	0.0133084	7	0.45747	1	0.0278346	543	0.0260401	379	-0.0974453	0.613678	0.0303005	537	0.0286728	372	-0.0808402	0.67145	none	none	none	none	none	none
EIF3I	ENSG00000084623	0.811372	3098	0.657273	1910	-0.42851	2.67619e-30	1.02921	2619	0.878821	1220	-0.353378	3.4681e-10	0.275985	213	0.23146	84	-0.287304	0.500878	0.521622	290	0.431615	234	-0.343326	0.216302	0.822139	6220	0.67498	3448	-0.403809	1.12084e-33	0.863023	5930	0.725304	3214	-0.363171	5.15146e-28	none	none	none	none	none	none
FAM167B	ENSG00000183615	0.000198202	4	0.000540366	9	1.44721	0.365722	0.00036203	1	0.000702998	2	0.957657	0.821376	0	0	0	0	0	1	0	0	0	0	0	1	0.000225418	5	0.000478776	11	1.08693	0.471787	0.000256085	5	0.000577778	11	1.17412	0.436044	none	none	none	none	none	none
LCK	ENSG00000182866	9.50128e-05	2	0.00026342	2	1.47128	0.630964	0	0	0	0	0	1	0	0	0	0	0	1	0	0	0	0	0	1	3.68731e-05	2	0.000116177	2	1.65571	0.608417	4.18896e-05	2	0.0001402	2	1.74287	0.588851	none	none	none	none	none	none
HDAC1	ENSG00000116478	0.187844	1433	0.182864	951	-0.0424605	0.64691	0.163898	587	0.160725	374	-0.030549	0.964114	0.105055	106	0.146819	62	0.513653	0.285677	0.0838504	51	0.0905659	50	0.116066	1	0.158781	2177	0.157834	1437	-0.009333	0.927335	0.168975	2126	0.171744	1387	0.0254985	0.766248	none	none	none	none	none	none
MARCKSL1	ENSG00000175130	0.108114	919	0.129468	705	0.27574	0.0035101	0.0909929	332	0.146581	321	0.728762	5.15227e-07	0.0380575	45	0.0746201	31	0.998006	0.131994	0.0726716	42	0.0578072	35	-0.340981	0.795281	0.0911039	1338	0.120543	1092	0.425566	6.26471e-08	0.0936116	1296	0.133515	1057	0.54157	2.87046e-12	none	none	none	none	none	none
TSSK3	ENSG00000162526	0.00267875	38	0.00252927	21	-0.0829448	0.925069	0.00191795	6	0.00222878	4	0.216912	1	0.0112999	11	0.00793719	2	-0.512045	0.913886	0	0	0	0	0	1	0.00275261	55	0.00223956	27	-0.297959	0.655298	0.0031271	55	0.00270265	27	-0.210755	0.759576	none	none	none	none	none	none
FAM229A	ENSG00000225828	0.018182	258	0.0143559	156	-0.343636	0.181595	0.00519985	24	0.00612398	13	0.236667	0.894477	0.0375631	36	0.0441268	20	0.237105	0.877761	0.00543374	3	0.00569643	3	0.0683016	1	0.012919	321	0.0114132	192	-0.179888	0.494803	0.0139374	318	0.0125953	189	-0.147048	0.571259	none	none	none	none	none	none
BSDC1	ENSG00000160058	0.336967	2025	0.355178	1393	0.0898227	0.152456	0.128983	476	0.149002	322	0.222919	0.194906	0.304752	245	0.300708	97	-0.0223358	1	0.107289	64	0.153887	94	0.554702	0.271563	0.22151	2810	0.247683	1906	0.18074	0.000902872	0.237049	2746	0.267078	1812	0.194645	0.000246252	none	none	none	none	none	none
ZBTB8B	ENSG00000273274	0.000736056	8	0.00139044	12	0.918125	0.435059	0	0	0	0	0	1	0.00280068	2	0.00104773	1	-1.41977	0.768816	0	0	0	0	0	1	0.00051524	10	0.000660978	13	0.359462	0.76946	0.000585337	10	0.000797656	13	0.44665	0.703268	none	none	none	none	none	none
ZBTB8A	ENSG00000160062	0.0727445	707	0.0803949	516	0.149856	0.273098	0.0318734	114	0.0256304	62	-0.319021	0.449688	0.0727559	66	0.0819504	30	0.178405	0.894881	0.0154477	9	0.0237087	14	0.624003	0.791468	0.0491192	896	0.0520207	622	0.0849112	0.536932	0.0537001	887	0.0578751	608	0.111058	0.396693	none	none	none	none	none	none
ZBTB8OS	ENSG00000176261	0.471107	2399	0.340234	1366	-0.570298	4.12356e-31	0.574477	1691	0.545109	912	-0.0988539	0.335785	0.247735	187	0.234842	78	-0.0867818	0.933505	0.250188	145	0.311853	173	0.36442	0.362316	0.46874	4422	0.400645	2529	-0.279134	5.61424e-11	0.498474	4277	0.419005	2356	-0.312244	1.16369e-13	none	none	none	none	none	none
RBBP4	ENSG00000162521	0.333036	2039	0.374959	1439	0.203074	0.000314498	0.27762	936	0.328957	594	0.283688	0.00692997	0.228457	184	0.276963	85	0.314233	0.503321	0.189691	115	0.250435	135	0.446214	0.273943	0.284566	3274	0.333421	2253	0.265635	8.19852e-08	0.297474	3159	0.350581	2118	0.27736	1.39767e-08	none	none	none	none	none	none
SYNC	ENSG00000162520	0.0784394	642	0.116768	590	0.602091	7.21341e-08	0.0830498	306	0.105703	219	0.364573	0.061383	0.145603	114	0.110522	35	-0.423548	0.502892	0.067309	39	0.074901	43	0.159728	1	0.0845033	1101	0.105525	887	0.335907	0.000233265	0.0868425	1062	0.111857	844	0.383528	2.34082e-05	none	none	none	none	none	none
KIAA1522	ENSG00000162522	0.26308	1752	0.310437	1306	0.274591	4.45788e-06	0.139403	499	0.1801	352	0.399671	0.00428084	0.172814	148	0.262826	89	0.672168	0.0610435	0.110562	66	0.145839	85	0.425503	0.544501	0.186685	2465	0.235482	1832	0.371446	3.00264e-11	0.197042	2399	0.254018	1747	0.409078	9.49073e-14	none	none	none	none	none	none
YARS	NA_character_	0.652236	2832	0.662078	1929	0.0294792	0.582103	0.50727	1564	0.506806	867	-0.00167963	1	0.435158	321	0.482353	136	0.18519	0.620407	0.309284	182	0.341935	190	0.169619	0.791468	0.533908	4899	0.545921	3122	0.0415449	0.388736	0.564468	4717	0.588101	2932	0.0778531	0.0634717	none	none	none	none	none	none
S100PBP	ENSG00000116497	0.0975665	954	0.135476	794	0.501454	4.10691e-08	0.0527154	193	0.0609924	124	0.216432	0.518571	0.180424	153	0.218209	73	0.302478	0.569674	0.0415705	26	0.0625573	35	0.604887	0.626304	0.0792558	1326	0.101275	1026	0.369812	1.62324e-05	0.0843828	1300	0.109281	991	0.391273	3.53047e-06	none	none	none	none	none	none
FNDC5	ENSG00000160097	0.0103354	105	0.00447568	40	-1.21165	0.00173644	0.00366712	15	0.0035255	8	-0.0569253	1	0.00388147	6	0.0133193	4	1.78566	0.548085	0.00484635	3	0.00364945	2	-0.410082	1	0.00641377	129	0.00441213	54	-0.541142	0.170849	0.00662702	126	0.00456984	52	-0.537701	0.163686	up_DMSO	none	none	none	none	none
HPCA	ENSG00000121905	0	0	0	0	0	1	0	0	0	0	0	1	0	0	0	0	0	1	0	0	0	0	0	1	0	0	0	0	0	1	0	0	0	0	0	1	none	none	none	none	none	none
TMEM54	ENSG00000121900	0.294839	1762	0.148964	811	-1.09408	1.43551e-60	0.268172	853	0.183241	388	-0.612986	1.6044e-09	0.119133	103	0.0739544	34	-0.720984	0.145496	0.0959649	58	0.0728977	44	-0.413507	0.702213	0.245681	2776	0.144236	1277	-0.843907	2.36971e-50	0.26605	2718	0.158988	1233	-0.822744	6.13708e-48	up_DMSO	none	none	none	none	none
RNF19B	ENSG00000116514	0.168972	1347	0.233951	1097	0.517869	5.61397e-14	0.0702199	269	0.0926216	221	0.415845	0.0302226	0.0729208	73	0.0881179	37	0.284213	0.714485	0.0695267	40	0.100397	58	0.552667	0.504272	0.108683	1729	0.15608	1413	0.557106	8.12407e-17	0.11401	1689	0.167594	1355	0.595371	7.35508e-20	none	none	none	none	none	none
AK2	ENSG00000004455	0.764273	2977	0.657548	1868	-0.30302	4.42505e-15	0.902232	2413	0.822944	1197	-0.198021	0.00218967	0.402834	290	0.405365	118	0.0109828	1	0.456241	263	0.483185	258	0.10373	0.940331	0.754344	5943	0.672751	3441	-0.230946	2.54979e-11	0.7949	5680	0.71195	3183	-0.226276	3.03196e-11	none	none	none	none	none	none
AZIN2	ENSG00000142920	0.00411715	65	0.00476591	49	0.211572	0.693571	0.00263958	11	0.00234724	7	-0.169554	1	0.00716763	8	0.0115864	4	0.696055	0.845111	0.00330343	2	0.00175183	1	-0.916224	1	0.0036637	86	0.00373299	61	0.0270812	0.970261	0.00371271	84	0.00414265	60	0.158394	0.75801	none	none	none	none	none	none
TRIM62	ENSG00000116525	0.0122776	159	0.0128363	123	0.0646068	0.867762	0.00337184	15	0.00576674	13	0.775947	0.528177	0.00855756	11	0.0150318	7	0.817421	0.645139	0.00462042	3	0.00683045	4	0.565552	1	0.00740267	188	0.00948916	147	0.359742	0.251116	0.00778119	185	0.0100389	143	0.369174	0.216164	none	none	none	none	none	none
ZNF362	ENSG00000160094	0.0269047	346	0.0197681	210	-0.449857	0.0210857	0.0109436	45	0.00885874	25	-0.306421	0.688683	0.0187094	19	0.0213151	8	0.19	1	0.00550683	3	0.00752332	4	0.451603	1	0.0171234	413	0.014009	247	-0.291873	0.162577	0.0187038	410	0.0153501	243	-0.287515	0.149743	none	none	none	none	none	none
PHC2	ENSG00000134686	0.371736	2133	0.437959	1519	0.287502	1.47503e-08	0.233961	812	0.334913	633	0.593787	2.35645e-10	0.313819	244	0.405867	115	0.441446	0.145207	0.209227	122	0.215416	124	0.0466782	1	0.291014	3311	0.363117	2391	0.37419	3.10249e-16	0.302141	3189	0.393659	2267	0.451563	9.73479e-24	none	none	none	none	none	none
ZSCAN20	ENSG00000121903	0.0114098	139	0.00808103	115	-0.50007	0.105721	0.00264247	9	0.00332097	9	0.330207	0.892306	0.0097355	11	0.02492	12	1.36696	0.401723	0.00375381	2	0.00239341	2	-0.650271	1	0.00675949	161	0.00624571	138	-0.114421	0.761702	0.00716841	159	0.0070423	136	-0.0256993	0.95126	none	none	none	none	none	none
CSMD2	ENSG00000121904	9.36046e-05	4	0.000243948	5	1.38202	0.377768	0.000395825	1	0	0	-18.5948	0.560449	0.0019353	2	0.00438582	2	1.18206	0.828591	0	0	0	0	0	1	0.000357334	7	0.000307465	7	-0.216885	0.914287	0.000405949	7	0.000371043	7	-0.129735	0.947832	none	none	none	none	none	none
SMIM12	ENSG00000163866	0.480381	2448	0.479531	1625	-0.00321942	0.973045	0.546437	1658	0.586147	952	0.132541	0.146138	0.200179	157	0.193319	74	-0.05542	1	0.299897	172	0.34875	191	0.254868	0.646899	0.462893	4435	0.480546	2842	0.0677273	0.167949	0.485068	4263	0.507799	2651	0.0838172	0.0687471	none	none	none	none	none	none
GJB3	ENSG00000188910	0.00438836	61	0.00876144	82	1.00064	0.00903794	0.00361438	15	0.00150874	7	-1.26193	0.234134	0.00232305	4	0.0136951	5	2.56778	0.353804	0.00168651	1	0.00470119	3	1.48116	0.8483	0.00357802	81	0.00580981	97	0.70094	0.0618744	0.00383536	80	0.00603905	94	0.656551	0.0618678	up_Cocktail	none	none	none	none	none
GJA4	ENSG00000187513	0	0	0	0	0	1	0	0	0	0	0	1	0	0	0	0	0	1	0	0	0	0	0	1	0	0	0	0	0	1	0	0	0	0	0	1	none	none	none	none	none	none
DLGAP3	ENSG00000116544	0.000619018	10	0.00172101	9	1.47599	0.184236	0.000333623	1	0.00233357	5	2.80768	0.287241	0	0	0	0	0	1	0.00166942	1	0.00422452	2	1.34128	0.929774	0.000577001	12	0.00228107	16	1.98429	0.0577222	0.000428379	11	0.00187921	14	2.13421	0.0422308	none	none	none	none	none	up_Cocktail
TMEM35B	ENSG00000243749	0.247969	1296	0.210679	702	-0.26304	0.000648066	0.168488	551	0.17506	266	0.0600784	0.835966	0.114401	73	0.0510142	12	-1.21149	0.034502	0.0539892	31	0.116035	70	1.14921	0.00925862	0.181188	1951	0.175002	1050	-0.0547091	0.514874	0.198493	1920	0.187195	980	-0.0929552	0.235464	none	none	up_DMSO	up_Cocktail	none	none
ZMYM6	ENSG00000163867	0.0912387	882	0.0871335	600	-0.0694247	0.603943	0.0291431	112	0.042223	95	0.544366	0.0896474	0.14321	126	0.171372	69	0.279845	0.620407	0.039506	24	0.0226485	14	-0.814878	0.575796	0.0638332	1144	0.0645616	778	0.0169006	0.910434	0.0671429	1120	0.0732285	764	0.129611	0.25143	none	none	none	none	none	none
ZMYM1	ENSG00000197056	0.0837435	821	0.0927077	596	0.153274	0.216433	0.0576774	217	0.0645195	132	0.166715	0.600386	0.0939716	85	0.118974	46	0.358705	0.620407	0.0406591	25	0.0384202	25	-0.0833371	1	0.0687305	1148	0.074961	799	0.129738	0.253281	0.0725495	1123	0.082517	774	0.193007	0.0648709	none	none	none	none	none	none
SFPQ	ENSG00000116560	0.477212	2262	0.549733	1641	0.260869	3.874e-08	0.243972	834	0.318403	596	0.440348	7.17826e-06	0.651148	399	0.845587	180	0.534557	0.00604444	0.245877	142	0.248581	140	0.0178158	1	0.368095	3637	0.432489	2557	0.282123	8.03798e-11	0.384723	3495	0.470517	2417	0.356711	4.96441e-17	none	none	none	none	none	none
ZMYM4	ENSG00000146463	0.212022	1555	0.197145	1014	-0.116055	0.143736	0.107858	393	0.104916	212	-0.0420565	0.953158	0.19089	162	0.175043	61	-0.136814	0.845876	0.085054	50	0.094745	53	0.162766	1	0.152358	2160	0.147045	1340	-0.0551371	0.50754	0.161515	2110	0.15786	1287	-0.0357302	0.675828	none	none	none	none	none	none
KIAA0319L	ENSG00000142687	0.307885	1921	0.274322	1216	-0.191908	0.00151654	0.0674001	255	0.0782644	168	0.223537	0.416643	0.392717	295	0.411241	121	0.0807481	0.897172	0.0652594	39	0.0762521	45	0.232614	0.947666	0.18714	2510	0.179562	1550	-0.0652738	0.361843	0.203722	2471	0.200925	1505	-0.0220359	0.782314	none	none	none	none	none	none
NCDN	ENSG00000020129	0.0426784	462	0.036806	315	-0.217829	0.206679	0.0144418	57	0.0150985	36	0.0646293	1	0.0274549	30	0.0271645	12	-0.0155507	1	0.0134933	8	0.0111144	7	-0.281522	1	0.0263532	557	0.0245394	370	-0.104189	0.576892	0.0281027	549	0.0273155	363	-0.0415635	0.837723	none	none	none	none	none	none
TFAP2E	ENSG00000116819	3.90767e-05	2	0.000173323	3	2.14915	0.449957	0	0	0	0	0	1	0	0	0	0	0	1	0	0	0	0	0	1	1.51651e-05	2	7.64409e-05	3	2.33356	0.43746	1.72283e-05	2	9.22474e-05	3	2.42072	0.420682	none	none	none	none	none	none
PSMB2	ENSG00000126067	1.08957	3366	0.965194	2211	-0.279683	2.35354e-16	1.44112	3201	1.47161	1707	0.0573736	0.419553	0.443724	300	0.369881	111	-0.319472	0.328832	0.874287	468	0.830279	418	-0.110711	0.821063	1.15504	7335	1.08816	4447	-0.143127	4.70327e-06	1.19324	6867	1.14149	4029	-0.108397	0.000545345	none	none	none	none	none	none
C1orf216	ENSG00000142686	0.0277271	376	0.0289314	258	0.0622075	0.79501	0.018435	73	0.0177088	46	-0.0585087	1	0.0223253	28	0.0218504	11	-0.0313637	1	0.0203598	11	0.00542356	3	-1.9192	0.314459	0.0225905	488	0.020742	318	-0.124505	0.539113	0.022894	477	0.0239095	315	0.0633487	0.76909	none	none	none	none	none	none
CLSPN	ENSG00000092853	0.00334574	34	0.00199008	16	-0.750476	0.358607	0.00138389	5	0.00114944	2	-0.267971	1	0.00940712	8	0.00833452	4	-0.175429	1	0	0	0.00156549	1	20.5793	0.791468	0.00263724	47	0.00191893	23	-0.459246	0.487751	0.00299603	47	0.00199201	22	-0.589549	0.35794	none	none	none	none	none	none
AGO4	ENSG00000134698	0.0960644	922	0.119341	725	0.330105	0.000683095	0.0214684	83	0.0346264	78	0.699196	0.0505834	0.131435	122	0.223888	79	0.837091	0.0222473	0.0416817	24	0.0473553	28	0.188234	1	0.0618532	1151	0.0827945	910	0.435975	2.09236e-06	0.0645975	1127	0.0901227	882	0.499061	2.39537e-08	none	none	none	none	none	none
AGO1	ENSG00000092847	0.108501	1019	0.0913647	642	-0.260572	0.00736461	0.0310237	119	0.0307892	71	-0.0111148	1	0.090541	88	0.086574	37	-0.06754	1	0.0365758	23	0.0322193	19	-0.186124	1	0.0666355	1249	0.0602923	769	-0.148941	0.164626	0.0707251	1226	0.0660972	750	-0.101008	0.358991	none	none	none	none	none	none
AGO3	ENSG00000126070	0.212098	1523	0.212309	1042	0.00159739	0.998025	0.0353371	134	0.0489321	106	0.479471	0.111119	0.335658	255	0.311109	95	-0.128231	0.787658	0.0423825	28	0.0613829	36	0.548193	0.698204	0.129398	1940	0.135068	1279	0.066056	0.431586	0.141236	1912	0.150305	1243	0.0964851	0.207684	none	none	none	none	none	none
TEKT2	ENSG00000092850	0	0	0	0	0	1	0.000236706	1	0	0	-17.8529	0.560449	0	0	0	0	0	1	0	0	0	0	0	1	9.70928e-05	1	0	0	-16.5672	0.460282	0.000110302	1	0	0	-16.7512	0.453297	none	none	none	none	none	none
ADPRHL2	ENSG00000116863	0.17418	1359	0.163567	894	-0.0985736	0.286637	0.209112	750	0.221033	462	0.0888918	0.59444	0.0791422	74	0.103314	34	0.402214	0.620407	0.121514	74	0.0774142	47	-0.682793	0.202702	0.174411	2257	0.165715	1437	-0.0802396	0.301753	0.181607	2183	0.183973	1390	0.0204339	0.82127	none	none	none	none	none	none
COL8A2	ENSG00000171812	0.000349962	2	3.6537e-05	1	-3.25996	0.339007	8.21232e-05	1	0.000299695	1	1.86778	0.735994	0	0	0	0	0	1	0	0	0	0	0	1	0.000169501	3	0.000118623	2	-0.514939	0.825477	0.000192561	3	0.000143152	2	-0.427799	0.853084	none	none	none	none	none	none
TRAPPC3	ENSG00000054116	0.473861	2412	0.478938	1617	0.0193273	0.772556	0.630434	1855	0.621894	999	-0.0264757	0.882078	0.189359	162	0.245554	92	0.416925	0.27794	0.314216	181	0.3222	180	0.0422606	1	0.495645	4610	0.490342	2888	-0.0196523	0.728886	0.520327	4429	0.525111	2708	0.0169545	0.761875	none	none	none	none	none	none
MAP7D1	ENSG00000116871	0.119668	1088	0.127107	773	0.0924807	0.37952	0.0693268	278	0.0686543	171	-0.0145548	1	0.0750342	72	0.0844966	33	0.178262	0.890224	0.0413408	25	0.0562826	33	0.455989	0.791468	0.08598	1463	0.093036	1010	0.118954	0.214545	0.0920532	1438	0.100636	977	0.134898	0.135762	none	none	none	none	none	none
THRAP3	ENSG00000054118	0.59048	2692	0.564842	1781	-0.0843054	0.0878577	0.41509	1315	0.376485	696	-0.170511	0.0851506	0.358544	269	0.417802	123	0.266172	0.469637	0.274513	161	0.289078	164	0.0855853	1	0.461685	4437	0.446462	2764	-0.0601831	0.215968	0.48715	4276	0.479006	2600	-0.0306685	0.549875	none	none	none	none	none	none
SH3D21	ENSG00000214193	0.00936562	126	0.00754807	77	-0.312578	0.373245	0.0024668	11	0.00663386	16	1.43021	0.145908	0.01953	18	0.00887911	7	-1.14491	0.409918	0.00106338	1	0.00702045	4	2.7272	0.600012	0.00637483	156	0.00720563	104	0.177336	0.642207	0.00709745	155	0.00724392	100	0.0295754	0.94491	none	none	none	none	none	none
EVA1B	ENSG00000142694	0.107991	934	0.087617	593	-0.316564	0.00133441	0.095295	345	0.0983657	234	0.0480057	0.932322	0.0483389	50	0.0543014	26	0.172145	0.930701	0.0490074	28	0.0349904	20	-0.496221	0.791468	0.0908296	1357	0.0807577	873	-0.176933	0.0603615	0.0965194	1329	0.0902215	853	-0.101963	0.313873	none	none	none	none	none	none
STK40	ENSG00000196182	0.202762	1514	0.247657	1189	0.322156	1.04326e-06	0.106799	418	0.133073	295	0.336645	0.0399962	0.113034	110	0.216021	79	1.01074	0.00422106	0.0960883	56	0.114059	68	0.260541	0.817709	0.143269	2098	0.18413	1631	0.392277	1.61405e-10	0.149688	2042	0.19862	1563	0.444369	1.2999e-13	none	none	up_Cocktail	none	none	none
LSM10	ENSG00000181817	0.43751	2368	0.414577	1545	-0.0953894	0.100098	0.591509	1755	0.617952	1002	0.0840807	0.42592	0.0746917	65	0.0973368	35	0.398606	0.620407	0.257424	143	0.287217	157	0.180457	0.795087	0.449369	4331	0.447859	2739	-0.00602457	0.932216	0.475483	4188	0.481077	2582	0.0212319	0.719308	none	none	none	none	none	none
OSCP1	ENSG00000116885	0.0226222	252	0.0111204	125	-1.03285	2.33186e-06	0.0162058	65	0.01188	38	-0.451109	0.42535	0.024315	24	0.0125757	6	-0.959708	0.493941	0.00301021	3	0.00146831	1	-1.03682	0.970121	0.0177804	344	0.00979264	170	-0.866296	7.78074e-06	0.0197899	341	0.011514	169	-0.787366	5.32916e-05	up_DMSO	none	none	none	none	none
MRPS15	ENSG00000116898	0.8119	3085	0.740143	1999	-0.191884	8.1808e-07	1.25864	3020	1.22513	1560	-0.0679908	0.356816	0.208645	152	0.159545	57	-0.423594	0.392994	0.539507	296	0.570573	299	0.10524	0.918247	0.913071	6553	0.850512	3915	-0.154068	6.44324e-06	0.963895	6257	0.908399	3616	-0.131735	0.000107031	none	none	none	none	none	none
CSF3R	ENSG00000119535	0	0	0	0	0	1	0	0	0	0	0	1	0.0013627	2	0	0	-20.379	0.497226	0	0	0	0	0	1	0.000111708	2	0	0	-16.7695	0.280593	0.000126906	2	0	0	-16.9535	0.271946	none	none	none	none	none	none
ZC3H12A	ENSG00000163874	0.072902	671	0.0775224	486	0.0920307	0.520376	0.0189258	77	0.0293732	68	0.641713	0.108948	0.102228	81	0.123079	48	0.283106	0.65216	0.0260754	16	0.0383132	23	0.564028	0.791468	0.0475582	845	0.0564109	625	0.252722	0.0328956	0.0504808	829	0.0601531	602	0.259946	0.0240594	none	none	none	none	none	none
MEAF6	ENSG00000163875	0.52061	2506	0.599654	1856	0.266239	3.49534e-09	0.692135	1979	0.746846	1139	0.153913	0.0441872	0.228955	192	0.261029	88	0.213233	0.627409	0.408363	232	0.456842	248	0.199326	0.712149	0.553617	4909	0.610097	3331	0.184824	2.29536e-06	0.573379	4677	0.641787	3083	0.216924	1.43974e-08	none	none	none	none	none	none
SNIP1	ENSG00000163877	0.123606	1107	0.143041	792	0.225011	0.0173917	0.107919	401	0.10728	228	-0.00903679	1	0.108574	97	0.153556	56	0.533235	0.34234	0.0707651	43	0.0826416	50	0.232506	0.927691	0.109611	1648	0.120939	1126	0.150211	0.0801409	0.114896	1605	0.128858	1076	0.175728	0.0335406	none	none	none	none	none	none
DNALI1	ENSG00000163879	0.0513082	579	0.0383597	296	-0.429007	0.00275385	0.0840665	314	0.0675321	161	-0.328034	0.132827	0.0304235	32	0.0120845	5	-1.3453	0.245046	0.0534238	32	0.0232951	13	-1.21933	0.153314	0.0632864	957	0.0445593	475	-0.519801	3.3274e-06	0.0646282	925	0.0489563	462	-0.412082	0.000307583	none	none	none	none	none	none
GNL2	ENSG00000134697	0.181157	1396	0.192642	976	0.0972278	0.282874	0.210375	757	0.175501	380	-0.287447	0.0206501	0.0891774	79	0.105692	41	0.257226	0.737101	0.126591	75	0.0982023	56	-0.387209	0.694184	0.179067	2307	0.166634	1453	-0.113039	0.117773	0.186206	2232	0.180785	1397	-0.0466576	0.560517	none	none	none	none	none	none
RSPO1	ENSG00000169218	0	0	0	0	0	1	0	0	0	0	0	1	0	0	0	0	0	1	0	0	0	0	0	1	0	0	0	0	0	1	0	0	0	0	0	1	none	none	none	none	none	none
C1orf109	ENSG00000116922	0.117462	1025	0.120065	725	0.0335416	0.79122	0.0835547	310	0.0864996	192	0.0521257	0.931109	0.0754286	72	0.107069	42	0.52853	0.454687	0.0370677	23	0.0733628	43	1.01131	0.147599	0.0904804	1430	0.0999896	1002	0.151141	0.106158	0.0977471	1407	0.105495	959	0.11574	0.224392	none	none	none	none	none	none
CDCA8	ENSG00000134690	0.00639757	58	0.00465893	38	-0.45878	0.375495	0.00498721	19	0.0063489	12	0.349257	0.812074	0.00444276	4	0.00431308	1	-0.0428301	1	0.00376358	2	0.0021783	1	-0.790043	1	0.00534338	83	0.00479616	52	-0.156268	0.76434	0.00555831	81	0.00533749	51	-0.0586459	0.916258	none	none	none	none	none	none
EPHA10	ENSG00000183317	0.00104151	21	0.000623456	12	-0.740625	0.37328	0.000132615	1	0	0	-17.017	0.560449	0.00215243	3	0.00721903	2	1.74949	0.664082	0	0	0	0	0	1	0.00063504	25	0.00060396	14	-0.0724179	0.957444	0.000721436	25	0.000728847	14	0.0147496	0.998999	none	none	none	none	none	none
MANEAL	ENSG00000185090	0.0306258	380	0.0273045	291	-0.168017	0.403828	0.00572264	30	0.0133495	43	1.22755	0.0199745	0.0183134	25	0.02324	14	0.347279	0.814041	0.00566764	3	0.00781813	4	0.465629	1	0.0164127	438	0.0190071	352	0.213597	0.26997	0.0178746	435	0.0213207	348	0.25684	0.141158	none	up_Cocktail	none	none	none	none
YRDC	ENSG00000196449	0.208311	1492	0.233964	1112	0.186731	0.00957441	0.231914	792	0.270516	541	0.251136	0.0308218	0.07765	69	0.1022	37	0.414306	0.619029	0.115727	66	0.143196	81	0.327497	0.740081	0.196194	2419	0.224908	1771	0.218494	0.000275721	0.207142	2353	0.241805	1690	0.249166	2.20103e-05	none	none	none	none	none	none
C1orf122	ENSG00000197982	0.657009	2812	0.507024	1672	-0.492485	9.01357e-32	0.853751	2310	0.771173	1156	-0.214305	0.00103789	0.189691	164	0.160689	58	-0.260913	0.620407	0.347195	196	0.38815	213	0.192214	0.791468	0.662298	5482	0.561222	3099	-0.319208	3.46265e-18	0.705168	5286	0.59701	2886	-0.326636	2.75433e-19	none	none	none	none	none	none
MTF1	ENSG00000188786	0.150886	1241	0.186587	978	0.332869	1.43694e-05	0.0623707	232	0.0748362	176	0.271963	0.281893	0.115903	104	0.17072	55	0.599198	0.264558	0.07098	41	0.0539463	32	-0.408303	0.791468	0.102141	1618	0.124912	1241	0.307081	3.38796e-05	0.106381	1577	0.139587	1209	0.416364	5.76525e-09	none	none	none	none	none	none
INPP5B	ENSG00000204084	0.0680425	725	0.0839703	546	0.31508	0.00812436	0.0239444	90	0.0280209	65	0.229767	0.648365	0.104332	95	0.118233	49	0.190668	0.807845	0.0167722	10	0.0269713	16	0.692733	0.791468	0.0467891	920	0.0566279	676	0.282496	0.0132828	0.0508729	910	0.0627603	660	0.311611	0.00470708	none	none	none	none	none	none
SF3A3	ENSG00000183431	0.360894	2123	0.323782	1336	-0.184853	0.00120004	0.343042	1128	0.301237	591	-0.219259	0.0314154	0.153209	134	0.180893	64	0.260165	0.620407	0.205254	122	0.168511	94	-0.311897	0.67572	0.317908	3507	0.282953	2085	-0.194522	8.88932e-05	0.333234	3385	0.306617	1991	-0.140319	0.00575418	none	none	none	none	none	none
FHL3	ENSG00000183386	0.00646004	101	0.0109936	100	0.770329	0.021547	0.00743581	28	0.0080296	20	0.111267	0.994512	0.00500808	7	0.00894804	3	0.840159	0.807114	0.00423661	3	0.0012683	1	-1.74215	0.791468	0.00647499	139	0.00822015	124	0.345547	0.296731	0.00677952	136	0.00965766	123	0.51257	0.0983071	none	none	none	none	none	none
UTP11	ENSG00000183520	0.355847	2119	0.38477	1496	0.134889	0.0230222	0.546659	1649	0.519384	870	-0.0952569	0.384787	0.0992708	84	0.160193	51	0.735265	0.17597	0.29242	168	0.328265	168	0.194015	0.791468	0.405486	4020	0.410898	2585	0.0232925	0.713125	0.420869	3852	0.427984	2417	0.0296805	0.617423	none	none	none	none	none	none
POU3F1	ENSG00000185668	0.000171777	1	0.000704598	7	2.03665	0.288057	0	0	0.000313967	1	18.2605	0.560449	0	0	0	0	0	1	0	0	0	0	0	1	6.6664e-05	1	0.000418141	8	2.64925	0.160092	7.57335e-05	1	0.000504605	8	2.73644	0.144613	none	none	none	none	none	none
RRAGC	ENSG00000116954	0.405918	2198	0.5042	1627	0.389058	6.75892e-16	0.281525	970	0.317805	603	0.202353	0.0717131	0.176763	150	0.344803	98	1.09043	0.000228134	0.242567	139	0.252625	143	0.0661669	1	0.316546	3457	0.390073	2471	0.357478	1.37866e-15	0.326611	3318	0.418495	2328	0.428017	1.98736e-22	none	none	up_Cocktail	none	none	none
MYCBP	ENSG00000214114	0.11378	957	0.108315	619	-0.0750264	0.542625	0.177111	588	0.161476	318	-0.14493	0.43419	0.0342987	32	0.0273843	9	-0.329818	0.874997	0.0832416	48	0.0819468	45	-0.0235647	1	0.129585	1625	0.118292	991	-0.139855	0.118052	0.135889	1577	0.125807	946	-0.118646	0.19387	none	none	none	none	none	none
GJA9	ENSG00000131233	0.00179289	13	0.00349509	13	0.964273	0.260661	0	0	0	0	0	1	0.0110435	6	0	0	-23.4047	0.15365	0	0	0	0	0	1	0.00160109	19	0.00154145	13	-0.0548097	0.961568	0.00181891	19	0.00186019	13	0.032403	0.98066	none	none	none	none	none	none
RHBDL2	ENSG00000158315	0.00397504	47	0.0028725	31	-0.469457	0.44091	0.000936585	3	0.000605845	1	-0.6287	0.906014	0.0313438	31	0.00721575	4	-2.13642	0.0216159	0.00186926	1	0	0	-20.8354	0.791468	0.00472011	82	0.00180294	36	-1.39057	0.00100245	0.00510796	81	0.00217575	36	-1.23335	0.00304573	none	none	up_DMSO	none	up_DMSO	up_DMSO
AKIRIN1	ENSG00000174574	0.544349	2566	0.57346	1774	0.0981056	0.041136	0.454542	1421	0.489464	846	0.133955	0.177182	0.266189	218	0.309056	97	0.247819	0.576196	0.301076	172	0.303735	168	0.0146997	1	0.455576	4377	0.486462	2885	0.118659	0.00567396	0.476596	4205	0.524247	2717	0.17471	1.36776e-05	none	none	none	none	none	none
NDUFS5	ENSG00000168653	1.66629	3642	1.7883	2593	0.214117	1.581e-15	2.32914	3868	2.54377	2059	0.339408	2.10259e-33	0.654571	394	0.774814	175	0.34028	0.168918	1.65868	792	1.78211	749	0.216944	0.225836	1.85434	8696	1.99945	5576	0.2451	6.34306e-23	1.88096	7904	2.0444	4827	0.274416	7.38556e-30	none	none	none	none	none	none
MACF1	ENSG00000127603	0.746462	2874	0.848783	2070	0.268844	1.15739e-11	0.0980677	348	0.139946	262	0.543827	0.00067571	1.06122	544	1.19059	213	0.276433	0.162179	0.253412	143	0.235096	129	-0.121988	0.982385	0.447258	3909	0.516751	2674	0.262501	6.55023e-10	0.473631	3766	0.574992	2545	0.359256	7.98547e-18	none	none	none	none	none	none
BMP8A	ENSG00000183682	0.00319085	52	0.00549387	44	0.785546	0.17311	0.000352914	1	0.00118556	3	1.74878	0.562127	0.0104988	11	0.00804293	4	-0.386207	0.917374	0	0	0.00135787	1	20.3739	0.791468	0.00224373	64	0.0034277	52	0.612199	0.23984	0.00254898	64	0.00385571	51	0.598017	0.245236	none	none	none	none	none	none
PABPC4	ENSG00000090621	0.755922	2953	0.770226	1984	0.038656	0.427443	0.568146	1711	0.619728	985	0.166241	0.0410158	0.382896	278	0.485894	133	0.423349	0.126468	0.338922	194	0.406802	223	0.315373	0.393241	0.598384	5136	0.643518	3325	0.140817	0.000162909	0.633683	4942	0.692466	3102	0.17504	9.63088e-07	none	none	none	none	none	none
HEYL	ENSG00000163909	0.00102564	8	0.000361133	8	-1.50639	0.21381	0.000273878	1	0.000203001	1	-0.432098	1	0.000818244	1	0	0	-19.6428	0.620407	0	0	0.00173634	1	20.7289	0.791468	0.000577451	10	0.000526228	10	-0.134049	0.937773	0.000656012	10	0.000275999	9	-1.24933	0.244603	none	none	none	none	none	none
PPIE	ENSG00000084072	0.289654	1892	0.229674	1110	-0.379881	5.77001e-10	0.278903	928	0.282141	562	0.0190946	1	0.205341	169	0.170248	63	-0.296492	0.558285	0.141426	87	0.1331	76	-0.0936741	1	0.260581	3076	0.228364	1811	-0.214586	9.25635e-05	0.276792	2989	0.248063	1735	-0.17973	0.00120927	none	none	none	none	none	none
BMP8B	ENSG00000116985	0.012732	149	0.0147306	147	0.211803	0.480778	0.00413711	17	0.00441195	11	0.0929916	1	0.0125804	15	0.0159563	11	0.345389	0.866329	0.00311598	2	0.0109231	7	1.81527	0.589847	0.00804253	183	0.0106046	176	0.400823	0.154112	0.00871278	181	0.0105388	169	0.27582	0.323172	none	none	none	none	none	none
OXCT2	ENSG00000198754	0.0110233	123	0.00660908	73	-0.741228	0.0363209	0.00732608	28	0.00535618	15	-0.45326	0.613851	0.00382637	5	0.0094158	6	1.30315	0.611458	0.0111073	6	0.0068609	5	-0.698109	0.919453	0.00892686	162	0.00635159	99	-0.492895	0.127401	0.00863021	156	0.00624628	94	-0.468122	0.141093	none	none	none	none	none	none
TRIT1	ENSG00000043514	0.0762608	801	0.078026	539	0.0343033	0.824135	0.0461623	182	0.0460081	119	-0.00493781	1	0.0790611	74	0.129631	52	0.750485	0.163015	0.0361366	20	0.0318201	18	-0.186655	1	0.0593393	1077	0.0615089	728	0.0533872	0.693918	0.062496	1057	0.067648	710	0.118039	0.317411	none	none	none	none	none	none
MYCL	ENSG00000116990	0.022813	242	0.0259027	206	0.185485	0.435041	0.0105031	37	0.0141967	40	0.437414	0.515028	0.00735116	9	0.00861924	4	0.230504	1	0.00610518	4	0.00333237	3	-0.875488	0.923466	0.0144953	292	0.0172437	253	0.252465	0.238288	0.0156368	288	0.0201202	250	0.366947	0.0653455	none	none	none	none	none	none
MFSD2A	ENSG00000168389	0.103081	701	0.143461	601	0.506602	2.66506e-06	0.0667754	230	0.0675843	118	0.0179621	1	0.11041	85	0.0674564	22	-0.742294	0.249727	0.0504094	30	0.0765814	40	0.622379	0.537569	0.0824824	1046	0.102584	781	0.329377	0.000546844	0.0868458	1016	0.107961	741	0.329463	0.000550668	none	none	none	none	none	none
CAP1	ENSG00000131236	1.10959	3324	1.1316	2291	0.0471145	0.232311	0.940101	2474	0.893173	1275	-0.112831	0.121893	0.436957	297	0.504497	131	0.259881	0.451718	0.688425	380	0.699198	369	0.0310629	1	0.934492	6475	0.947375	4066	0.030482	0.45375	0.967969	6095	0.998693	3697	0.0708183	0.0367431	none	none	none	none	none	none
PPT1	ENSG00000131238	0.223342	1567	0.216251	1044	-0.0518538	0.544441	0.117682	437	0.130807	294	0.162203	0.430667	0.188088	161	0.207116	69	0.153205	0.811868	0.0832074	51	0.0847602	48	0.0278123	1	0.16033	2216	0.164078	1455	0.0361096	0.668154	0.170823	2165	0.180479	1407	0.0865022	0.235947	none	none	none	none	none	none
RLF	ENSG00000117000	0.119051	1073	0.167685	899	0.530099	1.2893e-10	0.0547016	202	0.0696532	153	0.359504	0.154753	0.0947937	86	0.170243	59	0.900361	0.0588874	0.0645325	41	0.0581387	35	-0.155185	1	0.0841385	1402	0.1155	1146	0.480051	9.11941e-10	0.0868058	1361	0.127361	1111	0.582835	4.53137e-14	none	none	none	none	none	none
TMCO2	ENSG00000188800	0	0	0.000109358	1	16.7388	0.449957	0	0	0.000614482	1	19.2295	0.560449	0	0	0	0	0	1	0	0	0	0	0	1	0	0	0.000258411	2	17.9795	0.371469	0	0	0.000311846	2	18.2507	0.363736	none	none	none	none	none	none
ZMPSTE24	ENSG00000084073	0.447487	2347	0.487108	1644	0.153191	0.00302884	0.18302	628	0.204112	372	0.173066	0.290026	0.479509	332	0.448165	118	-0.12188	0.755563	0.1888	110	0.216298	124	0.216668	0.791468	0.310653	3417	0.342133	2258	0.163193	0.000925251	0.327231	3307	0.368153	2134	0.201222	2.45204e-05	none	none	none	none	none	none
COL9A2	ENSG00000049089	5.84919e-05	2	0.000277999	2	2.24891	0.516719	0	0	0	0	0	1	0	0	0	0	0	1	0	0	0	0	0	1	2.26999e-05	2	0.000122606	2	2.4333	0.509852	2.57881e-05	2	0.000147959	2	2.52046	0.494629	none	none	none	none	none	none
SMAP2	ENSG00000084070	0.401523	2243	0.313406	1280	-0.42479	1.28856e-14	0.371058	1158	0.286004	518	-0.440313	1.80232e-06	0.094952	83	0.0901898	29	-0.0777234	1	0.199508	118	0.241372	132	0.306117	0.628391	0.339703	3602	0.281518	1959	-0.315188	2.02359e-10	0.358776	3484	0.289819	1827	-0.360357	2.14792e-13	none	none	none	none	none	none
ZFP69B	ENSG00000187801	0.0131463	162	0.0123715	137	-0.0881939	0.80537	0.00684775	26	0.00731865	23	0.0962866	1	0.00667997	11	0.00810282	4	0.279609	0.989156	0.00543954	3	0.00566629	4	0.0590824	1	0.00910974	202	0.00929975	168	0.0299182	0.938569	0.00960907	199	0.0100511	164	0.065201	0.846268	none	none	none	none	none	none
ZFP69	ENSG00000187815	0.0106561	147	0.011621	116	0.12575	0.750455	0.00595226	23	0.00762376	17	0.358272	0.759255	0.00457689	5	0.0090496	4	0.986715	0.721261	0	0	0.00371541	2	21.8278	0.720397	0.00695221	175	0.00878197	139	0.338396	0.319555	0.00789804	175	0.00982964	137	0.317039	0.338211	none	none	none	none	none	none
EXO5	ENSG00000164002	0.0268923	318	0.0257644	240	-0.0626341	0.805183	0.008902	39	0.01663	43	0.907177	0.0890531	0.0192151	16	0.0125727	9	-0.61675	0.664604	0.00896505	6	0.0146651	8	0.714126	0.863907	0.0167368	379	0.020137	300	0.269288	0.198767	0.0177941	373	0.0212685	292	0.259832	0.19444	none	none	none	none	none	none
ZNF684	ENSG00000117010	0.0497119	495	0.0341847	260	-0.551517	0.000407177	0.0514848	191	0.0229526	59	-1.1862	1.05938e-06	0.0284446	27	0.0182869	8	-0.644702	0.620407	0.0351972	22	0.0330129	19	-0.0940158	1	0.0469575	735	0.0294175	346	-0.687413	1.35325e-07	0.0485574	713	0.0286741	327	-0.774382	1.50081e-09	none	up_DMSO	none	none	none	none
RIMS3	ENSG00000117016	0.0116731	155	0.00719157	88	-0.702044	0.0224545	0.00428639	19	0.00685925	17	0.680146	0.514897	0.00481844	5	0.0146377	8	1.61014	0.456509	0.00413438	3	0.00198387	2	-1.06091	0.939152	0.00717847	182	0.00652491	115	-0.13819	0.708789	0.00759261	179	0.00746391	113	-0.0247571	0.955053	none	none	none	none	none	none
NFYC	ENSG00000066136	0.194485	1497	0.199886	1017	0.043542	0.636543	0.134856	488	0.145163	315	0.113859	0.575344	0.109774	104	0.139912	48	0.37217	0.594699	0.0608799	36	0.0944517	52	0.65814	0.381926	0.147082	2125	0.160369	1432	0.134603	0.065016	0.15881	2089	0.173999	1380	0.143043	0.041869	none	none	none	none	none	none
KCNQ4	ENSG00000117013	0.00118267	16	0.00132891	11	0.168308	0.887971	0.000779664	2	0.000162563	1	-2.26229	0.560449	0	0	0	0	0	1	0	0	0	0	0	1	0.000778781	18	0.000641698	12	-0.279423	0.803376	0.000884733	18	0.000774388	12	-0.192264	0.864645	none	none	none	none	none	none
CITED4	ENSG00000179862	0.793679	2949	0.728561	1929	-0.176382	5.00452e-05	1.10722	2643	1.02521	1319	-0.18048	0.00540122	0.323023	237	0.296668	95	-0.142779	0.755552	0.641338	342	0.625853	323	-0.047603	1	0.865461	6171	0.792746	3666	-0.186223	2.25395e-07	0.895952	5829	0.827258	3343	-0.171664	2.08054e-06	none	none	none	none	none	none
CTPS1	ENSG00000171793	0.258601	1691	0.253594	1134	-0.0319737	0.712513	0.170187	599	0.166512	353	-0.0342107	0.949718	0.277138	210	0.366234	102	0.46987	0.188567	0.133059	81	0.161624	91	0.301683	0.744584	0.20882	2581	0.213183	1680	0.0330863	0.673908	0.219127	2500	0.223844	1589	0.0342521	0.651545	none	none	none	none	none	none
SLFNL1	ENSG00000171790	0.00193016	22	0.00127884	14	-0.594349	0.493704	0.00029516	1	0	0	-18.1714	0.560449	0.0029534	4	0.00114798	1	-1.36458	0.671566	0	0	0	0	0	1	0.00111224	27	0.000616328	15	-0.852058	0.275351	0.00126356	27	0.000743773	15	-0.764935	0.323026	none	none	none	none	none	none
SCMH1	ENSG00000010803	0.0689717	777	0.0650369	511	-0.0876138	0.530722	0.0187541	74	0.0256653	60	0.457619	0.320578	0.123438	121	0.108682	43	-0.194518	0.784579	0.0206663	13	0.0245878	14	0.253505	1	0.0470533	985	0.0466282	628	-0.0134017	0.93938	0.0506432	972	0.0511857	614	0.0157682	0.920994	none	none	none	none	none	none
FOXO6	ENSG00000204060	0.00166923	43	0.000804359	22	-1.05389	0.0488721	0.000440741	4	0.00039895	2	-0.143752	1	0.00117537	2	0.00153426	1	0.384688	1	0.00192218	1	0	0	-20.8757	0.791468	0.00115513	50	0.000561128	25	-1.04208	0.143283	0.00105077	49	0.000677159	25	-0.634155	0.276843	up_DMSO	none	none	none	none	none
EDN2	ENSG00000127129	0.00292279	46	0.00317497	23	0.119579	0.876707	0.00307297	11	0.00308752	5	0.00682367	1	0.00224087	4	0.00896456	4	2.00503	0.620407	0.00274752	2	0	0	-21.3917	0.699106	0.0029075	63	0.00286488	32	-0.0213357	0.983983	0.00292927	61	0.00345728	32	0.23948	0.708884	none	none	none	none	none	none
HIVEP3	ENSG00000127124	0.0291904	313	0.0223323	210	-0.391331	0.0582482	0.0193001	74	0.0188942	47	-0.0309555	1	0.0154659	15	0.0173827	9	0.169947	1	0.0170202	9	0.00301046	2	-2.50931	0.252737	0.022551	411	0.01762	268	-0.359551	0.0553194	0.0233035	402	0.0206409	266	-0.176965	0.395727	none	none	none	none	none	none
GUCA2B	ENSG00000044012	0.216972	1254	0.121354	550	-0.9092	9.5893e-26	0.310921	941	0.152578	302	-1.14563	2.50944e-30	0.0848958	65	0.072575	24	-0.235225	0.828591	0.117726	67	0.0812541	46	-0.561666	0.434881	0.232796	2327	0.12294	922	-1.0027	4.69218e-54	0.248451	2260	0.13156	876	-1.00423	2.53507e-53	none	up_DMSO	none	none	up_DMSO	up_DMSO
GUCA2A	ENSG00000197273	0.000709286	6	2.72534e-05	1	-4.7023	0.188518	0.000136814	1	0.000182542	1	0.416046	1	0	0	0	0	0	1	0	0	0	0	0	1	0.000331382	7	7.44573e-05	2	-2.15418	0.277714	0.000376466	7	8.98536e-05	2	-2.06707	0.282466	none	none	none	none	none	none
FOXJ3	ENSG00000198815	0.125202	1101	0.15015	853	0.280555	0.00123481	0.0691854	255	0.0800447	156	0.218269	0.432209	0.15419	124	0.195449	61	0.372714	0.514066	0.0602654	38	0.0821994	47	0.463808	0.698204	0.0968247	1518	0.116592	1117	0.282534	0.000528267	0.101798	1480	0.123704	1070	0.29727	0.000204674	none	none	none	none	none	none
RIMKLA	ENSG00000177181	0.0187362	247	0.015859	182	-0.242602	0.340904	0.0183541	72	0.0249424	67	0.447264	0.335983	0.00511975	5	0.0075865	5	0.569143	0.860536	0.00989723	6	0.00684297	5	-0.534609	1	0.0164047	330	0.0170441	259	0.0556181	0.840154	0.0172901	324	0.0191534	254	0.149008	0.527844	none	none	none	none	none	none
ZMYND12	ENSG00000066185	0.0230198	269	0.0189937	152	-0.280269	0.263855	0.0304265	111	0.0138228	32	-1.1503	0.000528385	0.0102911	8	0	0	-23.3023	0.0966671	0.0133423	8	0.00575627	3	-1.21828	0.741922	0.0238555	396	0.0140912	187	-0.766599	2.68653e-05	0.0252858	388	0.0158147	184	-0.683922	0.000178044	none	up_DMSO	none	none	none	none
PPCS	ENSG00000127125	0.580235	2663	0.464245	1571	-0.412672	2.91386e-21	0.612562	1810	0.524049	885	-0.29502	3.83012e-05	0.211727	167	0.211339	70	-0.00293578	1	0.266588	158	0.306006	173	0.228737	0.728186	0.525726	4798	0.44606	2699	-0.299172	2.16807e-14	0.560982	4640	0.475021	2526	-0.307296	1.86969e-15	none	none	none	none	none	none
CCDC30	ENSG00000186409	0.0155808	221	0.0190495	139	0.292495	0.311469	0.00337309	14	0.00265654	6	-0.345037	0.873277	0.0504589	42	0.035422	17	-0.521388	0.620407	0.00341467	2	0	0	-21.7058	0.698204	0.0119756	279	0.0109244	162	-0.133302	0.640213	0.0131403	277	0.0131833	162	0.00475264	0.997014	none	none	none	none	none	none
PPIH	ENSG00000171960	0.084008	792	0.0686261	489	-0.303006	0.00933407	0.111625	404	0.117392	280	0.0769161	0.791107	0.035383	28	0.0226361	13	-0.653668	0.576374	0.0305929	20	0.0360857	21	0.242217	1	0.0849532	1244	0.0776346	803	-0.135319	0.205584	0.0923488	1224	0.0862261	782	-0.103451	0.347218	none	none	none	none	none	none
YBX1	ENSG00000065978	2.21936	3730	2.1034	2614	-0.189088	5.46561e-16	2.73875	3978	2.55306	2030	-0.288397	5.2729e-24	0.882386	483	0.864012	183	-0.0455168	0.972966	1.88194	857	1.82889	776	-0.0907262	0.791468	2.2824	9048	2.15368	5603	-0.208397	4.87088e-19	2.33688	8191	2.22084	4827	-0.18652	1.10708e-16	none	none	none	none	none	none
CLDN19	ENSG00000164007	0.00359351	48	0.00115097	16	-1.6443	0.0202709	0.00310864	11	0.00167153	5	-0.896154	0.554349	0	0	0.00137996	1	20.3972	0.620407	0.00126876	1	0	0	-20.2759	0.791468	0.00282164	60	0.00114224	22	-1.30588	0.0247644	0.00303291	59	0.00137844	22	-1.13886	0.0518615	up_DMSO	none	none	none	up_DMSO	none
P3H1	ENSG00000117385	0.11872	1038	0.0982703	653	-0.287752	0.00326337	0.0234524	99	0.0224846	54	-0.0615028	0.999982	0.168277	157	0.178505	73	0.0927241	0.928751	0.0248383	15	0.0364658	21	0.562405	0.791468	0.0724623	1309	0.0654146	801	-0.152761	0.137391	0.0789415	1294	0.0714006	780	-0.150354	0.128719	none	none	none	none	none	none
C1orf50	ENSG00000164008	0.191032	1291	0.13849	655	-0.502968	7.45037e-10	0.274882	875	0.223162	365	-0.339572	0.00299811	0.0565471	47	0.052152	19	-0.11993	0.991882	0.0682415	42	0.139055	79	1.0789	0.00652041	0.199696	2255	0.163614	1118	-0.314327	2.19461e-06	0.21758	2213	0.168692	1039	-0.403555	8.54668e-10	none	none	none	up_Cocktail	none	none
TMEM269	ENSG00000274386	0.000241619	9	0.000146415	4	-0.722734	0.535959	0.000134047	1	0.0004686	1	1.80585	0.743952	0.000537428	1	0.00452133	1	3.07548	0.688569	0	0	0	0	0	1	0.000192809	11	0.000430908	6	1.16038	0.53061	0.00021904	11	0.000520012	6	1.24756	0.498077	none	none	none	none	none	none
SVBP	ENSG00000177868	0.199216	1487	0.192762	969	-0.0523229	0.56668	0.207395	702	0.268894	518	0.42078	0.000124553	0.0402232	39	0.0545247	19	0.449279	0.69244	0.0947154	56	0.107721	61	0.195164	0.955345	0.177023	2284	0.197931	1567	0.176614	0.0077084	0.188221	2228	0.216585	1506	0.223656	0.000476853	none	none	none	none	none	none
ERMAP	ENSG00000164010	0.0488506	529	0.0391308	325	-0.327133	0.0347425	0.0201302	77	0.0196478	40	-0.0353428	1	0.0578554	60	0.0218801	14	-1.42895	0.0124233	0.016389	9	0.0152853	9	-0.101383	1	0.0339207	675	0.0275946	388	-0.302363	0.0407273	0.0363058	666	0.03014	379	-0.272994	0.061884	none	none	up_DMSO	none	none	none
ZNF691	ENSG00000164011	0.0262194	326	0.0296906	254	0.181888	0.413639	0.0181071	71	0.0226426	59	0.32576	0.556476	0.0222218	23	0.022545	8	0.0210659	1	0.00905327	6	0.0195092	11	1.11521	0.687464	0.0205084	426	0.0252096	332	0.301162	0.113691	0.0220669	420	0.0263884	321	0.261149	0.16752	none	none	none	none	none	none
SLC2A1	ENSG00000117394	0.0724411	631	0.084888	519	0.237849	0.066764	0.0125242	51	0.0209818	46	0.750537	0.120891	0.0758163	74	0.13901	55	0.92101	0.0565607	0.0246269	14	0.0226446	13	-0.122504	1	0.0424149	770	0.0548304	633	0.379434	0.000925251	0.0448349	756	0.0614859	620	0.467749	2.40919e-05	none	none	none	none	none	none
FAM183A	ENSG00000186973	0.000541238	6	0.000490325	4	-0.142562	0.956786	0	0	0.000122434	1	16.9017	0.560449	0	0	0	0	0	1	0	0	0	0	0	1	0.000210047	6	0.000258127	5	0.297405	0.893405	0.000238623	6	0.000311503	5	0.384563	0.855486	none	none	none	none	none	none
EBNA1BP2	ENSG00000117395	0.521972	2543	0.503736	1677	-0.06558	0.231395	0.71305	2037	0.66954	1039	-0.125806	0.121893	0.205017	165	0.206732	77	0.0132998	1	0.345066	199	0.347122	183	0.0101432	1	0.553181	4944	0.520078	2976	-0.11503	0.00623532	0.581495	4745	0.555842	2793	-0.0853427	0.04701	none	none	none	none	none	none
CFAP57	ENSG00000243710	0.00390697	49	0.00501333	33	0.360518	0.572863	0.00332752	13	0.000928516	2	-1.84318	0.186218	0.0298375	22	0.0379578	13	0.35316	0.825014	0.00174899	1	0.00210792	1	0.269555	1	0.00553653	85	0.00461969	49	-0.261848	0.581807	0.00605181	84	0.00513907	48	-0.236518	0.615421	none	none	none	none	none	none
TMEM125	ENSG00000179178	0	0	0	0	0	1	0.000495324	1	0	0	-18.9184	0.560449	0	0	0	0	0	1	0	0	0	0	0	1	0.000203174	1	0	0	-17.6325	0.460282	0.000230815	1	0	0	-17.8166	0.453297	none	none	none	none	none	none
C1orf210	ENSG00000253313	0.00322381	51	0.00110225	8	-1.54985	0.0573472	0.00105421	5	0.000110475	1	-3.25504	0.227345	0.000669978	1	0	0	-19.3542	0.620407	0.0034797	2	0.00135787	1	-1.35915	0.923864	0.00215517	59	0.000756584	10	-1.51124	0.0429746	0.00197497	57	0.000632251	9	-1.64423	0.0255469	none	none	none	none	up_DMSO	up_DMSO
TIE1	ENSG00000066056	0.000726488	8	0.00082354	6	0.18097	0.911469	0	0	0	0	0	1	0.00132929	1	0.0031925	2	1.26537	0.774799	0	0	0	0	0	1	0.000390909	9	0.000508701	8	0.380068	0.774088	0.000444091	9	0.00061389	8	0.467245	0.713607	none	none	none	none	none	none
MPL	ENSG00000117400	0	0	0	0	0	1	0.000413933	1	8.09625e-05	1	-2.3543	0.683591	0	0	0	0	0	1	0	0	0	0	0	1	0.000169788	1	2.76928e-05	1	-2.61621	0.552726	0.000192888	1	3.34192e-05	1	-2.52909	0.552263	none	none	none	none	none	none
CDC20	ENSG00000117399	0.00325937	29	0.00279833	17	-0.22036	0.817699	0.00208789	8	0.00130201	5	-0.681872	0.703496	0.00530858	4	0	0	-22.3437	0.375862	0.00202048	1	0.00392891	2	0.960811	1	0.00279847	42	0.00235272	24	-0.250632	0.74141	0.00290431	41	0.00202679	22	-0.519635	0.441229	none	none	none	none	none	none
ELOVL1	ENSG00000066322	0.395317	2174	0.408717	1486	0.0584039	0.358444	0.19006	679	0.239363	466	0.369576	0.00171222	0.238754	197	0.304327	94	0.399536	0.274348	0.119302	71	0.150577	88	0.358951	0.679486	0.265236	3121	0.301801	2134	0.213943	1.73046e-05	0.28509	3050	0.333071	2046	0.260806	6.85587e-08	none	none	none	none	none	none
MED8	ENSG00000159479	0.421262	2318	0.373664	1462	-0.209581	7.9487e-05	0.559906	1713	0.529348	894	-0.105003	0.294666	0.148753	123	0.150163	53	0.0146575	1	0.268608	156	0.254595	137	-0.0878444	1	0.437511	4310	0.396326	2546	-0.174397	0.000104323	0.46049	4154	0.425634	2409	-0.140551	0.00202683	none	none	none	none	none	none
SZT2	ENSG00000198198	0.0751838	795	0.0767165	557	0.0302333	0.850948	0.0183562	70	0.019058	48	0.0546326	1	0.133692	126	0.180503	66	0.467761	0.345624	0.0174722	11	0.0123773	7	-0.501049	0.955014	0.0497591	1002	0.0507001	678	0.0277139	0.858196	0.0541516	991	0.0586246	671	0.117757	0.349273	none	none	none	none	none	none
HYI	ENSG00000178922	0.374325	2001	0.255699	1117	-0.639907	2.06475e-29	0.384835	1200	0.366685	664	-0.0836049	0.556551	0.152624	140	0.151531	62	-0.0111774	1	0.164226	99	0.124325	72	-0.431041	0.483652	0.335302	3440	0.266404	1915	-0.384036	2.27546e-15	0.358576	3341	0.295783	1843	-0.325506	2.8951e-11	none	none	none	none	none	none
PTPRF	ENSG00000142949	0.507943	2374	0.422244	1473	-0.333182	3.79297e-12	0.101878	363	0.115053	227	0.185133	0.417375	0.681044	393	0.632694	150	-0.14491	0.636344	0.126255	73	0.144866	84	0.212111	0.863907	0.309862	3203	0.279233	1934	-0.173335	0.000612926	0.334842	3130	0.307018	1850	-0.146301	0.00408367	none	none	none	none	none	none
KDM4A	ENSG00000066135	0.151398	1255	0.148821	835	-0.0266744	0.816781	0.0852568	312	0.0558381	130	-0.632036	0.00075656	0.092991	82	0.087798	39	-0.0867058	0.999828	0.0576206	33	0.0475982	28	-0.282971	0.932013	0.10825	1682	0.0968912	1032	-0.16826	0.0453475	0.115138	1649	0.107084	1004	-0.110534	0.21001	none	none	none	none	none	none
ST3GAL3	ENSG00000126091	0.0546572	598	0.0497075	429	-0.14055	0.369379	0.0159065	63	0.0113203	31	-0.494018	0.386474	0.100567	89	0.0817022	37	-0.313527	0.620407	0.00736757	4	0.015177	9	1.04827	0.787115	0.0368626	754	0.0321187	506	-0.202187	0.151122	0.0408754	750	0.0356219	497	-0.20228	0.134571	none	none	none	none	none	none
ARTN	ENSG00000117407	0.00195197	24	0.00230037	21	0.237186	0.783383	0.00154584	4	0.00230982	4	0.579937	0.842784	0.00246631	2	0.00465006	2	0.916468	0.864563	0.00146767	1	0	0	-20.4862	0.791468	0.00176955	31	0.00201652	27	0.188662	0.826211	0.00181062	30	0.0024335	27	0.426996	0.57988	none	none	none	none	none	none
IPO13	ENSG00000117408	0.0978145	940	0.0928794	650	-0.0783049	0.514206	0.0412175	156	0.046534	124	0.178888	0.617223	0.056286	53	0.0768296	30	0.46387	0.620407	0.0393122	23	0.0470451	27	0.264682	0.992698	0.0641891	1172	0.0684421	831	0.0956575	0.420376	0.0675735	1149	0.0728666	804	0.112662	0.306112	none	none	none	none	none	none
DPH2	ENSG00000132768	0.0840674	835	0.0989398	669	0.245897	0.0209779	0.0630219	247	0.0880311	221	0.500426	0.00941615	0.0525274	60	0.103214	40	1.01153	0.118346	0.0351348	21	0.0553435	33	0.670202	0.588634	0.0669894	1163	0.0879331	963	0.407776	6.12114e-06	0.0713231	1142	0.094672	930	0.425642	1.4798e-06	none	none	none	none	none	none
ATP6V0B	ENSG00000117410	1.25713	3488	1.25474	2418	-0.00482063	0.922536	1.00793	2521	1.28533	1571	0.588257	7.68936e-29	0.99146	501	0.97477	183	-0.0384733	0.990648	0.624515	337	0.845162	414	0.614972	6.64492e-05	1.05737	6847	1.18226	4586	0.267622	1.95636e-19	1.11626	6510	1.25197	4172	0.282289	3.31373e-23	none	none	none	none	none	none
B4GALT2	ENSG00000117411	0.139563	1188	0.124703	788	-0.173378	0.0531062	0.0802734	315	0.088736	230	0.150789	0.560449	0.090672	95	0.0750992	34	-0.283247	0.687139	0.062499	39	0.0628707	38	0.00882489	1	0.102007	1637	0.0995452	1090	-0.0370473	0.723037	0.107382	1598	0.107129	1052	-0.0035886	0.982089	none	none	none	none	none	none
CCDC24	ENSG00000159214	0.0340396	397	0.0264498	227	-0.36946	0.0521534	0.0272912	105	0.0250296	64	-0.126436	0.853066	0.0178163	26	0.0223673	12	0.331484	0.845148	0.0131611	7	0.00908703	5	-0.53734	0.991962	0.0274413	535	0.0228029	308	-0.270491	0.122529	0.0293841	528	0.0256391	303	-0.199405	0.267319	none	none	none	none	none	none
SLC6A9	ENSG00000196517	0.0786124	676	0.0846847	501	0.111785	0.416109	0.0154957	60	0.0320966	67	1.06257	0.00387696	0.100012	85	0.0630322	25	-0.693057	0.276576	0.00718308	5	0.027259	16	1.93858	0.168046	0.0459232	826	0.0558705	609	0.290102	0.0115362	0.0511937	821	0.0617869	593	0.279048	0.0133845	none	up_Cocktail	none	none	none	none
DMAP1	ENSG00000178028	0.145493	1220	0.103717	662	-0.51906	1.89945e-09	0.12636	472	0.11641	277	-0.125646	0.560449	0.142486	123	0.138263	55	-0.0465281	1	0.0546072	35	0.0507836	31	-0.107513	1	0.126514	1850	0.100563	1025	-0.350279	2.61886e-06	0.136297	1815	0.110856	994	-0.316797	2.35891e-05	none	none	none	none	none	none
ERI3	ENSG00000117419	0.215328	1573	0.191839	1015	-0.18416	0.0106079	0.252065	865	0.243248	498	-0.057987	0.760217	0.0594773	58	0.0572765	27	-0.0559991	1	0.0910703	52	0.112038	64	0.31431	0.791468	0.20274	2548	0.189617	1604	-0.106322	0.115403	0.217933	2496	0.205659	1540	-0.0927972	0.169653	none	none	none	none	none	none
RNF220	ENSG00000187147	0.222359	1633	0.253098	1202	0.209855	0.00158231	0.173509	608	0.190185	406	0.14479	0.403299	0.0959336	91	0.157937	57	0.764908	0.123431	0.0918791	56	0.134731	74	0.583766	0.310219	0.176332	2388	0.20696	1739	0.253856	2.39212e-05	0.187821	2332	0.221895	1665	0.265935	5.9119e-06	none	none	none	none	none	none
TMEM53	ENSG00000126106	0.136989	1148	0.123949	734	-0.153925	0.123313	0.138217	480	0.1513	318	0.140147	0.497245	0.0891647	73	0.0681237	30	-0.403693	0.607371	0.0600918	36	0.0690884	39	0.207833	1	0.124363	1737	0.12136	1121	-0.0374806	0.715286	0.133107	1701	0.132168	1082	-0.0109027	0.922886	none	none	none	none	none	none
ARMH1	ENSG00000198520	0.00837582	132	0.00870063	73	0.0551248	0.910507	0.00292806	10	0.00521719	11	0.834981	0.51726	0.0121666	15	0.0189306	5	0.642693	0.800451	0.00169074	1	0.00559961	3	1.7305	0.791468	0.00565141	158	0.00744399	92	0.398761	0.291871	0.00619025	157	0.00782538	89	0.339343	0.36296	none	none	none	none	none	none
KIF2C	ENSG00000142945	0.0020685	23	0.000586573	8	-1.81927	0.0274937	0	0	0.000213563	1	17.7045	0.560449	0.00364555	4	0	0	-21.8003	0.339383	0.00437047	3	0	0	-22.0625	0.539724	0.00162499	30	0.000331746	9	-2.29321	0.0077084	0.00125147	27	0.000400344	9	-1.64493	0.0314913	up_DMSO	none	none	none	up_DMSO	up_DMSO
RPS8	ENSG00000142937	3.54207	3779	3.49057	2684	-0.0765663	0.00115114	4.40063	4028	4.30419	2094	-0.140945	2.15122e-16	1.58261	638	1.4285	236	-0.285876	0.188805	3.27777	1094	3.6338	1013	0.530481	2.98189e-12	3.70195	9539	3.69944	6027	-0.0037327	0.924829	3.75967	8445	3.71302	5014	-0.0689625	0.0114183	none	none	none	none	none	none
BEST4	ENSG00000142959	0.000942445	12	0.00061754	9	-0.610109	0.685774	0.000374475	1	0	0	-18.5148	0.560449	0	0	0.0030513	2	21.5432	0.503732	0	0	0	0	0	1	0.000519353	13	0.000411413	11	-0.336205	0.813307	0.00059001	13	0.000496485	11	-0.249055	0.859205	none	none	none	none	none	none
PLK3	ENSG00000173846	0.0366284	391	0.0524642	389	0.529876	0.00038128	0.019505	77	0.0304979	88	0.652828	0.0599998	0.0557633	58	0.102876	37	0.917955	0.174725	0.0192656	12	0.0152183	10	-0.343149	1	0.029094	538	0.0408661	524	0.498725	0.000144033	0.0304311	526	0.0461696	514	0.612821	1.82324e-06	none	none	none	none	none	none
TCTEX1D4	ENSG00000188396	0.00260377	35	0.00647377	31	1.3168	0.0305911	0.00405999	16	0.00395835	8	-0.036648	1	0.000646301	1	0.00108644	1	0.749645	0.959428	0	0	0.00296315	2	21.5008	0.698204	0.00272881	52	0.00476633	42	0.806078	0.102262	0.00310006	52	0.00513919	40	0.730718	0.141728	up_Cocktail	none	none	none	none	none
BTBD19	ENSG00000222009	0.0136254	180	0.013308	129	-0.0342272	0.930239	0.00649784	25	0.0047308	15	-0.459153	0.640108	0.0139123	15	0.0141007	6	0.0195481	1	0.0032559	2	0.00555422	4	0.772188	0.994723	0.0094835	222	0.00908175	154	-0.0627385	0.856723	0.0103307	220	0.00981118	150	-0.0748218	0.8172	none	none	none	none	none	none
PTCH2	ENSG00000117425	0.00832607	158	0.00948898	89	0.189457	0.632396	0.00107239	5	0.00205561	5	0.939456	0.671258	0.0171923	16	0.00203744	1	-3.08788	0.0688913	0.00909884	5	0.00327006	2	-1.48057	0.782463	0.00617008	184	0.00554123	97	-0.155537	0.711317	0.00577163	179	0.00601087	95	0.0587671	0.893511	none	none	none	none	none	none
EIF2B3	ENSG00000070785	0.277004	1832	0.284658	1242	0.0451055	0.56677	0.388345	1236	0.350735	631	-0.175753	0.097019	0.127511	107	0.0892392	37	-0.542984	0.32777	0.197317	113	0.187746	105	-0.0788616	1	0.300876	3288	0.281748	2015	-0.109234	0.0582843	0.314965	3175	0.301185	1910	-0.0749906	0.217351	none	none	none	none	none	none
HECTD3	ENSG00000126107	0.136818	1190	0.134442	827	-0.0270266	0.813834	0.0519837	205	0.0743662	171	0.532904	0.0176392	0.125736	117	0.142801	56	0.196194	0.774189	0.0386131	25	0.0548086	33	0.517088	0.738325	0.0893511	1537	0.100629	1087	0.179752	0.0362211	0.096254	1512	0.110104	1054	0.204109	0.0132126	none	none	none	none	none	none
UROD	ENSG00000126088	0.412767	2264	0.338547	1411	-0.342856	2.24605e-11	0.510802	1556	0.43124	778	-0.306154	8.50932e-05	0.226959	189	0.18604	61	-0.317356	0.524048	0.278861	157	0.187793	104	-0.638646	0.0320933	0.421712	4166	0.33747	2354	-0.386099	5.68803e-19	0.441147	4009	0.368421	2250	-0.315893	3.78636e-13	none	none	none	none	none	none
ZSWIM5	ENSG00000162415	0.00430438	68	0.00376335	40	-0.194176	0.756211	0.000571387	2	0.00121872	6	1.09329	0.596966	0.00435918	4	0.00141635	1	-1.62401	0.620407	0.000895461	1	0.00142443	1	0.670067	1	0.00236942	75	0.00238524	48	0.00961039	0.996099	0.00256995	74	0.00258392	47	0.00782809	0.999166	none	none	none	none	none	none
HPDL	ENSG00000186603	0.00397788	53	0.00189014	30	-1.07501	0.0392973	0.00478847	22	0.00527641	18	0.140346	0.985738	0	0	0.00626154	1	22.5826	0.620407	0.00375661	2	0.00234814	1	-0.678931	1	0.00395778	77	0.00332609	50	-0.251318	0.657004	0.00398515	75	0.00352832	49	-0.175983	0.755691	up_DMSO	none	none	none	none	none
MUTYH	ENSG00000132781	0.0349813	383	0.0442489	314	0.345788	0.0543273	0.0412847	158	0.0513478	124	0.32201	0.307285	0.0230116	26	0.0300468	15	0.389948	0.800361	0.0150567	9	0.0328887	19	1.1401	0.435593	0.0341995	576	0.0440832	472	0.37343	0.0081618	0.0368039	567	0.0463981	453	0.341175	0.0154734	none	none	none	none	none	none
TOE1	ENSG00000132773	0.0460435	503	0.0420134	313	-0.135077	0.461795	0.0446838	179	0.0392999	96	-0.189137	0.596187	0.0299814	30	0.0280471	12	-0.0976162	1	0.0175371	11	0.0206675	11	0.239217	1	0.0407553	723	0.0367912	432	-0.150506	0.33558	0.043914	712	0.0401252	421	-0.132926	0.389766	none	none	none	none	none	none
TESK2	ENSG00000070759	0.0391469	444	0.0465075	326	0.253912	0.133716	0.024671	101	0.0370186	73	0.594387	0.0929343	0.0313681	28	0.0367988	16	0.2343	0.928169	0.0156138	9	0.0219415	12	0.495418	0.923924	0.0297533	582	0.03861	427	0.382354	0.00912493	0.0316769	573	0.0420568	415	0.416441	0.00349156	none	none	none	none	none	none
CCDC163	ENSG00000280670	0.00632804	80	0.00415801	39	-0.607432	0.181722	0.00286555	11	0.00116157	5	-1.30396	0.354131	0.00989569	9	0.00668751	2	-0.567648	0.86988	0	0	0.00209604	1	21.0008	0.791468	0.00444243	100	0.00289506	47	-0.618874	0.158373	0.00504681	100	0.00306028	46	-0.723145	0.0724779	none	none	none	none	none	none
MMACHC	ENSG00000132763	0.0822764	753	0.0902782	523	0.139753	0.299523	0.0593108	222	0.0520072	114	-0.194901	0.560449	0.0402594	40	0.0169546	7	-1.26454	0.19535	0.0450835	27	0.0449088	24	-0.00572703	1	0.0649578	1042	0.0660722	668	0.0253509	0.866218	0.0676617	1015	0.0704483	644	0.0602587	0.644805	none	none	none	none	none	none
PRDX1	ENSG00000117450	2.48632	3779	2.39792	2667	-0.139686	6.55197e-11	3.20366	4016	3.17646	2089	-0.0409226	0.238094	1.44768	620	1.40958	229	-0.0722924	0.813781	2.64622	1046	2.5175	920	-0.200902	0.111414	2.71457	9461	2.63966	5905	-0.116039	1.70471e-07	2.72386	8415	2.66492	4985	-0.0911934	5.39626e-05	none	none	none	none	none	none
AKR1A1	ENSG00000117448	0.912086	3173	0.716388	1950	-0.508541	8.15155e-43	1.14429	2777	0.970441	1317	-0.384834	1.55341e-12	0.469446	332	0.414447	121	-0.22236	0.509399	0.597306	331	0.498746	268	-0.337723	0.18568	0.933349	6613	0.752231	3656	-0.460021	4.52088e-46	0.979066	6282	0.804648	3388	-0.42732	1.03709e-40	none	none	none	none	none	none
NASP	ENSG00000132780	0.30164	1899	0.299445	1270	-0.0122005	0.897486	0.404038	1270	0.341999	611	-0.288025	0.00177223	0.219613	173	0.256206	87	0.249781	0.620407	0.223029	131	0.224832	118	0.0129598	1	0.327504	3473	0.299245	2086	-0.151631	0.00458146	0.341717	3342	0.314632	1968	-0.139741	0.00917182	none	none	none	none	none	none
CCDC17	ENSG00000159588	0.0180382	217	0.0140856	132	-0.359692	0.186735	0.002597	10	0.00247661	5	-0.0685656	1	0.040824	40	0.031849	15	-0.364683	0.736038	0	0	0.0014129	1	20.4312	0.791468	0.0114122	267	0.0087529	153	-0.384665	0.118763	0.0129648	267	0.0102707	152	-0.338017	0.174494	none	none	none	none	none	none
GPBP1L1	ENSG00000159592	0.500558	2469	0.475131	1616	-0.0950377	0.06587	0.234764	832	0.274571	546	0.255905	0.0246505	0.407705	298	0.398793	121	-0.038746	1	0.218051	127	0.262788	147	0.302799	0.604653	0.35009	3726	0.366667	2430	0.0794144	0.123766	0.368054	3599	0.388147	2283	0.0920924	0.0573801	none	none	none	none	none	none
TMEM69	ENSG00000159596	0.145728	1194	0.163721	915	0.181283	0.0357341	0.1308	482	0.138843	300	0.0920253	0.691016	0.0914342	87	0.0998035	41	0.13249	0.928821	0.0906873	52	0.0728205	42	-0.329619	0.791468	0.128562	1815	0.136723	1298	0.094805	0.264872	0.133715	1763	0.149937	1256	0.17717	0.0176392	none	none	none	none	none	none
IPP	ENSG00000197429	0.133881	1149	0.0900779	623	-0.603897	6.78e-12	0.0745552	283	0.0644705	147	-0.217028	0.425596	0.0876671	81	0.0650629	31	-0.446714	0.531172	0.048051	30	0.0450186	26	-0.09625	1	0.0954796	1543	0.0724581	827	-0.414885	8.15601e-07	0.101932	1513	0.0781321	801	-0.401049	1.37404e-06	none	none	none	none	none	none
MAST2	ENSG00000086015	0.103364	958	0.10788	709	0.0650066	0.59013	0.0295144	125	0.0514591	134	0.817944	0.00165738	0.119899	111	0.128495	58	0.106223	0.934701	0.027248	17	0.0501332	30	0.89623	0.400637	0.0653122	1211	0.079626	931	0.296336	0.00144405	0.0704908	1194	0.0857245	901	0.293406	0.00122804	none	none	none	none	none	none
PIK3R3	ENSG00000117461	0.0118467	156	0.0139542	129	0.237734	0.471156	0.00518137	20	0.00517091	10	-0.0029232	1	0.00419862	7	0.0225526	10	2.43857	0.166332	0.00657584	4	0.00341688	2	-0.946775	0.924758	0.00785453	187	0.0095362	151	0.281105	0.381946	0.00802849	183	0.0108016	149	0.430043	0.145209	none	none	none	none	none	none
TSPAN1	ENSG00000117472	0.020636	218	0.0210588	164	0.0295638	0.932831	0.0162746	62	0.0184236	41	0.18049	0.823133	0.00622819	8	0.0104015	4	0.742916	0.805843	0.00542013	3	0.0046086	3	-0.234586	1	0.0158438	291	0.016853	212	0.0898233	0.738218	0.0172619	288	0.0193849	209	0.168884	0.484928	none	none	none	none	none	none
POMGNT1	ENSG00000085998	0.197954	1498	0.192793	995	-0.0419591	0.646422	0.0743849	292	0.0952119	228	0.371368	0.0566023	0.203202	179	0.268359	90	0.450096	0.215255	0.0679422	39	0.0840879	46	0.319383	0.804992	0.132129	2008	0.144233	1359	0.135391	0.068607	0.140861	1969	0.15667	1313	0.165141	0.0172907	none	none	none	none	none	none
LURAP1	ENSG00000171357	0.000553091	11	0.000667431	16	0.271182	0.81263	0.000762215	4	0.000300869	2	-1.34139	0.633976	0.000845169	1	0.00286902	2	1.7647	0.66387	0	0	0	0	0	1	0.000596578	16	0.00052802	20	-0.176166	0.876959	0.000677741	16	0.000637205	20	-0.0890064	0.93782	none	none	none	none	none	none
RAD54L	ENSG00000085999	0.000255263	8	0.000818575	7	1.68153	0.324917	0.000134129	1	0.000907029	2	2.75807	0.560449	0	0	0	0	0	1	0	0	0	0	0	1	0.000154081	9	0.000671263	9	2.12355	0.205584	0.000175044	9	0.000810067	9	2.21078	0.187394	none	none	none	none	none	none
LRRC41	ENSG00000132128	0.21626	1566	0.205149	1034	-0.0843879	0.290629	0.0992032	374	0.104793	254	0.083181	0.77133	0.192178	159	0.161164	61	-0.276942	0.614169	0.087111	51	0.0843498	48	-0.0484903	1	0.150805	2150	0.14812	1397	-0.0279068	0.754049	0.15947	2099	0.161306	1349	0.0178705	0.842207	none	none	none	none	none	none
UQCRH	ENSG00000173660	1.6424	3631	1.66767	2550	0.0450814	0.163413	2.16947	3818	2.27959	1999	0.178138	1.91684e-07	0.515574	334	0.502193	136	-0.0484052	0.986176	1.29837	642	1.5577	662	0.492861	8.96525e-05	1.72502	8425	1.80502	5347	0.139257	2.30504e-07	1.78307	7783	1.85616	4685	0.125852	1.00446e-06	none	none	none	none	none	none
NSUN4	ENSG00000117481	0.144065	1242	0.141558	848	-0.0271768	0.80642	0.0840078	325	0.0818453	195	-0.039205	0.976839	0.109433	105	0.197432	67	0.916411	0.0258114	0.0487244	30	0.0496343	30	0.0273575	1	0.105174	1702	0.107929	1140	0.0393265	0.697074	0.112854	1672	0.119983	1110	0.0936187	0.283654	none	none	none	none	none	none
FAAH	ENSG00000117480	0.0765662	784	0.0847442	583	0.152386	0.239316	0.0177637	68	0.0262999	66	0.572305	0.182722	0.141097	128	0.214132	75	0.65606	0.111031	0.0181956	11	0.0312427	19	0.789382	0.698204	0.0507462	991	0.0614829	743	0.284703	0.00897443	0.0551746	980	0.067736	724	0.305071	0.00395124	none	none	none	none	none	none
MKNK1	ENSG00000079277	0.14596	1232	0.152202	863	0.0650356	0.516241	0.0885137	324	0.120405	261	0.467324	0.00602795	0.208522	176	0.268555	86	0.410042	0.32026	0.0754641	45	0.0856568	53	0.190227	0.992698	0.119083	1777	0.135226	1263	0.195303	0.011312	0.125017	1732	0.145476	1210	0.233751	0.00170896	none	none	none	none	none	none
MOB3C	ENSG00000142961	0.0092288	150	0.0119618	107	0.376197	0.306903	0.00661247	28	0.00457643	12	-0.532437	0.569459	0.0118768	13	0.00966369	5	-0.299105	0.945478	0.00690881	4	0.00791246	5	0.196414	1	0.00809487	195	0.00863709	129	0.0939301	0.810419	0.00825623	191	0.00878693	124	0.0902602	0.81007	none	none	none	none	none	none
ATPAF1	ENSG00000123472	0.314893	1926	0.258925	1179	-0.324631	1.60994e-08	0.268583	916	0.23636	482	-0.208605	0.0822792	0.104531	95	0.0748942	30	-0.502703	0.455168	0.132073	79	0.131322	71	-0.00878798	1	0.256759	3016	0.220955	1762	-0.243519	5.5561e-06	0.273723	2937	0.239489	1691	-0.218502	4.09287e-05	none	none	none	none	none	none
TEX38	ENSG00000186118	0.000623875	6	0.000622059	5	-0.00420701	1	0	0	0	0	0	1	0.000801187	1	0.00394192	2	2.30095	0.620407	0	0	0	0	0	1	0.000307795	7	0.000453995	7	0.560811	0.680858	0.000349669	7	0.000547872	7	0.647989	0.623824	none	none	none	none	none	none
EFCAB14	ENSG00000159658	0.307482	1935	0.290237	1247	-0.0963286	0.143016	0.111344	414	0.132374	281	0.265084	0.140345	0.168161	163	0.27002	96	0.759384	0.0137867	0.132963	79	0.128585	70	-0.051519	1	0.194708	2591	0.20762	1694	0.102259	0.114097	0.203109	2512	0.223963	1624	0.156588	0.007249	none	none	none	none	none	none
CYP4A11	ENSG00000187048	0.0603458	513	0.0329546	261	-0.892684	2.75943e-10	0.00549699	27	0.00625395	20	0.186674	0.921597	0.0658866	68	0.0526876	22	-0.332136	0.684683	0.0343923	20	0.000725304	1	-5.59171	0.00103914	0.0351938	628	0.0191986	304	-0.885911	2.67006e-11	0.0353029	608	0.0230186	303	-0.625894	2.42057e-06	none	none	none	up_DMSO	none	none
CYP4X1	ENSG00000186377	0.00215826	51	0.00118578	21	-0.864735	0.266411	0.0015724	6	0.000884957	2	-0.829789	0.741176	0.00670573	6	0.0024488	1	-1.45639	0.620407	0.00180417	1	0	0	-20.7842	0.791468	0.00224833	64	0.000937262	24	-1.26327	0.0628372	0.00230876	63	0.00113107	24	-1.03028	0.129429	none	none	none	none	none	none
CYP4Z1	ENSG00000186160	8.96686e-05	4	6.28e-05	2	-0.513851	0.793511	0	0	0	0	0	1	0	0	0	0	0	1	0	0	0	0	0	1	3.47991e-05	4	2.76968e-05	2	-0.329323	0.876464	3.95334e-05	4	3.3424e-05	2	-0.242186	0.908064	none	none	none	none	none	none
CYP4A22	ENSG00000162365	0.0148176	226	0.00431717	60	-1.78674	2.12913e-12	0.000740527	4	0.000513331	2	-0.528825	0.910044	0.0141951	20	0.00464933	3	-1.6172	0.194738	0.00537197	4	0.00252148	1	-1.09324	0.922426	0.00786123	254	0.00272353	66	-1.53299	4.42637e-08	0.00819989	250	0.00276531	65	-1.57209	1.13394e-10	up_DMSO	none	none	none	up_DMSO	up_DMSO
PDZK1IP1	ENSG00000162366	0.0774404	609	0.0289084	181	-1.45692	1.8463e-23	0.0620848	221	0.0273095	54	-1.21011	1.92128e-07	0.0429677	36	0.010776	5	-2.01876	0.017274	0.0249033	16	0.00945529	7	-1.40832	0.355036	0.0620243	882	0.0242019	247	-1.38519	5.59045e-30	0.0670745	866	0.0272512	240	-1.3284	2.78411e-27	up_DMSO	up_DMSO	up_DMSO	none	up_DMSO	up_DMSO
TAL1	ENSG00000162367	0	0	0	0	0	1	0	0	0	0	0	1	0	0	0	0	0	1	0	0	0	0	0	1	0	0	0	0	0	1	0	0	0	0	0	1	none	none	none	none	none	none
STIL	ENSG00000123473	0.0074537	104	0.00856489	84	0.201281	0.619397	0.00106053	4	0.00187006	3	0.818884	0.765196	0.00750369	9	0.0144562	7	0.951042	0.620407	0.00261632	3	0.00137829	1	-0.925546	1	0.00425612	120	0.00531203	95	0.320485	0.409671	0.00447921	117	0.00612545	94	0.452758	0.219627	none	none	none	none	none	none
CMPK1	ENSG00000162368	0.938945	3188	0.945606	2191	0.0157461	0.744944	1.08636	2697	1.08103	1404	-0.0116311	0.994838	0.499237	345	0.456296	132	-0.163188	0.620407	0.808508	440	0.750133	388	-0.15564	0.729874	0.947746	6670	0.936131	4115	-0.027464	0.501753	0.966689	6230	0.97459	3727	0.0183561	0.658283	none	none	none	none	none	none
FOXE3	ENSG00000186790	8.66749e-05	3	0.000121387	2	0.485951	0.826931	0	0	0	0	0	1	0	0	0	0	0	1	0	0	0	0	0	1	3.36373e-05	3	5.35357e-05	2	0.670439	0.767022	3.82136e-05	3	6.46059e-05	2	0.757584	0.732869	none	none	none	none	none	none
FOXD2	ENSG00000186564	0.0022309	27	0.00218954	34	-0.0270261	0.983792	0.00126079	9	0.0007905	3	-0.673835	0.758397	0.00148045	2	0.00401745	1	1.44207	0.827288	0	0	0.00288753	2	21.4635	0.698204	0.0015043	38	0.00191391	40	0.347728	0.622015	0.00170895	38	0.00171258	38	0.00306327	1	none	none	none	none	none	none
TRABD2B	ENSG00000269113	0.0331446	332	0.025087	193	-0.407675	0.0301058	0.0112396	41	0.0140928	32	0.328422	0.649702	0.0310547	28	0.032766	15	0.0786294	1	0.00490683	4	0.0134497	8	1.46088	0.623318	0.0206066	405	0.0196824	248	-0.0668705	0.776891	0.0227425	401	0.0209712	240	-0.118266	0.575585	none	none	none	none	none	none
SLC5A9	ENSG00000117834	0.0369455	470	0.0107874	167	-1.79499	3.51687e-26	0.00378524	15	0.000377716	1	-3.32747	0.0168231	0.0613092	68	0.0663441	30	0.117535	0.976445	0.00663617	4	0.00145555	1	-2.19252	0.698204	0.0217112	557	0.00815974	199	-1.42165	3.27047e-18	0.0237622	553	0.00954604	198	-1.32598	1.04614e-16	up_DMSO	up_DMSO	none	none	up_DMSO	up_DMSO
SPATA6	ENSG00000132122	0.0374629	364	0.0193021	173	-0.969866	4.80858e-08	0.0280452	103	0.0228204	50	-0.301216	0.539181	0.0175353	20	0.0254614	11	0.543794	0.749091	0.00912637	5	0.0132288	8	0.538529	0.979364	0.0285729	492	0.0197456	242	-0.539512	0.00107367	0.0312186	487	0.0210931	234	-0.572967	0.000419166	none	none	none	none	none	none
ELAVL4	ENSG00000162374	0	0	2.06673e-05	1	14.3351	0.449957	0	0	0.00103281	1	19.9789	0.560449	0	0	0	0	0	1	0	0	0	0	0	1	0	0	0.000362383	2	18.4674	0.455496	0	0	0.000437317	2	18.7386	0.447884	none	none	none	none	none	none
DMRTA2	ENSG00000142700	7.50177e-05	2	0.000481022	9	2.68108	0.0703964	0.000259912	1	0	0	-17.9879	0.560449	0	0	0	0	0	1	0.00154489	1	0	0	-20.5602	0.791468	0.000320734	4	0.000212146	9	-0.596394	0.753483	0.00015419	3	0.000256014	9	0.731582	0.643547	none	none	none	none	none	none
FAF1	ENSG00000185104	0.229299	1637	0.198983	1010	-0.227234	0.00107181	0.184866	664	0.174357	390	-0.0922416	0.607561	0.109804	106	0.0848998	38	-0.389361	0.569164	0.0893569	54	0.0939205	58	0.0752022	1	0.184519	2461	0.167358	1496	-0.15357	0.0176124	0.197465	2407	0.182544	1438	-0.124462	0.0585841	none	none	none	none	none	none
CDKN2C	ENSG00000123080	0.0136484	160	0.00481266	58	-1.51021	1.71303e-06	0.00715334	27	0.00364733	10	-0.974309	0.23714	0.00670864	6	0.00407392	2	-0.721506	0.844437	0.00361668	2	0	0	-21.7888	0.698204	0.00921398	195	0.00355575	70	-1.37776	2.49502e-06	0.00997548	193	0.00429101	70	-1.22117	2.54205e-05	up_DMSO	none	none	none	up_DMSO	up_DMSO
RNF11	ENSG00000123091	0.455621	2362	0.478493	1614	0.0884406	0.097857	0.297492	1020	0.325631	628	0.151738	0.205664	0.194021	166	0.263973	82	0.496563	0.219581	0.219996	127	0.269936	156	0.332637	0.507201	0.341097	3675	0.380694	2480	0.188732	3.25358e-05	0.357573	3548	0.403597	2324	0.209983	2.01175e-06	none	none	none	none	none	none
TTC39A	ENSG00000085831	0.0382371	440	0.0240231	215	-0.68086	8.79814e-05	0.0252936	97	0.0171565	48	-0.565907	0.15585	0.027711	30	0.0226707	12	-0.293279	0.869883	0.014152	10	0.0102494	7	-0.468295	0.99046	0.0291807	577	0.0192526	282	-0.607148	8.75813e-05	0.0312253	567	0.0211144	275	-0.571818	0.00021226	none	none	none	none	none	none
EPS15	ENSG00000085832	0.389976	2200	0.421611	1536	0.136888	0.0108318	0.242319	846	0.268078	511	0.165121	0.219884	0.274207	222	0.335878	106	0.339417	0.364957	0.178345	106	0.227993	125	0.39134	0.443962	0.294575	3374	0.332013	2278	0.201015	3.48726e-05	0.310388	3268	0.353522	2153	0.22056	2.86766e-06	none	none	none	none	none	none
OSBPL9	ENSG00000117859	0.62361	2714	0.708826	1962	0.253034	9.06375e-10	0.637227	1871	0.658547	1022	0.0645076	0.560449	0.518072	346	0.652607	159	0.43952	0.0551932	0.440853	249	0.485165	257	0.172598	0.791468	0.59866	5180	0.650743	3400	0.161812	2.01009e-05	0.620129	4931	0.684981	3143	0.195334	1.09151e-07	none	none	none	none	none	none
NRDC	ENSG00000078618	0.574749	2701	0.503107	1680	-0.248367	7.96674e-08	0.458734	1421	0.35593	621	-0.445241	5.52095e-08	0.451207	323	0.462716	128	0.0452707	1	0.265352	156	0.298919	161	0.1972	0.791468	0.479982	4601	0.415938	2590	-0.25625	8.0558e-10	0.509182	4445	0.440135	2429	-0.263969	1.4258e-10	none	none	none	none	none	none
RAB3B	ENSG00000169213	0.122067	919	0.0999709	579	-0.304333	0.00143014	0.0320646	127	0.0430636	115	0.433472	0.149334	0.0663942	65	0.136306	50	1.08901	0.0179548	0.0429214	26	0.0354013	22	-0.283355	0.980656	0.0711078	1137	0.071098	766	-0.000204901	1	0.0749425	1111	0.0784795	744	0.0691149	0.524846	none	none	up_Cocktail	none	none	none
TXNDC12	ENSG00000117862	0.26036	1577	0.200305	861	-0.423289	2.10875e-09	0.157655	520	0.15696	266	-0.00688498	1	0.120258	88	0.0259775	11	-2.27963	1.6814e-06	0.0647851	37	0.0961458	54	0.592487	0.465203	0.183326	2222	0.159687	1192	-0.216703	0.00131668	0.199453	2185	0.172826	1138	-0.226532	0.000710048	none	none	up_DMSO	none	none	none
KTI12	ENSG00000198841	0.0565518	608	0.0462068	411	-0.298994	0.0343912	0.044955	184	0.0495092	122	0.142526	0.712852	0.0183829	19	0.0238103	10	0.377152	0.853171	0.0214923	15	0.0398114	23	0.902643	0.502102	0.0444675	826	0.0452198	566	0.024751	0.891439	0.0475932	811	0.0463382	543	-0.039467	0.809255	none	none	none	none	none	none
BTF3L4	ENSG00000134717	0.634878	2764	0.59512	1812	-0.124901	0.00718858	0.787867	2190	0.866847	1255	0.202565	0.00229345	0.277097	217	0.25298	86	-0.149533	0.754184	0.336686	193	0.395431	214	0.276977	0.530175	0.632594	5364	0.638254	3367	0.0173678	0.74141	0.672852	5171	0.688465	3153	0.0456309	0.312037	none	none	none	none	none	none
ZFYVE9	ENSG00000157077	0.143566	1206	0.12315	757	-0.236353	0.00756095	0.0519726	188	0.0472891	118	-0.13965	0.711002	0.115413	96	0.128197	47	0.160973	0.870887	0.0360447	21	0.0406131	24	0.175477	1	0.0908118	1511	0.0832895	946	-0.130249	0.170225	0.0982627	1490	0.0921142	922	-0.0977267	0.311175	none	none	none	none	none	none
CC2D1B	ENSG00000154222	0.132291	1166	0.133909	812	0.0187336	0.88168	0.0588185	224	0.0780255	180	0.421689	0.0570035	0.0878149	87	0.176223	64	1.07004	0.0105349	0.0633318	38	0.0601196	37	-0.0774351	1	0.0902496	1515	0.104079	1093	0.215825	0.0105164	0.0939117	1477	0.113169	1056	0.283233	0.000409462	none	none	up_Cocktail	none	none	none
ORC1	ENSG00000085840	0.00184923	24	0.000877936	13	-1.07544	0.222201	0.000504795	3	0	0	-18.9457	0.268656	0.00366677	2	0	0	-21.8087	0.520502	0.00324613	2	0	0	-21.6326	0.698204	0.00161404	31	0.000387198	13	-2.06042	0.0193139	0.001392	29	0.000467263	13	-1.57552	0.0571297	none	none	none	none	up_DMSO	none
PRPF38A	ENSG00000134748	0.158225	1290	0.172839	938	0.138281	0.114858	0.168119	595	0.162538	356	-0.0528403	0.852132	0.080165	76	0.11298	42	0.519078	0.46106	0.08238	47	0.0756099	45	-0.128668	1	0.146801	2008	0.149927	1381	0.0327091	0.722972	0.155566	1961	0.165295	1336	0.0947225	0.226465	none	none	none	none	none	none
TUT4	ENSG00000134744	0.466948	2394	0.530955	1732	0.235322	1.34266e-06	0.250988	835	0.288502	504	0.229243	0.0613329	0.596811	385	0.708434	164	0.336574	0.207649	0.216992	125	0.2572	140	0.275391	0.698204	0.359077	3739	0.409206	2540	0.227004	7.00606e-07	0.378407	3614	0.440638	2400	0.267599	2.37019e-09	none	none	none	none	none	none
GPX7	ENSG00000116157	0.0339775	401	0.0236452	218	-0.530525	0.00291279	0.014806	59	0.0202935	49	0.45881	0.385473	0.0128813	16	0.00846635	3	-0.608657	0.811101	0.00830939	6	0.0135835	7	0.712855	0.878616	0.0213104	482	0.020083	277	-0.0864752	0.701364	0.0230792	476	0.0214269	270	-0.108364	0.602786	none	none	none	none	none	none
SHISAL2A	ENSG00000182183	0.0010618	8	0.000494057	3	-1.10417	0.541019	0.00103981	4	0.00230051	4	1.14654	0.608933	0	0	0	0	0	1	0	0	0.00159687	1	20.608	0.791468	0.000838582	12	0.0012784	8	0.608626	0.620905	0.00095267	12	0.00121254	7	0.348173	0.796794	none	none	none	none	none	none
COA7	ENSG00000162377	0.198135	1459	0.210876	1061	0.0994114	0.230713	0.172725	617	0.164303	359	-0.0783681	0.707801	0.0929979	87	0.128494	44	0.492506	0.463355	0.136821	80	0.144458	81	0.0839888	1	0.171751	2243	0.179811	1545	0.0721424	0.35399	0.176503	2163	0.187121	1464	0.0921673	0.202331	none	none	none	none	none	none
ZYG11B	ENSG00000162378	0.543929	2541	0.517491	1679	-0.0926358	0.0680417	0.257267	882	0.247917	470	-0.0604424	0.751458	0.340306	267	0.374441	108	0.163992	0.69472	0.263116	151	0.229754	131	-0.22066	0.791468	0.376025	3841	0.369462	2388	-0.0304285	0.600884	0.391385	3690	0.39835	2257	0.0308031	0.585172	none	none	none	none	none	none
ZYG11A	ENSG00000203995	0.021688	296	0.0253679	231	0.22877	0.307712	0.00628101	29	0.00973469	20	0.634632	0.441976	0.0503371	53	0.0529187	25	0.0740332	1	0.00826244	5	0.0046178	3	-0.841994	0.906832	0.0161091	383	0.0177207	279	0.138729	0.533915	0.0171766	378	0.0204301	276	0.25261	0.213552	none	none	none	none	none	none
ECHDC2	ENSG00000121310	0.741297	2904	0.517907	1646	-0.695298	1.5185e-64	0.576708	1702	0.437621	765	-0.506934	1.11878e-12	0.996094	508	0.926979	184	-0.161469	0.58737	0.322197	186	0.231915	133	-0.542478	0.0554441	0.644484	5300	0.460083	2728	-0.631443	1.30839e-66	0.688332	5114	0.507264	2595	-0.583906	7.16521e-58	none	none	none	none	none	none
SCP2	ENSG00000116171	1.33097	3449	0.966672	2209	-0.773379	2.23047e-110	1.32487	3030	1.02999	1370	-0.616745	9.0076e-35	0.738026	429	0.417183	125	-1.07658	3.57025e-10	0.920715	477	0.756952	390	-0.417007	0.0146121	1.23073	7385	0.927349	4094	-0.665773	3.01401e-111	1.27291	6908	0.962584	3704	-0.667836	2.70812e-115	none	none	up_DMSO	none	none	none
PODN	ENSG00000174348	0.000612249	4	0	0	-19.2242	0.186464	0	0	0	0	0	1	0	0	0	0	0	1	0	0	0	0	0	1	0.000237605	4	0	0	-17.8584	0.191175	0.000269931	4	0	0	-18.0424	0.18392	none	none	none	none	none	none
SLC1A7	ENSG00000162383	0.00103558	10	0.00362794	14	1.81058	0.0687707	0.00149215	5	0.00115535	2	-0.369303	0.951848	0	0	0	0	0	1	0.00173712	1	0.00200669	1	0.208316	1	0.00122198	16	0.00233907	17	0.93752	0.263132	0.00115189	15	0.0024078	16	1.06461	0.197887	none	none	none	none	none	none
CPT2	ENSG00000157184	0.390236	2118	0.303047	1227	-0.431326	7.24341e-16	0.212228	748	0.197844	423	-0.111982	0.510912	0.126138	110	0.098204	40	-0.381682	0.532236	0.181694	109	0.146588	88	-0.33576	0.648916	0.270597	3085	0.230919	1778	-0.258578	4.81906e-07	0.282692	2976	0.248356	1690	-0.212681	3.69511e-05	none	none	none	none	none	none
CZIB	ENSG00000162384	0.228121	1611	0.180452	949	-0.373742	6.28222e-08	0.264256	888	0.301187	590	0.216618	0.0576403	0.0738281	68	0.0924432	35	0.33801	0.671453	0.124087	74	0.140673	77	0.193223	0.916352	0.217836	2641	0.210922	1651	-0.0517001	0.487186	0.23059	2567	0.225448	1574	-0.0363888	0.634928	none	none	none	none	none	none
MAGOH	ENSG00000162385	0.346324	2050	0.313658	1291	-0.167789	0.00650269	0.49175	1524	0.515197	877	0.085528	0.453435	0.10227	89	0.0972282	40	-0.0766368	1	0.244666	144	0.226366	122	-0.125876	0.974575	0.373795	3807	0.357773	2330	-0.0754637	0.175143	0.391363	3663	0.384945	2208	-0.0287807	0.643203	none	none	none	none	none	none
LRP8	ENSG00000157193	0.00921605	109	0.0137916	166	0.584882	0.0360182	0.000747597	3	0.000640651	4	-0.222799	1	0.015362	18	0.0483982	25	1.67954	0.0568657	0.00183964	1	0.000844628	1	-1.12375	1	0.00536289	131	0.00865209	196	0.692414	0.00603425	0.00584222	130	0.0102665	195	0.816555	0.000906676	none	none	none	none	none	none
NDC1	ENSG00000058804	0.0938969	915	0.0837765	625	-0.17194	0.117472	0.0154028	64	0.0268611	59	0.810618	0.0484599	0.0952776	94	0.0800744	42	-0.261924	0.680556	0.0236366	15	0.0352438	20	0.584763	0.791468	0.0533991	1088	0.0558241	746	0.0658392	0.608738	0.0574482	1073	0.0600797	726	0.0665335	0.584972	none	none	none	none	none	none
YIPF1	ENSG00000058799	0.239176	1677	0.211474	1066	-0.198329	0.00311843	0.138727	508	0.140315	320	0.0175893	1	0.163201	143	0.154572	63	-0.0847548	0.958532	0.094207	55	0.0966675	55	0.0390002	1	0.174385	2383	0.164869	1504	-0.0880111	0.221918	0.185293	2328	0.178972	1449	-0.0547718	0.457076	none	none	none	none	none	none
DIO1	ENSG00000211452	0.283065	1634	0.21753	990	-0.429158	3.48769e-11	0.0980554	367	0.10907	244	0.161663	0.490507	0.290263	212	0.234409	78	-0.350382	0.383538	0.0999028	62	0.116899	68	0.239146	0.853572	0.185833	2275	0.163958	1380	-0.196914	0.00209335	0.197523	2213	0.173689	1312	-0.203239	0.00118159	none	none	none	none	none	none
HSPB11	ENSG00000081870	0.305185	1876	0.283354	1245	-0.123597	0.0589607	0.458346	1428	0.465428	807	0.0276202	0.908947	0.10861	89	0.115324	38	0.0914642	0.99411	0.183171	110	0.224774	128	0.32631	0.588848	0.337283	3503	0.327936	2218	-0.0476601	0.445074	0.35825	3393	0.349268	2090	-0.0434899	0.47753	none	none	none	none	none	none
LRRC42	ENSG00000116212	0.22178	1578	0.206955	1036	-0.11089	0.151179	0.24912	858	0.243028	509	-0.0402879	0.872305	0.114756	108	0.139292	50	0.297615	0.620407	0.128317	76	0.114082	69	-0.180122	0.947443	0.213028	2620	0.200296	1664	-0.0984096	0.137365	0.224553	2544	0.218124	1595	-0.0467178	0.514774	none	none	none	none	none	none
LDLRAD1	ENSG00000203985	4.67619e-05	1	0.000309664	3	2.72746	0.443355	0	0	0.000366598	2	18.4841	0.468954	0	0	0	0	0	1	0	0	0	0	0	1	1.81476e-05	1	0.000261965	5	3.85162	0.202938	2.06166e-05	1	0.000316134	5	3.93881	0.19227	none	none	none	none	none	none
TMEM59	ENSG00000116209	0.979867	3251	0.838983	2091	-0.340767	2.95702e-21	0.614173	1751	0.722445	1084	0.320976	4.81507e-06	0.966812	494	0.717781	147	-0.634249	0.000547019	0.452223	257	0.510715	277	0.22105	0.626722	0.765607	5753	0.737348	3599	-0.0771698	0.0479871	0.808242	5496	0.784212	3322	-0.0631533	0.108647	none	none	none	none	none	none
TCEANC2	ENSG00000116205	0.0510855	539	0.044795	379	-0.194149	0.224156	0.0207894	84	0.0254177	54	0.293336	0.560449	0.0262095	28	0.0304872	11	0.221217	0.947088	0.0141623	9	0.0209511	12	0.569876	0.868277	0.0321975	660	0.0334294	456	0.0550597	0.768987	0.0346512	651	0.0360097	444	0.0564646	0.752708	none	none	none	none	none	none
CYB5RL	ENSG00000215883	0.0353415	397	0.0291901	258	-0.280344	0.118075	0.0221446	93	0.028507	62	0.368971	0.425596	0.0347798	38	0.0124739	6	-1.49549	0.0819768	0.0103011	6	0.0135942	7	0.402578	1	0.0268836	534	0.0255223	333	-0.0759522	0.71008	0.0291396	528	0.0279888	326	-0.0589645	0.771029	none	none	none	none	none	none
MRPL37	ENSG00000116221	0.605731	2748	0.545995	1748	-0.196991	5.5513e-06	0.584486	1761	0.53597	901	-0.163264	0.0537237	0.213247	164	0.188653	62	-0.195126	0.714887	0.314327	183	0.312583	176	-0.00935093	1	0.529946	4856	0.486286	2887	-0.158188	8.61956e-05	0.559281	4673	0.522205	2711	-0.128098	0.00157739	none	none	none	none	none	none
SSBP3	ENSG00000157216	0.129822	1117	0.112932	737	-0.213509	0.0200028	0.0553786	222	0.067488	168	0.294127	0.257173	0.0611645	67	0.102769	38	0.779064	0.240065	0.0625785	39	0.0449463	29	-0.490299	0.718042	0.0856054	1445	0.0852756	972	-0.00581047	0.970536	0.0887382	1406	0.093615	943	0.080755	0.422257	none	none	none	none	none	none
ACOT11	ENSG00000162390	0.00165458	29	0.00200979	18	0.280838	0.764589	0	0	0.000948748	3	19.8564	0.293752	0.00402329	5	0.00276527	1	-0.54186	0.950491	0	0	0.00246932	1	21.2375	0.791468	0.00097193	34	0.00176004	23	0.857249	0.335572	0.00110416	34	0.00161337	22	0.547497	0.473612	none	none	none	none	none	none
FAM151A	ENSG00000162391	0.0604478	522	0.0640404	332	0.0859129	0.630859	0.0288735	108	0.0320907	65	0.15474	0.784264	0.134479	105	0.0734369	25	-0.917596	0.0609948	0.0284911	17	0.0391773	22	0.467259	0.808435	0.0497383	752	0.0492801	444	-0.0136834	0.944902	0.0526289	735	0.0513692	422	-0.0358684	0.831446	none	none	none	none	none	none
MROH7	ENSG00000184313	0.000151303	2	0	0	-17.2072	0.31359	0	0	0	0	0	1	0.000618534	1	0	0	-19.2389	0.620407	0	0	0	0	0	1	0.000109423	3	0	0	-16.7396	0.205584	0.00012431	3	0	0	-16.9237	0.197622	none	none	none	none	none	none
TTC4	ENSG00000243725	0.159939	1142	0.174915	794	0.140234	0.145155	0.171803	577	0.164224	300	-0.0707156	0.772607	0.0776419	58	0.0488197	14	-0.690382	0.457518	0.0857973	51	0.118786	64	0.49356	0.531444	0.14918	1828	0.155894	1172	0.068472	0.447588	0.157803	1777	0.163567	1108	0.0560219	0.532622	none	none	none	none	none	none
PARS2	ENSG00000162396	0.0281627	383	0.024354	235	-0.212388	0.326354	0.0156721	59	0.0184447	51	0.237016	0.707304	0.00911737	9	0.0129958	4	0.514163	0.896365	0.013619	8	0.00433212	3	-1.65918	0.552993	0.0197363	459	0.0183844	293	-0.10335	0.644691	0.0205686	451	0.0212901	290	0.0502651	0.83396	none	none	none	none	none	none
TTC22	ENSG00000006555	0.045805	501	0.0616799	446	0.440849	0.00109675	0.0267221	106	0.0355818	96	0.419526	0.24502	0.0384221	35	0.0482702	21	0.336352	0.790328	0.0214313	13	0.0254577	16	0.251294	1	0.0344534	655	0.0459354	579	0.423296	0.000698563	0.036225	642	0.0501698	563	0.479962	7.99309e-05	none	none	none	none	none	none
LEXM	ENSG00000162398	0.004519	49	0.00419233	39	-0.108486	0.868016	0.00470732	16	0.00438066	10	-0.103993	1	0.00477125	4	0.00401361	2	-0.250014	1	0.00379448	2	0.00195449	1	-0.95844	1	0.00453016	71	0.00386515	52	-0.229516	0.657714	0.00463025	69	0.00426024	51	-0.120421	0.824141	none	none	none	none	none	none
DHCR24	ENSG00000116133	1.08367	3277	0.917599	2050	-0.379437	1.16538e-24	0.274949	914	0.323548	585	0.27162	0.0110009	1.28098	562	1.04261	182	-0.501573	0.00597523	0.39721	218	0.390509	216	-0.0297001	1	0.685914	4971	0.629787	3033	-0.168057	1.94788e-05	0.725193	4753	0.679265	2817	-0.131361	0.00113637	none	none	none	none	none	none
TMEM61	ENSG00000143001	0.00413253	62	0.00212058	32	-0.964017	0.0907675	0.00190255	10	0.00231388	7	0.282672	0.931109	0	0	0	0	0	1	0.00376131	2	0.00457378	2	0.282738	1	0.00283461	74	0.00251041	41	-0.175461	0.811655	0.00270853	72	0.00208374	39	-0.378784	0.493945	none	none	none	none	none	none
PCSK9	ENSG00000169174	0.0842991	769	0.0896224	557	0.092238	0.497213	0.0151313	55	0.0277113	66	0.882046	0.0250908	0.145212	124	0.184869	66	0.377736	0.462291	0.00854877	5	0.03487	22	2.04725	0.0512601	0.0518495	953	0.063405	711	0.298682	0.00519379	0.0577404	948	0.0693054	689	0.271817	0.0106109	none	none	none	none	none	none
USP24	ENSG00000162402	0.217941	1602	0.194811	1007	-0.179122	0.0125043	0.0688412	257	0.0687061	158	-0.00293274	1	0.228963	182	0.266544	92	0.247486	0.613455	0.0682154	41	0.093428	54	0.47219	0.659431	0.139756	2082	0.137575	1311	-0.0243043	0.798882	0.149488	2041	0.146703	1257	-0.0291953	0.741368	none	none	none	none	none	none
PLPP3	ENSG00000162407	0.301249	1790	0.354189	1345	0.27383	4.22486e-06	0.0718997	262	0.116292	224	0.726215	3.18883e-05	0.243223	198	0.290235	85	0.290362	0.520521	0.0993705	61	0.144162	82	0.569772	0.292423	0.178241	2311	0.233915	1736	0.433692	1.85674e-14	0.188971	2250	0.252474	1654	0.465458	8.84175e-17	none	none	none	none	none	none
PRKAA2	ENSG00000162409	0.0951671	859	0.0991562	571	0.0621643	0.626441	0.0402476	155	0.0389936	97	-0.0465762	1	0.0935242	95	0.0943489	37	0.0132696	1	0.0335652	20	0.037679	22	0.16978	1	0.0651282	1129	0.0678247	727	0.0604959	0.62291	0.0694223	1109	0.0740583	705	0.0966467	0.391121	none	none	none	none	none	none
FYB2	ENSG00000187889	0.126611	1044	0.0828208	512	-0.644473	2.64758e-12	0.0453107	169	0.0413232	80	-0.135797	0.76468	0.199451	168	0.143766	53	-0.51363	0.197268	0.0317623	19	0.02846	17	-0.160778	1	0.0878752	1400	0.0620895	662	-0.519941	1.90157e-09	0.0955092	1381	0.0690435	645	-0.48749	1.5547e-08	none	none	none	none	none	none
C8A	ENSG00000157131	0.0764693	718	0.0340653	278	-1.19745	5.23272e-21	0.0238265	88	0.0112368	27	-1.09344	0.00453033	0.12451	109	0.0688016	24	-0.896578	0.0749098	0.0319369	19	0.0161899	10	-0.991533	0.533886	0.0534812	934	0.024777	339	-1.13087	1.4013e-21	0.0564123	915	0.0265527	329	-1.10884	2.46762e-21	up_DMSO	up_DMSO	none	none	up_DMSO	up_DMSO
C8B	ENSG00000021852	0.0688558	636	0.0384098	267	-0.864259	1.70633e-10	0.0239546	89	0.0138872	34	-0.793829	0.0421377	0.0872977	81	0.0441131	21	-1.01623	0.0489707	0.0197457	13	0.0164702	10	-0.264048	1	0.0460686	819	0.0265226	332	-0.810748	3.87667e-11	0.0496498	806	0.0286012	322	-0.810994	2.26993e-11	none	none	up_DMSO	none	none	none
DAB1	ENSG00000173406	0.00859451	100	0.00820772	72	-0.0667133	0.896947	0.00424387	21	0.00433687	12	0.0313426	1	0.0026386	4	0.0132049	4	2.33086	0.520411	0.00717803	4	0	0	-22.7803	0.402271	0.00615208	129	0.00570507	88	-0.109153	0.803157	0.0060125	125	0.00688477	88	0.196072	0.621013	none	none	none	none	none	none
OMA1	ENSG00000162600	0.154248	1243	0.120482	730	-0.38135	7.0933e-06	0.11396	417	0.107429	236	-0.0899384	0.737812	0.134505	129	0.159013	58	0.25959	0.646817	0.0626384	38	0.062374	35	-0.00629499	1	0.125133	1827	0.107816	1059	-0.227622	0.00353764	0.133635	1789	0.117213	1024	-0.201264	0.0100056	none	none	none	none	none	none
TACSTD2	ENSG00000184292	0.00219634	21	0.00160827	16	-0.450017	0.712794	0.000582122	3	0	0	-19.1514	0.315618	0.000658745	2	0.00232861	2	1.82288	0.676732	0.0015037	1	0	0	-20.5212	0.791468	0.00132522	27	0.000815421	18	-0.700983	0.476737	0.00130094	26	0.000984034	18	-0.403002	0.707919	none	none	none	none	none	none
MYSM1	ENSG00000162601	0.179735	1395	0.194056	1008	0.121254	0.141576	0.0585625	217	0.0688087	136	0.240083	0.421805	0.382923	276	0.51534	141	0.531112	0.0276594	0.0565929	33	0.0563198	32	-0.00717705	1	0.131942	1921	0.142257	1317	0.116209	0.140545	0.142193	1888	0.160027	1285	0.183656	0.0102965	none	none	none	none	none	none
JUN	ENSG00000177606	0.839083	2948	0.966473	2107	0.309445	1.77268e-14	0.309122	981	0.460748	772	0.692176	3.31818e-16	0.655968	376	0.848626	173	0.527737	0.011961	0.374607	208	0.489574	262	0.475037	0.0440585	0.551067	4513	0.706404	3314	0.481983	3.9311e-37	0.575074	4305	0.751241	3052	0.526546	4.69313e-44	none	none	none	none	none	none
FGGY	ENSG00000172456	0.451595	2195	0.444023	1493	-0.0302631	0.676582	0.701336	1921	0.615613	941	-0.256659	0.000476954	0.219265	168	0.220765	71	0.0109567	1	0.362105	205	0.407326	215	0.20448	0.736504	0.524272	4489	0.486251	2720	-0.13834	0.00228255	0.546335	4284	0.502571	2505	-0.154771	0.000553984	none	none	none	none	none	none
HOOK1	ENSG00000134709	0.296567	1861	0.25489	1153	-0.249927	3.95981e-05	0.154521	545	0.134563	280	-0.214266	0.209317	0.206819	175	0.16092	62	-0.396151	0.364481	0.140188	83	0.101492	57	-0.494467	0.446433	0.212218	2664	0.183166	1552	-0.234044	5.59048e-05	0.222017	2581	0.200054	1495	-0.166682	0.00488791	none	none	none	none	none	none
CYP2J2	ENSG00000134716	0.26956	1732	0.28699	1230	0.103552	0.160612	0.118291	429	0.144909	281	0.312434	0.0613329	0.269151	210	0.297136	88	0.163847	0.738168	0.101795	60	0.0927788	53	-0.140405	1	0.187387	2431	0.205576	1652	0.147201	0.0210955	0.199032	2371	0.228901	1599	0.224035	0.000179582	none	none	none	none	none	none
NFIA	ENSG00000162599	1.15569	3302	1.05388	2182	-0.219731	5.44997e-10	0.489362	1521	0.501697	843	0.0455436	0.753101	1.66659	652	1.39564	209	-0.499442	0.00199292	0.474918	260	0.492949	261	0.0678101	1	0.842727	5735	0.784468	3495	-0.151011	3.52092e-05	0.892767	5475	0.844749	3234	-0.11935	0.00127318	none	none	none	none	none	none
TM2D1	ENSG00000162604	0.329706	1959	0.355437	1384	0.128033	0.0338247	0.171633	604	0.274858	504	0.756588	3.94289e-12	0.383772	286	0.412372	123	0.125691	0.758583	0.115718	68	0.142856	83	0.323936	0.740081	0.243673	2917	0.294045	2094	0.309049	1.06216e-09	0.261081	2849	0.325308	2011	0.365896	1.95042e-13	none	none	none	none	none	none
PATJ	ENSG00000132849	0.301363	1864	0.330033	1329	0.152871	0.0125518	0.112415	411	0.115915	256	0.0468037	0.924242	0.441016	303	0.505605	137	0.247432	0.457518	0.14029	80	0.124187	71	-0.187771	0.923466	0.216018	2658	0.229524	1793	0.0975971	0.121788	0.226321	2578	0.251306	1722	0.169815	0.00262662	none	none	none	none	none	none
L1TD1	ENSG00000240563	0.00110274	16	0.0014783	18	0.423112	0.681424	0	0	0	0	0	1	0.004309	3	0.00728762	3	0.760246	0.835993	0.000828792	1	0	0	-19.6613	0.791468	0.000880445	20	0.0009841	21	0.160647	0.876959	0.000887472	19	0.00118759	21	0.420484	0.652149	none	none	none	none	none	none
KANK4	ENSG00000132854	0.00574721	103	0.00664253	60	0.209518	0.673545	0.00174442	9	0.00100718	2	-0.792957	0.683591	0.0123425	8	0.00634769	2	-0.963661	0.686079	0.0050734	3	0	0	-22.2782	0.541037	0.0045653	123	0.00356336	64	-0.358193	0.432001	0.00449617	120	0.0043002	64	-0.0644357	0.90414	none	none	none	none	none	none
USP1	ENSG00000162607	0.194802	1449	0.188977	981	-0.048135	0.604727	0.130839	468	0.132327	272	0.0174154	1	0.0659712	60	0.0485795	19	-0.454156	0.620407	0.111425	65	0.103985	60	-0.105161	1	0.14802	2042	0.148639	1332	0.00647726	0.956192	0.152998	1977	0.157872	1272	0.0488472	0.566094	none	none	none	none	none	none
DOCK7	ENSG00000116641	0.189906	1432	0.257939	1197	0.492656	1.32317e-13	0.0918058	335	0.117596	247	0.376112	0.0354413	0.214435	178	0.316173	96	0.636803	0.0614469	0.0868651	51	0.117313	65	0.455846	0.598848	0.139338	1996	0.188493	1605	0.472352	5.86067e-14	0.146477	1945	0.203212	1540	0.514434	8.00639e-17	none	none	none	none	none	none
ANGPTL3	ENSG00000132855	0.915098	2995	0.420779	1441	-1.51681	9.9437e-222	0.611727	1692	0.340081	565	-1.05844	1.25418e-45	1.22717	542	0.527072	113	-1.79702	3.52819e-27	0.455894	256	0.230785	127	-1.1538	1.3641e-09	0.76125	5485	0.365465	2246	-1.37078	5.11098e-260	0.802793	5229	0.393315	2119	-1.35397	1.18247e-248	up_DMSO	up_DMSO	up_DMSO	up_DMSO	up_DMSO	up_DMSO
ATG4C	ENSG00000125703	0.0724643	762	0.0771238	540	0.0933105	0.502596	0.0586547	228	0.0639842	150	0.129354	0.704986	0.0481802	42	0.0322225	16	-0.591958	0.562889	0.0218077	14	0.0321024	19	0.565301	0.791468	0.0587426	1046	0.0628688	725	0.100942	0.42492	0.0637676	1032	0.0692307	706	0.122573	0.306485	none	none	none	none	none	none
FOXD3	ENSG00000187140	2.96189e-05	1	2.91885e-05	1	-0.0211166	1	0	0	0	0	0	1	0	0	0	0	0	1	0	0	0.000742445	1	19.5025	0.791468	1.14947e-05	1	0.00014009	2	3.6073	0.460282	1.30585e-05	1	1.5535e-05	1	0.250517	0.941828	none	none	none	none	none	none
ALG6	ENSG00000088035	0.057294	596	0.0498902	409	-0.205017	0.165349	0.0191899	76	0.0197933	51	0.0450972	1	0.0816566	83	0.0943246	33	0.217338	0.821792	0.0166226	10	0.0202874	11	0.290083	1	0.0387909	765	0.0365483	504	-0.087541	0.578305	0.0418068	755	0.0399107	493	-0.0683382	0.660947	none	none	none	none	none	none
ITGB3BP	ENSG00000142856	0.0875299	851	0.0963523	666	0.145005	0.186834	0.0888553	343	0.144623	338	0.743775	1.59963e-07	0.0460865	50	0.0991549	37	1.14409	0.0744776	0.0727032	43	0.044909	28	-0.71526	0.406697	0.0829007	1287	0.104176	1069	0.345153	3.50853e-05	0.084288	1244	0.116431	1041	0.489653	1.70858e-09	none	none	none	none	none	none
EFCAB7	ENSG00000203965	0.0172103	235	0.0125049	138	-0.464176	0.0506475	0.010198	44	0.0146856	40	0.529365	0.393576	0.0164841	18	0.0164543	10	-0.00263787	1	0.00437603	3	0.00678825	4	0.635158	1	0.0127374	300	0.0124512	192	-0.0329922	0.919362	0.013875	297	0.0136222	188	-0.0267054	0.930004	none	none	none	none	none	none
PGM1	ENSG00000079739	0.530575	2498	0.439804	1548	-0.341444	1.8551e-13	0.409337	1293	0.349868	654	-0.272085	0.00187339	0.180233	151	0.206325	68	0.214484	0.693858	0.30369	176	0.314322	173	0.0577064	1	0.424955	4118	0.3769	2443	-0.210101	1.43264e-06	0.441453	3942	0.38984	2270	-0.219178	2.65533e-07	none	none	none	none	none	none
ROR1	ENSG00000185483	0.00423637	57	0.00232062	33	-0.869699	0.0781973	0.0012292	4	0.000895998	2	-0.456389	0.944937	0.00171163	2	0.00938336	2	2.46027	0.620407	0.00185185	1	0	0	-20.8219	0.791468	0.00251035	64	0.00175757	37	-0.514848	0.404783	0.00259994	63	0.00212101	37	-0.294075	0.647652	none	none	none	none	none	none
UBE2U	ENSG00000177414	1.93593e-05	1	0.000151639	1	2.96957	0.521874	0	0	0	0	0	1	0	0	0	0	0	1	0	0	0	0	0	1	7.51307e-06	1	6.68776e-05	1	3.15392	0.523059	8.53521e-06	1	8.07066e-05	1	3.24109	0.511098	none	none	none	none	none	none
CACHD1	ENSG00000158966	0.0177033	207	0.0150268	141	-0.238414	0.390319	0.0042851	15	0.00284459	4	-0.592145	0.693781	0.0252695	24	0.0156558	8	-0.697659	0.620407	0.00435709	3	0.00331554	2	-0.394873	1	0.0112213	249	0.0088819	155	-0.338995	0.199128	0.0121552	246	0.0100329	153	-0.278367	0.295114	none	none	none	none	none	none
RAVER2	ENSG00000162437	0.0083922	115	0.00308902	48	-1.44573	0.000131931	0.00213126	7	0.00142163	3	-0.584669	0.814878	0.00991616	10	0	0	-23.2485	0.080851	0.00172367	1	0	0	-20.7183	0.791468	0.0051504	133	0.00184862	51	-1.48062	0.000126554	0.0056166	132	0.00223088	51	-1.33453	0.000463519	up_DMSO	none	none	none	up_DMSO	up_DMSO
JAK1	ENSG00000162434	1.5996	3610	1.51778	2493	-0.149504	5.99189e-07	1.55876	3301	1.41437	1685	-0.269303	1.77608e-08	0.955611	505	0.979724	202	0.056111	0.919002	1.02883	534	1.06294	519	0.0758732	0.952909	1.4617	7950	1.37995	4899	-0.155519	2.26699e-08	1.52059	7416	1.4455	4380	-0.140152	1.66551e-07	none	none	none	none	none	none
AK4	ENSG00000162433	0.962131	3181	0.865032	2069	-0.234039	1.72601e-10	0.601839	1775	0.593829	958	-0.0256819	0.899004	0.458381	314	0.43192	118	-0.106284	0.822005	0.557065	312	0.549199	294	-0.0267149	1	0.724542	5582	0.698411	3439	-0.0740533	0.0629859	0.747327	5270	0.729266	3145	-0.0499063	0.228061	none	none	none	none	none	none
DNAJC6	ENSG00000116675	0.0126758	174	0.0160239	165	0.340568	0.244111	0.00611666	25	0.00388958	12	-0.654739	0.497807	0.0132354	16	0.0115363	7	-0.199455	1	0.00333974	3	0.00113279	1	-1.56145	0.831175	0.00891318	218	0.00911731	185	0.0328152	0.927577	0.00967144	215	0.0107684	184	0.155789	0.588851	none	none	none	none	none	none
LEPROT	ENSG00000213625	0.776834	2968	0.773936	2017	-0.00775027	0.897822	0.451627	1414	0.497851	840	0.176554	0.057088	0.701084	415	0.764535	173	0.176306	0.557786	0.325195	182	0.380167	209	0.26731	0.570389	0.583144	4979	0.611601	3239	0.0913022	0.025262	0.618237	4797	0.659457	3030	0.126001	0.000931605	none	none	none	none	none	none
LEPR	ENSG00000116678	0.208101	1407	0.182741	876	-0.206375	0.00787072	0.0329526	134	0.0428168	95	0.384946	0.259801	0.327809	248	0.29507	81	-0.176636	0.680556	0.0572298	31	0.0451798	26	-0.349854	0.858923	0.128004	1820	0.116429	1078	-0.145256	0.0656245	0.137632	1789	0.131162	1052	-0.0742433	0.389263	none	none	none	none	none	none
PDE4B	ENSG00000184588	0.0023504	32	0.00107404	18	-1.13077	0.0908868	0.005123	17	9.77091e-05	1	-5.71596	0.00145129	0.000534457	1	0.00434223	2	3.02503	0.616909	0.00182722	1	0.00317913	2	0.799959	1	0.00327616	51	0.00124974	23	-1.39184	0.0222694	0.00347328	50	0.00085078	21	-2.03133	0.000785036	none	up_DMSO	none	none	up_DMSO	up_DMSO
SGIP1	ENSG00000118473	0.000674182	5	0.000535469	3	-0.332435	0.871473	0	0	0	0	0	1	0	0	0	0	0	1	0	0	0.00202871	1	20.9536	0.791468	0.00026164	5	0.000583776	4	1.15806	0.578112	0.000297236	5	0.000284992	3	-0.060694	0.984863	none	none	none	none	none	none
TCTEX1D1	ENSG00000152760	0.00645161	99	0.00767503	62	0.251396	0.62429	0.00612832	24	0.00553355	14	-0.147716	0.979626	0.00525758	3	0.00266513	2	-0.982061	0.785285	0.00210704	1	0	0	-21.0083	0.791468	0.00570083	127	0.00539912	78	-0.0786673	0.876597	0.00618976	126	0.00651555	78	0.0742387	0.881918	none	none	none	none	none	none
WDR78	ENSG00000152763	0.0250143	290	0.0131548	145	-0.935749	3.89974e-06	0.0149641	56	0.0151341	41	0.0164237	1	0.00950487	8	0.0109916	4	0.210732	1	0.00681002	4	0.0117802	6	0.794222	0.882203	0.0174404	358	0.0134977	196	-0.372574	0.0896378	0.0188867	354	0.0138528	190	-0.450828	0.0260034	none	none	none	none	none	none
MIER1	ENSG00000198160	0.575715	2711	0.686965	1950	0.343521	2.71818e-16	0.569386	1683	0.578985	925	0.0316999	0.857688	0.266095	210	0.387992	118	0.636799	0.0235013	0.338793	193	0.391123	208	0.247255	0.638024	0.519365	4797	0.585713	3201	0.225691	8.01637e-09	0.543931	4604	0.625951	2993	0.267525	2.48678e-12	none	none	none	none	none	none
SLC35D1	ENSG00000116704	0.357575	2041	0.328373	1312	-0.145181	0.0165592	0.10496	385	0.12319	242	0.244451	0.222206	0.339319	252	0.29679	97	-0.2255	0.576102	0.0995686	58	0.147341	84	0.600564	0.249085	0.221562	2736	0.225732	1735	0.0300183	0.688747	0.238159	2678	0.241942	1651	0.0255706	0.72872	none	none	none	none	none	none
IL12RB2	ENSG00000081985	0.00129682	13	0.00174824	14	0.431252	0.666179	0	0	0	0	0	1	0.00550041	7	0.00637111	2	0.212633	1	0	0	0.00213944	1	21.0303	0.791468	0.000954176	20	0.00142797	17	0.581984	0.544584	0.00108399	20	0.00128086	16	0.2409	0.79732	none	none	none	none	none	none
SERBP1	ENSG00000142864	1.64854	3627	1.79511	2589	0.257559	1.02767e-23	1.98808	3677	1.98148	1907	-0.0110259	0.957777	0.725008	422	0.861658	180	0.36059	0.125415	1.38905	670	1.54601	689	0.294421	0.065169	1.68102	8396	1.77363	5365	0.162505	2.25777e-10	1.72075	7726	1.8207	4676	0.173801	7.2266e-13	none	none	none	none	none	none
GADD45A	ENSG00000116717	1.36484	3487	1.5554	2502	0.358346	1.09901e-27	1.32611	2926	1.46716	1635	0.270527	8.04078e-07	0.958165	491	1.30322	213	0.738554	4.13523e-06	1.01923	506	1.12592	526	0.234086	0.351257	1.27422	7410	1.44014	4876	0.322539	5.00389e-28	1.30892	6904	1.50511	4350	0.375159	2.65284e-39	none	none	none	none	none	none
GNG12	ENSG00000172380	0.861707	3088	0.91979	2105	0.142141	0.000238603	0.722409	2044	0.739244	1100	0.0468457	0.67276	0.354077	260	0.508498	135	0.64155	0.00769233	0.573018	320	0.508079	265	-0.224573	0.575733	0.728385	5712	0.768744	3605	0.110517	0.00260666	0.749522	5392	0.822645	3340	0.193889	1.16841e-08	none	none	none	none	none	none
DIRAS3	ENSG00000162595	0.0134294	166	0.0131691	108	-0.0284304	0.945677	0.0166219	63	0.0121869	25	-0.450961	0.464311	0.0088707	8	0.012528	5	0.500677	0.891737	0.00856876	5	0.00389369	2	-1.14132	0.79724	0.0137831	242	0.0112146	140	-0.299385	0.267269	0.0144925	237	0.0127284	138	-0.188534	0.498834	none	none	none	none	none	none
WLS	ENSG00000116729	0.251784	1669	0.280213	1207	0.175755	0.0111119	0.109523	394	0.143063	274	0.410119	0.0105124	0.247728	180	0.257354	84	0.0622383	0.990861	0.0650358	38	0.116579	66	0.879738	0.080912	0.170734	2281	0.204221	1631	0.283291	3.44819e-06	0.185114	2243	0.222344	1565	0.292145	1.2014e-06	none	none	none	none	none	none
DEPDC1	ENSG00000024526	0.00260881	27	0.00244744	25	-0.0922319	0.924459	0.00132455	5	0.00108183	2	-0.292207	0.995479	0.00169017	3	0.00612318	3	1.86031	0.620407	0.00303469	2	0	0	-21.5353	0.702633	0.00205772	37	0.00172849	30	-0.251774	0.736942	0.00192481	35	0.00208591	30	0.116077	0.885139	none	none	none	none	none	none
LRRC7	ENSG00000033122	0.00469222	60	0.0102526	63	1.13166	0.0114037	0.000793182	3	0.000572496	1	-0.470544	0.960455	0.0313531	24	0.0538983	16	0.798008	0.509336	0	0	0.00707317	4	22.759	0.435515	0.00471652	87	0.00838585	84	0.832883	0.0260378	0.0053582	87	0.00865729	80	0.69455	0.0634717	up_Cocktail	none	none	none	none	none
LRRC40	ENSG00000066557	0.174074	1385	0.180488	953	0.0569714	0.544561	0.137466	497	0.151392	317	0.149509	0.45768	0.132427	113	0.152973	56	0.223252	0.72857	0.103183	59	0.0851907	48	-0.289617	0.795883	0.147154	2054	0.152953	1374	0.0600489	0.478867	0.153136	1995	0.166965	1326	0.134971	0.0681013	none	none	none	none	none	none
SRSF11	ENSG00000116754	0.719825	2853	0.80049	2058	0.218722	1.62874e-08	0.448962	1422	0.447114	793	-0.00738207	1	1.09907	539	1.27861	220	0.372876	0.025286	0.356072	199	0.379469	205	0.109722	0.960724	0.596249	5013	0.629268	3276	0.103992	0.00956253	0.628925	4814	0.680921	3071	0.156171	2.96836e-05	none	none	none	none	none	none
ANKRD13C	ENSG00000118454	0.104438	1002	0.121965	765	0.2367	0.0130136	0.0511386	204	0.07336	162	0.536777	0.0160517	0.0830794	89	0.136325	52	0.753598	0.137648	0.0370991	24	0.0546817	33	0.572456	0.698204	0.0727605	1319	0.0944655	1012	0.392507	3.9373e-06	0.0776122	1295	0.102692	979	0.422332	4.06871e-07	none	none	none	none	none	none
HHLA3	ENSG00000197568	0.186517	1420	0.1592	882	-0.248744	0.00124368	0.249711	868	0.255129	508	0.0350425	0.911664	0.0484673	46	0.0522468	19	0.111081	1	0.0862037	52	0.111908	62	0.395337	0.699477	0.189108	2386	0.179034	1471	-0.0864667	0.250945	0.203108	2334	0.192915	1409	-0.0818814	0.272029	none	none	none	none	none	none
CTH	ENSG00000116761	0.396945	2135	0.334937	1285	-0.292498	8.89588e-08	0.261199	852	0.255523	486	-0.0359663	0.906618	0.31894	234	0.264572	79	-0.310751	0.455168	0.212739	127	0.193147	107	-0.153995	0.922836	0.31281	3348	0.280271	1957	-0.183091	0.000364308	0.326424	3221	0.298287	1850	-0.151398	0.00354886	none	none	none	none	none	none
PTGER3	ENSG00000050628	0.000546765	5	0.000112606	2	-2.27993	0.252069	0.000190506	1	0.000414306	1	1.12102	0.854404	0	0	0	0	0	1	0	0	0	0	0	1	0.000290334	6	0.000191375	3	-0.601384	0.740616	0.000329833	6	0.000230947	3	-0.514244	0.778352	none	none	none	none	none	none
ZRANB2	ENSG00000132485	0.355367	2081	0.350495	1395	-0.0236395	0.757219	0.340808	1080	0.304444	553	-0.190425	0.0918654	0.503494	344	0.452239	120	-0.194795	0.61121	0.234201	135	0.28639	153	0.329512	0.510316	0.347028	3640	0.328396	2221	-0.0938118	0.0888985	0.362378	3505	0.337082	2068	-0.123705	0.0166338	none	none	none	none	none	none
NEGR1	ENSG00000172260	0.00014881	4	0.00104098	5	2.80704	0.237492	0.000428406	1	0	0	-18.7089	0.560449	0.00225658	1	0	0	-21.1073	0.620407	0	0	0	0	0	1	0.00041846	6	0.000459108	5	0.133772	0.952672	0.000475391	6	0.000554043	5	0.220939	0.908606	none	none	none	none	none	none
LRRIQ3	ENSG00000162620	0.0087566	118	0.00681094	79	-0.363922	0.347149	0.00886922	36	0.00486399	16	-0.86956	0.234134	0.00646931	6	0	0	-22.6299	0.149367	0.00241875	2	0.012154	7	2.33613	0.406938	0.0078563	162	0.00675013	102	-0.219733	0.56399	0.00859607	160	0.00563271	95	-0.611988	0.0507623	none	none	none	none	none	none
FPGT	ENSG00000254685	0.0787208	829	0.0728948	532	-0.115185	0.395392	0.0626829	244	0.0641154	157	0.0336416	1	0.056348	55	0.0481696	24	-0.232193	0.839725	0.029278	17	0.0424772	24	0.546452	0.791468	0.0643873	1145	0.063553	737	-0.0194232	0.899141	0.0691638	1128	0.067911	713	-0.0272847	0.846105	none	none	none	none	none	none
TNNI3K	ENSG00000116783	0.00221359	17	0.0015175	7	-0.545194	0.594663	0	0	0	0	0	1	0.00118784	1	0.00879982	3	2.89463	0.555669	0.00194468	1	0	0	-20.8925	0.791468	0.00118932	19	0.0010703	10	-0.152206	0.895236	0.00108656	18	0.00129162	10	0.249567	0.816996	none	none	none	none	none	none
ERICH3	ENSG00000178965	0.00308878	37	0.00169439	10	-0.867279	0.191262	0.00201454	7	0	0	-20.9435	0.065569	0.00132133	2	0	0	-20.3345	0.5976	0	0	0	0	0	1	0.00213336	46	0.000747279	10	-1.51441	0.0152636	0.0024236	46	0.000901802	10	-1.42737	0.0210688	none	none	none	none	up_DMSO	up_DMSO
CRYZ	ENSG00000116791	0.624872	2572	0.731282	1976	0.312235	8.02292e-14	0.645126	1849	0.65204	1037	0.0209009	0.937388	0.288617	241	0.330202	105	0.225735	0.601652	0.505488	283	0.484566	258	-0.0773173	1	0.591319	4945	0.643624	3376	0.163874	1.81769e-05	0.602996	4662	0.676515	3118	0.224624	1.00402e-09	none	none	none	none	none	none
TYW3	ENSG00000162623	0.501747	2484	0.528486	1716	0.0958384	0.0651927	0.564147	1680	0.562046	926	-0.00704028	1	0.178873	148	0.212827	75	0.276033	0.620407	0.289268	164	0.357484	190	0.357328	0.33665	0.47543	4476	0.496278	2907	0.0781703	0.0984874	0.500757	4312	0.524978	2717	0.087108	0.0542942	none	none	none	none	none	none
SLC44A5	ENSG00000137968	0.00757703	102	0.0132758	81	0.813206	0.0188528	0.00169418	6	0.00206686	5	0.287119	0.962788	0.0111561	11	0.0102405	4	-0.124208	1	0.00190606	1	0.0039502	2	1.05281	1	0.00477825	120	0.00770555	92	0.691529	0.0482728	0.00516901	119	0.00848209	90	0.716924	0.033117	none	none	none	none	none	none
ACADM	ENSG00000117054	0.54892	2500	0.476499	1604	-0.26081	1.90025e-08	0.544226	1645	0.431843	758	-0.421332	9.5998e-09	0.212306	183	0.183467	65	-0.23211	0.628044	0.404043	229	0.341821	186	-0.288938	0.483652	0.502051	4557	0.424793	2613	-0.301091	1.2769e-13	0.515385	4328	0.44195	2427	-0.278946	4.61447e-12	none	none	none	none	none	none
RABGGTB	ENSG00000137955	0.496612	2445	0.540611	1696	0.156941	0.00125727	0.54147	1644	0.645488	1006	0.335922	2.3642e-06	0.400597	283	0.479729	134	0.321322	0.290426	0.306719	176	0.327908	178	0.112463	0.971323	0.484401	4548	0.537263	3014	0.190792	2.67967e-06	0.508574	4372	0.580553	2836	0.247583	3.13161e-10	none	none	none	none	none	none
MSH4	ENSG00000057468	0.000174533	3	0.00019052	1	0.126455	0.973545	0	0	0	0	0	1	0	0	0	0	0	1	0	0	0	0	0	1	6.77338e-05	3	8.40257e-05	1	0.310962	0.922611	7.69488e-05	3	0.000101401	1	0.398107	0.893113	none	none	none	none	none	none
ST6GALNAC3	ENSG00000184005	0	0	0	0	0	1	0.000257992	1	0	0	-17.9772	0.560449	0	0	0	0	0	1	0	0	0	0	0	1	0.000105824	1	0	0	-16.6914	0.460282	0.000120221	1	0	0	-16.8754	0.453297	none	none	none	none	none	none
PIGK	ENSG00000142892	0.143609	1206	0.111006	698	-0.395528	5.97371e-06	0.0426951	167	0.0517247	108	0.283346	0.407231	0.194154	168	0.155777	62	-0.346207	0.477551	0.0412474	24	0.0410473	24	-0.00716086	1	0.0941008	1565	0.080782	892	-0.229922	0.0086134	0.101291	1541	0.0889984	868	-0.19567	0.0257798	none	none	none	none	none	none
AK5	ENSG00000154027	0.00824035	61	0.00256468	16	-1.68802	0.000616817	0.0087396	28	0.00518707	11	-0.755214	0.387486	0.000765329	1	0	0	-19.5463	0.620407	0.00199285	1	0.00141281	1	-0.496678	1	0.00708419	91	0.0031474	28	-1.17328	0.00277436	0.00777686	90	0.00350608	27	-1.15241	0.00340992	up_DMSO	none	none	none	up_DMSO	up_DMSO
AC118549.1	NA_character_	0.254629	1745	0.241217	1146	-0.0881412	0.236474	0.104753	377	0.114891	255	0.140713	0.560449	0.236296	195	0.321904	99	0.510658	0.145496	0.100816	61	0.0751641	45	-0.442377	0.667406	0.17323	2378	0.173232	1545	1.94846e-05	1	0.183082	2317	0.193511	1500	0.0876837	0.206377	none	none	none	none	none	none
USP33	ENSG00000077254	0.335873	2036	0.300297	1277	-0.188549	0.00110604	0.182146	623	0.17574	348	-0.0564049	0.832624	0.297563	247	0.374703	119	0.391309	0.2108	0.127137	73	0.15471	89	0.303538	0.765527	0.244679	2979	0.236138	1833	-0.0576695	0.385079	0.26067	2906	0.252975	1744	-0.0490172	0.453297	none	none	none	none	none	none
MIGA1	ENSG00000180488	0.404816	2249	0.410632	1520	0.0250597	0.710057	0.126959	463	0.16659	309	0.421223	0.00412937	0.33846	259	0.344558	104	0.0304105	1	0.163953	93	0.165247	94	0.0123014	1	0.25656	3064	0.282101	2027	0.156168	0.00323687	0.269159	2971	0.306264	1933	0.214368	2.02873e-05	none	none	none	none	none	none
NEXN	ENSG00000162614	0.0283868	324	0.0170514	135	-0.743537	0.000423741	0.00742552	32	0.0048455	12	-0.617708	0.525209	0.0252464	23	0.0114406	6	-1.15191	0.338225	0.0113339	7	0.00633047	4	-0.843874	0.840162	0.0174892	386	0.0107837	157	-0.70246	0.000540601	0.0183266	379	0.0117046	153	-0.651661	0.00124273	none	none	none	none	none	none
FUBP1	ENSG00000162613	0.268691	1776	0.297517	1250	0.168795	0.00933038	0.233089	820	0.244127	504	0.0750355	0.658032	0.157012	142	0.215668	74	0.501561	0.256352	0.168858	100	0.179741	100	0.098187	1	0.232977	2838	0.255344	1928	0.149046	0.00981283	0.2417	2738	0.270978	1828	0.186975	0.000678041	none	none	none	none	none	none
DNAJB4	ENSG00000162616	0.213563	1500	0.194031	949	-0.152946	0.0525332	0.172888	619	0.166563	338	-0.0584608	0.821868	0.126074	107	0.138228	47	0.141741	0.895569	0.114004	68	0.155905	84	0.482491	0.428844	0.177784	2294	0.175559	1418	-0.0198172	0.833665	0.186461	2226	0.179624	1334	-0.0589804	0.453297	none	none	none	none	none	none
GIPC2	ENSG00000137960	0.173709	1328	0.138777	806	-0.349767	1.06095e-05	0.180437	622	0.168079	332	-0.111523	0.560449	0.100494	88	0.0808468	30	-0.328229	0.662227	0.0999789	59	0.0859129	51	-0.229053	0.907594	0.161637	2097	0.137101	1219	-0.255658	0.000274769	0.170026	2038	0.147686	1168	-0.219762	0.00208455	none	none	none	none	none	none
PTGFR	ENSG00000122420	0.0287788	338	0.0164224	188	-0.818291	1.66864e-05	0.00261491	17	0.00227234	8	-0.202829	0.96383	0.0391112	47	0.0149465	8	-1.40528	0.0450225	0.005449	3	0.00347334	3	-0.651093	1	0.0161	405	0.00929637	207	-0.797236	6.89796e-06	0.017549	402	0.0105005	204	-0.746033	1.69044e-05	none	none	up_DMSO	none	none	none
IFI44L	ENSG00000137959	0.00155361	24	0.0070676	24	2.18958	0.00275387	0.00319168	10	0.00339632	7	0.0898067	1	0.00301702	3	0.0052637	2	0.804576	0.877438	0	0	0.00494192	3	22.2402	0.546907	0.00215943	37	0.00536542	36	1.31536	0.0123872	0.00245321	37	0.00545299	33	1.15454	0.0290483	up_Cocktail	none	none	none	up_Cocktail	up_Cocktail
IFI44	ENSG00000137965	0.03597	426	0.037938	236	0.0782767	0.729576	0.0457497	171	0.0319845	65	-0.526385	0.078169	0.0267493	29	0.0388643	12	0.54773	0.719089	0.0309046	19	0.0307367	16	-0.00798096	1	0.038619	645	0.0347099	329	-0.156801	0.367749	0.0396685	626	0.0355315	313	-0.161901	0.342554	none	none	none	none	none	none
ADGRL4	ENSG00000162618	0.000109075	1	0	0	-16.735	0.449957	0.000253813	1	0	0	-17.9536	0.560449	0	0	0	0	0	1	0	0	0	0	0	1	0.00014644	2	0	0	-17.1601	0.326235	0.000166363	2	0	0	-17.3441	0.316364	none	none	none	none	none	none
ADGRL2	ENSG00000117114	0.160923	1319	0.188681	963	0.250188	0.00160934	0.0296486	111	0.0525961	108	0.843656	0.00196159	0.183771	147	0.224109	75	0.316383	0.529339	0.0300914	18	0.0706921	40	1.26173	0.0572839	0.0932815	1595	0.123531	1186	0.427427	1.07984e-08	0.101878	1577	0.134457	1146	0.424263	7.67893e-09	none	none	none	none	none	none
TTLL7	ENSG00000137941	0.175111	1349	0.207888	1040	0.271929	0.000284817	0.0976052	351	0.101179	207	0.0544955	0.913994	0.204556	165	0.236411	82	0.232622	0.620407	0.0683448	40	0.096982	55	0.525826	0.546907	0.132947	1905	0.153685	1384	0.224433	0.00150739	0.141737	1865	0.16541	1329	0.240346	0.000501055	none	none	none	none	none	none
PRKACB	ENSG00000142875	0.191831	1470	0.21625	1063	0.191076	0.0112627	0.128358	448	0.165538	298	0.394465	0.00913772	0.0959096	86	0.140016	47	0.578285	0.363508	0.0864689	52	0.117265	67	0.462107	0.57323	0.145315	2056	0.178469	1475	0.321054	1.27307e-06	0.15332	2004	0.191125	1408	0.346017	1.25464e-07	none	none	none	none	none	none
SAMD13	ENSG00000203943	0.00241078	34	0.000857415	10	-1.49255	0.0779077	0.00255164	11	0.00222253	5	-0.199459	0.999623	0.00441629	5	0	0	-22.0776	0.215255	0.0019531	1	0	0	-20.8987	0.791468	0.00257815	51	0.00113835	15	-1.18043	0.0766471	0.00266319	50	0.00137374	15	-0.955972	0.158052	none	none	none	none	none	none
DNASE2B	ENSG00000137976	0.000165339	1	0	0	-17.3352	0.449957	0	0	0	0	0	1	0	0	0	0	0	1	0.00162082	1	0	0	-20.6295	0.791468	0.000258268	2	0	0	-17.9787	0.342931	7.28955e-05	1	0	0	-16.1536	0.453297	none	none	none	none	none	none
RPF1	ENSG00000117133	0.315413	1971	0.373987	1467	0.290419	1.6394e-07	0.415471	1322	0.434158	765	0.0779044	0.560449	0.128457	116	0.157787	53	0.318363	0.620407	0.239371	142	0.228934	128	-0.0721364	1	0.332023	3551	0.35986	2413	0.137391	0.00657711	0.344628	3409	0.386933	2285	0.199419	3.51063e-05	none	none	none	none	none	none
GNG5	ENSG00000174021	1.58142	3620	1.50008	2540	-0.149359	1.82143e-07	2.16254	3835	2.15302	1999	-0.0155173	0.851375	0.644245	391	0.55436	137	-0.288063	0.342376	1.13978	572	1.40183	625	0.526575	4.08703e-05	1.69007	8418	1.66348	5301	-0.0471816	0.136447	1.76494	7846	1.71758	4676	-0.0828345	0.00224169	none	none	none	none	none	none
SPATA1	ENSG00000122432	0.0152359	140	0.0196525	112	0.370431	0.237587	0.0122627	46	0.00753518	17	-0.705979	0.264868	0.0311493	23	0.0127867	4	-1.29785	0.365091	0.00486429	3	0.0226518	11	2.23219	0.2298	0.0140788	212	0.0157088	144	0.159232	0.590698	0.0153324	209	0.0142732	133	-0.104045	0.727053	none	none	none	none	none	none
CTBS	ENSG00000117151	0.331209	2028	0.292717	1259	-0.207445	0.000385491	0.205012	716	0.183395	381	-0.176848	0.239667	0.291994	228	0.244901	82	-0.289233	0.471803	0.120723	70	0.131588	71	0.132331	1	0.251024	3042	0.225536	1793	-0.173584	0.00161917	0.268751	2972	0.244962	1722	-0.151605	0.0056247	none	none	none	none	none	none
SSX2IP	ENSG00000117155	0.330354	1996	0.318335	1287	-0.0626038	0.384902	0.270878	903	0.257259	483	-0.0846751	0.590982	0.160242	135	0.129925	48	-0.324968	0.594858	0.205955	118	0.18642	106	-0.158328	0.919453	0.277115	3152	0.266255	1924	-0.0658704	0.304381	0.286797	3034	0.282763	1818	-0.0234841	0.742524	none	none	none	none	none	none
LPAR3	ENSG00000171517	0.00110215	13	0.00472168	24	2.10159	0.0149765	0.000790624	3	0.00233531	5	1.56366	0.498066	0	0	0	0	0	1	0.00206128	1	0.0042613	3	1.04934	0.971447	0.00099888	17	0.00361137	32	1.85605	0.0100395	0.000854342	16	0.00347697	29	2.02684	0.00768255	up_Cocktail	none	none	none	up_Cocktail	up_Cocktail
MCOLN2	ENSG00000153898	0.000449856	7	0.000995427	12	1.14624	0.447794	0	0	0.000113967	1	16.7984	0.560449	0	0	0	0	0	1	0	0	0	0	0	1	0.000174583	7	0.000477998	13	1.45331	0.325937	0.000198334	7	0.000576838	13	1.5405	0.292537	none	none	none	none	none	none
WDR63	ENSG00000162643	0	0	7.20363e-05	2	16.1365	0.28739	0	0	0.000199608	1	17.607	0.560449	0	0	0	0	0	1	0	0	0	0	0	1	0	0	0.000100045	3	16.6104	0.290647	0	0	0.000120733	3	16.8816	0.281423	none	none	none	none	none	none
MCOLN3	ENSG00000055732	0.000519278	9	0.000884938	12	0.76933	0.520897	0	0	0	0	0	1	0	0	0.00294576	2	21.4923	0.534181	0.00216467	1	0	0	-21.0473	0.791468	0.000460756	10	0.000524534	14	0.187079	0.910171	0.000228941	9	0.000632998	14	1.46751	0.192922	none	none	none	none	none	none
SYDE2	ENSG00000097096	0.0596838	606	0.0605599	444	0.021662	0.910115	0.0157218	61	0.0212777	45	0.4406	0.423168	0.0408372	38	0.03763	19	-0.120329	1	0.0184146	11	0.0197363	11	0.100959	1	0.0351641	716	0.0390836	519	0.155301	0.30381	0.0374429	705	0.0430842	508	0.206564	0.134662	none	none	none	none	none	none
C1orf52	ENSG00000162642	0.177643	1377	0.1834	966	0.0502971	0.594066	0.151594	535	0.196745	401	0.409625	0.00159319	0.0897006	90	0.132665	48	0.596168	0.303984	0.0891595	53	0.0848981	49	-0.0737747	1	0.149153	2055	0.168775	1464	0.192836	0.00523188	0.157315	2002	0.186119	1415	0.26394	6.66127e-05	none	none	none	none	none	none
BCL10	ENSG00000142867	0.172541	1349	0.23448	1094	0.488721	7.17091e-12	0.154834	562	0.197373	409	0.381782	0.00301225	0.0792961	77	0.141913	49	0.885691	0.099244	0.128893	76	0.112738	66	-0.205089	0.900714	0.152407	2064	0.196709	1618	0.401017	1.33701e-10	0.155606	1988	0.214072	1552	0.503671	3.41851e-16	none	none	none	none	none	none
DDAH1	ENSG00000153904	0.412069	2187	0.407143	1453	-0.0211453	0.761536	0.239234	836	0.251472	494	0.0811592	0.61967	0.159437	142	0.205798	70	0.402699	0.409344	0.278008	158	0.264428	144	-0.0824932	1	0.304411	3323	0.320266	2161	0.0852832	0.127086	0.308003	3165	0.331812	2017	0.125514	0.0131835	none	none	none	none	none	none
CCN1	ENSG00000142871	0.38603	1889	0.36361	1241	-0.103502	0.154495	0.0923184	314	0.111027	210	0.27995	0.183308	0.565471	325	0.683033	143	0.366072	0.217633	0.145137	82	0.141174	82	-0.0428728	1	0.251416	2610	0.253658	1676	0.0144952	0.865804	0.265875	2528	0.276918	1594	0.0670359	0.341838	none	none	none	none	none	none
ZNHIT6	ENSG00000117174	0.155317	1231	0.173277	934	0.171175	0.0473208	0.116037	423	0.114264	210	-0.0235184	1	0.117706	98	0.151218	52	0.386153	0.553009	0.0667597	41	0.0761064	40	0.195862	1	0.125516	1793	0.135436	1236	0.117049	0.167339	0.13351	1752	0.147705	1196	0.156244	0.04701	none	none	none	none	none	none
ODF2L	ENSG00000122417	0.110438	953	0.103957	573	-0.0920032	0.44876	0.0766967	276	0.0595809	132	-0.376802	0.094485	0.142752	119	0.0994863	40	-0.552776	0.279578	0.0473186	28	0.0388006	23	-0.292516	0.952592	0.0916879	1376	0.0774102	768	-0.254651	0.00494893	0.0977242	1348	0.0853939	745	-0.203612	0.0276262	none	none	none	none	none	none
SH3GLB1	ENSG00000097033	0.821018	3089	0.958228	2225	0.33641	4.35929e-21	1.09451	2746	1.11021	1454	0.0339013	0.74073	0.311417	229	0.370187	109	0.294206	0.455168	0.589286	327	0.710355	365	0.366296	0.0884122	0.863676	6391	0.940938	4153	0.187617	1.05451e-08	0.901006	6064	0.988619	3788	0.206888	8.1482e-11	none	none	none	none	none	none
SELENOF	ENSG00000183291	0.733034	2935	0.696468	1942	-0.103318	0.0150836	0.436486	1369	0.480868	816	0.174159	0.0647036	0.439613	309	0.406332	115	-0.139269	0.715159	0.349136	200	0.298562	163	-0.264208	0.614292	0.541369	4813	0.541319	3036	-0.000166967	1	0.567521	4613	0.591517	2873	0.0787197	0.0591573	none	none	none	none	none	none
HS2ST1	ENSG00000153936	0.193845	1461	0.170463	928	-0.202829	0.00685508	0.0503456	187	0.0549796	126	0.130401	0.733245	0.19789	166	0.187409	67	-0.086316	0.948637	0.07429	44	0.0592959	34	-0.336173	0.799207	0.120998	1858	0.112686	1155	-0.108789	0.189003	0.127353	1814	0.123726	1121	-0.0443505	0.620808	none	none	none	none	none	none
LMO4	ENSG00000143013	0.615718	2723	0.70522	1925	0.267422	3.50106e-10	0.556327	1626	0.697022	1051	0.437289	3.94551e-10	0.253551	193	0.256527	74	0.0190728	1	0.260801	150	0.435334	235	0.872364	1.02964e-05	0.519165	4692	0.635722	3285	0.38433	3.4436e-24	0.554315	4542	0.677159	3050	0.386439	9.03467e-25	none	none	none	none	none	none
PKN2	ENSG00000065243	0.397974	2204	0.423722	1526	0.110285	0.0506971	0.154176	542	0.206001	383	0.456572	0.000396215	0.483308	336	0.500702	137	0.0645781	0.936924	0.121537	72	0.191821	111	0.710388	0.0528465	0.271863	3154	0.313024	2157	0.23453	2.32981e-06	0.292315	3082	0.338086	2046	0.244619	5.53297e-07	none	none	none	none	none	none
GTF2B	ENSG00000137947	0.173353	1367	0.161529	858	-0.110687	0.244111	0.221045	776	0.226457	463	0.0389464	0.896095	0.0621065	56	0.100514	42	0.722662	0.271096	0.15785	96	0.0914868	52	-0.835784	0.0330734	0.181939	2295	0.168955	1415	-0.11646	0.112833	0.185217	2199	0.184974	1363	-0.00207333	0.991468	none	none	none	none	none	none
KYAT3	ENSG00000137944	0.176234	1373	0.157933	863	-0.171754	0.0407738	0.192806	688	0.205439	421	0.100975	0.560449	0.0731674	69	0.0926087	34	0.354164	0.672606	0.112715	63	0.111756	64	-0.0130376	1	0.166976	2193	0.163293	1382	-0.0349118	0.696658	0.174358	2130	0.17395	1318	-0.00368891	0.977098	none	none	none	none	none	none
RBMXL1	ENSG00000213516	0.110079	1025	0.103115	677	-0.0994095	0.387151	0.0500045	196	0.0480024	117	-0.0604065	0.948328	0.108718	96	0.117941	47	0.124258	0.933703	0.0604896	35	0.0558828	32	-0.117637	1	0.0793874	1352	0.0768463	873	-0.048791	0.684581	0.0819584	1317	0.0811811	841	-0.0143154	0.91214	none	none	none	none	none	none
GBP3	ENSG00000117226	0.239815	1610	0.19611	958	-0.322929	4.51773e-07	0.113448	424	0.0969336	233	-0.239086	0.213888	0.128167	122	0.153713	62	0.281068	0.620407	0.106648	64	0.0609265	38	-0.841161	0.111414	0.162881	2220	0.137091	1291	-0.267754	1.73702e-05	0.170532	2156	0.152841	1253	-0.171117	0.00788132	none	none	none	none	none	none
GBP1	ENSG00000117228	0.716282	2734	0.816143	2030	0.269434	7.17674e-10	0.583317	1660	0.561522	890	-0.0721484	0.556746	0.693298	387	0.74911	153	0.15676	0.621405	0.487365	267	0.518534	270	0.113796	0.902527	0.632444	5048	0.675001	3343	0.127971	0.00148775	0.652181	4781	0.707356	3073	0.161435	3.52985e-05	none	none	none	none	none	none
GBP2	ENSG00000162645	0.408082	2222	0.376062	1417	-0.142494	0.0147188	0.35155	1133	0.293154	540	-0.30645	0.00151607	0.296419	213	0.389652	109	0.465641	0.169353	0.180142	107	0.208615	114	0.232913	0.791468	0.348443	3675	0.319632	2180	-0.146451	0.00361138	0.37134	3568	0.342588	2066	-0.13824	0.00571872	none	none	none	none	none	none
GBP7	ENSG00000213512	0.0997412	884	0.0545303	390	-0.904163	2.0936e-18	0.0583826	222	0.0426938	98	-0.462924	0.06405	0.137936	107	0.0867534	36	-0.706616	0.136401	0.0489355	31	0.0389934	23	-0.334874	0.891948	0.0798234	1244	0.049288	547	-0.717838	3.7257e-14	0.0840256	1213	0.0514167	524	-0.732379	5.77318e-15	none	none	none	none	none	none
GBP4	ENSG00000162654	0.0747284	706	0.0554874	379	-0.443525	0.000368537	0.0380555	144	0.0259765	66	-0.559658	0.0759232	0.0408385	39	0.0326734	13	-0.327739	0.818633	0.0466483	27	0.0254595	13	-0.888996	0.478704	0.0535449	916	0.0392084	471	-0.460008	8.29233e-05	0.0544832	889	0.0420514	458	-0.382697	0.000982807	none	none	none	none	none	none
GBP5	ENSG00000154451	9.8283e-05	1	0.0006906	3	2.81325	0.269382	0.000312681	1	0.00119861	2	1.93923	0.571377	0.000290368	1	0	0	-18.1477	0.620407	0	0	0	0	0	1	0.000190202	3	0.000714555	5	1.90989	0.274298	0.000216078	3	0.000862312	5	1.99712	0.248774	none	none	none	none	none	none
GBP6	ENSG00000183347	0.000491927	6	0.000452667	5	-0.120021	0.957016	0	0	0	0	0	1	0.00080434	1	0	0	-19.618	0.620407	0	0	0	0	0	1	0.000256846	7	0.000199641	5	-0.363535	0.836598	0.000291789	7	0.000240923	5	-0.276391	0.873897	none	none	none	none	none	none
LRRC8B	ENSG00000197147	0.0735303	700	0.0616577	499	-0.262719	0.0398311	0.011268	45	0.0169231	39	0.590843	0.310966	0.0526798	54	0.0707819	28	0.439323	0.620407	0.0180171	11	0.0164264	9	-0.134496	1	0.0396341	810	0.0390219	575	-0.0229029	0.898039	0.0425751	799	0.0436942	566	0.0382467	0.81047	none	none	none	none	none	none
LRRC8C	ENSG00000171488	0.00220464	24	0.00271795	30	0.302344	0.692959	0	0	0.000646752	2	19.3033	0.435144	0.00595283	6	0.00503146	2	-0.243264	1	0	0	0	0	0	1	0.00134358	30	0.00164922	34	0.295928	0.69021	0.00152637	30	0.00199025	34	0.383182	0.585864	none	none	none	none	none	none
LRRC8D	ENSG00000171492	0.255225	1754	0.206502	1042	-0.342107	6.39779e-08	0.0814306	287	0.0890037	175	0.133833	0.628884	0.173993	144	0.145558	52	-0.278487	0.620407	0.0639916	40	0.109985	64	0.815012	0.130087	0.154377	2225	0.146997	1333	-0.0761293	0.335723	0.166674	2185	0.15465	1269	-0.116923	0.0978722	none	none	none	none	none	none
ZNF326	ENSG00000162664	0.272103	1797	0.217004	1048	-0.367792	7.71077e-09	0.135757	485	0.106909	240	-0.365881	0.0179067	0.283962	232	0.322373	103	0.212135	0.620407	0.0881915	52	0.0578257	34	-0.6311	0.435448	0.195124	2566	0.156874	1425	-0.34319	4.50516e-09	0.209672	2514	0.177355	1391	-0.265559	7.15981e-06	none	none	none	none	none	none
ZNF644	ENSG00000122482	0.426863	2288	0.453093	1577	0.106337	0.0552689	0.203336	714	0.231528	455	0.208396	0.125624	0.392909	280	0.494954	132	0.412136	0.149236	0.171398	99	0.21237	114	0.33973	0.603977	0.301799	3381	0.337968	2278	0.190776	9.0677e-05	0.31954	3282	0.363939	2164	0.221548	2.60947e-06	none	none	none	none	none	none
CDC7	ENSG00000097046	0.00634197	91	0.00508843	67	-0.318616	0.444725	0.00168222	8	0.00298326	7	0.827463	0.627862	0.00676732	7	0.0119004	5	0.818063	0.743012	0.00521145	3	0.00396964	2	-0.393571	1	0.0043301	109	0.00448711	81	0.0514987	0.930014	0.00421019	106	0.00459411	79	0.126175	0.791526	none	none	none	none	none	none
TGFBR3	ENSG00000069702	0.136388	1042	0.0905839	554	-0.62406	1.60261e-11	0.0197192	75	0.0230477	44	0.227431	0.707332	0.122952	105	0.0573442	26	-1.14841	0.0069214	0.0243883	14	0.0205898	11	-0.247008	1	0.0740186	1236	0.0539752	635	-0.470202	3.95496e-07	0.0807706	1222	0.0608787	624	-0.422412	4.33435e-06	none	none	up_DMSO	none	none	none
BRDT	ENSG00000137948	2.74948e-05	1	0	0	-14.7469	0.449957	0	0	0	0	0	1	0.000676468	1	0	0	-19.3682	0.620407	0	0	0	0	0	1	6.61242e-05	2	0	0	-16.013	0.384284	7.51203e-05	2	0	0	-16.197	0.375963	none	none	none	none	none	none
EPHX4	ENSG00000172031	0.000173094	5	0	0	-17.4013	0.120384	0	0	0	0	0	1	0	0	0	0	0	1	0	0	0	0	0	1	6.71754e-05	5	0	0	-16.0357	0.123958	7.63145e-05	5	0	0	-16.2197	0.118144	none	none	none	none	none	none
SETSIP	ENSG00000230667	5.14916e-05	2	0.000350567	1	2.76747	0.53095	0.000697062	2	7.7241e-05	1	-3.17428	0.475393	0	0	0	0	0	1	0	0	0	0	0	1	0.000305906	4	0.000181031	2	-0.756939	0.746666	0.000347524	4	0.000218465	2	-0.669803	0.771878	none	none	none	none	none	none
BTBD8	ENSG00000189195	0.0374347	426	0.0340002	288	-0.141324	0.455406	0.0156031	58	0.0122982	30	-0.345774	0.567012	0.0345721	33	0.0582752	19	0.770502	0.497226	0.0143207	10	0.0117273	8	-0.290102	1	0.0254771	527	0.023867	345	-0.095347	0.627034	0.0269949	517	0.0263773	337	-0.0338373	0.876502	none	none	none	none	none	none
GLMN	ENSG00000174842	0.0704362	717	0.0652114	465	-0.115005	0.428834	0.067128	257	0.0583222	137	-0.209287	0.466902	0.0613275	59	0.0878786	35	0.538369	0.502892	0.0421947	27	0.031882	19	-0.411802	0.835024	0.0649504	1060	0.0581771	656	-0.163826	0.161663	0.0680463	1033	0.0636144	637	-0.100397	0.419938	none	none	none	none	none	none
RPAP2	ENSG00000122484	0.195785	1459	0.17092	911	-0.214428	0.00560003	0.140307	493	0.106653	235	-0.420437	0.00495061	0.220699	172	0.19624	68	-0.187719	0.726789	0.0705922	44	0.0814248	45	0.213873	0.970121	0.160078	2168	0.134757	1259	-0.267134	7.45936e-05	0.172253	2124	0.145785	1214	-0.260285	9.34601e-05	none	none	none	none	none	none
GFI1	ENSG00000162676	0.00234299	22	0.00062408	13	-1.90979	0.0474917	0.0011314	5	0.000342997	1	-1.72241	0.492617	0	0	0.0060319	2	22.5285	0.500157	0	0	0.00142443	1	20.443	0.791468	0.00137336	27	0.000911529	17	-0.591685	0.496482	0.00156021	27	0.000805471	16	-0.954378	0.235606	up_DMSO	none	none	none	none	none
EVI5	ENSG00000067208	0.317586	1961	0.274291	1209	-0.244209	3.07587e-05	0.17454	618	0.15684	324	-0.167378	0.334852	0.214473	178	0.189008	69	-0.201333	0.680556	0.166562	98	0.144737	80	-0.218773	0.821063	0.232372	2855	0.208032	1682	-0.177833	0.00201198	0.241325	2757	0.22112	1602	-0.141286	0.0148254	none	none	none	none	none	none
RPL5	ENSG00000122406	2.88925	3779	2.78823	2682	-0.154794	2.57823e-17	3.63932	4028	3.53043	2092	-0.161587	4.45345e-24	1.50381	636	1.45792	235	-0.0856933	0.757832	2.78028	1075	2.91859	979	0.211819	0.0309451	3.0703	9518	3.00381	5988	-0.100755	1.20031e-06	3.10975	8443	3.02143	5009	-0.133657	1.0429e-10	none	none	none	none	none	none
DIPK1A	ENSG00000154511	0.180589	1411	0.200156	1016	0.16298	0.0411369	0.0659028	251	0.0909882	179	0.483672	0.0205133	0.14202	126	0.152817	62	0.113686	0.910323	0.0707813	42	0.0998986	56	0.518398	0.552187	0.117235	1830	0.143479	1313	0.310785	1.38834e-05	0.123555	1788	0.152491	1257	0.324928	3.30609e-06	none	none	none	none	none	none
MTF2	ENSG00000143033	0.132385	1157	0.125346	802	-0.0840053	0.406608	0.0384059	161	0.0595344	132	0.64776	0.00930755	0.187087	175	0.171133	66	-0.140437	0.823402	0.0469798	27	0.0473845	28	0.0126715	1	0.0880927	1520	0.0915636	1028	0.0582928	0.571754	0.093686	1493	0.100699	1000	0.109284	0.234814	none	none	none	none	none	none
TMED5	ENSG00000117500	0.879048	3090	0.870087	2084	-0.0221783	0.65289	0.419303	1333	0.492522	836	0.28901	0.000539962	0.839005	458	0.774246	158	-0.168814	0.593846	0.422733	238	0.421299	224	-0.00601036	1	0.632539	5119	0.659675	3302	0.0822675	0.0436238	0.661083	4881	0.708967	3078	0.13934	0.000169062	none	none	none	none	none	none
CCDC18	ENSG00000122483	0.0330804	433	0.0402954	352	0.289876	0.0791851	0.0111238	40	0.0145457	38	0.389414	0.560449	0.0663245	65	0.096523	37	0.56341	0.454966	0.00500218	3	0.00827633	5	0.728798	0.95821	0.0234369	541	0.0285639	432	0.289128	0.0655344	0.0259449	538	0.032759	427	0.341381	0.0227772	none	none	none	none	none	none
DR1	ENSG00000117505	0.415417	2271	0.373502	1391	-0.185668	0.000342956	0.299271	996	0.332081	636	0.174998	0.122032	0.189112	166	0.167077	61	-0.195092	0.722155	0.164188	100	0.189279	107	0.223794	0.791468	0.319138	3533	0.31836	2195	-0.00411436	0.961179	0.340219	3433	0.345052	2088	0.0240325	0.700396	none	none	none	none	none	none
FNBP1L	ENSG00000137942	0.413492	2280	0.442368	1560	0.1197	0.0318995	0.439063	1350	0.372544	638	-0.288235	0.00133727	0.20732	176	0.264599	84	0.39489	0.348046	0.324126	185	0.301361	164	-0.122337	0.941662	0.396377	3991	0.386222	2446	-0.0452455	0.43495	0.406207	3806	0.40377	2282	-0.0105583	0.87489	none	none	none	none	none	none
BCAR3	ENSG00000137936	0.132735	1138	0.156601	876	0.256181	0.00222684	0.0650321	254	0.0915833	213	0.513336	0.00745622	0.0787281	79	0.116358	43	0.591201	0.364053	0.0773318	49	0.0626117	38	-0.31537	0.808302	0.0939022	1520	0.116423	1170	0.326677	2.28095e-05	0.0961565	1471	0.12755	1132	0.430677	8.53587e-09	none	none	none	none	none	none
DNTTIP2	ENSG00000067334	0.421374	2276	0.466957	1586	0.183498	0.00036745	0.338876	1108	0.378546	670	0.190035	0.074844	0.304869	235	0.454378	118	0.690356	0.0113081	0.25443	149	0.266895	149	0.0783881	1	0.357992	3768	0.401864	2523	0.200424	1.23855e-05	0.372081	3619	0.429772	2374	0.252343	1.55662e-08	none	none	none	none	none	none
GCLM	ENSG00000023909	1.61023	3608	1.70881	2546	0.175663	3.50106e-10	1.52501	3242	1.67806	1756	0.276646	2.79075e-09	1.08438	540	1.22649	216	0.299488	0.132838	1.00448	518	1.35663	624	0.736431	5.61377e-10	1.45962	7908	1.61596	5142	0.287396	3.70822e-28	1.52155	7390	1.66959	4518	0.268006	6.53684e-27	none	none	none	none	none	none
ABCA4	ENSG00000198691	0.0053376	69	0.00300563	35	-0.830206	0.0740351	0.0018931	9	0.0027002	8	0.5129	0.794142	0.00425021	4	0.00247317	2	-0.782457	0.846717	0.00202239	1	0.0050811	3	1.33128	0.883124	0.00343857	83	0.00323252	48	-0.0892958	0.891439	0.00363124	82	0.00285027	45	-0.349924	0.477147	none	none	none	none	none	none
ARHGAP29	ENSG00000137962	0.474978	2400	0.445249	1559	-0.116328	0.0260542	0.331485	1080	0.309126	582	-0.117734	0.378142	0.463223	323	0.467845	135	0.0179172	1	0.249923	149	0.241186	137	-0.0578942	1	0.388205	3952	0.364753	2413	-0.107871	0.0253453	0.407018	3803	0.390304	2276	-0.0733446	0.145702	none	none	none	none	none	none
ABCD3	ENSG00000117528	0.559753	2568	0.517888	1619	-0.145053	0.00254126	0.3622	1175	0.335959	622	-0.128531	0.282208	0.440301	309	0.456311	129	0.0639372	0.939497	0.29783	172	0.317626	172	0.107849	0.989492	0.437561	4224	0.418538	2542	-0.0788224	0.104822	0.456571	4052	0.439405	2370	-0.0685922	0.155262	none	none	none	none	none	none
F3	ENSG00000117525	0.00991474	120	0.0137524	131	0.474813	0.147601	0.00282688	12	0.00533907	13	0.919193	0.429973	0.0110032	11	0.0159508	9	0.539287	0.767513	0.00171964	1	0.00431615	2	1.32951	0.931208	0.00611523	144	0.00935797	155	0.61613	0.03905	0.00671325	143	0.0104005	153	0.634237	0.0257469	none	none	none	none	none	none
SLC44A3	ENSG00000143036	0.0309058	406	0.0290087	232	-0.0927661	0.686194	0.0153217	60	0.013365	33	-0.198538	0.803612	0.0325898	34	0.00696368	4	-2.24504	0.0112745	0.0198647	11	0.0219877	12	0.148026	1	0.0233293	511	0.0214501	281	-0.122516	0.568289	0.0238006	500	0.021339	269	-0.159291	0.42178	none	none	up_DMSO	none	none	none
CNN3	ENSG00000117519	0.793732	2956	0.846539	2100	0.136163	0.000873014	0.981529	2494	0.939365	1291	-0.098557	0.204177	0.301632	230	0.327173	99	0.136655	0.78034	0.658922	354	0.657829	346	-0.00326909	1	0.81428	6034	0.822284	3836	0.0206685	0.65679	0.835416	5680	0.85629	3490	0.0527648	0.186013	none	none	none	none	none	none
ALG14	ENSG00000172339	0.141449	1191	0.105121	689	-0.454964	1.18654e-07	0.0989236	374	0.0838704	200	-0.249177	0.231276	0.127829	114	0.145194	57	0.196574	0.766208	0.0548204	32	0.0687811	38	0.337473	0.832128	0.112515	1711	0.093452	984	-0.281806	0.000449603	0.120364	1679	0.0985534	946	-0.304447	8.90923e-05	none	none	none	none	none	none
RWDD3	ENSG00000122481	0.127628	926	0.107614	502	-0.260798	0.012326	0.143866	477	0.109258	199	-0.422475	0.00667898	0.0830214	67	0.065574	19	-0.353101	0.700161	0.0561445	33	0.0765046	45	0.461251	0.712149	0.122071	1503	0.10093	765	-0.289905	0.000508179	0.13104	1470	0.105981	720	-0.324648	8.83193e-05	none	none	none	none	none	none
PTBP2	ENSG00000117569	0.0735494	791	0.0915269	597	0.328628	0.00383885	0.0391604	148	0.0619472	128	0.678218	0.00705757	0.166758	147	0.214264	72	0.396994	0.426903	0.0455792	26	0.0637213	36	0.496606	0.736786	0.0637349	1112	0.0822384	833	0.38124	0.000123135	0.0662049	1086	0.0860673	797	0.393038	6.07723e-05	none	none	none	none	none	none
DPYD	ENSG00000188641	0.12067	1022	0.0941343	584	-0.377763	7.29258e-05	0.0880912	310	0.0705184	143	-0.333841	0.123473	0.131473	99	0.078151	32	-0.789572	0.101938	0.043028	26	0.062975	35	0.56402	0.691357	0.0988944	1457	0.0799891	794	-0.319926	0.000258622	0.106495	1431	0.0835072	759	-0.367656	1.55853e-05	none	none	none	none	none	none
SNX7	ENSG00000162627	0.255837	1722	0.219515	1073	-0.248145	0.000103796	0.277906	958	0.272644	542	-0.0315474	0.921597	0.0782227	69	0.0881044	40	0.178855	0.872165	0.130458	80	0.133929	74	0.0404492	1	0.235314	2829	0.217034	1729	-0.130355	0.0311449	0.24958	2749	0.234218	1655	-0.103178	0.0943293	none	none	none	none	none	none
PLPPR4	ENSG00000117600	0.000170494	4	0.000345199	2	1.01783	0.688245	0	0	0.000451642	1	18.7852	0.560449	0	0	0	0	0	1	0	0	0	0	0	1	6.61661e-05	4	0.000306726	3	2.21294	0.378068	7.51679e-05	4	0.000370151	3	2.30012	0.359732	none	none	none	none	none	none
PALMD	ENSG00000099260	0.207519	1351	0.0945581	526	-1.21751	7.3702e-53	0.222285	726	0.0920869	197	-1.36772	2.26416e-31	0.180623	126	0.0826569	31	-1.19999	0.00119658	0.151406	89	0.0864211	47	-0.856774	0.0372933	0.204651	2292	0.0917762	801	-1.24041	1.65012e-75	0.211895	2203	0.0928835	754	-1.27788	3.67677e-80	up_DMSO	up_DMSO	up_DMSO	none	up_DMSO	up_DMSO
FRRS1	ENSG00000156869	0.103099	890	0.104159	567	0.0155423	0.923045	0.0387205	136	0.0585958	106	0.612153	0.0246308	0.128312	117	0.155945	56	0.301784	0.620407	0.0336826	21	0.0523743	30	0.650435	0.638655	0.0704458	1164	0.0820612	759	0.228673	0.0235841	0.0754473	1143	0.0881999	729	0.234632	0.0183897	none	none	none	none	none	none
AGL	ENSG00000162688	0.523466	2510	0.467268	1601	-0.207717	2.02231e-05	0.339388	1100	0.26876	493	-0.390142	4.51423e-05	0.417963	288	0.416183	119	-0.00752948	1	0.311324	183	0.28392	158	-0.153676	0.850139	0.413907	4081	0.365625	2371	-0.216025	1.3141e-06	0.427863	3898	0.38252	2213	-0.196524	1.04298e-05	none	none	none	none	none	none
SLC35A3	ENSG00000117620	0.306931	1876	0.323226	1334	0.0870004	0.195337	0.117481	429	0.134526	277	0.208006	0.2865	0.38349	288	0.431177	131	0.205818	0.570947	0.108498	65	0.103041	61	-0.0784539	1	0.211734	2658	0.225873	1803	0.103829	0.0927624	0.225779	2593	0.251272	1742	0.173459	0.00196701	none	none	none	none	none	none
MFSD14A	ENSG00000156875	0.123552	841	0.120114	517	-0.0432388	0.745362	0.0454561	158	0.0562765	96	0.315931	0.34415	0.116367	83	0.0855068	22	-0.467204	0.558827	0.0222644	13	0.0442273	27	1.00613	0.353975	0.0787996	1095	0.0836985	662	0.0905971	0.433233	0.0864911	1082	0.0918604	635	0.090824	0.426649	none	none	none	none	none	none
SASS6	ENSG00000156876	0.0383306	405	0.0418531	300	0.129396	0.532831	0.0419773	156	0.0268563	52	-0.655316	0.0285642	0.0373723	38	0.0479665	18	0.367753	0.769152	0.0186502	12	0.0269867	16	0.539092	0.823316	0.037391	611	0.0344548	386	-0.120118	0.487206	0.0399406	599	0.0359991	370	-0.152761	0.362489	none	none	none	none	none	none
TRMT13	ENSG00000122435	0.136583	1164	0.130608	786	-0.0689426	0.510532	0.0880928	328	0.089348	182	0.0213291	1	0.203042	178	0.242373	84	0.284871	0.555632	0.0463603	29	0.0766548	43	0.747562	0.348156	0.111336	1699	0.112344	1095	0.0137337	0.908875	0.120176	1670	0.119724	1052	-0.00577947	0.963821	none	none	none	none	none	none
LRRC39	ENSG00000122477	0.00336152	49	0.00304517	28	-0.14282	0.834569	0.000408041	3	0.000277958	2	-0.553941	0.898015	0.00784675	8	0.0107405	4	0.454989	0.90688	0.0018063	1	0	0	-20.7859	0.791468	0.00233149	61	0.00192758	34	-0.274754	0.639393	0.00240294	60	0.00232616	34	-0.0469029	0.944582	none	none	none	none	none	none
DBT	ENSG00000137992	0.272845	1767	0.24317	1143	-0.188438	0.00389364	0.10744	413	0.105052	236	-0.0341811	0.980712	0.176392	151	0.202034	73	0.214896	0.680362	0.128636	74	0.109691	64	-0.243785	0.826773	0.179822	2405	0.171181	1516	-0.0774581	0.290055	0.186786	2331	0.183896	1452	-0.0246392	0.762582	none	none	none	none	none	none
RTCA	ENSG00000137996	0.478265	2395	0.380166	1412	-0.406989	1.20607e-17	0.453521	1407	0.439526	783	-0.0560629	0.669015	0.226189	190	0.206229	76	-0.1482	0.784903	0.245291	142	0.219191	124	-0.181861	0.823277	0.419552	4134	0.36496	2395	-0.243055	1.79978e-08	0.44326	3992	0.395103	2271	-0.203081	2.57998e-06	none	none	none	none	none	none
CDC14A	ENSG00000079335	0.0139497	181	0.0147259	159	0.0786813	0.81647	0.00606009	24	0.00414066	11	-0.550866	0.57171	0.017592	22	0.0336834	13	0.948777	0.518927	0.0035382	2	0.0053532	3	0.598696	1	0.00976525	229	0.0103632	186	0.0861734	0.792575	0.0106124	227	0.0113992	183	0.103744	0.733076	none	none	none	none	none	none
GPR88	ENSG00000181656	0.0125931	135	0.00361343	32	-1.80768	1.08038e-06	6.45372e-05	1	0.00204689	4	4.98857	0.257164	0.00813222	10	0.00122465	1	-2.73626	0.17544	0.00182983	1	0	0	-20.8046	0.791468	0.00579946	147	0.00234958	37	-1.30601	0.000279253	0.00633952	146	0.00283543	37	-1.16334	0.00117313	up_DMSO	none	none	none	up_DMSO	up_DMSO
VCAM1	ENSG00000162692	0.000179595	2	0	0	-17.4545	0.40847	0	0	9.77091e-05	1	16.5763	0.560449	0	0	0	0	0	1	0	0	0	0	0	1	6.96981e-05	2	3.34209e-05	1	-1.06037	0.735578	7.91804e-05	2	4.03317e-05	1	-0.973238	0.749702	none	none	none	none	none	none
EXTL2	ENSG00000162694	0.0711666	742	0.0667775	451	-0.0950407	0.516719	0.0209394	79	0.0334902	71	0.68661	0.0657986	0.117155	109	0.0783262	42	-0.609316	0.169469	0.0320038	18	0.0299511	17	-0.0971225	1	0.0496442	948	0.0496079	581	-0.00108261	1	0.0520442	930	0.0536725	564	0.0456326	0.758596	none	none	none	none	none	none
SLC30A7	ENSG00000162695	0.326591	1925	0.358491	1359	0.158771	0.00671764	0.0695881	263	0.0918921	198	0.417405	0.040152	0.374018	276	0.434102	127	0.261181	0.437621	0.0938165	58	0.122853	72	0.410343	0.651949	0.197185	2522	0.230372	1756	0.249207	6.76732e-06	0.211248	2464	0.252604	1684	0.288929	7.9165e-08	none	none	none	none	none	none
DPH5	ENSG00000117543	0.258101	1790	0.256648	1191	-0.00923434	0.925282	0.288222	980	0.29154	571	0.0190218	0.999623	0.114208	105	0.115351	41	0.0151989	1	0.129744	79	0.163769	91	0.361139	0.642826	0.243289	2954	0.246229	1894	0.0195351	0.803157	0.258736	2875	0.26328	1803	0.0285324	0.692623	none	none	none	none	none	none
S1PR1	ENSG00000170989	0.0624226	644	0.0822017	516	0.411538	0.000556394	0.0347077	128	0.0534302	104	0.636003	0.0231325	0.0318824	36	0.0258678	14	-0.305964	0.820588	0.0200496	13	0.0290043	18	0.539177	0.791468	0.0434765	821	0.0606779	652	0.493451	7.5023e-06	0.0466637	808	0.0672274	634	0.541723	7.0838e-07	none	none	none	none	none	none
COL11A1	ENSG00000060718	0.000163442	1	0	0	-17.3185	0.449957	0	0	0	0	0	1	0	0	0	0	0	1	0	0	0	0	0	1	6.34295e-05	1	0	0	-15.9529	0.460282	7.20589e-05	1	0	0	-16.137	0.453297	none	none	none	none	none	none
RNPC3	ENSG00000185946	0.0646837	663	0.0500218	391	-0.381525	0.00367297	0.0329114	122	0.0170574	43	-0.95967	0.00250213	0.134103	120	0.115532	44	-0.228726	0.740041	0.0231708	13	0.019421	11	-0.257408	1	0.0523705	918	0.0364885	489	-0.532852	3.67631e-06	0.056343	905	0.0400178	478	-0.505467	8.52263e-06	none	none	none	none	none	none
AMY2B	ENSG00000240038	0.0124154	176	0.00670191	66	-0.893614	0.00198632	0.00457152	19	0.00606859	11	0.409767	0.758262	0.0206487	19	0.00140358	1	-3.89278	0.0122039	0.00722773	4	0	0	-22.7903	0.40988	0.00925165	218	0.00509545	78	-0.863501	0.00287157	0.009527	214	0.0061491	78	-0.634087	0.0326013	none	none	up_DMSO	none	none	none
AMY2A	ENSG00000243480	0.00034855	1	3.56269e-05	1	-3.29052	0.50638	0	0	0	0	0	1	0.00208023	1	0	0	-20.9898	0.620407	0	0	0	0	0	1	0.000305795	2	1.57126e-05	1	-4.28269	0.315039	0.000347398	2	1.89617e-05	1	-4.1956	0.307227	none	none	none	none	none	none
PRMT6	ENSG00000198890	0.0681132	660	0.0224863	297	-1.63205	4.50298e-36	0.0250342	101	0.0161808	64	-0.636027	0.0592227	0.021023	20	0.00772172	5	-1.45459	0.2112	0.0270894	16	0.0162616	9	-0.7441	0.789957	0.0416698	797	0.01859	375	-1.1812	7.73619e-21	0.0436535	781	0.0190715	366	-1.2125	1.73306e-24	up_DMSO	none	none	none	up_DMSO	up_DMSO
NTNG1	ENSG00000162631	0	0	0.000125939	1	16.9425	0.449957	0	0	0	0	0	1	0	0	0	0	0	1	0	0	0	0	0	1	0	0	5.55434e-05	1	15.7614	0.460282	0	0	6.70287e-05	1	16.0326	0.453297	none	none	none	none	none	none
SLC25A24	ENSG00000085491	0.0276198	291	0.0322647	274	0.227622	0.2363	0.0142638	55	0.0157648	51	0.145438	0.86364	0.0157361	18	0.0369731	15	1.24779	0.338531	0.0156842	10	0.00956199	6	-0.718353	0.818638	0.0197379	374	0.0229455	346	0.219568	0.228377	0.0202894	364	0.0257129	340	0.3457	0.0334136	none	none	none	none	none	none
FAM102B	ENSG00000162636	0.0203504	266	0.0147831	145	-0.465139	0.0403826	0.00894662	30	0.0117472	25	0.394925	0.626215	0.0134403	16	0.033068	11	1.31308	0.429891	0.00711997	4	0.00843147	5	0.244859	1	0.0135219	316	0.0134896	186	-0.00346907	0.998864	0.0143928	312	0.0145355	181	0.0143371	0.968546	none	none	none	none	none	none
HENMT1	ENSG00000162639	0.00301656	42	0.00152383	19	-0.986281	0.133716	0.00359917	10	0.0021215	9	-0.763648	0.560449	0.000348574	1	0.000932654	1	1.4203	0.838926	0	0	0	0	0	1	0.00267558	53	0.00144021	29	-0.894463	0.123096	0.00303958	53	0.00173802	29	-0.807371	0.162283	none	none	none	none	none	none
PRPF38B	ENSG00000134186	0.328242	1965	0.416125	1516	0.409574	5.93597e-15	0.132199	475	0.156421	308	0.260613	0.116874	0.477444	333	0.546724	142	0.249702	0.440572	0.13411	77	0.166974	87	0.340502	0.698204	0.236812	2850	0.290555	2053	0.335541	6.03357e-11	0.250784	2773	0.316109	1966	0.383324	1.6416e-14	none	none	none	none	none	none
STXBP3	ENSG00000116266	0.220986	1591	0.239093	1140	0.127181	0.0801533	0.196204	691	0.188756	395	-0.061377	0.785739	0.163379	132	0.15927	64	-0.0397852	1	0.156555	95	0.153975	87	-0.0258874	1	0.198382	2509	0.203653	1686	0.0417567	0.585936	0.204073	2414	0.213925	1599	0.0753765	0.277731	none	none	none	none	none	none
AKNAD1	ENSG00000162641	0.00366655	68	0.00405657	48	0.14612	0.802691	0.0013344	4	0.00270851	6	1.0223	0.564991	0.000933672	2	0	0	-19.8332	0.557786	0	0	0.00208226	2	20.9912	0.702633	0.00204682	74	0.0030723	56	0.586676	0.27199	0.00232529	74	0.00327703	54	0.495666	0.359339	none	none	none	none	none	none
GPSM2	ENSG00000121957	0.0576919	552	0.0641399	411	0.157551	0.326262	0.0233109	88	0.0194853	43	-0.261391	0.618852	0.150139	117	0.17436	56	0.233711	0.714355	0.0251859	15	0.0314564	17	0.325285	0.994744	0.047275	772	0.0482888	527	0.0313472	0.858643	0.0502802	757	0.0517694	510	0.0431923	0.792332	none	none	none	none	none	none
CLCC1	ENSG00000121940	0.205729	1515	0.198398	1017	-0.057809	0.507029	0.0638181	241	0.0618432	136	-0.0467883	0.975044	0.248293	205	0.330216	103	0.473304	0.146278	0.0494493	29	0.0758538	41	0.636516	0.525578	0.132293	1990	0.1367	1297	0.0505214	0.563404	0.143564	1961	0.149282	1256	0.0605671	0.460598	none	none	none	none	none	none
WDR47	ENSG00000085433	0.0252029	305	0.0285022	247	0.179872	0.429357	0.0115906	41	0.0143915	32	0.314292	0.665311	0.0215574	23	0.0350907	19	0.712712	0.582821	0.0121324	7	0.0103438	7	-0.231395	1	0.0177553	376	0.0208645	305	0.235057	0.257566	0.0185202	369	0.02304	298	0.318312	0.0990675	none	none	none	none	none	none
TAF13	ENSG00000197780	0.338412	2022	0.335189	1333	-0.0162616	0.834569	0.237202	817	0.256222	522	0.125561	0.399056	0.135003	127	0.152879	64	0.1926	0.748336	0.186184	109	0.231055	130	0.344995	0.539724	0.261993	3075	0.282027	2049	0.121412	0.028115	0.272307	2966	0.292567	1919	0.118839	0.0269177	none	none	none	none	none	none
TMEM167B	ENSG00000215717	0.27469	1844	0.269013	1223	-0.0344115	0.672629	0.196521	684	0.21635	432	0.153477	0.338294	0.166641	145	0.22896	74	0.504785	0.254229	0.13311	79	0.158	90	0.265688	0.791468	0.216814	2752	0.230152	1819	0.0961092	0.139743	0.228202	2673	0.245072	1729	0.115544	0.060283	none	none	none	none	none	none
KIAA1324	ENSG00000116299	0.0352634	343	0.0118608	140	-1.58892	4.23494e-16	0.0275331	101	0.0132057	44	-1.07037	0.0010757	0.0160935	16	0.0130529	9	-0.304305	0.896476	0.00665405	5	0.00708714	4	0.0912832	1	0.027095	465	0.0115572	197	-1.24048	8.67373e-14	0.0298759	460	0.0124815	193	-1.27178	8.70125e-15	up_DMSO	up_DMSO	none	none	up_DMSO	up_DMSO
SARS	NA_character_	1.24723	3481	1.33076	2479	0.166367	2.39099e-07	1.48986	3232	1.52055	1721	0.0569132	0.440871	0.574968	375	0.602205	140	0.0883389	0.868844	0.819751	443	0.975511	473	0.379915	0.0306301	1.24045	7531	1.3016	4813	0.122635	5.21835e-05	1.29769	7088	1.36903	4340	0.139788	1.2014e-06	none	none	none	none	none	none
CELSR2	ENSG00000143126	0.0104586	111	0.00288358	52	-1.86423	9.54538e-08	0.000395093	2	0.00215671	4	2.44984	0.354175	0.00980969	11	0.00802013	3	-0.291874	1	0.00273587	2	0	0	-21.3855	0.698204	0.0053527	126	0.00237495	59	-1.17452	0.000972652	0.00570871	124	0.00286605	59	-0.996155	0.00555874	up_DMSO	none	none	none	up_DMSO	none
PSRC1	ENSG00000134222	0.00260864	36	0.00234528	21	-0.153726	0.862578	0.00164074	6	0.00158929	5	-0.0459998	1	0.00123588	2	0.00214521	2	0.796238	0.89031	0.00200816	1	0	0	-20.9389	0.791468	0.00202718	45	0.00167572	28	-0.274947	0.702406	0.00202977	44	0.00202223	28	-0.00537571	1	none	none	none	none	none	none
SORT1	ENSG00000134243	0.0879162	650	0.00863461	91	-3.40558	7.76103e-80	0.00993142	35	0.000177659	1	-5.81185	6.17222e-07	0.0776124	59	0.0216686	11	-1.88137	0.000941791	0.00392304	3	0.00234814	1	-0.741594	1	0.0450248	747	0.00525877	104	-3.12673	1.76021e-76	0.0506167	744	0.00586063	103	-3.14292	3.03934e-78	up_DMSO	up_DMSO	up_DMSO	none	up_DMSO	up_DMSO
PSMA5	ENSG00000143106	0.830178	3072	0.810084	2057	-0.0518052	0.262975	1.16001	2810	1.17855	1466	0.0387918	0.67668	0.325623	241	0.378583	110	0.257846	0.523336	0.701882	386	0.686163	352	-0.0453178	1	0.908748	6509	0.895217	3985	-0.0328453	0.445539	0.936891	6123	0.938445	3633	0.00369049	0.94352	none	none	none	none	none	none
SYPL2	ENSG00000143028	0.0364388	434	0.0490516	397	0.437987	0.00626167	0.00868784	38	0.00970428	27	0.160356	0.91947	0.0416706	44	0.0462258	25	0.15298	0.962326	0.0103792	6	0.0123322	8	0.250146	1	0.0223639	522	0.0291724	457	0.388364	0.011361	0.0239944	516	0.0326547	449	0.450866	0.00225284	none	none	none	none	none	none
ATXN7L2	ENSG00000162650	0.00621486	74	0.00517322	67	-0.265413	0.559619	0.00137626	5	0.00241952	7	0.814724	0.688445	0.0119662	14	0.0145252	6	0.281444	0.982269	0.00362153	2	0.00226667	2	-0.676999	1	0.00439105	95	0.0041595	82	-0.0783237	0.88231	0.00449574	93	0.00455089	80	0.0176317	0.980801	none	none	none	none	none	none
CYB561D1	ENSG00000174151	0.0345648	392	0.0294216	284	-0.236157	0.212561	0.00637593	25	0.0134755	33	1.08476	0.0790921	0.0332081	28	0.0293372	16	-0.18161	0.949164	0.014046	8	0.0111868	6	-0.330425	1	0.0204337	453	0.0208389	339	0.0286227	0.910171	0.0213028	445	0.0228348	333	0.101303	0.617423	none	none	none	none	none	none
AMIGO1	ENSG00000181754	0.0164264	228	0.0140685	158	-0.225258	0.420453	0.00419537	15	0.00313116	7	-0.422868	0.782881	0.0158119	17	0.0165987	8	0.0706241	1	0.00371307	2	0.00243495	1	-0.609641	1	0.00983658	262	0.00844934	174	-0.220321	0.446836	0.0106697	260	0.009693	173	-0.139207	0.62781	none	none	none	none	none	none
GPR61	ENSG00000156097	3.98589e-05	1	0.000281249	2	2.81902	0.37641	0	0	0	0	0	1	0	0	0	0	0	1	0	0	0	0	0	1	1.54686e-05	1	0.00012404	2	3.00338	0.371782	1.75731e-05	1	0.000149689	2	3.09055	0.358991	none	none	none	none	none	none
GNAI3	ENSG00000065135	0.552897	2594	0.548942	1712	-0.0134738	0.833086	0.534961	1625	0.502797	858	-0.114655	0.245712	0.344873	259	0.437334	125	0.413703	0.143375	0.352407	204	0.337736	185	-0.07254	1	0.504478	4682	0.491881	2880	-0.0463151	0.348951	0.525167	4478	0.523756	2695	-0.00498412	0.933762	none	none	none	none	none	none
GNAT2	ENSG00000134183	0.000836745	15	0.000263423	4	-1.66782	0.148386	0.000916333	4	0.000741305	2	-0.305932	0.997954	0	0	0	0	0	1	0	0	0.00187161	1	20.8372	0.791468	0.000700593	19	0.000690437	7	-0.0210745	0.997105	0.000795907	19	0.000446192	6	-0.835186	0.471765	none	none	none	none	none	none
AMPD2	ENSG00000116337	0.088639	866	0.0994772	629	0.174367	0.135149	0.044144	180	0.0653452	157	0.581296	0.0129679	0.0740521	78	0.108967	43	0.582843	0.368181	0.0592421	36	0.048792	28	-0.287585	0.921245	0.0656717	1160	0.0795502	857	0.286725	0.00340153	0.0665464	1124	0.0859103	829	0.382616	4.36625e-05	none	none	none	none	none	none
GSTM4	ENSG00000168765	0.177059	1335	0.135983	741	-0.41121	2.35596e-07	0.185393	639	0.137771	272	-0.463586	0.000358022	0.0976978	77	0.0618447	23	-0.685882	0.305581	0.0859607	50	0.0901211	50	0.0712342	1	0.163062	2101	0.125357	1086	-0.407226	3.51488e-09	0.173552	2051	0.132644	1036	-0.418071	1.00777e-09	none	none	none	none	none	none
GSTM2	ENSG00000213366	0.00387725	46	0.00206855	14	-0.907719	0.157679	0	0	0	0	0	1	0.0247183	18	0.018561	8	-0.417758	0.810276	0	0	0	0	0	1	0.003531	64	0.00175819	22	-1.00727	0.0546996	0.00401139	64	0.00212175	22	-0.920212	0.0783156	none	none	none	none	none	none
GSTM1	ENSG00000134184	0.0315938	203	0.0263075	104	-0.268001	0.25858	0.0716662	227	0.0430837	67	-0.754966	0.000781675	0.00259689	2	0	0	-21.3102	0.497226	0.0194952	11	0.0321653	16	0.731565	0.768866	0.0442049	443	0.0318505	187	-0.481859	0.00152264	0.0475666	432	0.0317854	171	-0.593044	7.0448e-05	none	none	none	none	none	none
GSTM5	ENSG00000134201	0	0	0.000227692	1	17.7969	0.449957	0.000297229	1	0	0	-18.1814	0.560449	0	0	0	0	0	1	0	0	0	0	0	1	0.000121918	1	0.000100419	1	-0.279891	0.938618	0.000138505	1	0.000121184	1	-0.192749	0.957289	none	none	none	none	none	none
GSTM3	ENSG00000134202	0.307981	1830	0.174062	891	-0.923719	1.03219e-45	0.326772	1026	0.253236	488	-0.423407	1.15092e-05	0.144549	112	0.073211	27	-1.03382	0.0165776	0.0811583	48	0.0977877	55	0.281091	0.823922	0.275128	3016	0.183477	1461	-0.653137	2.11406e-33	0.301517	2968	0.201196	1406	-0.659031	6.01405e-34	none	none	up_DMSO	none	none	none
EPS8L3	ENSG00000198758	0.0128344	107	0.00720266	64	-0.837486	0.016082	0.00554241	21	0.00420795	12	-0.39836	0.73346	0.00439652	7	0.0162662	7	1.89602	0.415422	0.000997026	1	0.00516362	3	2.37569	0.736482	0.00773407	136	0.00624201	86	-0.310296	0.384713	0.00865063	135	0.006465	83	-0.421735	0.200749	none	none	none	none	none	none
CSF1	ENSG00000184371	0.143633	1133	0.175417	899	0.311938	0.000137908	0.0300185	115	0.0387676	92	0.375347	0.304952	0.168429	147	0.292512	95	0.889296	0.0032791	0.0343869	21	0.0666189	38	0.977518	0.213111	0.0859802	1416	0.115371	1124	0.445759	7.49563e-09	0.0929993	1395	0.125452	1086	0.455676	1.57066e-09	none	none	none	none	none	none
AHCYL1	ENSG00000168710	1.15574	3377	1.10525	2281	-0.107582	0.00162289	0.754225	2134	0.714608	1102	-0.10989	0.187157	0.731219	445	0.690883	162	-0.114377	0.720061	0.616501	342	0.665032	348	0.148039	0.791468	0.891668	6298	0.877319	3893	-0.0352643	0.388213	0.929105	5956	0.921216	3545	-0.0188579	0.653305	none	none	none	none	none	none
STRIP1	ENSG00000143093	0.062156	688	0.0806556	592	0.389384	0.000710938	0.0217224	85	0.0304356	77	0.492887	0.207757	0.0849522	84	0.174086	63	1.10076	0.0112645	0.0277682	17	0.0435825	25	0.661793	0.698204	0.0433214	874	0.0613836	757	0.515915	1.76048e-06	0.0454374	857	0.0650645	732	0.532278	3.61592e-07	none	none	up_Cocktail	none	none	none
ALX3	ENSG00000156150	0.000948604	11	0.00101459	7	0.097071	0.960977	0.00116155	5	0.00101451	2	-0.19538	1	0.00207228	2	0	0	-20.9843	0.500227	0	0	0	0	0	1	0.00101446	18	0.000794475	9	-0.352802	0.752989	0.00115248	18	0.000958758	9	-0.265643	0.815338	none	none	none	none	none	none
KCNC4	ENSG00000116396	0.00344818	42	0.00372914	54	0.113211	0.850486	0.00123572	5	0.00155445	5	0.331284	0.93183	0.00452208	5	0.00364077	3	-0.313377	0.999938	0	0	0	0	0	1	0.00221576	52	0.00234229	62	0.0802071	0.893286	0.00251721	52	0.00282663	62	0.167479	0.752708	none	none	none	none	none	none
RBM15	ENSG00000162775	0.0779692	803	0.0977002	664	0.339897	0.00120467	0.0353441	131	0.0420471	78	0.255403	0.549212	0.0917848	86	0.17145	62	0.960185	0.0312121	0.0382296	24	0.0471466	27	0.308943	0.936178	0.0568586	1044	0.073363	831	0.379708	0.000155359	0.0593931	1020	0.0787841	804	0.421758	1.63358e-05	none	none	none	none	none	none
SLC16A4	ENSG00000168679	0.250681	1588	0.301922	1203	0.306988	4.56465e-06	0.136306	482	0.189193	362	0.512191	0.000129745	0.265015	205	0.249511	80	-0.0986333	0.900113	0.0948086	56	0.169618	93	0.89435	0.0168362	0.186275	2331	0.238305	1738	0.394235	1.60761e-11	0.198719	2275	0.252508	1645	0.385862	3.27374e-11	none	none	none	none	none	none
LAMTOR5	ENSG00000134248	1.14254	3401	1.19878	2386	0.117643	0.000406843	1.5372	3332	1.61737	1788	0.145779	0.00236781	0.344563	260	0.427847	118	0.376262	0.253167	0.940124	496	1.07229	527	0.300829	0.113791	1.21476	7489	1.28514	4819	0.142337	1.38805e-06	1.25213	6993	1.32916	4292	0.153335	6.986e-08	none	none	none	none	none	none
PROK1	ENSG00000143125	0.000146609	3	1.52112e-05	1	-3.26878	0.388741	0	0	0	0	0	1	0	0	0	0	0	1	0	0	0.00236645	1	21.176	0.791468	5.68969e-05	3	0.000412198	2	2.85715	0.528932	6.46376e-05	3	8.09586e-06	1	-2.997	0.403877	none	none	none	none	none	none
CD53	ENSG00000143119	0.000301273	1	0	0	-18.2009	0.449957	0	0	0	0	0	1	0.000955256	1	0.00866221	1	3.18634	0.683901	0	0	0	0	0	1	0.000195228	2	0.000394766	1	1.01598	0.752785	0.000221788	2	0.000476396	1	1.10316	0.729366	none	none	none	none	none	none
LRIF1	ENSG00000121931	0.158312	1289	0.162395	849	0.0397656	0.706686	0.110453	395	0.121219	250	0.142097	0.557898	0.086078	71	0.0829741	37	-0.0552539	1	0.0646457	40	0.0985024	56	0.632358	0.380011	0.121543	1795	0.133744	1192	0.146998	0.0710696	0.129283	1755	0.141031	1136	0.134141	0.0973682	none	none	none	none	none	none
DRAM2	ENSG00000156171	0.217359	1540	0.184904	980	-0.257497	0.000260903	0.145197	540	0.173143	378	0.274645	0.057341	0.148261	135	0.121885	52	-0.302076	0.602845	0.0693304	42	0.0825932	46	0.262222	0.894406	0.164368	2257	0.160479	1456	-0.0374296	0.653609	0.177297	2215	0.176584	1410	-0.00635015	0.947376	none	none	none	none	none	none
CEPT1	ENSG00000134255	0.194335	1476	0.234154	1112	0.298665	1.42502e-05	0.0674363	246	0.0745747	159	0.150371	0.607721	0.34415	269	0.384659	111	0.191535	0.620407	0.0538055	32	0.0857277	50	0.695303	0.368609	0.137735	2023	0.160997	1432	0.242336	0.000280151	0.149153	1991	0.176562	1382	0.263678	5.02579e-05	none	none	none	none	none	none
DENND2D	ENSG00000162777	0.0910988	876	0.0710424	508	-0.373412	0.000463689	0.0607399	238	0.058388	157	-0.0586863	0.931703	0.0505766	61	0.0687181	35	0.455437	0.577768	0.0366696	21	0.0242857	16	-0.603452	0.791468	0.068806	1196	0.0585964	716	-0.239165	0.0172404	0.0731781	1175	0.0656912	700	-0.161175	0.124464	none	none	none	none	none	none
CHI3L2	ENSG00000064886	0.000306407	4	0.0005079	5	0.729235	0.69302	0	0	0	0	0	1	0	0	0	0	0	1	0	0	0	0	0	1	0.000118912	4	0.000224	5	0.913672	0.627882	0.00013509	4	0.000270319	5	1.00083	0.588851	none	none	none	none	none	none
PIFO	ENSG00000173947	0.00232164	39	0.00334556	21	0.527841	0.525814	0.00314599	11	0.00165428	7	-0.928391	0.512723	0	0	0	0	0	1	0	0	0	0	0	1	0.00219143	50	0.00204134	28	-0.102467	0.900406	0.00248957	50	0.00246345	28	-0.0152373	0.993289	none	none	none	none	none	none
OVGP1	ENSG00000085465	0.0136525	203	0.0264148	235	0.961419	2.25464e-05	0.0174825	73	0.0311146	82	0.841554	0.0171446	0.026988	22	0.0214959	11	-0.332234	0.86109	0.0163572	10	0.0110714	6	-0.566905	0.926454	0.0166406	308	0.0251691	334	0.603122	0.00115892	0.0166791	298	0.0280842	328	0.759974	2.88444e-05	none	none	none	none	none	none
WDR77	ENSG00000116455	0.123377	1070	0.165349	897	0.453443	8.17709e-09	0.111011	430	0.147362	345	0.435442	0.00227357	0.094077	90	0.166528	69	0.877246	0.025667	0.0909533	56	0.0946228	55	0.0597495	1	0.11202	1646	0.147131	1366	0.419222	1.56355e-09	0.114886	1590	0.157989	1311	0.49142	4.27551e-13	none	none	none	none	none	none
ATP5PB	ENSG00000116459	0.923079	3183	0.803462	2034	-0.298773	3.87132e-17	1.06565	2687	0.957641	1317	-0.245002	1.78109e-05	0.408766	292	0.380007	112	-0.127352	0.765858	0.669073	369	0.639477	337	-0.0889332	0.949841	0.908981	6531	0.8088	3800	-0.250944	5.41407e-15	0.941617	6162	0.843813	3463	-0.239126	3.61186e-14	none	none	none	none	none	none
C1orf162	ENSG00000143110	0.00497199	75	0.00478593	49	-0.0551577	0.92858	0.000714686	2	0.00125481	3	0.812474	0.810098	0.0172399	15	0.0223256	8	0.376629	0.892076	0	0	0	0	0	1	0.00363596	92	0.0035574	60	-0.0315681	0.962248	0.00413063	92	0.00429301	60	0.0557458	0.920994	none	none	none	none	none	none
TMIGD3	ENSG00000121933	4.61621e-05	1	0	0	-15.4945	0.449957	0	0	0	0	0	1	0	0	0.000619788	1	19.2419	0.620407	0	0	0	0	0	1	1.79149e-05	1	2.82458e-05	1	0.65686	0.84787	2.03521e-05	1	3.40865e-05	1	0.744003	0.820508	none	none	none	none	none	none
RAP1A	ENSG00000116473	0.46363	2343	0.389361	1387	-0.309239	1.1042e-10	0.435244	1353	0.412669	723	-0.0942686	0.432996	0.209033	183	0.236636	84	0.199595	0.662461	0.253942	147	0.188812	107	-0.476259	0.216511	0.406004	4026	0.356009	2301	-0.227929	2.0095e-07	0.426692	3879	0.390583	2194	-0.155386	0.000513275	none	none	none	none	none	none
INKA2	ENSG00000197852	0.0323129	354	0.0286817	265	-0.17461	0.385318	0.0173584	65	0.0184489	54	0.0886865	0.962788	0.0188079	24	0.0350335	14	0.909149	0.504853	0.0139838	9	0.00961528	7	-0.543509	0.947708	0.0228767	452	0.0222041	340	-0.0435426	0.848232	0.0240866	443	0.0248072	333	0.0430508	0.843762	none	none	none	none	none	none
DDX20	ENSG00000064703	0.0782116	780	0.0787983	553	0.011212	0.952356	0.0565025	221	0.0516584	119	-0.132835	0.717011	0.065698	62	0.049367	25	-0.424197	0.607371	0.0445628	29	0.031472	19	-0.511275	0.791468	0.0642514	1092	0.0600646	716	-0.100264	0.417637	0.06693	1063	0.065977	697	-0.0213839	0.882336	none	none	none	none	none	none
KCND3	ENSG00000171385	0.117477	1032	0.103897	660	-0.187207	0.0641478	0.0408793	152	0.0380119	84	-0.107004	0.847424	0.0701855	68	0.0477523	24	-0.571942	0.418689	0.0347643	21	0.0557751	33	0.697283	0.552187	0.0722759	1273	0.0705568	801	-0.0359841	0.777874	0.0773792	1252	0.0736134	768	-0.0747298	0.49497	none	none	none	none	none	none
CTTNBP2NL	ENSG00000143079	0.0440211	518	0.0400976	381	-0.13753	0.406212	0.0234119	85	0.0187196	48	-0.326088	0.531077	0.0334908	34	0.036095	19	0.109923	1	0.0171864	10	0.0186155	10	0.116272	1	0.0314907	647	0.028922	458	-0.124621	0.460282	0.0334368	637	0.0310532	448	-0.108423	0.499302	none	none	none	none	none	none
WNT2B	ENSG00000134245	0.00732771	103	0.0133917	92	0.874288	0.0139072	0.000721346	2	0.00388561	8	2.43166	0.150569	0.0221943	21	0.0229704	8	0.050148	1	0.00716204	4	0	0	-22.7771	0.397685	0.00581675	130	0.00828207	108	0.51156	0.132427	0.00563372	126	0.00999465	108	0.830217	0.00964825	none	none	none	none	none	none
ST7L	ENSG00000007341	0.0741755	745	0.0888049	565	0.270394	0.0237344	0.0349287	129	0.0407074	87	0.225072	0.562301	0.0850098	86	0.106034	44	0.334236	0.620407	0.0301642	18	0.044592	25	0.574421	0.768725	0.0536947	978	0.0655628	721	0.296744	0.00645441	0.056896	960	0.0698991	696	0.306427	0.00390546	none	none	none	none	none	none
CAPZA1	ENSG00000116489	0.746321	2909	0.780516	2022	0.0924107	0.0268837	0.716146	2046	0.757808	1157	0.11529	0.163217	0.420874	306	0.422869	122	0.00836237	1	0.466017	265	0.512532	275	0.173539	0.779306	0.673697	5526	0.710531	3576	0.10641	0.00430643	0.701952	5261	0.751474	3301	0.138364	8.64725e-05	none	none	none	none	none	none
MOV10	ENSG00000155363	0.230052	1620	0.168492	925	-0.495155	6.88545e-14	0.0901964	344	0.0956863	222	0.089263	0.770103	0.251936	210	0.239441	82	-0.0827728	0.933757	0.0761944	47	0.0549825	33	-0.486183	0.698204	0.156054	2221	0.127373	1262	-0.314166	9.69275e-07	0.166919	2174	0.142342	1229	-0.247973	0.000122218	none	none	none	none	none	none
RHOC	ENSG00000155366	1.43292	3549	1.25788	2374	-0.341712	6.05334e-31	1.83419	3582	1.69825	1798	-0.236618	1.84936e-08	0.628703	384	0.55765	143	-0.22931	0.450839	1.05404	549	0.910951	452	-0.330342	0.0643635	1.48622	8064	1.31715	4767	-0.323773	1.28297e-32	1.54501	7515	1.40114	4315	-0.26939	1.36087e-24	none	none	none	none	none	none
PPM1J	ENSG00000155367	0.0093477	108	0.00608178	74	-0.622476	0.0602542	0.00871937	33	0.013697	29	0.655165	0.348159	0.00575705	3	0.00229167	2	-1.33143	0.679274	0.00205562	1	0.00234609	2	0.190898	1	0.00792236	145	0.00787371	107	-0.00892185	0.991525	0.00872051	144	0.00901671	105	0.048402	0.908064	none	none	none	none	none	none
SLC16A1	ENSG00000155380	0.358083	2093	0.321976	1294	-0.180864	0.00198245	0.0636053	252	0.0957636	214	0.613836	0.000978899	0.478916	320	0.368719	108	-0.462336	0.0646677	0.0823407	48	0.103883	60	0.351067	0.791468	0.214177	2713	0.209361	1676	-0.0364053	0.616563	0.232113	2665	0.231172	1616	-0.00656533	0.937273	none	none	none	none	none	none
LRIG2	ENSG00000198799	0.0492824	571	0.0504302	409	0.0340508	0.860224	0.00547101	22	0.00987312	19	0.85488	0.30076	0.109171	106	0.107354	42	-0.0255424	1	0.00666387	4	0.017344	10	1.38772	0.575255	0.0311173	703	0.0334828	480	0.107419	0.510058	0.0344441	699	0.03682	470	0.0979553	0.536634	none	none	none	none	none	none
MAGI3	ENSG00000081026	0.171669	1383	0.151861	870	-0.191554	0.0177282	0.0651212	251	0.0599671	137	-0.122712	0.717011	0.119033	105	0.159911	55	0.456077	0.440033	0.0493097	29	0.0523496	31	0.0885187	1	0.108997	1768	0.103745	1093	-0.0751039	0.417381	0.117117	1739	0.114372	1062	-0.0362335	0.71106	none	none	none	none	none	none
PHTF1	ENSG00000116793	0.078187	813	0.0825589	585	0.0816914	0.53898	0.0284835	119	0.0403503	103	0.511064	0.101456	0.0673173	61	0.102766	44	0.636249	0.305581	0.0240825	15	0.0375576	22	0.650893	0.734735	0.050429	1008	0.0613316	754	0.290314	0.00648269	0.0540135	993	0.0662476	732	0.303464	0.00315427	none	none	none	none	none	none
RSBN1	ENSG00000081019	0.111243	1015	0.138839	802	0.340016	0.00017236	0.0722563	268	0.0614364	125	-0.241921	0.387577	0.10478	86	0.145405	51	0.502631	0.417104	0.0675185	41	0.0657747	39	-0.0390208	1	0.0894853	1410	0.100143	1017	0.170156	0.064982	0.0924738	1369	0.10725	978	0.224701	0.0096198	none	none	none	none	none	none
PTPN22	ENSG00000134242	2.53813e-05	1	0	0	-14.6316	0.449957	0	0	0	0	0	1	0	0	0.0064841	1	22.6332	0.620407	0	0	0	0	0	1	9.85013e-06	1	0.000295502	1	4.90695	0.477596	1.11902e-05	1	0.000356606	1	4.99415	0.46956	none	none	none	none	none	none
BCL2L15	ENSG00000188761	0.00299349	30	0.00134995	18	-1.15012	0.134708	0	0	0.000706678	2	19.4312	0.464617	0.00161498	2	0.00735627	3	2.1916	0.620407	0	0	0	0	0	1	0.00129412	32	0.00117233	23	-0.142675	0.876464	0.00147018	32	0.00141475	23	-0.0554873	0.955193	none	none	none	none	none	none
AP4B1	ENSG00000134262	0.0261033	310	0.0270721	229	0.0532754	0.84309	0.0131049	51	0.0110269	33	-0.250585	0.746936	0.0270461	31	0.040024	19	0.574858	0.620407	0.0129999	8	0.0099054	6	-0.394451	1	0.0192797	400	0.0192327	287	-0.00355494	0.997105	0.020134	392	0.0211614	281	0.072542	0.752356	none	none	none	none	none	none
DCLRE1B	ENSG00000118655	0.012268	172	0.0198473	174	0.699533	0.00732681	0.00983541	38	0.00604685	19	-0.704537	0.293	0.00556204	7	0.0151548	8	1.45302	0.597785	0.00215884	1	0.0130408	7	2.60256	0.393241	0.00950982	218	0.0137468	208	0.534668	0.0334225	0.0105099	217	0.0138928	201	0.405031	0.0995801	none	none	none	none	none	none
HIPK1	ENSG00000163349	0.286826	1877	0.326391	1362	0.21642	0.000216969	0.130893	460	0.169077	344	0.397525	0.00537963	0.191352	167	0.226149	74	0.267021	0.620407	0.14883	86	0.134883	78	-0.152256	0.984956	0.198512	2590	0.2352	1858	0.272073	1.00957e-06	0.205272	2504	0.255943	1780	0.356241	3.75298e-11	none	none	none	none	none	none
OLFML3	ENSG00000116774	0.000394715	7	0	0	-18.5907	0.051818	0	0	0	0	0	1	0	0	0.00122438	1	20.2245	0.620407	0	0	0	0	0	1	0.000153183	7	5.57992e-05	1	-1.457	0.407721	0.000174024	7	6.73374e-05	1	-1.36987	0.433563	none	none	none	none	none	none
TRIM33	ENSG00000197323	0.278095	1803	0.289038	1254	0.063945	0.37517	0.0939967	345	0.112734	227	0.275995	0.173307	0.35092	264	0.354568	111	0.0177103	1	0.110013	63	0.0834688	48	-0.417826	0.6977	0.188422	2475	0.196496	1640	0.0665456	0.349105	0.19909	2412	0.219868	1592	0.158735	0.00787152	none	none	none	none	none	none
BCAS2	ENSG00000116752	0.437119	2345	0.417932	1546	-0.0795844	0.174388	0.625184	1843	0.585537	952	-0.125987	0.157626	0.136912	117	0.14721	48	0.112225	0.946218	0.340029	198	0.33673	177	-0.0165759	1	0.478023	4503	0.449009	2723	-0.112878	0.0141364	0.496797	4305	0.472226	2546	-0.0923306	0.0480777	none	none	none	none	none	none
DENND2C	ENSG00000175984	0.0908787	884	0.10247	667	0.181679	0.0971997	0.0271375	105	0.0381271	88	0.498498	0.14676	0.117547	101	0.170013	61	0.571169	0.266794	0.0215138	12	0.0445885	24	1.06814	0.362364	0.0586124	1102	0.0736219	840	0.339875	0.000551285	0.0636596	1090	0.0796254	816	0.334506	0.000448012	none	none	none	none	none	none
NRAS	ENSG00000213281	0.344334	2017	0.352585	1361	0.0404575	0.555882	0.273494	925	0.276546	548	0.0183165	1	0.182064	164	0.243948	81	0.46835	0.264889	0.236435	141	0.227925	127	-0.0592599	1	0.289053	3247	0.300265	2117	0.0633867	0.294556	0.296211	3106	0.315224	1990	0.104159	0.0528002	none	none	none	none	none	none
CSDE1	ENSG00000009307	1.30765	3480	1.17329	2308	-0.272869	1.66429e-19	0.937089	2477	0.896608	1263	-0.0973084	0.204509	0.749777	445	0.686641	164	-0.177853	0.553009	0.83135	446	0.701277	363	-0.35117	0.0751183	1.05288	6848	0.975596	4098	-0.174999	1.03397e-08	1.08302	6402	1.03232	3735	-0.112068	0.000259732	none	none	none	none	none	none
SIKE1	ENSG00000052723	0.412686	2294	0.402321	1508	-0.0446834	0.473197	0.438651	1383	0.436695	777	-0.00796035	1	0.204776	171	0.206417	76	0.0127414	1	0.225126	129	0.283033	157	0.373778	0.38998	0.383832	3977	0.38471	2518	0.00397433	0.960813	0.405423	3848	0.405735	2361	0.00135104	0.992442	none	none	none	none	none	none
TSPAN2	ENSG00000134198	4.58686e-05	2	0	0	-15.4853	0.273557	0	0	0	0	0	1	0	0	0	0	0	1	0	0	0	0	0	1	1.78009e-05	2	0	0	-14.1198	0.281228	2.02227e-05	2	0	0	-14.3038	0.272572	none	none	none	none	none	none
NGF	ENSG00000134259	0.000115912	1	0	0	-16.8228	0.449957	0	0	0	0	0	1	0	0	0	0	0	1	0	0	0	0	0	1	4.49836e-05	1	0	0	-15.4572	0.460282	5.11035e-05	1	0	0	-15.6412	0.453297	none	none	none	none	none	none
VANGL1	ENSG00000173218	0.0688266	752	0.0821051	577	0.264205	0.0261729	0.0184298	76	0.0263242	60	0.520068	0.232103	0.0718598	71	0.0801231	36	0.163069	0.905085	0.0159673	9	0.0249779	14	0.652049	0.791468	0.0420731	908	0.0531465	687	0.345127	0.0021226	0.0456248	899	0.0589712	673	0.379906	0.00043337	none	none	none	none	none	none
SLC22A15	ENSG00000163393	0.0553741	544	0.0344892	317	-0.698245	4.08517e-08	0.00750016	31	0.00265058	12	-1.50412	0.0215324	0.109377	101	0.120275	43	0.145031	0.886423	0.00753764	6	0.00709841	5	-0.0869338	1	0.0344353	682	0.0228151	377	-0.60232	1.00316e-06	0.0380946	676	0.026065	372	-0.556198	5.4899e-06	none	up_DMSO	none	none	none	none
MAB21L3	ENSG00000173212	0.00983605	101	0.00500694	44	-0.977638	0.0150902	0.00577038	23	0.00473892	9	-0.284852	0.859131	0.00974677	9	0.00678289	2	-0.525166	0.924665	0.00457268	3	0	0	-22.1279	0.539724	0.00753074	136	0.00413827	55	-0.866215	0.0129951	0.00793318	133	0.00499398	55	-0.669832	0.0645012	none	none	none	none	none	none
ATP1A1	ENSG00000163399	0.880697	3086	0.870775	2114	-0.0245325	0.628257	0.386469	1195	0.438468	742	0.2222	0.020982	1.02328	503	1.01953	183	-0.00844293	1	0.397522	221	0.430252	228	0.139382	0.84406	0.631798	5005	0.654202	3267	0.0681566	0.120894	0.663671	4784	0.700511	3039	0.107514	0.0071773	none	none	none	none	none	none
CD58	ENSG00000116815	0.151477	1240	0.203659	984	0.465814	1.05215e-09	0.0855873	308	0.125077	258	0.576335	0.000531426	0.175958	161	0.339843	104	1.07293	0.000192406	0.0564407	33	0.102217	60	0.890287	0.111414	0.115076	1742	0.165605	1406	0.562462	2.0868e-16	0.123053	1709	0.178712	1346	0.579518	1.57978e-17	none	none	up_Cocktail	none	none	none
IGSF3	ENSG00000143061	0.1115	995	0.089977	630	-0.325206	0.000664875	0.0128666	51	0.0208053	43	0.699061	0.176115	0.161582	134	0.11672	47	-0.502323	0.267087	0.0210204	11	0.0241836	13	0.204527	1	0.0643124	1191	0.0562623	733	-0.198795	0.0550163	0.0702022	1180	0.0628955	720	-0.163888	0.111326	none	none	none	none	none	none
CD2	ENSG00000116824	0	0	0	0	0	1	0	0	0	0	0	1	0	0	0	0	0	1	0	0	0	0	0	1	0	0	0	0	0	1	0	0	0	0	0	1	none	none	none	none	none	none
PTGFRN	ENSG00000134247	0.120022	1052	0.0877078	632	-0.476237	4.62867e-07	0.0197345	74	0.0161075	44	-0.295608	0.569897	0.145502	141	0.122948	51	-0.259623	0.622662	0.0345082	20	0.0304684	17	-0.182559	1	0.0707337	1287	0.0550153	744	-0.374022	6.26214e-05	0.0756621	1267	0.0600912	727	-0.343777	0.000167675	none	none	none	none	none	none
CD101	ENSG00000134256	0.000223693	8	0.000322454	8	0.527641	0.651785	0	0	0	0	0	1	0.000884442	1	0.00148906	1	0.751999	0.958895	0	0	0	0	0	1	0.000159315	9	0.000210074	9	0.399053	0.781125	0.000180989	9	0.000253513	9	0.486208	0.7237	none	none	none	none	none	none
TTF2	ENSG00000116830	0.0888381	820	0.086327	575	-0.0432034	0.76477	0.067972	235	0.0625792	126	-0.12319	0.729223	0.103968	97	0.121833	44	0.241884	0.750622	0.0223207	13	0.0535323	28	1.28468	0.153794	0.0735536	1165	0.074203	773	0.013154	0.932076	0.0805238	1152	0.0784773	745	-0.0386364	0.765433	none	none	none	none	none	none
TRIM45	ENSG00000134253	0.00542253	54	0.00267819	31	-1.01969	0.0687629	0.00204015	7	0.000815619	3	-1.32359	0.48465	0.0110924	11	0.00926497	3	-0.26103	1	0	0	0.00438485	2	22.0673	0.698204	0.00385055	72	0.00263372	39	-0.548836	0.333116	0.00437441	72	0.00227162	37	-0.94688	0.0504445	none	none	none	none	none	none
VTCN1	ENSG00000134258	0.000421333	5	0	0	-18.6849	0.142596	0.000293396	1	0	0	-18.1627	0.560449	0	0	0	0	0	1	0	0	0	0	0	1	0.000283859	6	0	0	-18.115	0.128337	0.000322478	6	0	0	-18.2991	0.122394	none	none	none	none	none	none
MAN1A2	ENSG00000198162	0.4268	2280	0.355829	1350	-0.316902	2.61388e-10	0.135725	494	0.133325	287	-0.02751	0.996184	0.308944	232	0.28427	96	-0.138762	0.766564	0.140213	79	0.1755	98	0.349974	0.658862	0.263425	3085	0.245562	1831	-0.114731	0.0416535	0.280187	3006	0.26005	1733	-0.122781	0.0223679	none	none	none	none	none	none
TENT5C	ENSG00000183508	0.0158017	199	0.0125967	123	-0.329357	0.246675	0.00527549	23	0.00518218	12	-0.0258153	1	0.00590738	9	0.0127853	6	1.11887	0.620407	0.00880355	5	0.00641448	4	-0.458479	1	0.00983487	236	0.00900986	145	-0.126998	0.695029	0.00997518	231	0.00954653	141	-0.0636757	0.849754	none	none	none	none	none	none
GDAP2	ENSG00000196505	0.138442	1215	0.147942	880	0.102758	0.28275	0.0688083	275	0.0885329	225	0.378045	0.0578638	0.133607	126	0.140424	56	0.0768203	0.985228	0.06605	41	0.0529306	30	-0.329014	0.838556	0.100814	1657	0.110998	1191	0.146322	0.0799131	0.105543	1616	0.123006	1161	0.233726	0.002061	none	none	none	none	none	none
WDR3	ENSG00000065183	0.235033	1663	0.230037	1087	-0.0347432	0.693387	0.166119	596	0.142235	303	-0.241619	0.117339	0.100093	101	0.149266	56	0.612751	0.239173	0.0932656	59	0.118727	66	0.366922	0.71713	0.178727	2419	0.177251	1512	-0.0130594	0.889523	0.190354	2360	0.189352	1446	-0.00835274	0.927241	none	none	none	none	none	none
SPAG17	ENSG00000155761	0.000141896	2	4.41376e-05	1	-1.68481	0.557622	0	0	0	0	0	1	0	0	0.00404054	1	21.949	0.620407	0	0	0	0	0	1	5.5068e-05	2	0.000203607	2	1.88659	0.578512	6.25599e-05	2	0.000245709	2	1.97376	0.561427	none	none	none	none	none	none
TBX15	ENSG00000092607	0.0558376	548	0.0828817	506	0.589552	2.22808e-06	0.0447471	167	0.0505471	117	0.180051	0.603725	0.0289515	20	0.0350099	11	0.27852	0.922059	0.0568549	33	0.0483301	28	-0.240566	0.990869	0.0492063	768	0.0637198	662	0.383466	0.000794799	0.0481657	735	0.0669021	634	0.48769	1.11577e-05	none	none	none	none	none	none
WARS2	ENSG00000116874	0.0868763	850	0.0762792	556	-0.19542	0.0888065	0.0831147	308	0.0741105	174	-0.172005	0.535959	0.0340705	36	0.047391	24	0.485765	0.620407	0.0431378	26	0.0414317	24	-0.0594544	1	0.0757666	1220	0.0682498	778	-0.156225	0.146964	0.0802057	1194	0.0737952	754	-0.12486	0.252187	none	none	none	none	none	none
HAO2	ENSG00000116882	0.11009	798	0.0550311	331	-1.04062	7.75986e-21	0.135402	463	0.0607592	133	-1.21079	3.19328e-16	0.042497	32	0.0129189	4	-1.73931	0.0855469	0.0627636	37	0.0421903	23	-0.587987	0.659431	0.109264	1330	0.0528709	491	-1.0885	1.62607e-33	0.11559	1293	0.0550795	468	-1.1137	5.14921e-35	up_DMSO	up_DMSO	none	none	up_DMSO	up_DMSO
HSD3B2	ENSG00000203859	0.000257553	4	5.17011e-05	1	-2.31673	0.449957	0	0	0	0	0	1	0	0	0	0	0	1	0	0	0	0	0	1	9.99528e-05	4	2.28019e-05	1	-2.1321	0.471334	0.000113551	4	2.75169e-05	1	-2.04498	0.476354	none	none	none	none	none	none
HSD3B1	ENSG00000203857	0.000107741	5	2.8697e-05	1	-1.90862	0.303581	0	0	0	0	0	1	0	0	0.00389948	2	21.8977	0.497551	0	0	0	0	0	1	4.18127e-05	5	0.000190369	3	2.18686	0.390797	4.75012e-05	5	0.000229733	3	2.27403	0.373408	none	none	none	none	none	none
ZNF697	ENSG00000143067	0.0528907	615	0.0848501	565	0.70522	9.08791e-10	0.0133416	55	0.0287143	71	1.11697	0.00302961	0.03703	40	0.064529	25	0.821258	0.372426	0.0210346	12	0.0327243	18	0.646072	0.791468	0.0315532	722	0.0557913	679	0.839866	3.29697e-13	0.0329842	710	0.0605611	661	0.896663	9.38707e-16	none	up_Cocktail	none	none	none	none
PHGDH	ENSG00000092621	0.348739	1973	0.239278	1059	-0.626284	5.37215e-27	0.297429	941	0.226	437	-0.449996	6.82887e-06	0.201084	167	0.205947	68	0.0381024	1	0.13194	80	0.0982277	58	-0.450464	0.534027	0.289626	3161	0.209048	1622	-0.53089	2.17118e-25	0.311079	3081	0.231964	1564	-0.483027	3.46337e-21	none	none	none	none	none	none
HMGCS2	ENSG00000134240	0.168938	810	0.127647	561	-0.434851	2.81382e-05	0.0623091	241	0.0837006	200	0.441415	0.0295429	0.0731915	73	0.099106	36	0.456259	0.546118	0.150872	86	0.0727144	39	-1.11044	0.00397574	0.115188	1210	0.101902	836	-0.186565	0.0451066	0.110333	1124	0.107938	797	-0.0334327	0.778708	none	none	none	up_DMSO	none	none
REG4	ENSG00000134193	5.29465e-05	2	2.51248e-05	1	-1.07541	0.664039	0	0	0	0	0	1	0	0	0	0	0	1	0	0	0	0	0	1	2.05478e-05	2	1.10809e-05	1	-0.89086	0.728764	2.33433e-05	2	1.33722e-05	1	-0.803735	0.75081	none	none	none	none	none	none
ADAM30	ENSG00000134249	0	0	0.000498076	2	18.9264	0.318237	0	0	0	0	0	1	0	0	0	0	0	1	0	0	0	0	0	1	0	0	0.000219668	2	17.7451	0.327461	0	0	0.000265091	2	18.0163	0.317553	none	none	none	none	none	none
NOTCH2	ENSG00000134250	0.522273	2491	0.497957	1622	-0.0878092	0.0983238	0.10421	382	0.143182	268	0.487046	0.00199063	0.52631	349	0.577911	146	0.175565	0.620407	0.134577	78	0.192612	111	0.560269	0.187161	0.304692	3300	0.32793	2147	0.123682	0.0157851	0.327837	3222	0.355912	2036	0.139949	0.00463326	none	none	none	none	none	none
SEC22B	ENSG00000265808	0.535322	2495	0.462485	1549	-0.267894	8.72079e-09	0.423857	1340	0.430699	768	0.0283893	0.905724	0.467705	324	0.38774	119	-0.332289	0.237045	0.289932	173	0.277224	156	-0.0742628	1	0.454671	4332	0.416461	2592	-0.156196	0.000277052	0.477083	4159	0.445254	2436	-0.124334	0.00415015	none	none	none	none	none	none
AC253572.1	NA_character_	0.00469709	77	0.00434648	59	-0.112173	0.840288	0.00596795	26	0.00534811	18	-0.158654	0.959633	0.00122118	2	0	0	-20.2207	0.526206	0.00633806	4	0.00116572	1	-2.44656	0.662665	0.00512995	109	0.00394598	78	-0.379417	0.375564	0.00496559	105	0.00452088	77	-0.135682	0.778241	none	none	none	none	none	none
NBPF26	ENSG00000273136	0.0717638	788	0.0557079	491	-0.377082	0.00062156	0.0129763	54	0.0165851	54	0.356618	0.53477	0.149916	136	0.221941	77	0.619588	0.110072	0.0171413	12	0.00527366	5	-1.70917	0.347421	0.0475154	990	0.04126	627	-0.208195	0.0671254	0.0516477	978	0.0487013	622	-0.0868859	0.494422	none	none	none	none	none	none
FCGR1B	ENSG00000198019	0	0	0.000258262	1	17.9787	0.449957	0	0	0	0	0	1	0	0	0	0	0	1	0	0	0	0	0	1	0	0	0.000113902	1	16.7975	0.460282	0	0	0.000137455	1	17.0687	0.453297	none	none	none	none	none	none
FAM72B	ENSG00000188610	0.00056204	18	0.000612571	11	0.124242	0.92098	0.000675957	2	0.000558501	2	-0.275456	1	0.00103948	2	0.00220828	1	1.08791	0.881738	0	0	0	0	0	1	0.000580597	22	0.000561835	14	-0.0474042	0.977881	0.000659587	22	0.000678012	14	0.0397624	0.981874	none	none	none	none	none	none
SRGAP2C	ENSG00000171943	0.102636	967	0.124868	757	0.299205	0.001409	0.0430287	173	0.0561417	134	0.39331	0.153205	0.101637	96	0.146171	58	0.557029	0.274686	0.0335838	20	0.0418955	25	0.325063	0.943186	0.0698349	1256	0.0881141	974	0.348785	6.38225e-05	0.0747668	1236	0.0976712	949	0.402297	1.96968e-06	none	none	none	none	none	none
HIST2H3PS2	NA_character_	0.000971569	22	0.00171713	26	0.822148	0.281842	0	0	0.000208532	1	17.6701	0.560449	0.000982515	2	0.00525325	3	2.42174	0.510352	0	0	0	0	0	1	0.000457594	24	0.00106805	30	1.22327	0.0723873	0.000519849	24	0.0012889	30	1.31053	0.0517114	none	none	none	none	none	none
FAM72C	ENSG00000263513	0.000472977	11	1.97221e-05	1	-4.58414	0.0302546	0	0	0	0	0	1	0	0	0	0	0	1	0.0011394	1	0	0	-20.1207	0.791468	0.000320005	12	8.6981e-06	1	-5.20131	0.0966666	0.000208528	11	1.04967e-05	1	-4.31224	0.0320659	up_DMSO	none	none	none	none	up_DMSO
NBPF15	ENSG00000266338	0.0437857	597	0.0458559	476	0.0681528	0.655043	0.00617781	24	0.0126825	42	1.04237	0.0638255	0.0907551	99	0.167772	65	0.943206	0.0184007	0.0132948	8	0.0022205	1	-2.58991	0.332208	0.0285585	728	0.0325884	584	0.19336	0.153722	0.0306351	720	0.0388679	583	0.349367	0.00369192	none	none	none	none	none	none
SRGAP2B	ENSG00000196369	0.0498172	564	0.0344254	335	-0.544352	6.78192e-05	0.0149753	64	0.0188594	57	0.335507	0.560449	0.0403774	47	0.0656854	28	0.720442	0.395584	0.0172472	11	0.0188504	11	0.129396	1	0.0308514	686	0.027857	431	-0.149466	0.361554	0.0327022	675	0.0297194	420	-0.140147	0.372081	none	none	none	none	none	none
FAM72D	ENSG00000215784	0.000981777	17	0.000388464	7	-1.33804	0.14704	0.000638967	3	0.000453129	1	-0.495953	0.959083	0.00140968	3	0	0	-20.428	0.436701	0	0	0	0	0	1	0.000758666	23	0.000326316	8	-1.21751	0.221167	0.000861881	23	0.000393792	8	-1.13039	0.253377	none	none	none	none	none	none
NBPF20	ENSG00000162825	0.0541229	611	0.0715315	546	0.41503	0.000681987	0.00979882	44	0.0113414	31	0.212033	0.82768	0.0849875	77	0.138031	59	0.738639	0.122606	0.0132474	9	0.0201466	12	0.609814	0.834828	0.033577	741	0.0451696	648	0.436298	0.00020269	0.0363428	732	0.0503439	636	0.480321	2.40276e-05	none	none	none	none	none	none
GPR89A	ENSG00000117262	0.0506078	612	0.0576713	471	0.193636	0.190908	0.0156936	59	0.0149793	43	-0.0677238	1	0.0828592	80	0.109159	49	0.416974	0.514066	0.00980042	6	0.0242814	12	1.31941	0.518273	0.0340435	757	0.0396939	575	0.225637	0.105153	0.0373418	751	0.0428809	563	0.203568	0.127661	none	none	none	none	none	none
PDZK1	ENSG00000174827	0.374945	1934	0.345123	1319	-0.142366	0.0187841	0.418273	1283	0.349164	635	-0.313573	0.000362957	0.347552	259	0.338671	91	-0.0441143	1	0.319791	188	0.259441	143	-0.347353	0.397882	0.383867	3664	0.33153	2188	-0.251466	8.9385e-08	0.392584	3476	0.346436	2045	-0.215746	5.47284e-06	none	none	none	none	none	none
CD160	ENSG00000117281	0.00185706	42	0.00318566	34	0.779534	0.224342	0.000821296	3	0.000406415	2	-1.01525	0.727816	0.00878921	9	0.036247	11	2.06394	0.178051	0	0	0.00191604	1	20.8711	0.791468	0.00177808	54	0.0035242	48	0.988236	0.0771562	0.00201998	54	0.00385674	47	0.934363	0.0852913	none	none	none	none	none	none
RNF115	ENSG00000265491	0.840059	3052	0.803484	1998	-0.0941804	0.0230333	0.731013	2085	0.715212	1089	-0.0442871	0.693324	0.747498	447	0.902869	193	0.399764	0.0357093	0.422357	233	0.442385	242	0.0823231	1	0.737721	5817	0.715946	3522	-0.0608169	0.127206	0.780626	5584	0.772513	3280	-0.0216717	0.62273	none	none	none	none	none	none
POLR3C	ENSG00000186141	0.185426	1433	0.187056	976	0.0138409	0.902259	0.147787	528	0.141346	311	-0.0690485	0.791107	0.0903788	84	0.106758	43	0.252295	0.722738	0.100056	61	0.0757209	42	-0.419858	0.698204	0.151972	2106	0.148685	1372	-0.0339824	0.70775	0.159035	2045	0.163772	1330	0.0458523	0.587266	none	none	none	none	none	none
NUDT17	ENSG00000186364	0.0235014	256	0.0109127	114	-1.11585	9.2428e-07	0.0147066	55	0.00911177	21	-0.694702	0.253982	0.01616	17	0.0111662	5	-0.536892	0.839629	0.0044319	2	0.00566524	3	0.355102	1	0.0170084	330	0.00940911	143	-0.859612	8.2823e-05	0.0187194	328	0.0101833	140	-0.884508	3.59247e-05	up_DMSO	none	none	none	none	none
PIAS3	ENSG00000131788	0.0344559	419	0.042645	333	0.313574	0.0650369	0.0172647	67	0.0169764	42	-0.0245003	1	0.0312396	32	0.0470598	16	0.602607	0.621079	0.0139716	9	0.0173106	11	0.311569	1	0.0246876	527	0.0297254	402	0.271561	0.103691	0.0261454	518	0.0322925	391	0.309096	0.053295	none	none	none	none	none	none
ANKRD35	ENSG00000198483	0.0742467	685	0.0483326	341	-0.638214	3.86204e-07	0.0807165	302	0.0704273	162	-0.204245	0.440729	0.0160918	15	0.0104719	6	-0.623872	0.734125	0.0392547	21	0.0366969	23	-0.0990656	1	0.0679427	1023	0.0521708	532	-0.392568	0.000280318	0.0718457	1002	0.0553705	509	-0.387795	0.000339124	none	none	none	none	none	none
ITGA10	ENSG00000143127	0.00272393	43	0.00347718	28	0.352772	0.618613	0.00128067	5	0.000623841	2	-1.03812	0.657228	0.00916187	11	0.0156347	5	0.77572	0.750609	0	0	0.00230336	1	21.137	0.791468	0.00233347	59	0.00285414	36	0.29095	0.65679	0.00265094	59	0.00296803	35	0.163229	0.804014	none	none	none	none	none	none
PEX11B	ENSG00000131779	0.102091	1008	0.09552	648	-0.100801	0.365486	0.0603811	244	0.0711708	169	0.245057	0.376766	0.0430943	45	0.0278361	17	-0.641613	0.465189	0.05051	31	0.055633	33	0.143101	1	0.0739689	1328	0.0772723	867	0.0654444	0.569176	0.0771605	1297	0.0817469	834	0.0866536	0.423921	none	none	none	none	none	none
RBM8A	ENSG00000265241	0.650059	2862	0.597811	1845	-0.162464	0.000392503	0.890209	2385	0.884603	1266	-0.0137502	0.982995	0.221097	180	0.258585	78	0.254081	0.620407	0.488996	274	0.481918	254	-0.0265552	1	0.694114	5701	0.66059	3443	-0.0983078	0.0146501	0.72202	5427	0.697535	3189	-0.0695026	0.0977953	none	none	none	none	none	none
LIX1L	ENSG00000271601	0.115985	1065	0.120534	753	0.0588518	0.596522	0.0968664	373	0.116858	258	0.285371	0.129222	0.0532433	50	0.0652514	30	0.302157	0.736402	0.0659475	39	0.0745374	44	0.182914	1	0.0970072	1527	0.108876	1085	0.175229	0.044862	0.101233	1488	0.115976	1041	0.206982	0.0130754	none	none	none	none	none	none
ANKRD34A	ENSG00000272031	0.000950993	10	0.00046671	8	-1.02726	0.377768	0.000315661	1	0.000597268	1	0.920203	0.896095	0.000537905	1	0	0	-19.0374	0.620407	0	0	0	0	0	1	0.000542641	12	0.000410127	9	-0.404022	0.7694	0.000616466	12	0.000494933	9	-0.316875	0.819409	none	none	none	none	none	none
POLR3GL	ENSG00000121851	0.282464	1819	0.245774	1134	-0.228366	0.000274852	0.279589	930	0.259544	521	-0.122437	0.393395	0.0662064	57	0.10061	41	0.628892	0.361047	0.133165	78	0.156082	88	0.246024	0.791468	0.245677	2884	0.2285	1784	-0.117454	0.0525564	0.260984	2806	0.243474	1696	-0.113357	0.0573736	none	none	none	none	none	none
TXNIP	ENSG00000265972	0.032392	367	0.0560476	345	0.808205	9.36069e-08	0.0102799	40	0.0295391	62	1.53673	0.00020872	0.0277824	27	0.0473724	17	0.784093	0.544472	0.0192029	11	0.0150297	9	-0.356526	1	0.0213647	445	0.0395567	433	0.901886	5.09799e-10	0.0216587	434	0.0446284	424	1.05967	2.78508e-13	none	up_Cocktail	none	none	none	up_Cocktail
HJV	ENSG00000168509	0.124969	969	0.0848192	500	-0.588579	4.99344e-10	0.0487947	196	0.0446851	111	-0.129919	0.749296	0.0902711	90	0.0809028	28	-0.164928	0.889914	0.0577058	34	0.0487001	29	-0.251345	0.973682	0.0828241	1289	0.064724	668	-0.368967	5.48487e-05	0.0862415	1255	0.0680375	639	-0.355352	7.72109e-05	none	none	none	none	none	none
NBPF10	ENSG00000271425	0.0405693	538	0.0458535	425	0.180482	0.23456	0.00349418	14	0.00531288	18	0.605853	0.560449	0.0514395	51	0.0506857	23	-0.0218448	1	0.00943942	6	0.00891131	5	-0.0834416	1	0.0225248	609	0.025877	471	0.202581	0.193661	0.0243051	603	0.0293852	466	0.277511	0.0469328	none	none	none	none	none	none
NOTCH2NLA	ENSG00000264343	0.0476807	542	0.0426167	349	-0.165665	0.323402	0.00324627	14	0.00631764	14	0.962818	0.397566	0.073244	66	0.102408	37	0.504896	0.525906	0.00501119	3	0.00485577	3	-0.0455645	1	0.0264401	625	0.0264554	403	0.000846224	1	0.0293554	622	0.0309218	400	0.076131	0.675256	none	none	none	none	none	none
NBPF12	ENSG00000268043	0.138437	1148	0.112323	713	-0.320816	0.000269495	0.0190881	82	0.0221771	53	0.218631	0.714037	0.174708	138	0.222043	74	0.381173	0.43446	0.0335859	22	0.0483387	27	0.536034	0.785297	0.079899	1390	0.0755255	867	-0.0844093	0.438488	0.0861998	1368	0.0811473	840	-0.0908383	0.37883	none	none	none	none	none	none
PRKAB2	ENSG00000131791	0.581686	2660	0.45313	1557	-0.461007	3.89365e-25	0.221255	753	0.225559	444	0.0310118	0.948328	0.518317	352	0.437501	125	-0.307471	0.276913	0.180982	108	0.182989	104	0.0173993	1	0.380662	3873	0.32829	2230	-0.253546	1.08873e-08	0.407828	3765	0.358335	2126	-0.224626	3.62147e-07	none	none	none	none	none	none
FMO5	ENSG00000131781	0.242171	1598	0.189871	907	-0.390094	4.58546e-08	0.22386	729	0.146641	297	-0.667729	6.91088e-09	0.154677	130	0.137927	50	-0.177731	0.80522	0.180478	101	0.111205	61	-0.749784	0.0531764	0.2201	2558	0.159238	1315	-0.512266	2.66112e-17	0.22549	2457	0.16917	1254	-0.456554	5.81893e-14	none	none	none	none	none	none
CHD1L	ENSG00000131778	0.0885804	814	0.099473	646	0.175299	0.0793031	0.0386184	170	0.0654711	201	0.781107	8.63986e-05	0.0930354	106	0.171161	66	0.9371	0.0108282	0.0697337	42	0.0443482	27	-0.671467	0.482699	0.0661951	1132	0.0816643	940	0.314279	0.000270676	0.0657136	1090	0.0893806	913	0.461062	1.08436e-08	none	none	none	none	none	none
BCL9	ENSG00000116128	0.0305598	365	0.0304691	274	-0.00435332	0.996886	0.0203414	76	0.0103857	28	-0.977022	0.0216399	0.016661	21	0.0162089	9	-0.0400098	1	0.00819895	5	0.0152166	9	0.89721	0.791468	0.0225512	467	0.0203363	320	-0.150751	0.459156	0.0245038	462	0.0213949	311	-0.197986	0.28908	none	none	none	none	none	none
ACP6	ENSG00000162836	0.0782605	798	0.0635809	462	-0.310405	0.00734594	0.0385521	145	0.0387769	89	0.00855109	1	0.0701675	70	0.0791132	28	0.179648	0.905687	0.0176239	10	0.0300292	18	0.777817	0.713722	0.0540478	1023	0.0500556	597	-0.113608	0.388674	0.0590032	1013	0.0541967	579	-0.126087	0.31459	none	none	none	none	none	none
GPR89B	ENSG00000188092	0.0298493	411	0.0332006	315	0.155943	0.442633	0.00704781	30	0.0069554	24	-0.0191084	1	0.0582019	61	0.062524	31	0.106493	0.988478	0.0124322	7	0.0134003	8	0.108882	1	0.0207349	509	0.0221672	378	0.0973974	0.632164	0.0218645	502	0.02398	370	0.134772	0.461891	none	none	none	none	none	none
NBPF11	ENSG00000263956	0.0820158	764	0.0825923	568	0.0105267	0.954067	0.0158272	61	0.0240225	55	0.607912	0.192965	0.122752	107	0.185501	68	0.642107	0.137715	0.0240171	14	0.0254145	16	0.0825993	1	0.05126	946	0.0574513	707	0.169011	0.153026	0.0549664	932	0.0640759	691	0.227869	0.0379198	none	none	none	none	none	none
PPIAL4G	ENSG00000236334	0.00103126	8	0.000539557	7	-0.934918	0.529758	0	0	0	0	0	1	0.00153186	1	0.00159295	1	0.0564618	1	0	0	0	0	0	1	0.000525794	9	0.000310558	8	-0.759785	0.571754	0.000597327	9	0.000374776	8	-0.672651	0.610422	none	none	none	none	none	none
NBPF14	ENSG00000270629	0.101498	957	0.0908651	647	-0.167448	0.106307	0.00646031	30	0.0105452	33	0.709859	0.279822	0.123485	119	0.182128	61	0.603995	0.188379	0.0138729	8	0.0143488	8	0.0490103	1	0.053824	1114	0.0544402	749	0.0168719	0.907924	0.0592593	1106	0.0627304	741	0.0846522	0.453297	none	none	none	none	none	none
NUDT4B	ENSG00000177144	0.00194729	26	0.00346483	38	0.832414	0.300814	0.0023524	8	0.00270551	10	0.202019	0.97029	0.00151755	2	0	0	-20.5344	0.532454	0.00155023	1	0	0	-20.5652	0.791468	0.00203068	37	0.00245351	48	0.273186	0.683843	0.00209604	36	0.00296085	48	0.498963	0.423316	none	none	none	none	none	none
PDE4DIP	ENSG00000178104	0.373264	2059	0.323183	1303	-0.246064	1.21849e-05	0.180924	635	0.192566	404	0.0986281	0.577252	0.331831	243	0.325578	97	-0.0322033	1	0.178252	103	0.16728	95	-0.0997901	1	0.267619	3040	0.251901	1899	-0.0991498	0.091807	0.279777	2937	0.269399	1804	-0.0623604	0.314588	none	none	none	none	none	none
NBPF9	ENSG00000269713	0.0932366	933	0.0929149	664	-0.00522103	0.977953	0.0173613	71	0.0213013	67	0.297915	0.560449	0.182956	166	0.292297	99	0.757934	0.0107283	0.0269015	16	0.0140447	10	-0.946966	0.620665	0.0615246	1186	0.063992	840	0.0585267	0.61	0.066235	1170	0.0743202	830	0.17206	0.0727198	none	none	none	none	none	none
NBPF19	ENSG00000271383	0.0552894	385	0.04412	202	-0.333691	0.0351669	0.00631221	20	0.00709921	11	0.170083	0.962523	0.0563637	38	0.036969	7	-0.622553	0.620407	0.00514389	3	0.0156753	8	1.61517	0.581128	0.0292826	446	0.0262574	228	-0.159515	0.390062	0.0325666	443	0.0284455	220	-0.198181	0.25206	none	none	none	none	none	none
HIST2H2BF	NA_character_	0.00237555	37	0.00711323	39	1.58566	0.0121386	0.00129086	5	0.00164643	4	0.351259	0.949718	0.00274962	2	0.00295854	2	0.105803	1	0.0010042	1	0.00205323	1	1.0326	1	0.00179707	45	0.00418697	46	1.22198	0.0283579	0.00190494	44	0.00462818	45	1.28267	0.0201467	up_Cocktail	none	none	none	up_Cocktail	up_Cocktail
HIST2H3D	NA_character_	0.000198595	3	0	0	-17.5996	0.313356	0	0	0	0	0	1	0	0	0.00738697	1	22.8219	0.620407	0	0	0	0	0	1	7.70717e-05	3	0.000336649	1	2.12714	0.589649	8.75572e-05	3	0.000406262	1	2.21433	0.576225	none	none	none	none	none	none
HIST2H4A	NA_character_	0.00627869	135	0.00728427	97	0.215046	0.556897	0.00374755	20	0.00756934	29	1.01698	0.160608	0.0019482	3	0	0	-20.8951	0.381683	0.00112207	1	0.00301276	2	1.42628	0.911788	0.00426793	159	0.00631789	128	0.567386	0.0744282	0.00469592	158	0.00700133	126	0.577886	0.0584701	none	none	none	none	none	none
HIST2H2AA3	NA_character_	0.00106616	7	4.3688e-05	1	-4.60975	0.0751411	0	0	0.000587854	2	19.1655	0.473429	0	0	0	0	0	1	0	0	0	0	0	1	0.000413761	7	0.00022034	3	-0.909201	0.575547	0.000470053	7	0.000265903	3	-0.82207	0.610613	none	none	none	none	none	none
HIST2H2AA4	NA_character_	0.0114303	194	0.0168023	163	0.559676	0.0474578	0.0144342	55	0.0338621	89	1.24425	0.000273453	0.00241538	3	0.0101958	3	2.08327	0.620407	0.00570837	4	0.00337367	3	-0.760445	0.976109	0.0112382	256	0.0200354	258	0.840505	5.77793e-05	0.0119905	252	0.0234808	255	0.977898	3.60841e-06	none	up_Cocktail	none	none	none	none
HIST2H4B	NA_character_	0.000535946	13	0.00193562	15	1.85364	0.102342	0.00034418	1	0.00114385	2	1.73323	0.666284	0.000502974	1	0	0	-18.9405	0.620407	0.00173707	1	0.00183035	1	0.0755325	1	0.000598425	16	0.00155855	18	1.38165	0.208217	0.000443515	15	0.00150234	17	1.76092	0.117385	none	none	none	none	none	none
HIST2H2BE	NA_character_	0.0726095	690	0.108757	625	0.60935	5.88388e-09	0.0362088	135	0.0523524	136	0.543648	0.0410761	0.0442016	46	0.101831	38	1.24607	0.0487866	0.0455838	29	0.0585376	35	0.370267	0.800513	0.0521133	900	0.0805436	834	0.648851	2.08055e-11	0.0530016	871	0.0850939	799	0.706435	1.35248e-13	none	none	up_Cocktail	none	none	none
HIST2H2AC	NA_character_	0.0756854	641	0.0707318	370	-0.101272	0.504516	0.0717636	254	0.0380639	79	-0.93936	5.99678e-06	0.0162078	12	0.00459416	3	-1.82721	0.256746	0.030129	18	0.0202835	10	-0.577979	0.791468	0.0637454	925	0.0478995	462	-0.423847	0.000104534	0.0683189	907	0.05361	452	-0.3605	0.00107181	none	none	none	none	none	none
HIST2H2AB	NA_character_	0.00165448	22	0.00245187	13	0.56808	0.51788	0.00129952	5	0.00251736	4	0.954811	0.644273	0.00107454	2	0.00403754	3	1.9119	0.620407	0	0	0	0	0	1	0.00126321	29	0.00212641	20	0.75195	0.318569	0.00143507	29	0.00256611	20	0.839283	0.255741	none	none	none	none	none	none
BOLA1	ENSG00000178096	0.0974047	873	0.0880615	572	-0.152321	0.212561	0.115161	415	0.113717	252	-0.0192719	1	0.0360157	36	0.0439225	16	0.292077	0.849186	0.0460244	28	0.0671166	38	0.559628	0.659431	0.0935026	1352	0.0912364	878	-0.0370585	0.760052	0.099962	1324	0.0962238	840	-0.0577253	0.603817	none	none	none	none	none	none
SV2A	ENSG00000159164	0.000353962	6	0.000730863	6	1.04628	0.484768	0.000457453	1	0	0	-18.8036	0.560449	0.000249372	1	0.00181726	1	2.86652	0.699972	0	0	0	0	0	1	0.00034545	8	0.000405153	7	0.230034	0.89386	0.000392448	8	0.000488931	7	0.3172	0.843153	none	none	none	none	none	none
SF3B4	ENSG00000143368	0.149033	1271	0.150464	869	0.0148454	0.900438	0.125439	465	0.145737	326	0.231354	0.177182	0.0631856	73	0.117125	45	0.929876	0.0987483	0.0961875	61	0.0933834	55	-0.0447383	1	0.125989	1870	0.137547	1295	0.135146	0.0888176	0.130043	1809	0.146679	1240	0.185946	0.011911	none	none	none	none	none	none
MTMR11	ENSG00000014914	0.0352845	440	0.045047	351	0.359486	0.0250172	0.0214436	93	0.0223283	58	0.058963	1	0.0441014	42	0.0523418	23	0.253131	0.852722	0.0171028	10	0.0141679	8	-0.273736	1	0.0281526	585	0.0323175	440	0.202066	0.213764	0.0296559	575	0.0360705	432	0.287152	0.0530493	none	none	none	none	none	none
OTUD7B	ENSG00000264522	0.274726	1799	0.309524	1297	0.198382	0.00111186	0.0873972	348	0.106077	251	0.29315	0.127397	0.241768	198	0.339181	110	0.5621	0.0663669	0.105504	63	0.164181	93	0.681265	0.114136	0.17492	2408	0.216383	1751	0.33778	3.02812e-09	0.184364	2345	0.227178	1658	0.33321	1.97813e-09	none	none	none	none	none	none
VPS45	ENSG00000136631	0.0984642	984	0.095766	647	-0.0420646	0.750367	0.0404335	163	0.0353463	93	-0.197683	0.593073	0.141056	124	0.125705	55	-0.177545	0.780438	0.0477979	29	0.0400848	25	-0.259499	0.985973	0.0720849	1300	0.0669232	820	-0.110957	0.316903	0.0753891	1271	0.0724729	795	-0.0590442	0.607969	none	none	none	none	none	none
PLEKHO1	ENSG00000023902	0.0510749	442	0.125058	636	1.34607	6.58316e-31	0.0539486	198	0.117218	247	1.16583	3.10017e-11	0.0473834	49	0.157039	55	1.80911	0.000329251	0.0315669	18	0.0501758	29	0.682096	0.641136	0.0496148	707	0.111003	967	1.20663	3.33705e-37	0.0520702	689	0.123581	938	1.29926	2.63654e-42	up_Cocktail	up_Cocktail	up_Cocktail	none	up_Cocktail	up_Cocktail
ANP32E	ENSG00000143401	0.29501	1862	0.278596	1210	-0.0949919	0.180932	0.26924	909	0.232833	460	-0.236956	0.0458125	0.084859	79	0.119789	40	0.522986	0.49714	0.159866	90	0.180125	101	0.187159	0.881084	0.251028	2940	0.238833	1811	-0.0810028	0.212714	0.26343	2850	0.250972	1710	-0.0792635	0.212413	none	none	none	none	none	none
CA14	ENSG00000118298	0.00184911	23	0.000791355	8	-1.22519	0.194957	0.00126605	4	0.000289027	2	-2.13175	0.417121	0.00336692	5	0.00237924	2	-0.501645	0.918842	0	0	0.00185871	2	20.8272	0.712885	0.00151293	32	0.000874792	14	-0.79079	0.316046	0.00171876	32	0.000671336	12	-1.35701	0.069391	none	none	none	none	none	none
APH1A	ENSG00000117362	0.342176	2051	0.326239	1332	-0.0809443	0.212512	0.204529	716	0.227703	469	0.172166	0.227616	0.226945	193	0.221156	81	-0.0416122	1	0.189437	112	0.175208	104	-0.12322	1	0.257978	3072	0.261867	1986	0.0245149	0.729403	0.267303	2960	0.279787	1882	0.0752674	0.201793	none	none	none	none	none	none
C1orf54	ENSG00000118292	0.0114074	131	0.0125925	115	0.143458	0.691189	0.0132302	51	0.0139745	36	0.079498	1	0.0022874	3	0.0011318	1	-1.01593	0.799398	0.0056124	3	0.00831099	5	0.568352	1	0.0107135	188	0.0118093	157	0.141287	0.656849	0.0114075	185	0.0125327	152	0.136528	0.661403	none	none	none	none	none	none
CIART	ENSG00000159208	0.0128255	186	0.0151859	125	0.245423	0.438573	0.0053686	23	0.0068187	17	0.345998	0.768593	0.0121613	14	0.0151528	8	0.319445	0.915597	0.00553795	4	0.00235243	2	-1.2375	0.825058	0.00883964	227	0.0101234	152	0.196566	0.505214	0.00928882	223	0.0117303	150	0.338439	0.218065	none	none	none	none	none	none
MRPS21	ENSG00000266472	0.96908	3257	0.931649	2227	-0.0880459	0.0242346	1.43814	3214	1.45979	1698	0.0408346	0.582984	0.420232	293	0.358182	105	-0.278149	0.45398	0.707225	383	0.821644	411	0.309293	0.168046	1.08513	7147	1.06731	4441	-0.0389932	0.318733	1.13654	6764	1.11811	4030	-0.0393218	0.294432	none	none	none	none	none	none
PRPF3	ENSG00000117360	0.0854964	828	0.102228	641	0.270107	0.0131192	0.0538982	203	0.0606001	140	0.173964	0.578119	0.132583	122	0.18001	67	0.476282	0.32777	0.0471559	27	0.0418638	23	-0.17558	1	0.0718038	1180	0.0811906	871	0.18411	0.0706383	0.0751571	1153	0.0893226	848	0.259475	0.00617296	none	none	none	none	none	none
RPRD2	ENSG00000163125	0.205184	1554	0.211791	1066	0.0506542	0.559861	0.112811	401	0.114408	228	0.0214629	1	0.132013	118	0.129688	52	-0.0273576	1	0.0944502	54	0.107402	60	0.194893	0.959577	0.148035	2127	0.156853	1406	0.0899993	0.256182	0.155325	2073	0.167078	1346	0.113944	0.120193	none	none	none	none	none	none
TARS2	ENSG00000143374	0.144195	1229	0.137261	794	-0.0762225	0.459983	0.0892266	340	0.0839992	199	-0.0909233	0.770965	0.0880844	77	0.0764039	26	-0.213783	0.84993	0.0609484	36	0.0662405	36	0.123984	1	0.107079	1682	0.1041	1055	-0.042889	0.683291	0.113355	1646	0.111929	1019	-0.0193133	0.862031	none	none	none	none	none	none
ECM1	ENSG00000143369	0.00436481	55	0.00875031	63	1.00658	0.0376937	0.000834304	4	0.00148063	5	0.828033	0.769325	0.012871	13	0.0132376	8	0.0407917	1	0	0	0.0038288	3	21.8712	0.571569	0.00309124	72	0.00562496	79	0.865485	0.0383531	0.0035118	72	0.00599637	76	0.773673	0.0661464	up_Cocktail	none	none	none	none	none
ADAMTSL4	ENSG00000143382	0.0475414	537	0.0405604	333	-0.234184	0.144242	0.00734043	28	0.00973503	21	0.409051	0.660673	0.0798164	72	0.0654596	30	-0.296564	0.714139	0.0101088	7	0.0072457	5	-0.482482	1	0.0292146	644	0.025443	389	-0.202153	0.207314	0.0318139	637	0.0292059	384	-0.12529	0.453297	none	none	none	none	none	none
MCL1	ENSG00000143384	0.963017	3189	1.00558	2194	0.0980657	0.00939382	0.596831	1796	0.614095	971	0.0548415	0.62844	0.863395	480	0.890151	185	0.0661153	0.877901	0.52641	295	0.523729	282	-0.00946729	1	0.75236	5760	0.78385	3632	0.0847506	0.0232986	0.783101	5465	0.837638	3350	0.141729	3.39348e-05	none	none	none	none	none	none
ENSA	ENSG00000143420	0.52656	2592	0.523203	1702	-0.0118635	0.860953	0.626518	1837	0.602657	982	-0.0749817	0.48465	0.259326	208	0.304874	96	0.267845	0.555191	0.373372	215	0.385373	217	0.0548453	1	0.527309	4852	0.516813	2997	-0.0372361	0.460282	0.548252	4637	0.543992	2780	-0.0146067	0.79326	none	none	none	none	none	none
GOLPH3L	ENSG00000143457	0.0759231	774	0.0930176	618	0.30547	0.00745374	0.0516784	198	0.0615771	164	0.260039	0.35686	0.0282873	28	0.0354307	18	0.330024	0.811014	0.0423073	25	0.0512403	31	0.282864	0.948966	0.0580477	1025	0.0724806	831	0.33088	0.00106403	0.0601891	1000	0.0768727	800	0.36514	0.000203154	none	none	none	none	none	none
HORMAD1	ENSG00000143452	0.000622562	5	6.06598e-05	1	-3.35979	0.158121	0	0	0.000407335	1	18.6362	0.560449	0	0	0	0	0	1	0	0	0	0	0	1	0.000241607	5	0.00016608	2	-0.540839	0.794227	0.000274478	5	0.000200422	2	-0.453698	0.825902	none	none	none	none	none	none
CTSS	ENSG00000163131	0.249863	1639	0.168831	852	-0.626048	1.03893e-18	0.101792	364	0.0857583	172	-0.25903	0.227783	0.261366	202	0.18824	69	-0.528219	0.116035	0.0767778	45	0.0709545	38	-0.118047	1	0.169342	2250	0.12453	1131	-0.476564	2.79056e-13	0.181935	2205	0.135608	1093	-0.458281	1.49625e-12	none	none	none	none	none	none
CTSK	ENSG00000143387	0.00376554	48	0.00155431	24	-1.27818	0.0311472	0.00091245	3	0.000448821	2	-1.02394	0.741176	0.00844742	11	0.0121318	6	0.524871	0.817634	0.0012681	1	0.00387681	2	1.61408	0.879288	0.00267997	63	0.00205619	34	-0.382692	0.548375	0.00287205	62	0.00167972	32	-0.774719	0.127629	up_DMSO	none	none	none	none	none
ARNT	ENSG00000143437	0.173733	1385	0.1894	989	0.136208	0.0994661	0.0866566	335	0.0935515	210	0.1155	0.670206	0.128518	119	0.170818	59	0.441762	0.402644	0.0911156	53	0.0755389	45	-0.281871	0.8383	0.124415	1892	0.136259	1303	0.139913	0.0707016	0.128946	1839	0.148814	1258	0.221414	0.00174781	none	none	none	none	none	none
SETDB1	ENSG00000143379	0.0700251	703	0.0729397	501	0.0609593	0.696073	0.0361049	137	0.0469694	98	0.387417	0.249617	0.0613415	64	0.109663	36	0.873496	0.208233	0.0215204	14	0.0212604	13	-0.0177237	1	0.049591	918	0.0568751	648	0.203018	0.0980045	0.05341	904	0.0642396	635	0.274239	0.0182039	none	none	none	none	none	none
CERS2	ENSG00000143418	0.964854	3199	0.889141	2079	-0.180833	1.16722e-06	0.402499	1286	0.437704	764	0.148137	0.154589	0.847553	462	0.71801	146	-0.34481	0.146409	0.460824	254	0.43812	241	-0.0904911	0.99279	0.664208	5201	0.649647	3230	-0.0436246	0.341084	0.691879	4947	0.693387	2989	0.00435562	0.938437	none	none	none	none	none	none
ANXA9	ENSG00000143412	0.0862785	830	0.0456001	398	-0.949629	2.16896e-18	0.0610233	243	0.0585077	152	-0.0625654	0.922406	0.038559	36	0.0161937	9	-1.26784	0.145497	0.0421504	27	0.0333327	21	-0.345007	0.90917	0.0667227	1136	0.0465729	580	-0.53336	1.3735e-07	0.0700658	1109	0.0493107	559	-0.521929	1.91317e-07	none	none	none	none	none	none
MINDY1	ENSG00000143409	0.102901	981	0.0798502	527	-0.382775	0.000214788	0.0699274	269	0.0531749	129	-0.407319	0.0727465	0.0732581	64	0.0647241	26	-0.184912	0.897686	0.0535265	33	0.0361337	22	-0.579549	0.698204	0.081033	1347	0.0625459	704	-0.38709	3.19927e-05	0.0847753	1314	0.0680075	682	-0.330199	0.000425033	none	none	none	none	none	none
PRUNE1	ENSG00000143363	0.0701231	726	0.0547957	404	-0.367001	0.00287213	0.0240689	93	0.024901	54	0.0496384	1	0.0337738	33	0.0245423	11	-0.467327	0.721299	0.0255791	14	0.0343496	20	0.431685	0.880153	0.0429183	866	0.0396882	489	-0.11523	0.444604	0.0452773	852	0.0407921	469	-0.153756	0.263885	none	none	none	none	none	none
BNIPL	ENSG00000163141	0.00168616	37	0.00151966	25	-0.150117	0.845123	0.000883713	5	0.000816789	1	-0.113663	1	0.00618278	6	0.00129033	1	-2.26404	0.433541	0.00126867	1	0	0	-20.2758	0.791468	0.00167563	49	0.0010084	27	-0.73311	0.303084	0.00173099	48	0.00121692	27	-0.508735	0.486028	none	none	none	none	none	none
C1orf56	ENSG00000143443	0.256394	1590	0.323003	1266	0.383547	6.80164e-09	0.176017	608	0.324723	574	0.995234	1.27407e-21	0.14111	132	0.208838	73	0.615842	0.145496	0.0932556	56	0.242062	134	1.48645	6.56736e-08	0.194438	2386	0.304519	2047	0.72993	1.32875e-39	0.208203	2330	0.317434	1913	0.690705	1.49215e-35	none	none	none	up_Cocktail	none	none
CDC42SE1	ENSG00000197622	0.362716	2089	0.375976	1416	0.06195	0.365868	0.261503	880	0.333395	600	0.404835	4.63373e-05	0.220812	198	0.273428	88	0.347857	0.401723	0.153753	90	0.231317	131	0.646998	0.0531764	0.284543	3257	0.331951	2235	0.258274	1.9544e-07	0.302336	3167	0.35276	2104	0.260885	1.14086e-07	none	none	none	none	none	none
MLLT11	ENSG00000213190	0.0463447	459	0.0476795	324	0.0419363	0.840288	0.0411331	153	0.0387472	93	-0.0879418	0.898128	0.027493	28	0.0165071	10	-0.743933	0.520521	0.0424289	25	0.032173	18	-0.406641	0.857488	0.0421927	665	0.0405466	445	-0.0586073	0.739826	0.0421605	640	0.0422781	427	0.00410269	0.991151	none	none	none	none	none	none
GABPB2	ENSG00000143458	0.0909501	858	0.0896379	610	-0.0219277	0.884903	0.0323781	128	0.0373534	88	0.209829	0.606723	0.0981552	88	0.0998923	40	0.0265837	1	0.0305843	19	0.0355557	21	0.220894	1	0.0602863	1093	0.0629546	759	0.0644249	0.611311	0.0643272	1074	0.0686202	738	0.0963336	0.413713	none	none	none	none	none	none
SEMA6C	ENSG00000143434	0.00924993	150	0.00903796	105	-0.0335982	0.943665	0.00126961	5	0.0018776	8	0.564937	0.760859	0.0238821	26	0.0308182	13	0.372877	0.850283	0.00406326	2	0.00413139	2	0.0240399	1	0.00655489	183	0.00674066	128	0.0404519	0.930309	0.00689387	181	0.0072802	126	0.0789434	0.839144	none	none	none	none	none	none
TNFAIP8L2	ENSG00000163154	0.000119118	1	0.00102236	2	3.10209	0.384954	0	0	0	0	0	1	0	0	0	0	0	1	0	0	0	0	0	1	4.62279e-05	1	0.000450895	2	3.28622	0.383696	5.25171e-05	1	0.000544131	2	3.37343	0.37146	none	none	none	none	none	none
SCNM1	ENSG00000163156	0.149124	1206	0.132581	747	-0.181853	0.0537517	0.224075	749	0.19706	397	-0.205515	0.141754	0.072735	66	0.0830517	33	0.198898	0.869169	0.114084	67	0.123943	66	0.12684	1	0.169409	2088	0.150898	1243	-0.180645	0.0147532	0.176936	2021	0.156472	1177	-0.192494	0.00821327	none	none	none	none	none	none
LYSMD1	ENSG00000163155	0.0362107	395	0.0420524	331	0.220016	0.228228	0.0180771	75	0.0305838	76	0.767665	0.0351374	0.0131091	14	0.0367583	15	1.50464	0.290568	0.0194292	12	0.0325205	21	0.752605	0.698204	0.0248691	496	0.0362551	443	0.552083	0.000188946	0.0256092	484	0.0370273	422	0.540207	0.000236082	none	none	none	none	none	none
TMOD4	ENSG00000163157	8.48816e-05	1	0	0	-16.3732	0.449957	0	0	0.000278664	1	18.0884	0.560449	0	0	0	0	0	1	0	0	0.00137829	1	20.3954	0.791468	3.29413e-05	1	0.000331486	2	3.33115	0.388213	3.74229e-05	1	0.000115025	1	1.61999	0.649923	none	none	none	none	none	none
VPS72	ENSG00000163159	0.111539	1041	0.12607	775	0.187366	0.0507003	0.0912871	347	0.139076	317	0.642521	1.44666e-05	0.0625807	57	0.0416063	23	-0.604177	0.432239	0.0678693	42	0.0862187	46	0.358649	0.791468	0.0939888	1487	0.119841	1161	0.369536	3.41095e-06	0.0975424	1445	0.126793	1115	0.399869	2.61117e-07	none	none	none	none	none	none
PIP5K1A	ENSG00000143398	0.124037	1119	0.129472	815	0.0658629	0.526437	0.0374091	149	0.0396954	90	0.0872439	0.904429	0.171643	154	0.203218	71	0.267111	0.620407	0.0620349	37	0.0593428	37	-0.0659695	1	0.0849812	1459	0.0901085	1013	0.0882706	0.384717	0.088103	1422	0.0964702	976	0.13702	0.133896	none	none	none	none	none	none
PSMD4	ENSG00000159352	0.736891	3013	0.686689	1993	-0.142265	0.000489598	1.08237	2698	0.948273	1328	-0.30364	3.55127e-08	0.320708	249	0.345176	115	0.124699	0.784579	0.630124	345	0.577123	296	-0.168814	0.757847	0.831698	6305	0.741824	3732	-0.238224	2.25063e-12	0.859123	5960	0.775881	3436	-0.215159	1.35618e-10	none	none	none	none	none	none
ZNF687	ENSG00000143373	0.0424281	505	0.0392346	353	-0.115213	0.518748	0.0174035	72	0.0190367	51	0.130592	0.885331	0.0478604	52	0.0356171	16	-0.435153	0.620407	0.0274368	17	0.0369586	21	0.436702	0.856055	0.0308134	646	0.0317712	441	0.0448528	0.826186	0.0312728	629	0.0306985	420	-0.0271575	0.889247	none	none	none	none	none	none
PI4KB	ENSG00000143393	0.174562	1383	0.198724	1040	0.204999	0.00592563	0.0854464	333	0.110057	260	0.3832	0.0295974	0.158295	144	0.178632	62	0.189454	0.764783	0.0867741	54	0.0805376	49	-0.112164	1	0.126162	1914	0.147229	1411	0.238332	0.000516127	0.13152	1860	0.16102	1362	0.313749	1.96968e-06	none	none	none	none	none	none
RFX5	ENSG00000143390	0.0789204	783	0.0832883	557	0.0809091	0.551108	0.063214	249	0.0681685	153	0.112474	0.750643	0.0384134	41	0.0449074	19	0.230061	0.889496	0.0598438	35	0.0508086	30	-0.242707	0.977334	0.0668728	1108	0.0708022	759	0.0852404	0.485386	0.0678291	1073	0.0749364	729	0.148951	0.181149	none	none	none	none	none	none
SELENBP1	ENSG00000143416	0.413448	2130	0.222748	1050	-1.03714	3.92132e-74	0.327013	1049	0.211627	429	-0.714786	3.53097e-15	0.241088	181	0.164553	61	-0.608081	0.0963423	0.160045	93	0.112377	66	-0.5453	0.280346	0.333518	3453	0.19738	1606	-0.859333	6.03362e-69	0.357119	3360	0.214957	1540	-0.839787	2.36912e-66	up_DMSO	none	none	none	none	none
PSMB4	ENSG00000159377	0.897042	3201	0.771944	2070	-0.319326	9.37419e-19	0.983443	2557	0.805451	1188	-0.435326	5.69249e-15	0.445195	313	0.411676	123	-0.138826	0.717487	0.621624	344	0.540226	284	-0.26685	0.393238	0.86246	6415	0.727281	3665	-0.356235	2.64232e-28	0.895225	6071	0.765962	3381	-0.330983	1.59193e-25	none	none	none	none	none	none
POGZ	ENSG00000143442	0.202234	1515	0.238309	1120	0.263782	8.49726e-05	0.0457167	172	0.0637836	134	0.493614	0.0487329	0.350589	263	0.474258	129	0.531213	0.0454212	0.0584007	35	0.0691795	41	0.252217	0.936719	0.13297	1985	0.160386	1424	0.290708	8.61979e-06	0.143115	1950	0.179246	1383	0.351528	3.36138e-08	none	none	none	none	none	none
CGN	ENSG00000143375	0.213043	1435	0.173823	876	-0.322729	1.55218e-05	0.0277245	104	0.0286181	52	0.0464143	1	0.162692	139	0.12075	41	-0.46109	0.393165	0.0492249	27	0.037452	23	-0.402902	0.819792	0.113283	1705	0.0983705	992	-0.214576	0.00612658	0.121998	1678	0.110967	969	-0.14483	0.0762053	none	none	none	none	none	none
TUFT1	ENSG00000143367	0.105048	905	0.156144	832	0.609479	5.44037e-12	0.0573497	211	0.0687029	146	0.268862	0.346673	0.0743781	67	0.173305	57	1.29319	0.00604902	0.0507141	32	0.0598971	34	0.246783	0.970121	0.076462	1215	0.110525	1069	0.556513	1.59216e-11	0.079965	1183	0.120994	1035	0.627588	1.52609e-14	none	none	up_Cocktail	none	none	none
SNX27	ENSG00000143376	0.220789	1597	0.193908	1001	-0.207354	0.0029246	0.0971359	372	0.0806243	185	-0.280878	0.171018	0.154433	132	0.148218	62	-0.0638607	1	0.0813479	49	0.0844786	50	0.0567691	1	0.14793	2150	0.134327	1298	-0.14921	0.0357847	0.156989	2101	0.144635	1248	-0.12738	0.0714272	none	none	none	none	none	none
RIIAD1	ENSG00000178796	0.000453463	2	2.73885e-05	1	-4.0496	0.449957	0	0	0.000312772	1	18.255	0.560449	0	0	0	0	0	1	0	0	0	0	0	1	0.000175983	2	0.000119061	2	-0.563767	0.857706	0.000199925	2	0.000143681	2	-0.476627	0.876437	none	none	none	none	none	none
MRPL9	ENSG00000143436	0.336821	2034	0.309768	1310	-0.14136	0.0188272	0.395286	1267	0.359772	675	-0.163038	0.116769	0.093354	81	0.0712229	30	-0.406554	0.590566	0.214092	125	0.190931	108	-0.182454	0.850104	0.326146	3507	0.295637	2123	-0.164837	0.00112323	0.341391	3382	0.317289	2015	-0.123968	0.0169148	none	none	none	none	none	none
OAZ3	ENSG00000143450	0.0186117	210	0.0129013	103	-0.53282	0.0510416	0.0175948	71	0.0156468	38	-0.170698	0.832684	0.00783773	6	0.0132309	4	0.759299	0.839629	0.00181939	1	0.00614539	3	1.75917	0.791468	0.0153004	288	0.0126978	148	-0.270877	0.295744	0.0171345	287	0.0140527	145	-0.288286	0.247872	none	none	none	none	none	none
TDRKH	ENSG00000182134	0.0272042	333	0.0254805	221	-0.0956852	0.685105	0.0192307	74	0.0140045	43	-0.4613	0.367617	0.0190126	17	0.0249289	11	0.395144	0.83101	0.0105546	7	0.0095453	7	-0.145743	1	0.0212682	431	0.0187996	282	-0.179786	0.375107	0.0227258	424	0.0207132	275	-0.135238	0.507035	none	none	none	none	none	none
LINGO4	ENSG00000213171	0.000819186	14	0.00186895	14	1.19072	0.282967	0.000591747	3	0.00110292	2	0.898637	0.815235	0.00130028	2	0	0	-20.3113	0.508192	0	0	0	0	0	1	0.00066723	19	0.00120151	16	0.848983	0.396277	0.000758005	19	0.00144997	16	0.936237	0.343418	none	none	none	none	none	none
RORC	ENSG00000143365	0.0564513	590	0.0462866	354	-0.293808	0.0416425	0.030796	125	0.0304315	78	-0.0174451	1	0.0357595	35	0.0473556	19	0.413632	0.700573	0.0248155	17	0.0270866	15	0.127984	1	0.0404432	767	0.0376223	466	-0.106358	0.494226	0.0425693	750	0.0398008	451	-0.0990255	0.513687	none	none	none	none	none	none
C2CD4D	ENSG00000225556	0.00140041	12	0.00174084	9	0.314179	0.783513	0.000549614	2	0.00100045	2	0.864486	0.846049	0.00155405	2	0	0	-20.5687	0.498205	0	0	0	0	0	1	0.000896317	16	0.00110997	11	0.308591	0.772047	0.00101826	16	0.00133949	11	0.395809	0.698909	none	none	none	none	none	none
THEM4	ENSG00000159445	0.205191	1520	0.204168	1023	-0.00796851	0.944981	0.138286	508	0.150393	315	0.130033	0.539071	0.167762	140	0.167435	56	-0.0030583	1	0.0829475	47	0.0951455	54	0.206866	0.961063	0.16004	2215	0.16542	1448	0.0516872	0.528358	0.170528	2168	0.179951	1394	0.0845922	0.261052	none	none	none	none	none	none
S100A10	ENSG00000197747	2.67524	3770	2.67145	2663	-0.00587926	0.880272	3.62356	4025	3.63534	2090	0.0174532	0.680542	1.46264	624	1.28554	219	-0.34234	0.0695066	2.71381	1049	2.82432	942	0.170111	0.25987	2.96944	9468	2.96417	5914	-0.0080102	0.827787	3.00422	8419	2.9931	4972	-0.0168925	0.61342	none	none	none	none	none	none
S100A11	ENSG00000163191	0.488528	1894	0.341141	1008	-0.631724	9.43568e-22	0.491328	1131	0.495626	637	0.0159203	1	0.185213	142	0.194591	60	0.0782335	0.980437	0.304357	164	0.194832	106	-0.725821	0.00745907	0.442758	3331	0.362233	1811	-0.351568	3.63326e-11	0.461586	3167	0.396848	1705	-0.26804	1.70711e-06	none	none	none	none	none	none
TCHH	ENSG00000159450	0.000886974	10	0.000483361	6	-0.876081	0.512329	0.000428743	2	0.000253562	1	-0.757896	0.880475	0	0	0	0	0	1	0	0	0	0	0	1	0.000520085	12	0.000299908	7	-0.794386	0.501762	0.000590842	12	0.000361923	7	-0.707253	0.546052	none	none	none	none	none	none
HRNR	ENSG00000197915	0.000693782	8	0.000937418	6	0.434386	0.752617	0	0	0.000332317	1	18.3424	0.560449	0.00686485	7	0.00638344	4	-0.105244	1	0	0	0	0	0	1	0.000831997	15	0.000818014	11	-0.0244634	0.990422	0.000945189	15	0.000987163	11	0.0627168	0.957744	none	none	none	none	none	none
FLG	ENSG00000143631	8.68579e-05	1	0	0	-16.4064	0.449957	0	0	0.000190912	1	17.5427	0.560449	0.000879931	1	0	0	-19.7477	0.620407	0	0	0	0	0	1	0.000105841	2	6.53005e-05	1	-0.696756	0.800161	0.000120241	2	7.88034e-05	1	-0.609618	0.820768	none	none	none	none	none	none
FLG2	ENSG00000143520	0.000297727	3	0.000140754	3	-1.08092	0.576698	0.000172905	1	0	0	-17.3998	0.560449	0.00326519	2	0.00651573	1	0.999108	0.90515	0	0	0	0	0	1	0.000454132	6	0.000359021	4	-0.339111	0.882504	0.000515916	6	0.00043326	4	-0.251963	0.912044	none	none	none	none	none	none
CRCT1	ENSG00000169509	0.000242099	4	0.00476856	11	4.30315	0.0217819	0.000410043	1	0.00165734	2	2.01592	0.564082	0.00139376	1	0	0	-20.4116	0.620407	0	0	0	0	0	1	0.000376402	6	0.00266998	13	2.82813	0.0253999	0.000427611	6	0.00322208	13	2.91563	0.0219545	up_Cocktail	none	none	none	up_Cocktail	up_Cocktail
LCE3D	ENSG00000163202	0.000117912	2	0.000646725	2	2.45581	0.401316	0	0	0	0	0	1	0	0	0	0	0	1	0	0	0	0	0	1	4.576e-05	2	0.000285227	2	2.6401	0.392841	5.19855e-05	2	0.000344206	2	2.72728	0.377669	none	none	none	none	none	none
IVL	ENSG00000163207	2.22174e-05	1	0.000426573	5	4.26326	0.130858	0	0	0	0	0	1	0.000614129	1	0	0	-19.2286	0.620407	0	0	0	0	0	1	5.89658e-05	2	0.000188132	5	1.67387	0.372901	6.6988e-05	2	0.000227034	5	1.76104	0.343508	none	none	none	none	none	none
SPRR3	ENSG00000163209	0.00395775	67	0.00879612	78	1.15568	0.00943226	0.00613619	28	0.0099892	28	0.70581	0.356264	0	0	0.00226065	1	21.1099	0.620407	0.00166752	1	0.00600255	3	1.851	0.791468	0.0042526	96	0.00842769	110	0.989805	0.00583428	0.0046043	95	0.00892916	107	0.958667	0.00585479	up_Cocktail	none	none	none	none	none
SPRR2D	ENSG00000163216	0.000930504	6	0.00187944	11	1.01491	0.380679	0.000506394	2	0.000265183	1	-0.93344	0.826209	0	0	0	0	0	1	0	0	0	0	0	1	0.000568829	8	0.0009196	12	0.693262	0.514477	0.000646217	8	0.00110976	12	0.780484	0.453297	none	none	none	none	none	none
S100A9	ENSG00000163220	0.0396986	310	0.0295807	140	-0.43177	0.041902	0.0461774	147	0.0498545	89	0.11321	0.829462	0.00566101	5	0.0106007	3	0.908598	0.781211	0.0103739	6	0.0193393	10	0.905057	0.791468	0.036054	468	0.0338954	242	-0.0906371	0.653291	0.0395478	462	0.0369054	232	-0.101685	0.604575	none	none	none	none	none	none
S100A8	ENSG00000143546	0.000240366	1	0	0	-17.8751	0.449957	0	0	0	0	0	1	0	0	0	0	0	1	0	0	0	0	0	1	9.32825e-05	1	0	0	-16.5094	0.460282	0.000105973	1	0	0	-16.6934	0.453297	none	none	none	none	none	none
S100A6	ENSG00000197956	0.770458	2053	0.884949	1540	0.293734	5.50916e-05	0.670175	1246	1.02229	922	0.898571	3.1227e-21	0.515262	278	0.546044	105	0.107872	0.875127	0.801076	362	0.685828	294	-0.317433	0.288562	0.71207	3939	0.88236	2861	0.448338	4.18784e-18	0.699961	3577	0.922999	2567	0.581466	2.95005e-26	none	none	none	none	none	none
S100A4	ENSG00000196154	0.00510109	50	0.00717481	44	0.493631	0.34625	0.00549412	20	0.00771001	18	0.490445	0.606475	0	0	0	0	0	1	0.00204749	1	0.00499662	3	1.28923	0.896313	0.00447845	71	0.00665766	65	0.573588	0.174321	0.00480918	70	0.00700113	62	0.543379	0.191612	none	none	none	none	none	none
S100A3	ENSG00000188015	0.0098695	122	0.0174023	101	0.823672	0.00828856	0.0144794	57	0.0168141	33	0.217361	0.782526	0.00044831	1	0.00263404	3	2.55628	0.514926	0.00892145	5	0.00715323	4	-0.319961	1	0.0108745	185	0.0147719	141	0.444715	0.0961157	0.0111403	180	0.0163473	137	0.557031	0.0309195	none	none	none	none	none	none
S100A2	ENSG00000196754	0.0165899	204	0.0230936	154	0.481894	0.0652239	0.0264372	99	0.0277912	63	0.0730397	0.971697	0.00482051	7	0.0118335	7	1.30069	0.620407	0.0194795	11	0.0169902	10	-0.199057	1	0.0200103	321	0.0231414	234	0.211998	0.349426	0.0200826	310	0.0244134	224	0.284864	0.183497	none	none	none	none	none	none
S100A16	ENSG00000188643	1.38245	3530	1.44413	2463	0.117607	0.000239694	1.99298	3684	2.06496	1938	0.119574	0.00563688	0.458747	308	0.577911	139	0.426498	0.126459	1.16078	595	1.29972	611	0.283368	0.110886	1.53061	8117	1.59226	5151	0.112565	0.000105941	1.58093	7522	1.65275	4540	0.1293	3.73512e-06	none	none	none	none	none	none
S100A14	ENSG00000189334	0.212357	1241	0.481042	1445	1.38466	2.51444e-86	0.566238	1478	0.716983	963	0.460817	3.53292e-09	0.0535989	43	0.109406	27	1.07022	0.17802	0.255389	136	0.477763	242	1.07378	3.46661e-08	0.349652	2898	0.544246	2677	0.789129	1.77261e-57	0.362476	2762	0.557994	2435	0.774175	2.7961e-52	up_Cocktail	none	none	up_Cocktail	none	none
S100A13	ENSG00000189171	0.481755	2351	0.341792	1297	-0.603054	1.06731e-33	0.503292	1493	0.491576	818	-0.043131	0.777668	0.120121	112	0.121288	47	0.0148163	1	0.211586	122	0.261813	147	0.344949	0.498037	0.42859	4078	0.369272	2309	-0.260543	5.88741e-09	0.458113	3956	0.391492	2162	-0.27817	3.89721e-10	none	none	none	none	none	none
S100A1	ENSG00000160678	0.0122188	156	0.00863637	89	-0.5032	0.12467	0.0121943	54	0.0151313	42	0.31345	0.610749	0.000234408	1	0.00232993	2	3.3147	0.611056	0.00791237	4	0.00662893	5	-0.256261	1	0.0107106	215	0.0102266	138	-0.0670733	0.849388	0.0110913	211	0.0109705	133	-0.0158937	0.970019	none	none	none	none	none	none
CHTOP	ENSG00000160679	0.237266	1667	0.257216	1186	0.131452	0.0614985	0.195415	703	0.213938	436	0.14447	0.373521	0.178453	141	0.252345	82	0.555064	0.186236	0.126862	77	0.15962	90	0.355571	0.664805	0.202057	2588	0.225468	1794	0.175648	0.00349695	0.212287	2511	0.239084	1704	0.191557	0.00108127	none	none	none	none	none	none
SNAPIN	ENSG00000143553	0.281102	1827	0.255981	1192	-0.153992	0.0201466	0.34655	1155	0.373507	695	0.12868	0.275597	0.0701176	65	0.097197	33	0.490942	0.546118	0.14131	79	0.18952	104	0.459219	0.387735	0.273911	3126	0.277556	2024	0.0218171	0.768221	0.291951	3047	0.29576	1920	0.0215779	0.764329	none	none	none	none	none	none
ILF2	ENSG00000143621	0.41365	2232	0.362735	1376	-0.228594	9.25819e-06	0.407104	1290	0.351597	648	-0.25404	0.00508287	0.150241	122	0.152512	58	0.0233233	1	0.247482	144	0.233431	134	-0.09487	1	0.369472	3788	0.327188	2216	-0.207613	7.46164e-06	0.386068	3644	0.346576	2082	-0.185911	5.91083e-05	none	none	none	none	none	none
NPR1	ENSG00000169418	0.00070118	9	0.000305895	5	-1.19703	0.466217	0.000187068	1	0	0	-17.5133	0.560449	0	0	0.00154328	1	20.5587	0.620407	0.00154431	1	0	0	-20.5596	0.791468	0.00053379	11	0.000205242	6	-1.37918	0.357073	0.000396311	10	0.000247682	6	-0.678248	0.635225	none	none	none	none	none	none
INTS3	ENSG00000143624	0.117636	1071	0.109809	703	-0.105076	0.336027	0.040686	161	0.0478116	114	0.238009	0.512635	0.155806	140	0.15695	56	0.0114022	1	0.0404296	26	0.0593103	36	0.566603	0.676869	0.0799554	1398	0.0820988	909	0.0397327	0.738218	0.0853328	1372	0.086811	873	0.0258593	0.829566	none	none	none	none	none	none
SLC27A3	ENSG00000143554	0.0488565	511	0.023254	199	-1.08965	2.55347e-11	0.0137276	57	0.00901271	23	-0.61045	0.299839	0.0606198	67	0.0398909	20	-0.618805	0.443505	0.0131549	8	0.0124538	8	-0.0795268	1	0.031136	643	0.0172904	250	-0.858641	8.28551e-09	0.0335823	635	0.0182905	242	-0.887684	1.46058e-09	up_DMSO	none	none	none	none	none
GATAD2B	ENSG00000143614	0.183716	1436	0.195842	1017	0.101233	0.21554	0.0718207	266	0.0730395	164	0.0251656	1	0.165234	144	0.200554	69	0.30574	0.575236	0.0727883	45	0.0772747	45	0.0895651	1	0.123019	1891	0.133736	1295	0.128403	0.0966666	0.129853	1846	0.145411	1250	0.174741	0.0142257	none	none	none	none	none	none
DENND4B	ENSG00000198837	0.0617137	671	0.0708499	531	0.205838	0.125563	0.0186801	74	0.0230941	61	0.309213	0.560449	0.104261	97	0.13086	50	0.347388	0.610064	0.0310093	18	0.0184353	12	-0.759338	0.706214	0.0438728	860	0.0482689	654	0.140961	0.290807	0.0456229	842	0.0544379	642	0.261265	0.0259807	none	none	none	none	none	none
CRTC2	ENSG00000160741	0.0833421	831	0.0921682	615	0.151682	0.212789	0.0374231	152	0.0445903	111	0.258004	0.475393	0.0884904	81	0.122152	45	0.489791	0.494527	0.0400786	24	0.0477075	29	0.256928	0.99046	0.0597479	1088	0.0696426	800	0.228295	0.031054	0.0624239	1064	0.0741783	771	0.257475	0.0114761	none	none	none	none	none	none
SLC39A1	ENSG00000143570	0.233431	1478	0.215436	914	-0.129202	0.119409	0.183981	623	0.169254	307	-0.131305	0.491203	0.166991	121	0.10135	31	-0.768826	0.0979501	0.0702667	41	0.114755	63	0.740229	0.203096	0.188161	2263	0.177189	1315	-0.094837	0.208273	0.2042	2222	0.190099	1252	-0.113742	0.111676	none	none	none	none	none	none
CREB3L4	ENSG00000143578	0.0214819	256	0.018306	169	-0.233108	0.376454	0.0137394	49	0.0138046	37	0.00687495	1	0.0144082	16	0.0160926	8	0.160729	1	0.00450579	3	0.00571066	3	0.342748	1	0.0156932	324	0.0145072	217	-0.114227	0.659995	0.0172153	321	0.0163262	214	-0.0771417	0.771816	none	none	none	none	none	none
JTB	ENSG00000143543	0.999443	3289	0.896974	2132	-0.241483	3.04982e-12	1.12683	2812	1.01339	1371	-0.249246	7.05979e-06	0.34747	270	0.263034	90	-0.465643	0.109304	0.530034	296	0.59764	314	0.22652	0.550186	0.942036	6667	0.85661	3907	-0.207876	7.17387e-11	0.998088	6371	0.910161	3593	-0.206406	3.02993e-11	none	none	none	none	none	none
RAB13	ENSG00000143545	0.596854	2691	0.550035	1752	-0.154837	0.000735405	0.605642	1746	0.561619	907	-0.143702	0.106887	0.203483	165	0.135222	46	-0.640204	0.116824	0.284956	161	0.318914	177	0.188153	0.791468	0.530861	4763	0.49549	2882	-0.127162	0.0026199	0.564316	4602	0.532002	2705	-0.110494	0.00907376	none	none	none	none	none	none
RPS27	ENSG00000177954	3.33431	3790	3.54914	2690	0.320194	2.21816e-75	4.0284	4028	4.23137	2094	0.297612	2.43424e-94	1.78572	688	1.88205	258	0.165416	0.425749	3.27402	1130	3.62985	1020	0.530246	2.54606e-17	3.48485	9636	3.72034	6062	0.34929	3.45955e-74	3.51354	8506	3.73906	5042	0.334282	1.96542e-62	none	none	none	none	none	none
NUP210L	ENSG00000143552	0.000381129	7	0.000786245	9	1.04499	0.385836	0	0	0.000113967	1	16.7984	0.560449	0.00294085	3	0.00303476	1	0.0454172	1	0	0	0	0	0	1	0.000388989	10	0.000524046	11	0.430061	0.721034	0.00044191	10	0.000632408	11	0.517241	0.653346	none	none	none	none	none	none
TPM3	ENSG00000143549	1.38731	3518	1.42561	2467	0.0731925	0.0284548	1.76653	3485	1.56439	1711	-0.359827	6.26093e-15	0.646269	402	0.684474	159	0.113454	0.748451	1.32547	649	1.2442	573	-0.162119	0.62976	1.4747	8054	1.40822	4910	-0.12565	1.70501e-05	1.49501	7405	1.44213	4337	-0.0990982	0.000639281	none	none	none	none	none	none
C1orf189	ENSG00000163263	0.000597661	11	0.00116299	12	0.960848	0.391538	0.000168447	1	0.000578249	2	1.77969	0.602754	0.000784249	1	0	0	-19.5815	0.620407	0	0	0.00145468	1	20.4733	0.791468	0.000365327	13	0.000959962	15	1.39422	0.206943	0.000415029	13	0.000857664	14	1.04752	0.288189	none	none	none	none	none	none
C1orf43	ENSG00000143612	0.823229	3080	0.744468	1950	-0.209245	3.50427e-08	0.64397	1889	0.641618	1011	-0.00715784	1	0.402035	287	0.346473	104	-0.257152	0.495575	0.374929	216	0.425096	237	0.219767	0.694184	0.661486	5472	0.636426	3302	-0.0757349	0.0593256	0.700471	5256	0.680125	3065	-0.0588771	0.147467	none	none	none	none	none	none
UBAP2L	ENSG00000143569	0.26976	1790	0.289182	1269	0.114966	0.0913311	0.198142	694	0.186723	386	-0.0941423	0.597411	0.172601	165	0.225748	82	0.426884	0.305253	0.186539	109	0.191851	102	0.0444636	1	0.222453	2758	0.234568	1839	0.0855788	0.194381	0.227339	2649	0.243401	1737	0.110532	0.0684622	none	none	none	none	none	none
HAX1	ENSG00000143575	0.717969	2943	0.634401	1856	-0.245553	1.34588e-09	0.838811	2291	0.849561	1221	0.0272059	0.850901	0.280845	226	0.262367	86	-0.112116	0.869885	0.388474	225	0.423025	228	0.149531	0.801665	0.692244	5685	0.654821	3391	-0.110182	0.00418951	0.733571	5460	0.702752	3163	-0.0867903	0.0258598	none	none	none	none	none	none
ATP8B2	ENSG00000143515	0.0179498	227	0.0265057	199	0.568533	0.0102815	0.00453063	19	0.00748726	13	0.726861	0.51575	0.0364416	36	0.0507753	21	0.488957	0.646833	0.00886349	5	0.00746747	4	-0.248264	1	0.0128732	287	0.0178444	237	0.474696	0.0287261	0.0134187	282	0.0199902	233	0.579796	0.00532377	none	none	none	none	none	none
IL6R	ENSG00000160712	0.607007	2636	0.854151	2062	0.692566	8.07562e-67	0.112355	405	0.217008	394	1.02724	1.42341e-15	0.849962	465	1.10707	203	0.596512	0.000292624	0.189606	109	0.306036	166	0.778147	0.00248217	0.374039	3615	0.553826	2825	0.705924	3.21056e-64	0.399131	3506	0.605065	2659	0.761154	5.44727e-75	none	up_Cocktail	none	none	none	none
SHE	ENSG00000169291	0.0127805	170	0.0148634	137	0.219317	0.471288	0.00551577	22	0.00779918	20	0.50141	0.574372	0.0114715	9	0.0130109	4	0.18278	1	0.00356211	2	0.00606997	4	0.770769	0.989205	0.00858939	203	0.0108559	165	0.339494	0.236315	0.00927334	201	0.0118456	161	0.355047	0.19973	none	none	none	none	none	none
TDRD10	ENSG00000163239	0.00251294	35	0.00216497	24	-0.215281	0.793525	0.000268208	1	0	0	-18.0332	0.560449	0.00510511	6	0.0014364	2	-1.83213	0.517536	0	0	0	0	0	1	0.00150374	42	0.00102028	26	-0.559939	0.417658	0.00170833	42	0.00123126	26	-0.472794	0.488561	none	none	none	none	none	none
UBE2Q1	ENSG00000160714	0.321296	2014	0.331558	1351	0.0531607	0.440482	0.199878	690	0.191684	389	-0.0664921	0.756272	0.132015	137	0.197081	65	0.626307	0.149236	0.137164	80	0.172126	99	0.353427	0.644293	0.233925	2921	0.250268	1904	0.109688	0.0629102	0.247089	2841	0.266426	1805	0.123245	0.0280317	none	none	none	none	none	none
CHRNB2	ENSG00000160716	0.000709644	5	0.000138035	3	-2.36247	0.22302	0	0	0	0	0	1	0	0	0	0	0	1	0	0	0	0	0	1	0.000275403	5	6.08778e-05	3	-2.17769	0.252594	0.00031287	5	7.34661e-05	3	-2.09057	0.256238	none	none	none	none	none	none
ADAR	ENSG00000160710	0.600438	2728	0.5656	1755	-0.113792	0.0132283	0.280534	947	0.262359	511	-0.11034	0.458147	0.475895	336	0.526033	145	0.183685	0.602845	0.288599	168	0.267515	147	-0.125359	0.949131	0.421665	4179	0.408997	2558	-0.0537715	0.29923	0.439768	4011	0.438254	2411	-0.00614872	0.922076	none	none	none	none	none	none
KCNN3	ENSG00000143603	0.00168555	19	0.00106245	10	-0.666273	0.468745	0.000816938	4	0.000986695	2	0.2725	1	0.00152441	2	0.00748006	1	2.29909	0.73385	0	0	0	0	0	1	0.0011142	25	0.00114696	13	0.0418358	0.979034	0.00126578	25	0.00138413	13	0.129037	0.908771	none	none	none	none	none	none
PMVK	ENSG00000163344	0.561136	2626	0.492433	1679	-0.242314	8.03705e-08	0.81813	2243	0.754352	1141	-0.169068	0.0152719	0.173295	152	0.191748	69	0.159693	0.799972	0.374704	212	0.363858	199	-0.050681	1	0.612431	5233	0.546286	3088	-0.217185	1.536e-08	0.644774	5021	0.584009	2889	-0.191094	6.37319e-07	none	none	none	none	none	none
PBXIP1	ENSG00000163346	0.0811614	793	0.0623524	449	-0.394078	0.00128091	0.0189276	68	0.0164385	42	-0.20521	0.758269	0.129864	121	0.139588	53	0.111346	0.928821	0.0197397	12	0.0201043	12	0.0266668	1	0.052271	994	0.0429285	556	-0.290866	0.0124108	0.0566968	982	0.0476481	544	-0.257431	0.0269685	none	none	none	none	none	none
PYGO2	ENSG00000163348	0.0617066	645	0.0634799	462	0.0421676	0.809906	0.0331756	123	0.0481323	104	0.547742	0.0696117	0.0383813	41	0.061964	20	0.708181	0.509638	0.02645	15	0.0426123	23	0.699728	0.698204	0.0438694	824	0.0545856	609	0.323099	0.00937898	0.0462393	809	0.0570615	586	0.311271	0.010679	none	none	none	none	none	none
SHC1	ENSG00000160691	0.285501	1818	0.316906	1325	0.17435	0.00405839	0.126273	480	0.153795	341	0.304783	0.0450988	0.182928	158	0.266874	87	0.607706	0.0945361	0.124185	72	0.147135	85	0.261578	0.791468	0.192461	2528	0.229745	1838	0.283303	3.30126e-07	0.20175	2456	0.246827	1753	0.32466	1.63713e-09	none	none	none	none	none	none
CKS1B	ENSG00000173207	0.333105	2029	0.314283	1320	-0.0982235	0.14219	0.449577	1390	0.474259	808	0.0962736	0.418747	0.085577	70	0.0594983	25	-0.543414	0.497226	0.189458	112	0.250251	135	0.446956	0.277562	0.343386	3601	0.346418	2288	0.0149961	0.836773	0.364328	3489	0.366304	2153	0.00931612	0.897555	none	none	none	none	none	none
FLAD1	ENSG00000160688	0.20239	1512	0.171242	969	-0.264268	0.000201921	0.168528	612	0.172072	382	0.032654	0.953158	0.108215	103	0.0900304	36	-0.278752	0.673023	0.0758643	46	0.0879051	51	0.221329	0.943552	0.165628	2273	0.153545	1438	-0.118232	0.0982225	0.17784	2227	0.167118	1387	-0.0976695	0.174924	none	none	none	none	none	none
LENEP	ENSG00000163352	0	0	3.59219e-05	2	15.1326	0.27569	0	0	0	0	0	1	0	0	0	0	0	1	0	0	0	0	0	1	0	0	1.58427e-05	2	13.9516	0.283658	0	0	1.91187e-05	2	14.2228	0.274638	none	none	none	none	none	none
ZBTB7B	ENSG00000160685	0.207218	1539	0.195221	1011	-0.0949893	0.245878	0.0738517	279	0.0911647	217	0.316504	0.134693	0.183913	162	0.157371	63	-0.244541	0.620407	0.102946	61	0.0880244	55	-0.236842	0.878449	0.138116	2041	0.139536	1346	0.0158059	0.873537	0.142901	1980	0.150188	1291	0.0771369	0.329132	none	none	none	none	none	none
DCST2	ENSG00000163354	0.00177324	23	0.00271517	17	0.615333	0.499945	0.00039561	1	3.80534e-05	1	-3.37821	0.617572	0.00212188	3	0.00815964	2	1.94752	0.620407	0	0	0	0	0	1	0.00102439	27	0.00158236	20	0.627718	0.460282	0.00116375	27	0.00190956	20	0.714994	0.39364	none	none	none	none	none	none
DCST1	ENSG00000163357	0.000226344	2	0.000257412	3	0.185586	0.946697	0	0	0	0	0	1	0	0	0.0015637	1	20.5777	0.620407	0	0	0	0	0	1	8.78407e-05	2	0.00018479	4	1.07299	0.593782	9.97913e-05	2	0.000223001	4	1.16014	0.556883	none	none	none	none	none	none
ADAM15	ENSG00000143537	0.224656	1589	0.148384	867	-0.65511	1.01837e-21	0.050289	189	0.0506396	126	0.0102777	1	0.271558	217	0.246804	83	-0.156517	0.746017	0.0392616	24	0.0535381	33	0.457826	0.791468	0.134776	2019	0.103184	1109	-0.408581	1.51191e-09	0.147771	1995	0.11345	1076	-0.406595	1.06323e-09	none	none	none	none	none	none
EFNA4	ENSG00000243364	0.0200228	244	0.0170705	166	-0.23227	0.382505	0.0116381	47	0.0133301	34	0.19706	0.832684	0.012819	17	0.0172364	10	0.430371	0.815705	0.00843651	5	0.00793008	5	-0.0896773	1	0.0146054	313	0.0142325	215	-0.0375886	0.902407	0.0154447	308	0.0155357	210	0.00853966	0.98461	none	none	none	none	none	none
EFNA3	ENSG00000143590	0.00599474	63	0.00318593	31	-0.914011	0.0603783	0.00563252	20	0.00630273	16	0.16268	0.967376	0.00182922	3	0.00804615	4	2.14156	0.560814	0.00172548	1	0.00657451	4	1.93338	0.775632	0.00499343	87	0.00505414	55	0.0174799	0.983847	0.00543802	86	0.00473976	51	-0.198773	0.688422	none	none	none	none	none	none
EFNA1	ENSG00000169242	0.205661	1367	0.155171	743	-0.443919	2.02307e-08	0.0613597	209	0.0827877	163	0.447768	0.0489745	0.201913	144	0.200276	59	-0.0129643	1	0.0556399	33	0.0767725	45	0.479882	0.698204	0.128198	1753	0.119035	1010	-0.113733	0.197912	0.138069	1720	0.127774	965	-0.119389	0.167175	none	none	none	none	none	none
SLC50A1	ENSG00000169241	0.325056	2005	0.255659	1176	-0.398944	5.09575e-12	0.199435	692	0.218566	446	0.146431	0.35855	0.228287	188	0.212233	75	-0.117207	0.860536	0.113603	65	0.116775	68	0.042061	1	0.240273	2950	0.217195	1765	-0.162965	0.00415221	0.257506	2885	0.23796	1697	-0.12857	0.0261472	none	none	none	none	none	none
DPM3	ENSG00000179085	0.340501	1993	0.366683	1400	0.126867	0.0493176	0.341613	1080	0.477173	810	0.586586	8.56699e-13	0.169217	143	0.134337	55	-0.358806	0.484169	0.155711	90	0.290876	164	1.00266	4.37566e-05	0.304787	3306	0.380897	2429	0.379634	2.45782e-15	0.325069	3216	0.399512	2265	0.35443	1.88304e-13	none	none	none	up_Cocktail	none	none
KRTCAP2	ENSG00000163463	1.03102	3358	0.995703	2279	-0.0799913	0.0487473	1.07531	2666	1.21144	1526	0.288487	2.72136e-07	0.641737	399	0.47672	122	-0.558909	0.0128596	0.538196	294	0.746887	377	0.639303	7.29475e-05	0.958257	6717	1.00321	4304	0.103781	0.00264281	1.01541	6423	1.05621	3927	0.091272	0.00755426	none	none	none	none	none	none
TRIM46	ENSG00000163462	0.000822835	6	0.000303258	2	-1.44043	0.405044	0	0	0	0	0	1	0.00245138	2	0	0	-21.2269	0.497226	0	0	0	0	0	1	0.000520284	8	0.000133747	2	-1.96007	0.197426	0.000591068	8	0.000161403	2	-1.87296	0.206777	none	none	none	none	none	none
MUC1	ENSG00000185499	0.00182203	23	0.00268081	14	0.55774	0.552672	0.000156634	1	0.000774078	1	2.30552	0.688683	0.00367237	3	0	0	-21.8109	0.381082	0	0	0.00113078	1	20.1097	0.791468	0.0010724	27	0.00164085	16	0.614015	0.482351	0.00121829	27	0.00174632	15	0.519839	0.567186	none	none	none	none	none	none
THBS3	ENSG00000169231	0.0199878	251	0.0127012	153	-0.659424	0.0028675	0.00476384	20	0.00849181	23	0.836639	0.334181	0.0459795	48	0.0558804	24	0.288554	0.777366	0.00490458	3	0.0066022	4	0.430042	1	0.0140676	322	0.0121842	204	-0.208727	0.396807	0.0153142	319	0.0133384	200	-0.200709	0.399569	none	none	none	none	none	none
MTX1	ENSG00000173171	0.295399	1903	0.245336	1124	-0.305643	8.81306e-07	0.374906	1218	0.367754	675	-0.0332677	0.881424	0.0871226	81	0.0968498	39	0.159827	0.906372	0.162293	94	0.159163	90	-0.0304123	1	0.294998	3296	0.265676	1928	-0.173176	0.00133611	0.313052	3202	0.287701	1838	-0.141036	0.0105269	none	none	none	none	none	none
GBA	ENSG00000177628	0.281426	1846	0.192318	984	-0.616077	3.33356e-22	0.0572071	220	0.055395	122	-0.0477567	0.977535	0.333415	249	0.302353	95	-0.164675	0.699458	0.0493159	30	0.0559784	33	0.187664	1	0.16592	2345	0.127137	1234	-0.412767	3.90721e-11	0.181784	2315	0.141851	1201	-0.38743	4.30782e-10	none	none	none	none	none	none
FAM189B	ENSG00000160767	0.0733549	755	0.071502	532	-0.0382635	0.806047	0.0268337	109	0.034818	93	0.381575	0.315073	0.0525973	53	0.0640935	29	0.293562	0.754184	0.027209	16	0.023479	14	-0.215415	1	0.0470449	933	0.0503881	668	0.101476	0.451641	0.0497435	917	0.0559524	654	0.174209	0.144373	none	none	none	none	none	none
SCAMP3	ENSG00000116521	0.321774	1992	0.33631	1375	0.0748006	0.270507	0.161978	588	0.18864	367	0.239632	0.110958	0.248169	198	0.275559	94	0.171658	0.702125	0.129195	75	0.121895	73	-0.0892863	1	0.227132	2853	0.246292	1909	0.1312	0.0230943	0.240456	2778	0.272015	1836	0.201644	0.000182531	none	none	none	none	none	none
CLK2	ENSG00000176444	0.0437639	521	0.0510456	399	0.227343	0.139288	0.0159223	60	0.0147635	35	-0.109848	0.946611	0.103015	87	0.102164	46	-0.0125993	1	0.0182554	11	0.0267866	16	0.559364	0.80695	0.0341461	679	0.0368084	496	0.110245	0.494794	0.036308	668	0.0388807	480	0.100634	0.521859	none	none	none	none	none	none
HCN3	ENSG00000143630	0.0123441	157	0.0135637	124	0.136819	0.696475	0.00227793	7	0.00406884	9	0.838185	0.592546	0.0111892	12	0.0273649	12	1.30193	0.419554	0.0042139	3	0.00367928	2	-0.196117	1	0.00714679	179	0.00925132	147	0.373883	0.237831	0.00754581	176	0.0104035	145	0.465387	0.119188	none	none	none	none	none	none
PKLR	ENSG00000143627	0.0852295	745	0.0704876	416	-0.284755	0.0186504	0.0769686	286	0.0538435	117	-0.53236	0.0106152	0.0387845	37	0.0584651	18	0.606407	0.620407	0.0418817	26	0.0376796	24	-0.155588	1	0.0728425	1094	0.0586251	575	-0.323631	0.00159233	0.0770546	1068	0.0629562	551	-0.301823	0.00344322	none	none	none	none	none	none
FDPS	ENSG00000160752	1.04367	3259	0.905756	2103	-0.319877	3.23654e-16	1.44723	3070	1.30748	1506	-0.269748	1.06737e-06	0.743646	427	0.915617	184	0.441137	0.0349369	0.719372	382	0.682517	348	-0.105538	0.882769	1.14578	7138	1.00536	4141	-0.307709	2.25798e-21	1.20379	6756	1.07212	3793	-0.279723	6.49882e-18	none	none	none	none	none	none
RUSC1	ENSG00000160753	0.0783307	806	0.0873354	605	0.163573	0.184191	0.0593594	236	0.0574714	155	-0.0480091	0.967376	0.0353596	42	0.0953818	35	1.47538	0.0377323	0.0434782	24	0.032806	18	-0.41408	0.851958	0.0628526	1108	0.0681437	813	0.120465	0.30268	0.0654885	1084	0.0754508	795	0.211566	0.0390083	none	none	up_Cocktail	none	none	none
ASH1L	ENSG00000116539	0.355303	2052	0.35873	1412	0.0164667	0.828601	0.0876353	331	0.080114	176	-0.134958	0.608938	0.507748	341	0.632622	156	0.415823	0.0902462	0.101	58	0.120681	67	0.271305	0.795412	0.227553	2782	0.235124	1811	0.0528889	0.435343	0.24477	2724	0.258788	1744	0.0908791	0.129544	none	none	none	none	none	none
MSTO1	ENSG00000125459	0.0844925	822	0.0745672	512	-0.187536	0.126525	0.0494441	191	0.0493054	119	-0.00415341	1	0.0842196	79	0.0664279	28	-0.355362	0.620407	0.0330373	20	0.0353815	21	0.100598	1	0.0639318	1112	0.0588412	680	-0.123418	0.306003	0.0681349	1092	0.0636922	659	-0.100519	0.404688	none	none	none	none	none	none
YY1AP1	ENSG00000163374	0.14654	1262	0.141472	847	-0.0545162	0.589237	0.07069	264	0.0725622	167	0.0390774	0.991063	0.10393	105	0.140744	56	0.464552	0.399558	0.066586	41	0.0612736	35	-0.123826	1	0.10236	1672	0.104127	1105	0.0259901	0.814827	0.107227	1631	0.112988	1070	0.0797384	0.386345	none	none	none	none	none	none
DAP3	ENSG00000132676	0.638332	2804	0.557445	1776	-0.259606	4.59637e-10	0.636127	1876	0.526193	896	-0.360664	1.12051e-07	0.353738	274	0.323019	102	-0.154467	0.705313	0.347064	203	0.276844	154	-0.379414	0.275224	0.579218	5157	0.487991	2928	-0.318881	5.46326e-18	0.610802	4954	0.531652	2774	-0.26272	7.45656e-13	none	none	none	none	none	none
GON4L	ENSG00000116580	0.138387	1188	0.13966	831	0.014148	0.911668	0.0579366	230	0.0493453	113	-0.237813	0.432209	0.199929	166	0.204791	75	0.0382933	1	0.0537143	32	0.0454417	27	-0.247306	0.99046	0.100292	1616	0.0955922	1046	-0.0726938	0.460282	0.106629	1584	0.105962	1019	-0.00954155	0.934782	none	none	none	none	none	none
SYT11	ENSG00000132718	0.000632478	9	0.000605489	6	-0.0629325	0.977124	9.19627e-05	1	0.0007365	1	3.00202	0.636166	0	0	0.000797009	1	19.6048	0.620407	0	0	0	0	0	1	0.000283177	10	0.000555279	8	0.971702	0.527483	0.000321703	10	0.0006701	8	1.0589	0.486862	none	none	none	none	none	none
RIT1	ENSG00000143622	0.122518	1066	0.144607	795	0.255423	0.00503391	0.100263	367	0.142769	313	0.54117	0.000273493	0.0842004	81	0.149669	55	0.878027	0.0679637	0.0794916	46	0.0880072	48	0.153047	1	0.105096	1560	0.13451	1211	0.377654	7.01998e-07	0.108579	1514	0.144126	1163	0.434768	5.2528e-09	none	none	none	none	none	none
KHDC4	ENSG00000132680	0.10328	977	0.108647	686	0.0770243	0.51278	0.0188692	69	0.0286942	65	0.611842	0.134357	0.192635	160	0.20657	73	0.111152	0.895694	0.0206381	12	0.0296832	17	0.530892	0.827543	0.0660841	1218	0.0722316	841	0.132814	0.219118	0.0722669	1206	0.0810299	824	0.17152	0.0864873	none	none	none	none	none	none
ARHGEF2	ENSG00000116584	0.106552	895	0.105397	612	-0.0165658	0.910208	0.0370476	137	0.0522227	120	0.506321	0.0684491	0.134429	116	0.133172	47	-0.0144854	1	0.0528292	33	0.0375796	24	-0.50247	0.766737	0.0738941	1181	0.0768545	803	0.0588323	0.61447	0.07676	1148	0.0849758	779	0.152704	0.13003	none	none	none	none	none	none
SSR2	ENSG00000163479	0.638398	2745	0.560644	1723	-0.249026	1.34124e-08	0.489078	1506	0.527003	890	0.137411	0.151252	0.509139	326	0.486289	125	-0.0840928	0.879487	0.286029	163	0.308806	169	0.127781	0.932177	0.524355	4740	0.502597	2907	-0.0781756	0.0818924	0.556779	4577	0.542669	2738	-0.0481382	0.310636	none	none	none	none	none	none
UBQLN4	ENSG00000160803	0.15234	1265	0.132937	807	-0.210885	0.0116799	0.0652923	257	0.0666488	164	0.030656	1	0.135132	119	0.135456	53	0.00369218	1	0.0709413	42	0.0614952	38	-0.213043	0.98725	0.105476	1683	0.0981366	1062	-0.109435	0.225125	0.110174	1641	0.105713	1024	-0.0629058	0.499131	none	none	none	none	none	none
LAMTOR2	ENSG00000116586	0.821578	3114	0.745364	2040	-0.202535	1.94342e-07	1.22418	2963	1.19705	1544	-0.0557554	0.494379	0.28015	208	0.228151	73	-0.335303	0.453165	0.561327	308	0.631697	333	0.22617	0.537569	0.911168	6593	0.856812	3990	-0.133647	0.000108545	0.958764	6285	0.903362	3657	-0.131945	0.000106426	none	none	none	none	none	none
RAB25	ENSG00000132698	0.000242499	3	0.00104883	5	2.11331	0.271826	0.000691189	3	0	0	-19.3992	0.305088	0	0	0	0	0	1	0	0	0	0	0	1	0.000377624	6	0.000462568	5	0.292774	0.862451	0.000428999	6	0.000558218	5	0.379946	0.812775	none	none	none	none	none	none
MEX3A	ENSG00000254726	0.0354183	404	0.0335293	243	-0.0804448	0.712255	0.0171678	59	0.019511	43	0.186278	0.809536	0.0140248	16	0.0123992	5	-0.178906	1	0.00700246	4	0.0116493	6	0.737669	0.915241	0.0227755	483	0.0240223	297	0.0777915	0.722752	0.0249214	479	0.0265808	291	0.0941988	0.64644	none	none	none	none	none	none
LMNA	ENSG00000160789	1.20493	3429	1.08726	2267	-0.249013	1.50107e-14	1.22218	2882	1.13729	1409	-0.17685	0.00294754	0.672952	406	0.733168	166	0.172126	0.597989	0.860231	463	0.710923	366	-0.396692	0.0270211	1.12712	7180	1.02375	4208	-0.22645	5.33112e-14	1.16343	6717	1.08844	3842	-0.160157	9.09796e-08	none	none	none	none	none	none
SEMA4A	ENSG00000196189	0.000261548	3	0.000378704	6	0.534081	0.757219	0.000354881	1	0.000425683	2	0.262494	1	0.00169235	1	0	0	-20.6918	0.620407	0	0	0	0	0	1	0.0003858	5	0.000312623	8	-0.303479	0.857922	0.000438287	5	0.000377268	8	-0.216331	0.895465	none	none	none	none	none	none
SLC25A44	ENSG00000160785	0.117744	1072	0.114082	733	-0.0482729	0.67675	0.0496367	191	0.0372362	91	-0.423712	0.125546	0.117903	111	0.0907171	38	-0.398105	0.508518	0.0449521	27	0.0419846	27	-0.100684	1	0.0811033	1401	0.0743787	889	-0.129785	0.189236	0.0860216	1374	0.0810771	862	-0.0890202	0.380655	none	none	none	none	none	none
PMF1	ENSG00000160783	0.270211	1823	0.22074	1074	-0.328882	2.75629e-07	0.350343	1156	0.327222	625	-0.116118	0.358093	0.0992745	83	0.0678492	28	-0.572075	0.405361	0.168402	101	0.140377	80	-0.283341	0.775632	0.276875	3163	0.236424	1807	-0.258287	1.34494e-06	0.291633	3062	0.256284	1727	-0.213068	8.49892e-05	none	none	none	none	none	none
BGLAP	ENSG00000242252	0.0153616	110	0.0123098	67	-0.321719	0.367569	0.0178147	61	0.0172535	32	-0.0465818	1	0.0105278	10	0.0157525	3	0.585154	0.881325	0	0	0	0	0	1	0.0141319	181	0.0120484	102	-0.231619	0.428233	0.0160545	181	0.0145398	102	-0.144068	0.635543	none	none	none	none	none	none
PAQR6	ENSG00000160781	0.00419664	64	0.00749958	76	0.839958	0.0488501	0.000907659	4	0.00158169	5	0.801728	0.738918	0.0205769	23	0.0256202	12	0.319906	0.894854	0.00747542	4	0	0	-22.8391	0.400679	0.00458299	95	0.00501616	93	0.130607	0.781891	0.00418948	91	0.00605341	93	0.532321	0.166653	none	none	none	none	none	none
SMG5	ENSG00000198952	0.216091	1594	0.243171	1138	0.19061	0.00542765	0.0933395	351	0.116678	256	0.339098	0.061383	0.213284	185	0.255606	85	0.292867	0.526841	0.100553	62	0.105606	62	0.0744441	1	0.151674	2192	0.1769	1541	0.24065	0.000149965	0.158629	2130	0.191642	1479	0.297263	1.24682e-06	none	none	none	none	none	none
TMEM79	ENSG00000163472	0.0233084	241	0.0203193	173	-0.200161	0.432174	0.00791211	33	0.0132243	28	0.74489	0.264322	0.0230783	27	0.0327774	11	0.513193	0.739027	0.00541494	3	0.0087513	5	0.694962	0.974097	0.0148314	304	0.0164781	217	0.153085	0.536443	0.0161125	301	0.0180758	212	0.167303	0.482093	none	none	none	none	none	none
GLMP	ENSG00000198715	0.490872	2428	0.355287	1375	-0.571041	1.90955e-31	0.168448	591	0.190739	381	0.195862	0.216667	0.492186	333	0.405979	109	-0.344626	0.234244	0.165419	96	0.16763	95	0.0207953	1	0.319752	3448	0.26916	1960	-0.286774	2.62134e-09	0.340749	3352	0.290154	1865	-0.270301	1.49443e-08	none	none	none	none	none	none
VHLL	ENSG00000189030	2.17865e-05	1	0.000183013	4	3.0705	0.192263	0	0	0	0	0	1	0	0	0.00114798	1	20.1315	0.620407	0	0	0	0	0	1	8.45502e-06	1	0.000133032	5	3.97575	0.140765	9.6053e-06	1	0.00016054	5	4.06293	0.132426	none	none	none	none	none	none
CCT3	ENSG00000163468	1.29912	3523	1.21331	2401	-0.173122	3.32115e-08	1.87085	3616	1.57808	1726	-0.514578	2.14205e-34	0.532377	346	0.571398	151	0.132774	0.709996	1.13481	576	1.10937	526	-0.0544327	1	1.4511	8061	1.29101	4804	-0.309722	2.07596e-28	1.49413	7485	1.32857	4278	-0.316057	4.60391e-31	none	none	none	none	none	none
TSACC	ENSG00000163467	0.0237945	311	0.0234616	208	-0.0205677	0.946697	0.0376006	142	0.0411628	94	0.133172	0.782911	0.00452083	6	0.00236557	2	-0.935958	0.721033	0.0134558	8	0.0198919	13	0.568612	0.863907	0.0266395	467	0.0279431	317	0.0698744	0.746359	0.0284331	459	0.029608	304	0.0592679	0.785273	none	none	none	none	none	none
RHBG	ENSG00000132677	0.000538275	10	0.000681305	6	0.340059	0.834574	0.000721286	2	0.000659069	1	-0.130185	1	0.000646301	1	0	0	-19.3023	0.620407	0	0	0	0	0	1	0.000557737	13	0.000525909	7	-0.0847948	0.965025	0.000633616	13	0.000634657	7	0.00236865	1	none	none	none	none	none	none
C1orf61	ENSG00000125462	0.00577062	36	0.00571776	25	-0.0133147	0.995756	0.00629471	19	0.00251484	5	-1.3264	0.191136	0.00518726	4	0.0072924	1	0.49294	0.999678	0.00161236	1	0.00827809	4	2.36493	0.669633	0.0054398	60	0.00513269	35	-0.0840595	0.890075	0.00596051	59	0.00448228	31	-0.41227	0.393124	none	none	none	none	none	none
MEF2D	ENSG00000116604	0.0855613	851	0.12316	741	0.553092	7.86261e-09	0.0310084	122	0.0622782	147	1.0288	2.262e-05	0.0955362	96	0.172285	63	0.907276	0.0415897	0.05281	34	0.0586603	32	0.155835	1	0.0600802	1103	0.0935224	983	0.662855	1.80881e-13	0.0610693	1069	0.100731	951	0.750988	2.0294e-17	none	up_Cocktail	none	none	none	none
IQGAP3	ENSG00000183856	0.00265064	31	0.0036955	53	0.480183	0.396799	0.0002451	1	0.00157782	5	2.68745	0.286044	0.00293354	6	0.00167547	1	-0.808981	0.834274	0.00496972	3	0	0	-22.2483	0.550186	0.00196484	41	0.00224588	59	0.19307	0.759321	0.00155603	38	0.00271028	59	0.801404	0.101485	none	none	none	none	none	none
NAXE	ENSG00000163382	0.559794	2640	0.473623	1624	-0.30865	6.28724e-12	0.578035	1733	0.567173	937	-0.0359481	0.8102	0.228503	185	0.235054	76	0.045688	1	0.225446	130	0.295386	168	0.442462	0.213505	0.500079	4688	0.464208	2805	-0.13533	0.00138859	0.537442	4558	0.499117	2637	-0.136754	0.00101065	none	none	none	none	none	none
GPATCH4	ENSG00000160818	0.475007	2418	0.566718	1803	0.326557	2.94148e-12	0.491615	1507	0.461504	793	-0.114625	0.280571	0.171952	138	0.251544	73	0.608241	0.15365	0.261251	148	0.268795	144	0.0467498	1	0.431378	4211	0.465318	2813	0.135571	0.00233635	0.454523	4063	0.505955	2669	0.194714	3.91684e-06	none	none	none	none	none	none
HAPLN2	ENSG00000132702	0.000264808	3	0	0	-18.0148	0.202708	0	0	0	0	0	1	0	0	0	0	0	1	0	0	0	0	0	1	0.000102768	3	0	0	-16.6491	0.208174	0.000116749	3	0	0	-16.8332	0.200211	none	none	none	none	none	none
BCAN	ENSG00000132692	0.000576456	6	0.000603003	4	0.0649734	0.982178	0.000156634	1	0.000406057	2	1.37446	0.70468	0.000537428	1	0.00337079	1	2.65099	0.712868	0	0	0	0	0	1	0.000332019	8	0.000558451	7	0.750328	0.566045	0.000377189	8	0.000673929	7	0.837519	0.514227	none	none	none	none	none	none
NES	ENSG00000132688	0.000634635	4	0.000112492	2	-2.49647	0.257424	0.000499138	2	0.000303637	1	-0.717228	0.918732	0.00169934	1	0	0	-20.6978	0.620407	0	0	0	0	0	1	0.000590335	7	0.00015347	3	-1.94388	0.227364	0.000670649	7	0.000185205	3	-1.85678	0.236074	none	none	none	none	none	none
CRABP2	ENSG00000143320	0.000912819	15	0.0023137	16	1.34281	0.175669	0.000223621	1	0.00111919	2	2.32397	0.590413	0.00160895	2	0.000665532	1	-1.27422	0.780443	0	0	0	0	0	1	0.000577872	18	0.00143356	19	1.31139	0.171002	0.00065649	18	0.00172999	19	1.39869	0.141093	none	none	none	none	none	none
ISG20L2	ENSG00000143319	0.205511	1527	0.217207	1077	0.0885877	0.277783	0.102065	374	0.109851	260	0.11177	0.643943	0.105155	95	0.127103	52	0.289622	0.652903	0.0869226	53	0.108464	64	0.335201	0.791468	0.140651	2049	0.157747	1453	0.178132	0.0101883	0.14796	1996	0.167938	1389	0.197504	0.00305357	none	none	none	none	none	none
RRNAD1	ENSG00000143303	0.0880783	867	0.0772691	563	-0.1968	0.0955719	0.0488364	176	0.0475771	125	-0.0386038	1	0.0586062	62	0.0917498	39	0.670859	0.304324	0.0156426	10	0.031341	21	1.01394	0.510814	0.0608914	1115	0.0599033	748	-0.024322	0.865804	0.0670474	1105	0.0658094	727	-0.027789	0.839144	none	none	none	none	none	none
MRPL24	ENSG00000143314	0.441345	2362	0.415062	1538	-0.108889	0.0505703	0.529164	1624	0.500269	848	-0.103634	0.327968	0.176907	160	0.157814	57	-0.17892	0.770463	0.279126	159	0.262877	146	-0.098778	1	0.436263	4305	0.406406	2589	-0.12532	0.00668351	0.457641	4146	0.436085	2443	-0.0863089	0.0732296	none	none	none	none	none	none
HDGF	ENSG00000143321	0.835276	3024	0.831656	2037	-0.00923541	0.873802	0.764836	2134	0.687162	1056	-0.217252	0.00151262	0.32005	244	0.343942	111	0.122053	0.791123	0.56316	319	0.44729	246	-0.422926	0.0550146	0.73156	5721	0.694144	3450	-0.105907	0.00431057	0.754471	5402	0.74519	3204	-0.0253782	0.57009	none	none	none	none	none	none
PRCC	ENSG00000143294	0.161464	1336	0.170693	919	0.0870316	0.351139	0.0966687	367	0.11029	264	0.20018	0.357668	0.0886219	84	0.0940624	41	0.0899379	0.989494	0.0902981	53	0.0816417	47	-0.151724	1	0.120392	1840	0.131281	1271	0.132938	0.0998536	0.124486	1787	0.141546	1224	0.197858	0.00745749	none	none	none	none	none	none
SH2D2A	ENSG00000027869	0.000330439	6	0.00108017	11	1.70934	0.305591	0.00015527	1	0.000750253	3	2.27302	0.502703	0.000602301	1	0.000898064	1	0.576547	0.995954	0.00132872	1	0	0	-20.3426	0.791468	0.000400424	9	0.000773937	15	0.950956	0.430497	0.00027413	8	0.000933972	15	1.76899	0.148435	none	none	none	none	none	none
PEAR1	ENSG00000187800	0.00360349	50	0.00246556	37	-0.548302	0.33142	0.000833715	2	0.000213218	1	-1.96767	0.566349	0.000948402	2	0.00854746	4	3.17741	0.411233	0	0	0	0	0	1	0.00181818	54	0.00154986	42	-0.230557	0.715098	0.00206554	54	0.00187034	42	-0.143364	0.825147	none	none	none	none	none	none
LRRC71	ENSG00000160838	3.00754e-05	1	0	0	-14.8764	0.449957	0	0	0	0	0	1	0	0	0	0	0	1	0	0	0	0	0	1	1.16718e-05	1	0	0	-13.5109	0.460282	1.32597e-05	1	0	0	-13.6949	0.453297	none	none	none	none	none	none
ARHGEF11	ENSG00000132694	0.0700911	727	0.0695924	556	-0.0106644	0.954439	0.0174261	64	0.0267831	71	0.626847	0.129508	0.105915	101	0.130114	49	0.314673	0.620407	0.0170105	10	0.0253114	15	0.579371	0.818544	0.0450688	902	0.0501204	691	0.156942	0.214368	0.048886	892	0.0552504	676	0.181193	0.126049	none	none	none	none	none	none
ETV3	ENSG00000117036	0.0486065	581	0.0613996	474	0.346393	0.011139	0.0172057	72	0.0267574	56	0.643963	0.130865	0.0371459	36	0.046566	21	0.332913	0.795086	0.0112718	7	0.0296052	18	1.4064	0.308706	0.0303159	696	0.0434264	569	0.528014	4.22734e-05	0.0329068	689	0.0462844	551	0.501853	7.38356e-05	none	none	none	none	none	none
FCRL2	ENSG00000132704	0	0	0.000691233	2	19.3993	0.430714	0	0	0	0	0	1	0.00188052	1	0	0	-20.8441	0.620407	0	0	0	0	0	1	0.000154157	1	0.000304856	2	0.983834	0.761004	0.00017513	1	0.000367895	2	1.071	0.735616	none	none	none	none	none	none
KIRREL1	ENSG00000183853	0.000130378	2	0.000462195	4	1.82604	0.433308	0	0	0	0	0	1	0.000831003	1	0	0	-19.6651	0.620407	0	0	0	0	0	1	0.00011872	3	0.000203843	4	0.779956	0.706486	0.000134871	3	0.000245994	4	0.867115	0.667012	none	none	none	none	none	none
CD1D	ENSG00000158473	0.0243279	293	0.0179827	151	-0.440596	0.0675541	0.00890329	35	0.00996637	26	0.163498	0.915714	0.0204057	20	0.022074	11	0.114583	1	0.0043306	4	0.00889276	5	1.04136	0.795883	0.0152847	352	0.0138697	193	-0.141177	0.585489	0.016775	348	0.0148988	188	-0.172471	0.48119	none	none	none	none	none	none
OR10K1	ENSG00000173285	8.2019e-05	3	0.000137468	3	0.745098	0.680354	0	0	0	0	0	1	0	0	0.00477023	1	22.1891	0.620407	0	0	0	0	0	1	3.18304e-05	3	0.000278023	4	3.12687	0.411837	3.61609e-05	3	0.000335513	4	3.21405	0.398469	none	none	none	none	none	none
PYHIN1	ENSG00000163564	0.000603056	7	0.00193632	7	1.68391	0.270802	0.00159009	5	0.000775963	1	-1.03563	0.706843	0.00153489	1	0	0	-20.5508	0.620407	0.00108025	1	0	0	-20.0437	0.791468	0.00114145	14	0.00111939	8	-0.028171	0.990424	0.00114978	13	0.00135086	8	0.232668	0.854301	none	none	none	none	none	none
IFI16	ENSG00000163565	0.0101722	75	0.022305	101	1.14151	0.000111827	0.0127083	44	0.0169795	30	0.421108	0.551682	0.0111908	7	0.00133989	1	-3.06925	0.241379	0.0109681	6	0.0115119	7	0.070214	1	0.0113913	132	0.0176786	139	0.63862	0.00992587	0.0114488	126	0.0189537	132	0.732706	0.00307956	up_Cocktail	none	none	none	none	none
CADM3	ENSG00000162706	0	0	0	0	0	1	0	0	0	0	0	1	0	0	0	0	0	1	0	0	0	0	0	1	0	0	0	0	0	1	0	0	0	0	0	1	none	none	none	none	none	none
ACKR1	ENSG00000213088	0.000160401	1	0	0	-17.2915	0.449957	0	0	0	0	0	1	0	0	0	0	0	1	0	0	0	0	0	1	6.22494e-05	1	0	0	-15.9258	0.460282	7.07183e-05	1	0	0	-16.1099	0.453297	none	none	none	none	none	none
FCER1A	ENSG00000179639	0.000132849	2	0	0	-17.0195	0.383318	0	0	0	0	0	1	0	0	0	0	0	1	0	0	0	0	0	1	5.15567e-05	2	0	0	-15.6539	0.391977	5.85709e-05	2	0	0	-15.838	0.383703	none	none	none	none	none	none
OR10J1	ENSG00000196184	0.000104669	1	0.000386466	2	1.8847	0.549815	0	0	0	0	0	1	0.00102474	1	0.00969376	2	3.24806	0.608774	0	0	0	0	0	1	0.000124624	2	0.000612221	4	2.29681	0.331912	0.000141579	2	0.000738816	4	2.38403	0.311844	none	none	none	none	none	none
APCS	ENSG00000132703	1.04893	3106	0.517198	1539	-1.45318	3.4879e-202	0.575026	1567	0.438723	700	-0.496909	1.58937e-10	1.155	503	0.578097	116	-1.47394	1.96266e-16	0.420848	232	0.294206	153	-0.613258	0.00863366	0.788019	5408	0.454922	2508	-1.05761	1.42742e-157	0.837972	5176	0.488155	2355	-1.05957	8.97189e-155	up_DMSO	none	up_DMSO	none	up_DMSO	up_DMSO
CRP	ENSG00000132693	0.0806115	518	0.104023	451	0.384993	0.00448554	0.0439322	163	0.0481695	115	0.135919	0.743194	0.0901586	59	0.245959	53	1.56341	0.00147999	0.0482005	26	0.0511154	26	0.0868314	1	0.0624675	766	0.0823214	645	0.412656	0.000158448	0.0644086	740	0.0887742	619	0.48069	9.60473e-06	none	none	up_Cocktail	none	none	none
DUSP23	ENSG00000158716	0.594744	2732	0.543123	1755	-0.171744	0.00017431	0.808816	2218	0.84815	1253	0.100757	0.221645	0.169424	130	0.128809	51	-0.425434	0.401145	0.335399	191	0.398166	211	0.295531	0.473053	0.61663	5271	0.603735	3270	-0.040726	0.402297	0.654891	5080	0.646243	3059	-0.0260825	0.598445	none	none	none	none	none	none
CFAP45	ENSG00000213085	0.00147961	15	0.00295454	16	0.998777	0.225628	0.00282582	11	0.00215224	6	-0.393316	0.855852	0.000924232	1	0	0	-19.8186	0.620407	0	0	0.000750935	1	19.5189	0.791468	0.00180908	27	0.00216788	23	0.261286	0.721564	0.00205521	27	0.00246088	22	0.260184	0.723311	none	none	none	none	none	none
TAGLN2	ENSG00000158710	1.544	3572	1.50701	2487	-0.0681935	0.0323758	1.81765	3555	1.64437	1769	-0.303906	4.65351e-13	0.679557	394	0.733383	158	0.153335	0.620407	1.27023	635	1.25483	587	-0.0309885	1	1.5526	8156	1.47552	5001	-0.142567	1.51474e-07	1.59101	7521	1.52116	4414	-0.127723	1.15201e-06	none	none	none	none	none	none
IGSF9	ENSG00000085552	0.00127334	24	0.000408354	8	-1.64135	0.0470977	0.000344019	2	0	0	-18.3924	0.426033	0.00328039	5	0.00131725	1	-1.31776	0.62554	0.00202239	1	0	0	-20.9491	0.791468	0.00114638	32	0.000240129	9	-2.25586	0.0185308	0.0010272	31	0.000289783	9	-1.8262	0.012981	up_DMSO	none	none	none	up_DMSO	up_DMSO
SLAMF9	ENSG00000162723	0.000226827	10	0.000130153	4	-0.801451	0.468911	6.48169e-05	1	0.000103518	1	0.675455	0.952073	0	0	0	0	0	1	0	0	0	0	0	1	0.000114615	11	9.28094e-05	5	-0.304469	0.820189	0.000130208	11	0.000112001	5	-0.217327	0.871846	none	none	none	none	none	none
KCNJ10	ENSG00000177807	0.00052336	5	6.1447e-05	1	-3.0907	0.177884	0	0	0	0	0	1	0.00406708	4	0.00344176	1	-0.241297	1	0	0	0	0	0	1	0.000536509	9	0.000183953	2	-1.54452	0.350549	0.0006095	9	0.000221991	2	-1.4574	0.371153	none	none	none	none	none	none
PIGM	ENSG00000143315	0.128087	1122	0.113813	727	-0.180965	0.0550789	0.0223667	84	0.031674	66	0.508687	0.206673	0.114492	110	0.150928	58	0.425475	0.469921	0.0268811	16	0.0407723	24	0.611072	0.758337	0.0714879	1332	0.0748936	875	0.0696313	0.530611	0.0775565	1316	0.0819492	851	0.0826936	0.43456	none	none	none	none	none	none
KCNJ9	ENSG00000162728	0.000237294	3	0.000314823	2	0.40792	0.859783	0	0	0	0	0	1	0.0011179	2	0	0	-20.0932	0.502892	0	0	0	0	0	1	0.000183731	5	0.000138847	2	-0.404128	0.834872	0.000208727	5	0.000167558	2	-0.316986	0.869256	none	none	none	none	none	none
IGSF8	ENSG00000162729	0.218843	1552	0.217299	1037	-0.0113698	0.91829	0.0833477	306	0.116707	248	0.510136	0.00318767	0.271958	226	0.254403	86	-0.109484	0.851397	0.0762783	45	0.0959736	60	0.345776	0.791468	0.150546	2129	0.163794	1431	0.13148	0.0686782	0.16065	2084	0.177818	1371	0.159208	0.0207789	none	none	none	none	none	none
ATP1A2	ENSG00000018625	0.00674684	86	0.00615096	63	-0.133831	0.779028	0.00130139	4	0.0015396	4	0.242666	1	0.0161249	13	0.00670178	4	-1.27348	0.478803	0.00183058	1	0.00103016	1	-0.830012	1	0.00469323	104	0.00372132	72	-0.335467	0.429361	0.00508269	103	0.0042778	71	-0.249302	0.557553	none	none	none	none	none	none
ATP1A4	ENSG00000132681	0.000173761	1	0.000394172	2	1.18188	0.706686	0.000277457	1	0	0	-18.0821	0.560449	0.000662949	1	0	0	-19.339	0.620407	0	0	0	0	0	1	0.000235588	3	0.000173843	2	-0.438524	0.859551	0.000267639	3	0.00020979	2	-0.351382	0.886445	none	none	none	none	none	none
CASQ1	ENSG00000143318	0.000193058	4	0.00033718	1	0.804581	0.787728	0	0	0	0	0	1	0	0	0	0	0	1	0	0	0	0	0	1	7.49232e-05	4	0.000148707	1	0.989034	0.753207	8.51163e-05	4	0.000179457	1	1.07619	0.729813	none	none	none	none	none	none
PEA15	ENSG00000162734	0.294324	1829	0.344314	1323	0.264293	6.15007e-06	0.198035	689	0.237259	469	0.290027	0.0188875	0.150483	129	0.244224	76	0.768452	0.0384741	0.165373	94	0.121059	69	-0.482738	0.393241	0.227594	2741	0.26488	1937	0.246878	4.06966e-06	0.236059	2647	0.29462	1868	0.363816	2.13798e-12	none	none	none	none	none	none
DCAF8	ENSG00000132716	0.45042	2440	0.378639	1477	-0.305798	6.22763e-10	0.290623	986	0.243456	483	-0.291023	0.00617421	0.423063	309	0.474437	133	0.205163	0.598258	0.170602	102	0.137596	81	-0.33461	0.679486	0.349122	3837	0.295464	2174	-0.281532	6.80373e-10	0.37341	3735	0.328108	2093	-0.221173	1.50214e-06	none	none	none	none	none	none
PEX19	ENSG00000162735	0.230059	1634	0.213763	1053	-0.118186	0.106591	0.160091	591	0.153197	342	-0.0686035	0.771724	0.0694072	70	0.0570792	25	-0.291105	0.736912	0.136028	82	0.123653	71	-0.146717	1	0.176929	2377	0.170466	1491	-0.0584859	0.450667	0.182494	2295	0.180146	1420	-0.0204266	0.809137	none	none	none	none	none	none
COPA	ENSG00000122218	0.693855	2839	0.607942	1798	-0.25935	1.40818e-10	0.299652	1012	0.29224	559	-0.0417401	0.847717	0.470826	334	0.457713	133	-0.0509393	0.974324	0.265839	155	0.28436	160	0.111136	0.99046	0.46262	4340	0.437665	2650	-0.0993413	0.0253409	0.489391	4185	0.469367	2490	-0.0758657	0.0925134	none	none	none	none	none	none
NCSTN	ENSG00000162736	0.296609	1901	0.246992	1145	-0.301507	6.40398e-07	0.062726	233	0.0866702	182	0.48396	0.0213453	0.392019	288	0.334787	106	-0.271458	0.446144	0.0712417	43	0.0801722	47	0.176904	1	0.181506	2465	0.167571	1480	-0.125587	0.0580904	0.196508	2422	0.185644	1433	-0.0901328	0.189012	none	none	none	none	none	none
NHLH1	ENSG00000171786	0.000859225	14	0.001356	14	0.658603	0.556521	0.000446552	2	0	0	-18.7688	0.399056	0.000646301	1	0	0	-19.3023	0.620407	0	0	0	0	0	1	0.000569602	17	0.000598038	14	0.0703043	0.960813	0.000647095	17	0.000721701	14	0.157477	0.893704	none	none	none	none	none	none
SLAMF6	ENSG00000162739	3.36961e-05	1	3.79786e-05	1	0.172604	0.966186	0	0	0	0	0	1	0	0	0	0	0	1	0	0	0	0	0	1	1.3077e-05	1	1.67498e-05	1	0.357094	0.92041	1.48561e-05	1	2.02133e-05	1	0.444233	0.892908	none	none	none	none	none	none
CD84	ENSG00000066294	0.000427676	12	0.000447872	10	0.066581	0.963482	0	0	0	0	0	1	0.000380215	1	0	0	-18.5367	0.620407	0	0	0.00245334	1	21.2281	0.791468	0.000197143	13	0.000617903	11	1.64843	0.473225	0.000223964	13	0.000238371	10	0.0899475	0.940411	none	none	none	none	none	none
CD48	ENSG00000117091	0	0	0	0	0	1	0	0	0	0	0	1	0	0	0	0	0	1	0.00108025	1	0	0	-20.0437	0.791468	0.000129366	1	0	0	-16.9812	0.460282	0	0	0	0	0	1	none	none	none	none	none	none
SLAMF7	ENSG00000026751	0.000351769	8	0.000430396	10	0.291092	0.833854	0	0	0.000175463	1	17.4209	0.560449	0.000823547	1	0.0015637	1	0.92557	0.926343	0	0	0	0	0	1	0.000204027	9	0.000321098	12	0.654333	0.584193	0.000231785	9	0.000387494	12	0.7415	0.520816	none	none	none	none	none	none
LY9	ENSG00000122224	0.00024684	5	0.000440968	6	0.837237	0.615453	0	0	0	0	0	1	0	0	0	0	0	1	0	0	0	0	0	1	9.57949e-05	5	0.000194481	6	1.02167	0.545403	0.000108828	5	0.000234696	6	1.10883	0.504734	none	none	none	none	none	none
ITLN1	ENSG00000179914	0.000947172	4	0.00114683	2	0.276093	0.900702	0	0	0	0	0	1	0	0	0	0	0	1	0.00193884	1	0	0	-20.8882	0.791468	0.00059977	5	0.000505787	2	-0.245946	0.906727	0.000417593	4	0.000610375	2	0.547737	0.795116	none	none	none	none	none	none
ITLN2	ENSG00000158764	0	0	0.00055892	3	19.0927	0.277815	0	0	0	0	0	1	0	0	0	0	0	1	0	0	0	0	0	1	0	0	0.000246502	3	17.9114	0.286029	0	0	0.000297473	3	18.1826	0.276904	none	none	none	none	none	none
F11R	ENSG00000158769	0.604204	2713	0.695007	1953	0.274534	3.56482e-10	0.240482	800	0.290728	499	0.31159	0.00594082	0.751336	437	0.666332	153	-0.241718	0.374276	0.23941	137	0.342695	185	0.595552	0.0238086	0.423386	4087	0.49505	2790	0.281237	2.2148e-11	0.448416	3950	0.526554	2605	0.292671	2.04801e-12	none	none	none	none	none	none
TSTD1	ENSG00000215845	0.527095	2557	0.453536	1610	-0.27423	1.83138e-08	0.640396	1834	0.689072	1060	0.144664	0.0885287	0.150355	114	0.15837	48	0.0808582	1	0.264003	149	0.328055	180	0.361865	0.352998	0.51118	4654	0.499147	2898	-0.0437716	0.410125	0.544808	4505	0.534525	2718	-0.035567	0.502031	none	none	none	none	none	none
USF1	ENSG00000158773	0.0420531	414	0.04766	334	0.184642	0.313665	0.035594	137	0.0294169	75	-0.279466	0.490442	0.0413192	43	0.0444689	15	0.10827	1	0.0238141	15	0.0167518	10	-0.512612	0.872124	0.0371593	609	0.0359785	434	-0.047444	0.800161	0.0389749	594	0.0399542	424	0.0365153	0.846223	none	none	none	none	none	none
ARHGAP30	ENSG00000186517	0.000283944	3	0.00146903	6	2.37204	0.125502	0.000264982	1	0	0	-18.0157	0.560449	0.0026843	2	0.00141635	1	-0.923284	0.877548	0.00307728	2	0	0	-21.5554	0.698204	0.000807454	8	0.000712438	7	-0.180683	0.895677	0.000498648	6	0.000859757	7	0.786165	0.513525	none	none	none	none	none	none
NECTIN4	ENSG00000143217	0.00325742	25	0.00427237	32	0.392041	0.57869	0.00225783	9	0.00512126	11	1.18363	0.34032	0	0	0.0256535	7	24.6312	0.128936	0.00204703	1	0.0014719	1	-0.47627	1	0.00243542	35	0.00505728	51	1.05608	0.0346074	0.00248826	34	0.00579867	50	1.22297	0.0147503	none	none	none	none	up_Cocktail	up_Cocktail
KLHDC9	ENSG00000162755	0.0375753	373	0.0174304	148	-1.12278	1.39464e-09	0.0377498	135	0.0259479	66	-0.549409	0.0836398	0.0148135	11	0.00816626	3	-0.863965	0.645883	0.0106861	6	0.0154532	9	0.535618	0.952592	0.0325608	525	0.0195828	226	-0.742954	2.30217e-06	0.0355369	519	0.0204367	217	-0.809097	1.91025e-07	up_DMSO	none	none	none	none	none
PFDN2	ENSG00000143256	1.13985	3397	1.22742	2380	0.182132	5.64764e-07	1.52686	3244	1.7171	1797	0.342192	1.55121e-13	0.463197	306	0.59324	128	0.459019	0.12525	0.839622	434	1.05658	511	0.512457	0.000439003	1.20717	7381	1.33674	4816	0.259842	1.14948e-17	1.25718	6947	1.39467	4305	0.270212	1.9436e-19	none	none	none	none	none	none
NIT1	ENSG00000158793	0.361311	2120	0.288861	1255	-0.377953	6.78e-12	0.37897	1237	0.339504	638	-0.188821	0.061383	0.240763	195	0.215373	77	-0.179781	0.714737	0.161325	95	0.178655	104	0.16006	0.934817	0.334723	3647	0.28395	2074	-0.275837	7.76636e-09	0.358313	3552	0.305724	1970	-0.269023	1.45181e-08	none	none	none	none	none	none
DEDD	ENSG00000158796	0.102234	968	0.11202	714	0.139067	0.212561	0.0794334	296	0.0852893	190	0.106901	0.735749	0.0444077	49	0.0513553	26	0.214754	0.874997	0.0277819	17	0.0625172	34	1.19535	0.121368	0.079225	1330	0.0916297	964	0.218935	0.0202045	0.0862238	1313	0.0976496	930	0.187898	0.0454778	none	none	none	none	none	none
UFC1	ENSG00000143222	0.563143	2675	0.443544	1575	-0.437904	1.28187e-22	0.775433	2154	0.693283	1084	-0.228006	0.000713422	0.146196	124	0.13807	49	-0.0885008	0.975648	0.34187	195	0.366149	200	0.117527	0.935447	0.589543	5148	0.501783	2908	-0.301568	6.30489e-15	0.623239	4953	0.529829	2708	-0.308075	1.07623e-15	none	none	none	none	none	none
USP21	ENSG00000143258	0.0133994	155	0.0129147	103	-0.053504	0.894946	0.0074105	28	0.0060761	16	-0.287389	0.813891	0.0124431	12	0.00910949	5	-0.452315	0.848247	0.00461256	3	0.00189327	1	-1.28665	0.887883	0.00981217	198	0.00851365	125	-0.205734	0.50491	0.0105196	195	0.00988261	124	-0.0905714	0.788939	none	none	none	none	none	none
PPOX	ENSG00000143224	0.0377223	448	0.0322606	262	-0.229606	0.228228	0.0346862	133	0.0327734	84	-0.0832238	0.924721	0.0425168	37	0.0233865	12	-0.876234	0.353268	0.0283818	17	0.0158222	10	-0.852106	0.698066	0.0357514	635	0.0292149	368	-0.296037	0.0530073	0.036754	618	0.0319842	358	-0.204001	0.205706	none	none	none	none	none	none
B4GALT3	ENSG00000158850	0.122342	1065	0.120241	763	-0.0265316	0.832671	0.0623846	231	0.0723556	168	0.221189	0.432564	0.0943673	99	0.0993597	44	0.0780331	0.999938	0.0534877	32	0.0392202	26	-0.457984	0.791468	0.0872094	1427	0.0890276	1001	0.0310994	0.788744	0.0917971	1395	0.0993268	975	0.119251	0.206872	none	none	none	none	none	none
ADAMTS4	ENSG00000158859	0.0107261	126	0.015777	98	0.560351	0.098772	0.00811331	31	0.00672945	17	-0.270801	0.809708	0.00614112	9	0.00814324	2	0.408548	0.995529	0.00679207	4	0.00851788	6	0.327891	1	0.00880739	170	0.0110906	123	0.334199	0.284095	0.00908157	166	0.0116226	117	0.357752	0.245467	none	none	none	none	none	none
NDUFS2	ENSG00000158864	0.939342	3207	0.721149	1987	-0.560272	7.68162e-54	1.08156	2687	0.977184	1304	-0.23439	6.58851e-05	0.503646	338	0.418855	126	-0.33181	0.219205	0.655374	356	0.599218	316	-0.173955	0.711951	0.927952	6588	0.774054	3733	-0.388185	1.6365e-33	0.965037	6232	0.810208	3417	-0.380283	6.79675e-33	none	none	none	none	none	none
FCER1G	ENSG00000158869	0.0145888	160	0.0175285	133	0.266967	0.367464	0.0107336	44	0.0192411	44	0.84821	0.0913731	0.00518945	6	0.00313366	1	-0.729218	0.882391	0.00244869	2	0.0127385	8	2.38655	0.352998	0.0107831	212	0.0166375	186	0.6299	0.00644162	0.011917	210	0.0174437	178	0.553687	0.0169148	none	none	none	none	none	none
APOA2	ENSG00000158874	2.54624	3613	2.40746	2542	-0.218587	1.00072e-05	2.28926	3470	2.77368	1922	0.760017	9.35451e-42	2.0122	628	1.86705	235	-0.244621	0.353422	2.16251	857	2.45783	851	0.47323	8.96525e-05	2.3511	8568	2.51673	5550	0.261955	1.32258e-14	2.37676	7711	2.52891	4699	0.2402	2.85295e-11	none	none	none	none	none	none
TOMM40L	ENSG00000158882	0.141344	1207	0.114432	738	-0.324551	0.000118078	0.0634246	250	0.0787514	198	0.32345	0.147137	0.126397	120	0.112052	37	-0.184346	0.83159	0.076009	44	0.0668982	39	-0.190852	1	0.100333	1621	0.0939742	1012	-0.0991258	0.303005	0.103643	1577	0.099573	973	-0.0607762	0.532482	none	none	none	none	none	none
NR1I3	ENSG00000143257	0.192079	1206	0.176861	780	-0.130392	0.159362	0.186457	620	0.2106	383	0.193656	0.213353	0.116089	85	0.141845	43	0.308063	0.651169	0.0889932	54	0.134206	75	0.625898	0.249196	0.171198	1965	0.179497	1281	0.0744496	0.368843	0.182382	1911	0.188862	1206	0.0551868	0.511797	none	none	none	none	none	none
PCP4L1	ENSG00000248485	0.00832038	78	0.00461951	34	-0.851581	0.0598803	0.00575569	20	0.00373031	10	-0.627157	0.560449	0.00417468	4	0.00206935	1	-1.014	0.797567	0.00709423	4	0.00684476	4	-0.0518274	1	0.0067817	106	0.00458044	49	-0.567751	0.180775	0.00673918	102	0.00411222	45	-0.714553	0.072589	none	none	none	none	none	none
MPZ	ENSG00000158887	0.0771473	694	0.121574	654	0.688725	3.7855e-11	0.0706321	266	0.0937967	195	0.426152	0.0389848	0.0462613	37	0.0674309	26	0.55902	0.598655	0.044555	27	0.0807553	44	0.884355	0.211351	0.0680399	1024	0.102611	919	0.618028	1.35021e-11	0.071235	997	0.107131	875	0.614991	1.29511e-11	none	none	none	none	none	none
SDHC	ENSG00000143252	0.929173	3172	0.827937	2064	-0.250011	1.70095e-12	1.1585	2837	0.999981	1345	-0.346809	6.38265e-11	0.44054	305	0.449689	125	0.0367421	1	0.666609	368	0.583206	305	-0.259222	0.392622	0.951741	6682	0.827611	3839	-0.304257	3.76237e-22	0.990532	6314	0.878149	3534	-0.267245	5.72e-18	none	none	none	none	none	none
CFAP126	ENSG00000188931	0.000317828	4	8.10047e-05	2	-1.97233	0.379764	0.000348613	2	0	0	-18.4115	0.399056	0.000692538	1	0	0	-19.402	0.620407	0	0	0	0	0	1	0.000323111	7	3.57257e-05	2	-3.17717	0.0952972	0.00036707	7	4.31131e-05	2	-3.09006	0.0944798	none	none	none	none	none	none
FCGR2A	ENSG00000143226	3.22598e-05	1	3.71252e-05	1	0.202659	0.958404	0	0	0	0	0	1	0	0	0	0	0	1	0.00195334	1	0	0	-20.8989	0.791468	0.000246442	2	1.63734e-05	1	-3.91191	0.470312	1.42228e-05	1	1.97591e-05	1	0.474286	0.886127	none	none	none	none	none	none
HSPA6	ENSG00000173110	0.00347589	25	0.0462821	119	3.766	6.19867e-08	0.00199209	6	0.0222033	35	3.49303	0.000534197	0.000823547	1	0.0418242	9	5.69602	0.188856	0.00364944	2	0.0183217	8	2.33841	0.362735	0.00267061	34	0.0330519	171	3.65147	2.6191e-13	0.00253745	32	0.0360978	163	3.85475	2.3249e-12	up_Cocktail	up_Cocktail	none	none	up_Cocktail	up_Cocktail
FCGR3A	ENSG00000203747	0.000428244	14	0.000493167	11	0.20369	0.858872	0.000624282	5	0.00123096	4	0.979957	0.766004	0	0	0.00503549	2	22.2673	0.517536	0	0	0	0	0	1	0.000422265	19	0.000868032	17	1.03992	0.38734	0.000479713	19	0.00104752	17	1.12715	0.344549	none	none	none	none	none	none
FCRLA	ENSG00000132185	0.000954159	18	0.00167695	26	0.814062	0.287125	0.000664114	2	0.00105326	3	0.665635	0.888212	0.000290368	1	0	0	-18.1477	0.620407	0	0	0	0	0	1	0.000666507	21	0.00109985	29	0.72293	0.425345	0.000757184	21	0.00132728	29	0.810168	0.359798	none	none	none	none	none	none
FCRLB	ENSG00000162746	0.00409136	55	0.00395974	42	-0.0472685	0.948091	0.00463028	17	0.00700952	19	0.599935	0.560449	0.00140277	1	0.00206935	1	0.561383	0.999678	0.00308269	2	0.0019185	1	-0.685046	1	0.00397122	75	0.00456699	63	0.20209	0.702458	0.0040921	73	0.00511464	62	0.322529	0.508981	none	none	none	none	none	none
DUSP12	ENSG00000081721	0.11346	1023	0.0905367	632	-0.342418	0.000344694	0.117769	412	0.094319	221	-0.337558	0.0539456	0.0512369	51	0.0503457	22	-0.0259628	1	0.0476996	27	0.0465492	27	-0.0360561	1	0.102251	1513	0.0824616	902	-0.324823	0.000120531	0.109673	1486	0.0898875	875	-0.301526	0.000336153	none	none	none	none	none	none
ATF6	ENSG00000118217	0.539229	2580	0.474243	1638	-0.236095	3.39733e-07	0.1505	531	0.158721	307	0.0828079	0.720683	0.511195	351	0.448627	116	-0.237088	0.482574	0.143858	86	0.164417	91	0.207928	0.850616	0.330133	3548	0.312064	2152	-0.0949358	0.0698533	0.355475	3462	0.342595	2061	-0.0630783	0.248423	none	none	none	none	none	none
OLFML2B	ENSG00000162745	0.00018254	8	8.62279e-05	3	-1.08205	0.384747	0	0	0	0	0	1	0	0	0	0	0	1	0	0	0	0	0	1	7.08413e-05	8	3.80293e-05	3	-0.897485	0.479976	8.04791e-05	8	4.5893e-05	3	-0.810351	0.52199	none	none	none	none	none	none
NOS1AP	ENSG00000198929	0.125544	1010	0.0928923	544	-0.458545	2.33503e-06	0.0773719	273	0.0712643	139	-0.123091	0.702385	0.131805	99	0.119191	40	-0.154412	0.877867	0.0509145	31	0.0546978	31	0.106161	1	0.0973605	1413	0.0801485	754	-0.293262	0.0011314	0.103679	1382	0.0854112	723	-0.293018	0.00105975	none	none	none	none	none	none
SPATA46	ENSG00000171722	0.00301373	28	0.00206012	13	-0.549505	0.480491	0.00307466	11	0.00361305	9	0.233181	0.949743	0	0	0.00203112	2	20.9553	0.524048	0.00141011	1	0.00153977	1	0.126998	1	0.00259962	40	0.00250081	25	-0.0559791	0.946675	0.00276146	39	0.00269954	24	-0.0327626	0.971015	none	none	none	none	none	none
C1orf226	ENSG00000239887	0.234149	1547	0.157616	804	-0.628025	9.88098e-19	0.140429	503	0.0859576	180	-0.748183	1.32586e-07	0.156855	126	0.140796	50	-0.167693	0.817439	0.126721	78	0.0988568	56	-0.378719	0.698204	0.176506	2254	0.122271	1090	-0.569732	1.10461e-18	0.183279	2176	0.127112	1034	-0.5695	6.17232e-19	none	none	none	none	none	none
UHMK1	ENSG00000152332	0.7049	2847	0.673771	1850	-0.0901774	0.0448787	0.327687	1083	0.357697	658	0.149299	0.199325	0.489763	330	0.535438	137	0.164383	0.620407	0.371178	214	0.316094	178	-0.273767	0.548683	0.492572	4474	0.498067	2823	0.0202921	0.71274	0.509088	4260	0.535696	2645	0.0943545	0.0269568	none	none	none	none	none	none
UAP1	ENSG00000117143	0.271194	1720	0.212244	1008	-0.397832	4.30394e-10	0.242955	816	0.203868	435	-0.282299	0.0154097	0.11653	105	0.166598	53	0.552637	0.338225	0.181552	109	0.156911	89	-0.228719	0.791468	0.236197	2750	0.197817	1585	-0.284505	5.94247e-07	0.243631	2641	0.206276	1496	-0.268076	2.23667e-06	none	none	none	none	none	none
DDR2	ENSG00000162733	0.047848	393	0.0353901	212	-0.444163	0.00739841	0.00449853	18	0.00394204	9	-0.190911	0.958829	0.0523135	46	0.0600994	19	0.205836	0.919789	0.00447982	3	0.00714077	4	0.674561	1	0.0252392	460	0.020919	244	-0.273982	0.115876	0.0280635	457	0.0237681	240	-0.242782	0.164238	none	none	none	none	none	none
HSD17B7	ENSG00000132196	0.121307	1021	0.143519	772	0.258955	0.00647155	0.0915948	352	0.113083	266	0.319806	0.0797508	0.131052	116	0.270285	83	1.14813	0.000590095	0.0367165	23	0.0425714	26	0.217704	1	0.0997883	1512	0.121588	1147	0.301078	0.000111028	0.108369	1489	0.137928	1121	0.369717	1.31226e-06	none	none	up_Cocktail	none	none	none
CCDC190	ENSG00000185860	0.000166508	1	0.00028368	2	0.768754	0.790923	0	0	0.000113967	1	16.7984	0.560449	0	0	0	0	0	1	0	0	0	0	0	1	6.46195e-05	1	0.000164094	3	1.34454	0.587895	7.34108e-05	1	0.000198026	3	1.4317	0.559324	none	none	none	none	none	none
RGS4	ENSG00000117152	0.000163798	3	0.000468669	4	1.51687	0.405984	0	0	0.000161773	1	17.3037	0.560449	0	0	0	0	0	1	0	0	0	0	0	1	6.35675e-05	3	0.000262032	5	2.0435	0.24411	7.22158e-05	3	0.000316215	5	2.13068	0.221204	none	none	none	none	none	none
RGS5	ENSG00000143248	0.0129521	205	0.0114095	126	-0.18406	0.545083	0.0120423	47	0.00912396	25	-0.402483	0.560449	0.012869	15	0.0117738	3	-0.129108	1	0.00458932	3	0.00298625	2	-0.621104	1	0.0115706	270	0.00920104	156	-0.332306	0.218597	0.0125204	267	0.0104861	154	-0.257264	0.353241	none	none	none	none	none	none
NUF2	ENSG00000143228	0.00339386	32	0.000563578	6	-2.59228	0.00143014	0.000969693	4	0.000868659	2	-0.158811	1	0.00179873	2	0.0012083	1	-0.574427	0.976824	0.00170605	1	0.00237625	1	0.478515	1	0.00206662	39	0.00100791	10	-1.03667	0.206171	0.00211568	38	0.000724965	9	-1.54614	0.0290973	up_DMSO	none	none	none	none	up_DMSO
PBX1	ENSG00000185630	0.109614	980	0.0964553	596	-0.194151	0.0632612	0.0457126	173	0.0420252	97	-0.124017	0.786315	0.0844523	78	0.0641057	29	-0.412542	0.60988	0.0373575	22	0.0397428	23	0.0910259	1	0.0726868	1253	0.0666458	745	-0.129588	0.235934	0.0774932	1231	0.0722088	722	-0.105756	0.332065	none	none	none	none	none	none
LMX1A	ENSG00000162761	0.00038407	4	0.000118577	2	-1.69572	0.444419	0.000350934	1	0	0	-18.4211	0.560449	0	0	0	0	0	1	0.00103049	1	0	0	-19.9756	0.791468	0.000416406	6	5.22964e-05	2	-2.99344	0.181532	0.000332861	5	6.31103e-05	2	-2.39915	0.298855	none	none	none	none	none	none
RXRG	ENSG00000143171	0.000625122	10	0.00109905	8	0.814387	0.640579	0.00043812	1	0.000356543	1	-0.297309	1	0	0	0	0	0	1	0	0	0	0	0	1	0.00042231	11	0.00060667	9	0.52274	0.747719	0.000479765	11	0.000732118	9	0.609929	0.699426	none	none	none	none	none	none
MGST3	ENSG00000143198	1.07135	3351	1.08963	2320	0.0399189	0.387569	1.30537	3013	1.49226	1702	0.358293	9.31045e-14	0.623337	373	0.549312	134	-0.240973	0.451184	0.665347	362	0.834333	417	0.463505	0.00658101	1.08199	7099	1.15898	4573	0.164849	1.94297e-07	1.13868	6737	1.22611	4156	0.181938	3.34907e-09	none	none	none	none	none	none
ALDH9A1	ENSG00000143149	0.693831	2794	0.578079	1721	-0.355605	5.15095e-18	0.61252	1795	0.552444	902	-0.19645	0.0120338	0.306815	237	0.308456	93	0.00894262	1	0.399144	223	0.338792	188	-0.282714	0.510316	0.593463	5049	0.516021	2904	-0.262726	2.65026e-12	0.6199	4826	0.552668	2716	-0.218826	4.87533e-09	none	none	none	none	none	none
TMCO1	ENSG00000143183	0.978072	3242	1.05497	2300	0.173889	4.44179e-07	0.681873	1914	0.844107	1186	0.439691	1.07159e-11	0.691145	418	0.696624	156	0.0157946	1	0.472409	261	0.6546	337	0.614274	0.000415121	0.7725	5835	0.89791	3979	0.319949	1.52053e-22	0.813326	5574	0.948221	3642	0.332799	2.46538e-25	none	none	none	none	none	none
UCK2	ENSG00000143179	0.168398	1345	0.188408	989	0.176847	0.0276794	0.148166	556	0.147328	327	-0.00880584	1	0.0846373	77	0.080795	33	-0.0698369	1	0.0947837	57	0.0923328	53	-0.0395924	1	0.144417	2035	0.15299	1402	0.0895314	0.264831	0.15117	1978	0.165533	1349	0.141581	0.0495573	none	none	none	none	none	none
FAM78B	ENSG00000188859	0.0154375	174	0.0165201	150	0.0985718	0.753523	0.00940639	36	0.00995509	23	0.0821896	1	0.018326	16	0.0174239	7	-0.0734807	1	0.00654272	4	0.00695867	5	0.0892217	1	0.0121352	230	0.0126774	185	0.0634542	0.84448	0.0128961	226	0.01386	180	0.104689	0.723697	none	none	none	none	none	none
POGK	ENSG00000143157	0.198981	1505	0.252042	1179	0.380751	1.2548e-08	0.143905	508	0.155628	313	0.121653	0.560449	0.111694	102	0.20589	65	0.95207	0.0302579	0.105725	63	0.115212	65	0.130949	1	0.158066	2178	0.193515	1622	0.318237	3.4659e-07	0.165187	2115	0.209707	1557	0.377388	7.1556e-10	none	none	none	none	none	none
TADA1	ENSG00000152382	0.0784039	823	0.0801143	586	0.0323844	0.826745	0.0338254	136	0.0368503	92	0.125764	0.811237	0.0405381	49	0.0612336	28	0.6101	0.497233	0.0287974	19	0.0588738	33	1.05354	0.202942	0.0510739	1027	0.0608161	739	0.258961	0.0197108	0.0541045	1008	0.0612177	706	0.183381	0.0993285	none	none	none	none	none	none
ILDR2	ENSG00000143195	0.0187047	203	0.0161563	145	-0.213152	0.449791	0.00421352	17	0.00472265	10	0.164938	0.985907	0.0144797	16	0.0155995	5	0.108276	1	0.00359202	2	0.0026437	2	-0.442918	1	0.0106045	238	0.00990471	162	-0.0989942	0.746552	0.0115585	236	0.0114062	160	-0.0192556	0.957033	none	none	none	none	none	none
MAEL	ENSG00000143194	0.00313147	30	0.00210005	11	-0.577165	0.463717	0.000398455	1	0.00377143	8	3.24505	0.085399	0	0	0	0	0	1	0	0	0.00174382	1	20.7351	0.791468	0.00137872	31	0.00251499	20	0.868043	0.225704	0.00156629	31	0.00267445	19	0.77269	0.276473	none	none	none	none	none	none
POU2F1	ENSG00000143190	0.136086	1154	0.162662	882	0.277004	0.000855133	0.0319713	123	0.0475236	96	0.58316	0.0561073	0.173629	146	0.252017	77	0.596056	0.139394	0.0511235	32	0.0529383	30	0.051646	1	0.086283	1455	0.108551	1085	0.347546	1.42545e-05	0.0910664	1423	0.12005	1055	0.419925	7.15001e-08	none	none	none	none	none	none
CD247	ENSG00000198821	0.00114203	11	0.000217678	6	-2.392	0.107731	0	0	0.00123308	3	20.2347	0.321336	0	0	0.00329163	1	21.6527	0.620407	0	0	0	0	0	1	0.000443205	11	0.000667781	10	0.59156	0.664531	0.000503503	11	0.000805865	10	0.678756	0.609724	none	none	none	none	none	none
CREG1	ENSG00000143162	0.678235	2878	0.663865	1952	-0.0424134	0.41215	0.323559	1047	0.372067	667	0.238548	0.0178854	0.547938	346	0.524998	137	-0.0797209	0.8812	0.256886	149	0.280373	155	0.143916	0.901454	0.471613	4420	0.492017	2911	0.0770008	0.0937104	0.500826	4271	0.535781	2756	0.124717	0.00271499	none	none	none	none	none	none
RCSD1	ENSG00000198771	0.000168098	2	0.000231857	3	0.463973	0.853598	0.000153523	1	0	0	-17.2282	0.560449	0	0	0.0208889	3	24.3313	0.366795	0	0	0	0	0	1	0.000128209	3	0.00105423	6	3.04028	0.19942	0.000145652	3	0.00127223	6	3.12757	0.186962	none	none	none	none	none	none
MPZL1	ENSG00000197965	0.424009	2305	0.40919	1484	-0.0627537	0.298647	0.182258	654	0.227252	454	0.351875	0.00381606	0.369849	278	0.349469	111	-0.0973527	0.851617	0.150658	89	0.155903	92	0.0532513	1	0.287671	3326	0.300837	2141	0.0745195	0.188427	0.306312	3237	0.330806	2049	0.12959	0.00997083	none	none	none	none	none	none
ADCY10	ENSG00000143199	0.0103882	103	0.00809627	47	-0.361267	0.402518	0.00506229	18	0.00620529	12	0.294533	0.853267	0.0171273	10	0.0109448	3	-0.650515	0.775415	0.0052022	3	0	0	-22.3144	0.538716	0.00813498	134	0.006192	62	-0.395136	0.285011	0.00853398	131	0.00747239	62	-0.192415	0.631033	none	none	none	none	none	none
MPC2	ENSG00000143158	1.85282	3670	1.70342	2550	-0.259436	4.13313e-21	2.3941	3912	2.27	2004	-0.198306	8.66855e-10	0.655371	395	0.557496	138	-0.311046	0.253059	1.55723	743	1.65169	711	0.170578	0.502102	1.94128	8720	1.83612	5403	-0.17877	3.04237e-12	1.99353	7977	1.87426	4692	-0.201179	3.25403e-16	none	none	none	none	none	none
DCAF6	ENSG00000143164	0.513165	2465	0.466607	1599	-0.173533	0.000281232	0.330566	1089	0.302144	594	-0.151285	0.198646	0.350105	271	0.329539	104	-0.103012	0.849397	0.235234	137	0.206781	118	-0.207276	0.791468	0.391615	3962	0.359585	2415	-0.147651	0.00110073	0.412891	3825	0.391183	2297	-0.0946247	0.0446669	none	none	none	none	none	none
GPR161	ENSG00000143147	0.000932905	14	0.00132402	14	0.505407	0.648301	0.00020732	1	0.000476729	2	1.2015	0.752658	0.00488933	4	0.00176416	1	-1.47291	0.660191	0	0	0	0	0	1	0.000847892	19	0.000827398	17	-0.0353142	0.982861	0.000963246	19	0.000998488	17	0.0518658	0.966741	none	none	none	none	none	none
TIPRL	ENSG00000143155	0.485234	2450	0.451101	1574	-0.131764	0.00919856	0.603048	1798	0.606969	985	0.0124647	1	0.153166	136	0.276115	88	0.942034	0.00467106	0.306405	176	0.325115	176	0.0997168	1	0.484922	4560	0.474854	2823	-0.0381131	0.462878	0.509209	4384	0.505817	2647	-0.0122982	0.83289	none	none	none	none	none	none
SFT2D2	ENSG00000213064	0.478036	2400	0.548069	1653	0.252058	1.1785e-07	0.149963	540	0.227896	437	0.661757	1.88082e-08	0.484631	325	0.599318	145	0.396602	0.134326	0.155245	92	0.20104	111	0.406954	0.46236	0.30535	3357	0.381428	2346	0.378958	7.33027e-17	0.325772	3265	0.418729	2235	0.433358	3.46979e-22	none	none	none	none	none	none
TBX19	ENSG00000143178	0.0237844	261	0.026786	199	0.173637	0.47476	0.00248941	11	0.00557227	12	1.16469	0.312611	0.0246463	27	0.0471826	19	0.953236	0.366795	0.00373001	2	0.00101631	1	-1.87779	0.815046	0.0127186	301	0.0160439	231	0.337489	0.11408	0.0139415	299	0.0191513	230	0.461828	0.0226326	none	none	none	none	none	none
XCL1	ENSG00000143184	8.04533e-05	2	0.000671883	5	3.0624	0.209358	0	0	0	0	0	1	0.0023068	1	0	0	-21.1391	0.620407	0.00211145	1	0	0	-21.0113	0.791468	0.000473181	4	0.000296322	5	-0.675351	0.740537	0.000250298	3	0.000357596	5	0.514758	0.808951	none	none	none	none	none	none
DPT	ENSG00000143196	0	0	0	0	0	1	0.000366051	1	0	0	-18.482	0.560449	0	0	0	0	0	1	0	0	0	0	0	1	0.000150148	1	0	0	-17.1961	0.460282	0.000170575	1	0	0	-17.3802	0.453297	none	none	none	none	none	none
ATP1B1	ENSG00000143153	0.998815	3220	0.964578	2146	-0.0789924	0.0595857	0.436998	1347	0.510875	834	0.282828	0.000783521	0.86932	467	0.749003	157	-0.313284	0.188166	0.431847	242	0.449643	240	0.0720365	1	0.689853	5276	0.711332	3377	0.0615225	0.152977	0.724956	5034	0.765445	3137	0.11121	0.00364785	none	none	none	none	none	none
NME7	ENSG00000143156	0.156575	1270	0.172125	887	0.148126	0.116061	0.12853	483	0.139808	311	0.129665	0.55146	0.17816	147	0.187192	64	0.0780574	0.98051	0.0738646	43	0.0736282	42	-0.00479749	1	0.136936	1943	0.144881	1304	0.0872297	0.305336	0.145516	1900	0.159614	1262	0.143834	0.0603917	none	none	none	none	none	none
BLZF1	ENSG00000117475	0.150429	1246	0.154001	879	0.0364982	0.727461	0.110442	422	0.104555	253	-0.0833494	0.765196	0.112908	109	0.121258	52	0.109077	0.935646	0.0804515	48	0.0759199	42	-0.0869533	1	0.122571	1825	0.122217	1226	-0.00443417	0.976372	0.128301	1777	0.13179	1184	0.0412796	0.65392	none	none	none	none	none	none
CCDC181	ENSG00000117477	0.00161068	19	0.00198349	23	0.30064	0.740986	0.000987185	3	0.00188684	4	0.93523	0.71214	0.00414187	3	0	0	-21.9848	0.42898	0.00178084	1	0	0	-20.7654	0.791468	0.0015828	26	0.00152017	27	-0.0582987	0.958052	0.00155586	25	0.00183451	27	0.23788	0.78919	none	none	none	none	none	none
SLC19A2	ENSG00000117479	0.092423	867	0.158145	870	0.823325	4.56712e-20	0.0188713	73	0.0371249	75	0.989418	0.0035447	0.133681	123	0.196053	68	0.598679	0.163883	0.036206	21	0.0521027	31	0.536679	0.752158	0.0589031	1084	0.100308	1044	0.798285	2.9868e-20	0.0619911	1063	0.110276	1013	0.866318	4.21882e-24	none	none	none	none	none	none
F5	ENSG00000198734	0.521642	2528	0.332938	1326	-0.793589	3.20673e-58	0.114598	404	0.0900588	164	-0.365642	0.0468663	0.726331	422	0.374914	105	-1.2307	3.16589e-12	0.102502	60	0.119322	67	0.231569	0.87052	0.321264	3414	0.215173	1662	-0.658213	1.53566e-41	0.351026	3354	0.234993	1595	-0.666747	3.3042e-43	none	none	up_DMSO	none	none	none
SELP	ENSG00000174175	9.22708e-05	1	0.000240509	1	1.38224	0.687035	0	0	0	0	0	1	0	0	0	0	0	1	0	0	0	0	0	1	3.5809e-05	1	0.000106072	1	1.56668	0.665293	4.06807e-05	1	0.000128006	1	1.65383	0.644874	none	none	none	none	none	none
C1orf112	ENSG00000000460	0.00634689	96	0.00727724	77	0.198014	0.658932	0.00496353	21	0.00448491	9	-0.146634	0.995523	0.0150468	13	0.0135916	8	-0.147793	1	0.00363466	2	0	0	-21.796	0.698204	0.00616784	132	0.00536296	94	-0.202317	0.612439	0.00651247	130	0.00647191	94	-0.00904203	0.992816	none	none	none	none	none	none
SELL	ENSG00000188404	0.00468913	63	0.00182031	26	-1.36721	0.0107027	0.00133323	6	0	0	-20.3475	0.0816575	0.00157629	2	0	0	-20.5892	0.497226	0	0	0	0	0	1	0.00249587	71	0.000802815	26	-1.63762	0.00118873	0.00283543	71	0.000968822	26	-1.55061	0.00192335	up_DMSO	none	none	none	up_DMSO	up_DMSO
SELE	ENSG00000007908	0.00154166	19	0.000361953	2	-2.09146	0.0990774	0.00117869	4	0	0	-20.1696	0.174364	0.000976593	1	0	0	-19.8981	0.620407	0	0	0	0	0	1	0.00116183	24	0.000159633	2	-2.86429	0.0132845	0.0013199	24	0.000192642	2	-2.77724	0.0146453	none	none	none	none	up_DMSO	up_DMSO
METTL18	ENSG00000171806	0.029732	363	0.0195277	180	-0.613884	0.00168451	0.0335738	134	0.0344165	92	0.0363741	1	0.0078677	7	0.00579783	3	-0.441924	0.946298	0.0212558	12	0.0156172	10	-0.448794	0.948966	0.0285004	516	0.0233246	285	-0.292883	0.09733	0.029486	504	0.0249183	275	-0.246137	0.171045	none	none	none	none	none	none
SCYL3	ENSG00000000457	0.0633663	677	0.0589263	447	-0.108041	0.458729	0.0174987	65	0.0180377	43	0.0441574	1	0.0636323	65	0.0703063	27	0.148763	0.945654	0.0286643	17	0.016421	10	-0.812578	0.702213	0.0404182	824	0.0381759	527	-0.0839719	0.581414	0.0420173	807	0.0426744	517	0.0228639	0.892829	none	none	none	none	none	none
KIFAP3	ENSG00000075945	0.183374	1409	0.178531	917	-0.042218	0.672438	0.228953	766	0.191632	375	-0.28458	0.0233864	0.0722135	61	0.108941	39	0.620103	0.415147	0.132099	76	0.108503	60	-0.301235	0.791468	0.186817	2312	0.167841	1391	-0.168619	0.0142763	0.194261	2236	0.180111	1331	-0.119635	0.0969519	none	none	none	none	none	none
GORAB	ENSG00000120370	0.051146	547	0.0425169	336	-0.272859	0.0857303	0.0382744	146	0.0290845	74	-0.402797	0.238918	0.048882	56	0.0475672	23	-0.0402894	1	0.0159584	10	0.0250193	15	0.655288	0.791468	0.0414668	759	0.0351544	448	-0.242835	0.0838541	0.0449372	749	0.0372501	433	-0.276247	0.0399803	none	none	none	none	none	none
PRRX1	ENSG00000116132	8.09483e-05	1	0	0	-16.3048	0.449957	0	0	0	0	0	1	0	0	0	0	0	1	0	0	0	0	0	1	3.14149e-05	1	0	0	-14.9392	0.460282	3.56888e-05	1	0	0	-15.1233	0.453297	none	none	none	none	none	none
FMO3	ENSG00000007933	0.253209	1645	0.168843	907	-0.647641	2.14481e-22	0.219258	748	0.183776	383	-0.281131	0.0261204	0.15326	136	0.100447	44	-0.648452	0.13472	0.155046	93	0.0851325	49	-0.916351	0.0162458	0.219334	2622	0.15649	1383	-0.533808	3.57186e-20	0.22808	2529	0.171245	1334	-0.455835	5.44544e-15	none	none	none	none	none	none
FMO2	ENSG00000094963	0.00016213	1	0.000132095	2	-0.295596	0.925353	0.000931627	3	0	0	-19.8301	0.272954	0	0	0	0	0	1	0	0	0	0	0	1	0.000445058	4	5.8258e-05	2	-2.93372	0.203343	0.000505607	4	7.03046e-05	2	-2.84662	0.201146	none	none	none	none	none	none
FMO1	ENSG00000010932	0.00290832	43	0.00210398	16	-0.467651	0.467583	0.00522699	19	0.0014368	3	-1.86585	0.0751663	0	0	0	0	0	1	0.00169116	1	0.00260488	2	0.623863	1	0.00347523	63	0.00186572	21	-0.898539	0.0986083	0.00371795	62	0.00171287	19	-1.11954	0.0354122	none	none	none	none	none	up_DMSO
FMO4	ENSG00000076258	0.0344564	400	0.0281021	208	-0.298701	0.113882	0.037521	139	0.0384552	87	0.0361579	1	0.0297783	24	0.0267034	12	-0.159467	0.999333	0.0220354	13	0.0257899	15	0.229705	1	0.0338425	576	0.0311834	322	-0.119985	0.512219	0.0354488	563	0.0322987	307	-0.136548	0.445199	none	none	none	none	none	none
PRRC2C	ENSG00000117523	0.894556	3147	0.966952	2235	0.17248	1.53559e-06	0.505316	1547	0.480014	810	-0.0938495	0.413472	0.670028	412	0.726934	174	0.163391	0.612316	0.392538	217	0.442436	232	0.211127	0.702213	0.656372	5323	0.699583	3451	0.126651	0.000729425	0.692266	5106	0.752756	3219	0.169704	1.77075e-06	none	none	none	none	none	none
MYOCOS	ENSG00000283683	0.00102573	8	0.000690174	5	-0.571859	0.698456	0	0	0	0	0	1	0	0	0	0	0	1	0	0	0	0	0	1	0.000398071	8	0.000304389	5	-0.387175	0.809691	0.000452228	8	0.000367331	5	-0.300029	0.851798	none	none	none	none	none	none
VAMP4	ENSG00000117533	0.0767988	785	0.0867405	592	0.18289	0.13633	0.0715664	278	0.0834644	190	0.230574	0.366237	0.0599392	63	0.0959978	42	0.705851	0.221866	0.0258156	15	0.0712155	42	1.49696	0.0191283	0.067165	1141	0.0833816	866	0.323865	0.000864123	0.0727905	1126	0.0858973	824	0.248444	0.0112802	none	none	none	up_Cocktail	none	none
EEF1AKNMT	ENSG00000010165	0.0977516	935	0.0922038	653	-0.0883586	0.457627	0.0606458	247	0.0649337	167	0.101685	0.779547	0.066047	67	0.0866765	39	0.407218	0.603387	0.0551223	32	0.0698458	43	0.352269	0.791468	0.0748273	1281	0.0787933	902	0.0774052	0.492549	0.0775082	1249	0.0806435	859	0.0595011	0.59569	none	none	none	none	none	none
DNM3	ENSG00000197959	0.00141643	18	0.00102038	8	-0.473438	0.668791	0	0	0	0	0	1	0.000989935	3	0.00554589	2	2.4893	0.620407	0.00190812	1	0	0	-20.8651	0.791468	0.000859356	22	0.000702766	10	-0.290324	0.807644	0.000716673	21	0.000848084	10	0.242987	0.833287	none	none	none	none	none	none
PIGC	ENSG00000135845	0.150786	1245	0.132341	801	-0.20187	0.0214577	0.108335	395	0.121767	272	0.178489	0.406226	0.0867861	94	0.0955245	41	0.144806	0.901909	0.0539431	34	0.0588429	34	0.128998	1	0.11653	1768	0.114452	1148	-0.0274797	0.795159	0.125045	1734	0.125951	1114	0.0110908	0.920209	none	none	none	none	none	none
[truncated: 14,978 more rows]
