# Supplementary material for: Single-cell metabolic profiling reveals subgroups of primary human hepatocytes with heterogeneous responses to drug challenge
Source: Genome Biol. 2023 Oct 17;24:234. doi: 10.1186/s13059-023-03075-9 (PMC10583437; doi:10.1186/s13059-023-03075-9)
Supplement: Supplementary file 7 — Additional file 7: Table S6. Significance levels coefficient of variation [file 13059_2023_3075_MOESM7_ESM.xlsx]

## Sheet: Supp_Tab6_CV_significance
group	median value	p value	corrected p value	sig
bile_sterols_DMSO	0.521627	2.91113e-247	9.11184e-244	***
bile_sterols_FFA	0.623783	2.91113e-247	9.11184e-244	***
carbs_phaseII_DMSO	0.772266	8.47e-31	2.65111e-27	**
carbs_phaseII_FFA	0.835485	8.47e-31	2.65111e-27	**
lipids_phaseIII_DMSO	0.639803	4.08923e-28	1.27993e-24	**
lipids_phaseIII_FFA	0.57548	4.08923e-28	1.27993e-24	**
losing_expression_DMSO	0.897039	1	1	-
losing_expression_FFA	0.905111	1	1	-
