# Supplementary material for: Single-cell metabolic profiling reveals subgroups of primary human hepatocytes with heterogeneous responses to drug challenge
Source: Genome Biol. 2023 Oct 17;24:234. doi: 10.1186/s13059-023-03075-9 (PMC10583437; doi:10.1186/s13059-023-03075-9)
Supplement: Supplementary file 8 — Additional file 8: Table S7. Differential expression FFA vs. DMSO. [file 13059_2023_3075_MOESM8_ESM.xlsx]

## Sheet: Supp_Tab7_differential_expression_FFA_vs_DMSO
gene	gene_id	bile_sterols_FFA_mean	bile_sterols_FFA_n_cells	bile_sterols_FFA_log2FC	bile_sterols_FFA_pvals_adj	carbs_phaseII_stress_FFA_mean	carbs_phaseII_stress_FFA_n_cells	carbs_phaseII_stress_FFA_log2FC	carbs_phaseII_stress_FFA_pvals_adj	lipids_phaseIII_FFA_mean	lipids_phaseIII_FFA_n_cells	lipids_phaseIII_FFA_log2FC	lipids_phaseIII_FFA_pvals_adj	losing_expression_FFA_mean	losing_expression_FFA_n_cells	losing_expression_FFA_log2FC	losing_expression_FFA_pvals_adj	pseudobulk_FFA_mean	pseudobulk_FFA_n_cells	pseudobulk_FFA_log2FC	pseudobulk_FFA_pvals_adj	changes_bile_sterols	changes_carbs_phaseII_stress	changes_lipids_phaseIII	changes_losing_expression	changes_pseudobulk
SAMD11	ENSG00000187634	0.0049273	31	0.723197	0.280622	0.00119334	7	-0.270444	0.949767	0.00542032	1	1.02878	0.947878	0.0030173	6	0.68733	0.921859	0.00289656	45	0.402344	0.412596	none	none	none	none	none
NOC2L	ENSG00000188976	0.259538	1252	-0.294923	6.39742e-07	0.191543	729	-0.0850097	0.539099	0.333002	99	0.659648	0.0690035	0.129253	227	-0.1728	0.69972	0.19554	2307	-0.320942	2.86012e-11	none	none	none	none	none
KLHL17	ENSG00000187961	0.00992864	136	-0.722426	0.00389389	0.00727985	31	0.355363	0.649968	0.0310895	13	0.0663043	1	0.00594852	10	0.131054	1	0.00815095	190	-0.53141	0.0119484	none	none	none	none	none
PLEKHN1	ENSG00000187583	0.0316503	217	0.205984	0.358654	0.00924639	43	0.0298699	1	0.0314887	14	-0.741632	0.57395	0.0124994	21	1.46864	0.178411	0.0171129	295	-0.167595	0.331883	none	none	none	none	none
PERM1	ENSG00000187642	0.000634232	5	2.44343	0.431976	0	0	0	1	0.000799747	1	-1.70343	0.693563	0	0	-20.7676	0.616378	0.00019894	6	-1.24718	0.401773	none	none	none	none	none
HES4	ENSG00000188290	0.249199	1065	-0.0594195	0.495757	0.329492	1026	-0.00458424	1	0.17417	49	0.520015	0.509594	0.223891	370	0.713417	0.000328953	0.27176	2510	0.0533872	0.330666	none	none	none	none	none
ISG15	ENSG00000187608	0.796425	2272	0.233861	7.87047e-07	1.29353	3062	0.364314	5.80081e-14	0.254168	62	0.193228	0.826908	1.02251	1486	1.09895	5.42115e-27	1.04824	6882	0.531675	1.33925e-62	none	none	none	up_FFA	none
AGRN	ENSG00000188157	0.1175	723	-0.127648	0.215199	0.0128589	52	-0.430075	0.327375	0.488528	122	0.99326	0.000154319	0.0134301	23	-0.982845	0.299222	0.0531735	920	-0.652267	5.99299e-17	none	none	none	none	none
RNF223	ENSG00000237330	0	0	0	1	0	0	0	1	0	0	0	1	0	0	0	1	0	0	0	1	none	none	none	none	none
C1orf159	ENSG00000131591	0.0313933	273	-0.102084	0.633821	0.0179124	70	-0.0856605	0.94139	0.103246	35	0.650285	0.527814	0.0101034	18	1.22835	0.344829	0.0212751	396	-0.340605	0.01613	none	none	none	none	none
TTLL10	ENSG00000162571	9.4488e-05	2	1.22127	0.666133	0	0	0	1	0	0	0	1	0	0	0	1	2.71001e-05	2	0.784943	0.738743	none	none	none	none	none
TNFRSF18	ENSG00000186891	4.64866e-05	1	-1.72216	0.34957	0	0	0	1	0	0	-19.6135	0.693563	0	0	0	1	1.33328e-05	1	-3.23171	0.17398	none	none	none	none	none
TNFRSF4	ENSG00000186827	0.000672073	8	0.150784	0.93394	0	0	-17.6926	0.539099	0.00359378	1	21.7797	0.693563	0	0	0	1	0.000269312	9	-0.257048	0.828255	none	none	none	none	none
SDF4	ENSG00000078808	0.698274	2166	-0.111443	0.00984431	0.418102	1358	0.0739811	0.473634	0.627901	140	0.221303	0.608891	0.288078	478	-0.00915796	1	0.464272	4142	-0.246951	1.23032e-12	none	none	none	none	none
B3GALT6	ENSG00000176022	0.112292	747	-0.0661543	0.558775	0.0752072	330	0.0362796	0.963294	0.0757775	33	-0.126683	0.976692	0.0423432	74	-0.608323	0.247339	0.0760855	1184	-0.252891	0.000907147	none	none	none	none	none
C1QTNF12	ENSG00000184163	0.00924184	95	-0.230647	0.514188	0.00655846	30	-0.379856	0.564267	0.0182578	10	-0.00459289	1	0.00652534	11	0.893094	0.647858	0.00756745	146	-0.348453	0.160982	none	none	none	none	none
UBE2J2	ENSG00000160087	0.274305	1301	-0.137197	0.0338729	0.293316	1034	-0.180728	0.0420867	0.18211	57	0.0668357	1	0.197794	334	-0.0778811	0.945513	0.257097	2726	-0.19174	3.09617e-05	none	none	none	none	none
SCNN1D	ENSG00000162572	0.00828969	124	-0.314793	0.358516	0.00308261	14	-0.166373	0.95609	0.0283759	13	0.710102	0.693563	0.00193648	3	-0.611963	0.972246	0.00477412	154	-0.594561	0.0212348	none	none	none	none	none
ACAP3	ENSG00000131584	0.127877	824	-0.0332173	0.769218	0.0649547	303	0.106885	0.679051	0.210346	65	-0.00232665	1	0.051256	89	-0.181696	0.857533	0.082026	1281	-0.294677	3.55551e-05	none	none	none	none	none
PUSL1	ENSG00000169972	0.114557	768	-0.250515	0.00614343	0.172014	666	-0.0881946	0.539099	0.0366065	18	-0.22504	0.919107	0.099983	170	0.207614	0.664848	0.131236	1622	-0.109631	0.100147	none	none	none	none	none
INTS11	ENSG00000127054	0.234233	1195	-0.499918	6.29477e-18	0.241106	876	-0.145984	0.164879	0.22991	80	0.28018	0.652318	0.148156	255	-0.0956078	0.918563	0.211263	2406	-0.372999	1.54778e-15	none	none	none	none	none
CPTP	ENSG00000224051	0.175701	1005	-0.385811	1.68961e-08	0.140683	565	-0.186053	0.159453	0.114488	46	-0.11975	0.96086	0.101839	173	-0.0559379	1	0.13862	1789	-0.360916	1.44977e-10	none	none	none	none	none
TAS1R3	ENSG00000169962	0.00117868	7	0.288315	0.840107	0.000100896	1	16.6226	0.539099	0.0012861	1	20.2955	0.693563	0	0	0	1	0.000405267	9	0.113508	0.921171	none	none	none	none	none
DVL1	ENSG00000107404	0.294799	1371	0.00490351	0.966514	0.209077	782	-0.0940084	0.484705	0.36192	106	0.581971	0.107317	0.13706	231	0.26369	0.498201	0.215509	2490	-0.17221	0.000378434	none	none	none	none	none
MXRA8	ENSG00000162576	0.000216241	1	-0.0392788	0.999988	0	0	0	1	0.00332218	1	21.6661	0.693563	0	0	0	1	0.000132789	2	0.622801	0.716033	none	none	none	none	none
AURKAIP1	ENSG00000175756	1.16632	2748	-0.245552	5.48319e-15	1.72725	3820	0.0417991	0.426684	0.465284	118	-0.170331	0.695587	1.27962	1917	0.774368	3.13159e-18	1.40641	8603	0.107908	1.81187e-05	none	none	none	none	none
CCNL2	ENSG00000221978	0.23926	1178	-0.148166	0.0298698	0.145176	572	-0.128959	0.384558	0.636526	137	0.302249	0.402454	0.11221	193	0.0349901	1	0.172826	2080	-0.412699	4.50356e-16	none	none	none	none	none
MRPL20	ENSG00000242485	1.05146	2658	-0.00369791	0.95263	1.58544	3648	0.0201928	0.783503	0.359437	98	-0.258213	0.615696	1.17415	1770	0.739303	2.76595e-15	1.2839	8174	0.190082	5.1772e-13	none	none	none	none	none
ANKRD65	ENSG00000235098	0.000610218	7	0.0741128	0.977287	0	0	-20.4331	0.0829977	0	0	0	1	0	0	0	1	0.000175017	7	-2.20243	0.0444885	none	none	none	none	up_DMSO
VWA1	ENSG00000179403	0.135749	831	-0.160392	0.0926807	0.0603553	258	-0.127925	0.600764	0.215975	76	0.263485	0.693563	0.0436513	76	0.04414	1	0.080328	1241	-0.411511	6.03826e-09	none	none	none	none	none
ATAD3C	ENSG00000215915	0.017266	151	0.556422	0.050665	0.0119094	72	0.352468	0.539099	0.0211015	4	1.29648	0.703213	0.00657424	11	0.325076	1	0.0120555	238	0.309726	0.162786	none	none	none	none	none
ATAD3B	ENSG00000160072	0.158214	915	0.268904	0.00162425	0.159886	621	0.346189	0.00291845	0.206573	73	0.338674	0.608891	0.0925589	155	0.464378	0.244421	0.140385	1764	0.168175	0.00859442	none	none	none	none	none
ATAD3A	ENSG00000197785	0.179762	1002	-0.0417925	0.660625	0.17834	682	0.194843	0.108274	0.118727	47	0.256351	0.760924	0.104351	181	-0.250541	0.595227	0.155482	1912	-0.0367068	0.573191	none	none	none	none	none
TMEM240	ENSG00000205090	0.00143687	17	-0.655601	0.444554	0.000114842	1	-1.4937	0.648994	0	0	-20.7549	0.693563	0	0	0	1	0.000457426	18	-1.33756	0.0504455	none	none	none	none	none
SSU72	ENSG00000160075	0.86446	2424	-0.144704	9.22688e-05	1.05454	2791	-0.210368	4.88338e-06	0.323652	92	-0.126972	0.857769	0.782226	1238	0.466943	4.4089e-05	0.903502	6545	-0.0727265	0.0140784	none	none	none	none	none
FNDC10	ENSG00000228594	0.00435281	63	-0.75226	0.0677851	0.00327171	20	-0.561755	0.539099	0.00243035	2	-0.633467	0.908111	0.000531523	1	-2.79816	0.489839	0.00274923	86	-1.02107	0.00156885	none	none	none	none	up_DMSO
MIB2	ENSG00000197530	0.0637685	534	-0.378354	0.000519836	0.0459957	212	0.047914	0.957577	0.136652	47	0.380044	0.671042	0.030182	53	-0.323752	0.721634	0.048323	846	-0.402338	8.94216e-06	none	none	none	none	none
MMP23B	ENSG00000189409	0.028446	244	-1.08136	2.09511e-12	0.0189942	77	-1.4228	1.73869e-09	0.0111383	6	0.00387123	1	0.0155762	25	-0.0306758	1	0.0205216	352	-1.19511	7.29442e-21	up_DMSO	up_DMSO	none	none	up_DMSO
CDK11B	ENSG00000248333	0.137946	831	0.162916	0.0915443	0.135453	540	-0.00855393	1	0.104741	37	0.40546	0.693563	0.0780735	136	-0.117845	0.945961	0.118456	1544	-0.0287899	0.705972	none	none	none	none	none
SLC35E2B	ENSG00000189339	0.062834	561	-0.178069	0.153159	0.0121636	64	-0.169799	0.795657	0.12715	51	0.529092	0.472804	0.00869207	16	-0.674966	0.646666	0.0281138	692	-0.592871	5.30574e-09	none	none	none	none	none
CDK11A	ENSG00000008128	0.0983679	671	-0.225254	0.0283709	0.0728944	300	-0.180317	0.37303	0.182289	53	0.78515	0.177543	0.0490242	82	-0.0402712	1	0.0754345	1106	-0.315258	3.5279e-05	none	none	none	none	none
SLC35E2A	ENSG00000215790	0.0341032	347	-0.424598	0.00263525	0.00638829	33	-0.325722	0.654025	0.0607305	27	0.0763496	1	0.00472275	8	-1.463	0.316187	0.0149996	415	-0.86888	2.63865e-11	none	none	none	none	none
NADK	ENSG00000008130	0.402612	1599	-0.0863114	0.133761	0.272187	981	-0.263225	0.00153312	0.356615	107	0.208131	0.693563	0.198298	338	-0.240638	0.426536	0.289427	3025	-0.31192	3.34575e-14	none	none	none	none	none
GNB1	ENSG00000078369	1.11259	2650	-0.153636	3.45725e-06	0.926424	2538	-0.203891	3.75334e-05	0.675947	149	0.427963	0.13901	0.64254	1030	-0.164836	0.364413	0.890087	6367	-0.26865	1.83581e-22	none	none	none	none	none
CALML6	ENSG00000169885	0.000625562	7	0.731134	0.639359	0	0	-17.5419	0.539099	0	0	-21.5045	0.417843	0	0	0	1	0.000179417	7	-1.38357	0.191031	none	none	none	none	none
TMEM52	ENSG00000178821	0.019877	177	0.0441636	0.897766	0.0133487	70	0.0646346	1	0.0166254	9	0.997911	0.678131	0.00650416	11	0.868919	0.670893	0.0132561	267	-0.0618857	0.774918	none	none	none	none	none
CFAP74	ENSG00000142609	0.00227856	26	0.54658	0.569921	0.000303529	5	1.11125	0.665412	0.00554122	3	0.494487	0.981934	0.000708844	1	19.4356	0.616378	0.00110206	35	0.160691	0.836909	none	none	none	none	none
GABRD	ENSG00000187730	0.000675126	8	1.46677	0.461136	0	0	0	1	0.00300561	1	-0.0242147	1	0	0	0	1	0.000257658	9	-0.422716	0.785356	none	none	none	none	none
PRKCZ	ENSG00000067606	0.0840884	631	-0.285613	0.00432469	0.0572073	276	-0.138867	0.553339	0.0993204	40	0.4372	0.644326	0.0314885	56	-0.409974	0.616378	0.0581682	1003	-0.403978	6.02155e-07	none	none	none	none	none
FAAP20	ENSG00000162585	0.463997	1740	-0.214198	7.60959e-06	0.64142	1912	0.000437441	1	0.185699	61	0.0335443	1	0.419101	684	0.945795	4.52134e-12	0.514732	4397	0.0204134	0.620059	none	none	none	none	none
SKI	ENSG00000157933	0.111355	760	-0.069904	0.520422	0.0285109	129	-0.433166	0.0935428	0.129091	46	0.330128	0.693563	0.0230042	41	-0.866369	0.183262	0.0527769	976	-0.512262	1.22216e-10	none	none	none	none	none
MORN1	ENSG00000116151	0.0121464	130	-0.473146	0.0690549	0.00968957	48	-0.607357	0.200808	0.026152	9	0.753782	0.710604	0.00730273	12	-0.337538	0.962099	0.0100353	199	-0.578616	0.00382108	none	none	none	none	none
RER1	ENSG00000157916	0.982433	2577	-0.202844	3.20036e-09	0.874118	2445	-0.0833813	0.200581	0.879116	164	0.105491	0.82907	0.64302	1031	0.47809	0.000134196	0.836586	6217	-0.19936	3.39892e-12	none	none	none	none	none
PEX10	ENSG00000157911	0.089933	685	-0.468646	2.31077e-07	0.0886323	383	-0.140701	0.471012	0.0788998	32	0.515105	0.636529	0.0494902	87	-0.0194855	1	0.0771615	1187	-0.36006	1.00979e-06	none	none	none	none	none
PLCH2	ENSG00000149527	0.000828709	13	-0.815831	0.444554	0.000605448	5	0.10491	1	0.00528845	2	2.17251	0.693563	0.000584369	1	19.1569	0.616378	0.000762972	21	-0.227529	0.783075	none	none	none	none	none
PANK4	ENSG00000157881	0.0394109	342	-0.157656	0.389094	0.0262563	123	-0.377585	0.195389	0.0752514	26	1.04876	0.352869	0.011956	22	-1.17549	0.167281	0.0268215	513	-0.479845	7.87304e-05	none	none	none	none	none
HES5	ENSG00000197921	0.000246756	2	-0.101586	0.981565	0	0	-18.473	0.539099	0	0	0	1	0.00055218	1	-1.63637	0.836564	0.00023493	3	-0.961443	0.552627	none	none	none	none	none
TNFRSF14	ENSG00000157873	0.204209	1073	-0.132802	0.0833397	0.10027	411	-0.01986	1	0.338311	92	0.319914	0.55111	0.0681385	120	-0.0768414	1	0.125599	1696	-0.367594	1.4963e-10	none	none	none	none	none
PRXL2B	ENSG00000157870	0.0481612	440	-0.401587	0.00149634	0.0339087	162	-0.138094	0.688041	0.0510536	24	0.128786	0.999415	0.0214488	36	0.275347	0.875924	0.0346575	662	-0.408536	9.41225e-05	none	none	none	none	none
MMEL1	ENSG00000142606	0	0	-18.8562	0.162234	0	0	-18.0894	0.539099	0	0	0	1	0	0	0	1	0	0	-18.1876	0.0843227	none	none	none	none	none
TTC34	ENSG00000215912	0.00360891	45	0.386096	0.525331	0	0	-17.6811	0.539099	0.00705208	3	0.240103	1	0.000708844	1	19.4356	0.616378	0.00139603	49	-0.239647	0.633369	none	none	none	none	none
PRDM16	ENSG00000142611	0.0071378	68	-0.365219	0.376183	0.000307875	1	-2.21828	0.218277	0.0109302	5	-0.0842051	1	0.000201046	1	17.6173	0.616378	0.00246128	75	-1.05336	0.00072255	none	none	none	none	up_DMSO
ARHGEF16	ENSG00000130762	0.0167541	178	-0.560617	0.00814803	0.0106756	53	0.0493404	1	0.0407056	16	0.431846	0.779737	0.00742544	14	0.133985	1	0.0120924	261	-0.501965	0.00464725	none	none	none	none	none
MEGF6	ENSG00000162591	0.00238791	21	0.219921	0.818621	0.000486922	2	18.8937	0.447715	0.00579634	2	-0.378942	0.995586	0	0	0	1	0.00100049	25	-0.498535	0.42172	none	none	none	none	none
TPRG1L	ENSG00000158109	0.388756	1564	-0.101537	0.0796805	0.353421	1200	-0.0334335	0.825512	0.148697	52	-0.0817168	1	0.249668	422	-0.193051	0.501035	0.32835	3238	-0.128921	0.00226731	none	none	none	none	none
WRAP73	ENSG00000116213	0.074658	545	-0.155809	0.229985	0.0656855	271	-0.172446	0.439468	0.0700997	25	-0.234195	0.87275	0.0447789	77	0.0977973	1	0.0621376	918	-0.26319	0.00260001	none	none	none	none	none
TP73	ENSG00000078900	0.000393702	6	0.33673	0.895561	0	0	0	1	0	0	-19.2286	0.693563	0	0	0	1	0.000112918	6	-0.601569	0.740258	none	none	none	none	none
CCDC27	ENSG00000162592	2.79295e-05	1	-2.7919	0.525483	0	0	0	1	0	0	-19.7865	0.693563	0	0	0	1	8.01046e-06	1	-4.21877	0.242067	none	none	none	none	none
SMIM1	ENSG00000235169	0.0899423	581	-0.0523899	0.699998	0.107893	395	-0.140812	0.437649	0.00773366	4	-1.57904	0.298228	0.0628146	107	0.724687	0.0996153	0.0872098	1087	-0.0668145	0.438037	none	none	none	none	none
LRRC47	ENSG00000130764	0.186331	1024	-0.0868198	0.317666	0.131543	515	0.0476244	0.85398	0.108796	46	0.354098	0.685576	0.0796254	136	-0.435765	0.283159	0.131337	1721	-0.189623	0.00176653	none	none	none	none	none
CEP104	ENSG00000116198	0.216084	1142	-0.200925	0.00292931	0.113467	450	-0.139342	0.410523	0.150256	53	-0.0521055	1	0.0775364	136	0.0581977	1	0.133	1781	-0.359332	1.10141e-10	none	none	none	none	none
DFFB	ENSG00000169598	0.0110609	139	-0.4158	0.110091	0.00583422	22	-0.0527521	1	0.0301272	9	0.234288	0.988071	0.00419849	7	1.08527	0.696247	0.00736448	177	-0.51942	0.0160445	none	none	none	none	none
C1orf174	ENSG00000198912	0.103782	716	-0.152426	0.145631	0.0876361	376	-0.142251	0.462531	0.0586765	22	0.157585	0.982967	0.0647305	114	-0.280374	0.616378	0.0848405	1228	-0.21288	0.00463093	none	none	none	none	none
NPHP4	ENSG00000131697	0.0063358	77	-0.543062	0.128729	0.000350993	3	-1.32695	0.57612	0.0143953	8	0.238426	1	0.00123475	2	-1.27732	0.783113	0.0026294	90	-1.01267	0.00120741	none	none	none	none	up_DMSO
KCNAB2	ENSG00000069424	0.00113631	15	-1.75759	0.00652583	0	0	-20.4201	0.0822648	0.000838269	1	-2.78662	0.520123	0.00063895	1	19.2858	0.616378	0.000533715	17	-2.25054	0.000182277	up_DMSO	none	none	none	up_DMSO
CHD5	ENSG00000116254	0.000121669	1	-0.361312	0.899672	0	0	0	1	0	0	0	1	0	0	0	1	3.4896e-05	1	-0.797571	0.710522	none	none	none	none	none
RPL22	ENSG00000116251	2.38394	3273	-0.153518	4.66559e-13	3.11483	4603	-0.0784257	1.25063e-05	1.04389	182	-0.317139	0.232522	2.83548	3255	0.824967	2.38014e-40	2.77804	11313	0.219738	6.68833e-35	none	none	none	none	none
RNF207	ENSG00000158286	0.0424736	428	-0.540699	1.2304e-05	0.00508017	26	-0.401451	0.601131	0.173716	62	0.0824976	0.992764	0.00277282	5	-0.222528	1	0.0187113	521	-1.12619	1.61517e-23	none	none	none	none	up_DMSO
ICMT	ENSG00000116237	0.120693	807	-0.24628	0.00448411	0.0529557	222	0.14883	0.57612	0.104986	40	0.0159944	1	0.0400573	70	-0.431003	0.514725	0.0696574	1139	-0.376939	3.92503e-07	none	none	none	none	none
GPR153	ENSG00000158292	0.0312796	278	-1.05843	2.80936e-14	0.0071554	38	-1.2915	0.000747847	0.017489	9	-1.21984	0.185207	0.00895534	16	-0.981577	0.450775	0.0148297	341	-1.35187	1.85881e-25	up_DMSO	up_DMSO	none	none	up_DMSO
ACOT7	ENSG00000097021	0.130868	826	-0.301965	0.000201822	0.117899	489	-0.309119	0.0134426	0.0520405	22	0.327913	0.831828	0.0725536	126	0.100833	1	0.106735	1463	-0.329434	2.84902e-07	none	none	none	none	none
HES2	ENSG00000069812	0.0166139	124	0.354696	0.252447	0.00934636	40	0.0500848	1	0.00378788	2	0.250627	1	0.00917191	16	0.22082	1	0.0112605	182	0.178131	0.456277	none	none	none	none	none
ESPN	ENSG00000187017	0.163967	906	-0.404948	3.75316e-08	0.176636	652	-0.0523063	0.781476	0.0755331	24	0.12653	0.995728	0.114752	199	0.255051	0.57553	0.152451	1781	-0.21038	0.000294942	none	none	none	none	none
TNFRSF25	ENSG00000215788	0.00502992	41	-0.154612	0.771266	0.002728	13	0.199631	0.955809	0.0123484	6	0.798739	0.765053	0.000268059	1	-2.49688	0.736571	0.00286183	61	-0.451471	0.205146	none	none	none	none	none
PLEKHG5	ENSG00000171680	0.00397941	44	0.0491482	0.951354	0.000509504	3	-0.819068	0.800464	0	0	-20.8499	0.507405	0.000992162	2	19.9209	0.450775	0.00163734	49	-0.300519	0.545229	none	none	none	none	none
NOL9	ENSG00000162408	0.115834	785	-0.23137	0.0102371	0.0547871	221	-0.296427	0.146949	0.161301	55	0.324042	0.693563	0.0449098	80	-0.414387	0.516252	0.0716285	1141	-0.464457	2.70439e-10	none	none	none	none	none
TAS1R1	ENSG00000173662	0	0	-15.9534	0.166804	0	0	0	1	0	0	0	1	0	0	0	1	0	0	-14.5879	0.125365	none	none	none	none	none
ZBTB48	ENSG00000204859	0.042635	400	-0.314865	0.0256029	0.025838	118	-0.103427	0.852303	0.0816805	37	-0.248788	0.776678	0.0170729	29	-0.181973	1	0.0292393	584	-0.534046	1.77575e-06	none	none	none	none	none
KLHL21	ENSG00000162413	0.134015	840	-0.278138	0.000423082	0.036302	172	-0.293852	0.253028	0.189562	58	0.341174	0.637248	0.0342141	63	-0.669423	0.238146	0.0669711	1133	-0.592803	2.98947e-17	none	none	none	none	none
PHF13	ENSG00000116273	0.060865	466	0.163701	0.286762	0.0185777	88	0.083593	0.93925	0.0553223	26	0.33894	0.78003	0.0135242	24	-1.40948	0.0641154	0.0299865	604	-0.276628	0.0198327	none	none	none	none	none
THAP3	ENSG00000041988	0.0849538	591	-0.156727	0.193169	0.0846187	337	-0.341944	0.0221553	0.0544452	18	0.271913	0.910441	0.0755216	130	0.130154	0.924123	0.0813676	1076	-0.186585	0.0216552	none	none	none	none	none
DNAJC11	ENSG00000007923	0.198069	1088	-0.0568218	0.505667	0.123257	486	-0.149533	0.348668	0.193598	66	0.277542	0.693563	0.0818527	144	-0.0578508	1	0.133903	1784	-0.26512	4.86915e-06	none	none	none	none	none
CAMTA1	ENSG00000171735	0.475152	1754	-0.226606	1.74075e-06	0.630963	1891	-0.284766	3.09518e-07	0.11405	42	-0.469404	0.521343	0.423784	693	0.578243	6.20841e-05	0.513672	4380	-0.148185	3.05133e-05	none	none	none	none	none
VAMP3	ENSG00000049245	0.23296	1177	-0.220911	0.00074761	0.217187	793	-0.30965	0.00064961	0.0663101	31	-0.448784	0.608891	0.166503	281	0.22029	0.554421	0.203429	2282	-0.23858	1.83225e-06	none	none	none	none	none
PER3	ENSG00000049246	0.0358466	319	0.110473	0.573338	0.0112591	49	-0.218315	0.716781	0.0636688	23	0.828635	0.477253	0.0121983	23	-0.546452	0.679903	0.0197067	414	-0.249117	0.0912771	none	none	none	none	none
UTS2	ENSG00000049247	2.94763e-05	1	-2.39255	0.423084	0.000369514	1	18.4955	0.539099	0.00293329	2	21.4862	0.668895	0	0	0	1	0.000216749	4	1.85154	0.397491	none	none	none	none	none
TNFRSF9	ENSG00000049249	0.0289496	197	-0.336999	0.0901673	0.00887909	31	0.0813231	0.997812	0.0344351	11	-0.340836	0.861298	0.00916723	16	-0.803175	0.587376	0.0152656	255	-0.600072	0.000142393	none	none	none	none	none
PARK7	ENSG00000116288	1.51803	3001	-0.0967332	0.00108713	2.13721	4221	-0.0347606	0.412501	0.537122	126	-0.249958	0.582324	1.67823	2356	0.684177	6.84369e-17	1.78908	9704	0.151797	1.89922e-11	none	none	none	none	none
ERRFI1	ENSG00000116285	1.63817	2995	-0.0176919	0.704345	1.10512	2760	-0.22137	8.82257e-06	1.27239	191	-0.311723	0.272061	1.00028	1495	-0.34281	0.00269131	1.2304	7441	-0.319401	2.15651e-31	none	none	none	none	none
SLC45A1	ENSG00000162426	0.000580533	7	-1.49219	0.147789	0.000837117	3	0.635388	0.877951	0.00110574	1	-1.24151	0.86667	0.000581579	1	19.15	0.616378	0.000693279	12	-0.624628	0.447365	none	none	none	none	none
RERE	ENSG00000142599	0.155819	940	0.0635324	0.514188	0.0538431	218	0.0357867	0.989745	0.243965	80	0.0923276	0.964123	0.0419348	73	-0.281906	0.717139	0.0836005	1311	-0.33839	1.1863e-06	none	none	none	none	none
ENO1	ENSG00000074800	2.36078	3287	-0.192437	1.10162e-20	2.85335	4555	-0.0460173	0.0716885	1.28643	206	-0.0609723	0.929326	2.51748	3073	0.318198	3.1348e-06	2.57884	11121	0.0740682	4.08421e-05	none	none	none	none	none
SLC2A5	ENSG00000142583	0.00011735	1	-1.73272	0.412884	0.000286635	1	18.1291	0.539099	0	0	0	1	0	0	0	1	0.000146763	2	-0.0443089	0.987935	none	none	none	none	none
GPR157	ENSG00000180758	0.0774774	570	0.0277311	0.86136	0.0213641	97	-0.0706508	0.953051	0.103615	39	0.886351	0.24197	0.0169403	30	-0.369142	0.779526	0.0378949	736	-0.286562	0.00450483	none	none	none	none	none
H6PD	ENSG00000049239	0.526511	1809	-0.212288	8.58582e-06	0.0992089	387	-0.148832	0.410648	0.872117	169	0.196283	0.614178	0.0852435	146	-1.21694	1.92109e-06	0.234076	2511	-0.722614	9.58404e-64	none	none	none	up_DMSO	none
SPSB1	ENSG00000171621	0.53522	1856	-0.116957	0.0183237	0.506503	1561	-0.0486288	0.622791	0.306962	87	0.0889843	0.957485	0.353214	584	-0.0023378	1	0.464917	4088	-0.134432	0.000267112	none	none	none	none	none
SLC25A33	ENSG00000171612	0.580208	1827	-0.388816	8.338e-19	0.580371	1714	-0.162199	0.0149543	0.413664	114	0.333525	0.412245	0.387017	641	0.164645	0.506178	0.519291	4296	-0.284215	1.01019e-16	none	none	none	none	none
TMEM201	ENSG00000188807	0.0140505	160	-0.042111	0.913189	0.00138555	6	-0.730084	0.581669	0.0360269	13	0.382741	0.88063	0.00239856	5	-1.05934	0.722482	0.00605707	184	-0.640741	0.00533087	none	none	none	none	none
PIK3CD	ENSG00000171608	0.0050433	61	-0.234562	0.629946	0.00119407	7	-0.205057	0.986966	0.00241171	2	-1.37466	0.63715	0.00160689	3	-0.741652	0.925484	0.00244673	73	-0.597403	0.101835	none	none	none	none	none
CLSTN1	ENSG00000171603	0.027803	246	-0.34851	0.061365	0.00491198	20	-0.244487	0.83665	0.0565199	20	-0.437559	0.693563	0.00428901	8	-0.706929	0.803129	0.0123915	294	-0.907798	8.9001e-09	none	none	none	none	none
CTNNBIP1	ENSG00000178585	0.172042	986	-0.490727	4.27355e-13	0.201408	741	-0.294804	0.00205641	0.0546362	18	-0.43515	0.693563	0.111733	187	0.166051	0.764961	0.163199	1932	-0.383939	6.27562e-13	none	none	none	none	none
LZIC	ENSG00000162441	0.397567	1607	-0.173223	0.000915671	0.424253	1381	-0.152542	0.0491081	0.140533	42	-0.11682	0.972547	0.313142	524	0.363323	0.0613112	0.377523	3554	-0.110617	0.00646365	none	none	none	none	none
NMNAT1	ENSG00000173614	0.103758	736	-0.331253	0.000254607	0.0829171	346	-0.289085	0.0665276	0.088607	35	0.492341	0.631984	0.0613852	104	0.0709374	1	0.0826144	1221	-0.339621	2.9184e-06	none	none	none	none	none
RBP7	ENSG00000162444	0.00251097	29	-0.832244	0.136959	0.00331569	12	-0.216661	0.913487	0	0	-19.3323	0.693563	0.00181532	3	20.7931	0.305266	0.00256821	44	-0.391446	0.372061	none	none	none	none	none
UBE4B	ENSG00000130939	0.166662	952	-0.100845	0.24438	0.0717186	291	-0.294891	0.0847266	0.179899	64	0.32644	0.646178	0.0469743	80	-0.605165	0.205487	0.0938976	1387	-0.438043	5.71102e-12	none	none	none	none	none
KIF1B	ENSG00000054523	0.549057	1884	-0.137872	0.00299678	0.223628	820	-0.132749	0.244493	0.499057	126	0.123862	0.812167	0.186802	316	-0.548123	0.00821181	0.311884	3146	-0.419419	2.04316e-27	none	none	none	none	none
PGD	ENSG00000142657	0.500934	1718	-0.607547	2.91416e-45	0.317836	1074	-0.450447	1.66813e-10	0.304799	90	-0.196421	0.695951	0.202667	348	-0.578954	0.00320874	0.335834	3230	-0.69831	3.87251e-80	none	none	none	none	none
CENPS	ENSG00000175279	0.0637742	495	-0.304063	0.0108233	0.0622197	274	-0.130553	0.582388	0.0174441	7	0.450017	0.917278	0.0409261	70	-0.073974	1	0.0553813	846	-0.224139	0.0175735	none	none	none	none	none
CORT	ENSG00000241563	0.00230282	15	-0.83377	0.186787	0.00389144	13	0.900988	0.409797	0	0	0	1	0.0029969	5	0.898057	0.826998	0.00308697	33	0.226131	0.642754	none	none	none	none	none
DFFA	ENSG00000160049	0.382569	1592	-0.0679447	0.26975	0.311021	1081	-0.261779	0.000870524	0.241419	78	0.510794	0.309342	0.223034	377	0.30316	0.247008	0.303901	3128	-0.187664	8.10715e-06	none	none	none	none	none
PEX14	ENSG00000142655	0.0939709	681	-0.309177	0.00147301	0.0666697	295	-0.00970839	1	0.0649202	25	-0.602602	0.509594	0.0447524	78	0.184154	0.898186	0.0679469	1079	-0.333843	2.20826e-05	none	none	none	none	none
CASZ1	ENSG00000130940	0.0881137	620	0.0805359	0.537966	0.0292161	127	0.167942	0.662662	0.129449	44	0.860087	0.227924	0.0232739	43	-0.737467	0.334789	0.0464771	834	-0.21435	0.0266247	none	none	none	none	none
TARDBP	ENSG00000120948	0.386748	1609	-0.0509845	0.427752	0.252236	895	-0.0609684	0.649913	0.336659	99	0.161276	0.792953	0.189978	325	0.0980406	0.881273	0.274105	2928	-0.195998	6.49972e-06	none	none	none	none	none
MASP2	ENSG00000009724	0.419482	1562	-0.797203	4.92418e-66	0.26561	930	-0.517538	1.16518e-11	0.538791	133	-0.0125906	1	0.197204	332	0.157006	0.663618	0.295225	2957	-0.783246	7.10181e-90	none	none	none	none	none
SRM	ENSG00000116649	0.739251	2219	-0.0854976	0.0555293	1.03158	2697	-0.0707077	0.264063	0.173366	56	-0.137689	0.913551	0.6891	1096	0.761156	1.643e-11	0.827642	6068	0.0560581	0.0850333	none	none	none	none	none
EXOSC10	ENSG00000171824	0.214419	1118	-0.0193735	0.842851	0.131035	483	-0.146062	0.349777	0.178033	59	0.16078	0.890997	0.100566	175	0.0549644	1	0.146893	1835	-0.21017	0.000255198	none	none	none	none	none
MTOR	ENSG00000198793	0.257146	1261	-0.0620356	0.420697	0.132637	495	-0.121342	0.459263	0.149344	57	0.0513458	1	0.0970329	165	-0.279817	0.541344	0.158119	1978	-0.274472	2.8324e-07	none	none	none	none	none
ANGPTL7	ENSG00000171819	0.00472504	36	-0.362102	0.526868	0.00280379	11	0.334727	0.851851	0.00489624	1	1.01624	0.944922	0.00172129	4	-1.68381	0.596692	0.00307758	52	-0.424114	0.303678	none	none	none	none	none
UBIAD1	ENSG00000120942	0.158606	944	-0.209283	0.00839721	0.071713	300	-0.0871518	0.739279	0.135901	52	0.0491365	1	0.0497676	84	-0.397441	0.506033	0.0914778	1380	-0.413733	2.4266e-10	none	none	none	none	none
FBXO2	ENSG00000116661	0.505227	1711	0.210949	0.000174544	0.797714	2127	0.393897	4.57134e-12	0.205366	62	0.152632	0.885567	0.549564	869	0.881132	9.19492e-13	0.627436	4769	0.430264	9.12822e-32	none	none	none	none	none
FBXO44	ENSG00000132879	0.0448285	433	-0.216828	0.145005	0.0259114	130	-0.0314543	1	0.1017	40	1.11189	0.117556	0.0151786	28	-0.526703	0.627127	0.0297607	631	-0.342199	0.00261882	none	none	none	none	none
FBXO6	ENSG00000116663	0.251707	1227	-0.0017867	0.99702	0.37899	1232	0.174125	0.0382909	0.0750535	34	-0.366308	0.693563	0.211009	352	0.463743	0.0440889	0.286071	2845	0.126584	0.00840132	none	none	none	none	none
MAD2L2	ENSG00000116670	0.380611	1564	-0.148821	0.00627955	0.511546	1610	-0.180463	0.00720489	0.164146	49	0.302417	0.702631	0.328876	545	0.827209	1.37938e-07	0.412286	3768	-0.0612014	0.140625	none	none	none	none	none
DRAXIN	ENSG00000162490	0.000367003	5	-0.337053	0.90899	0	0	-18.7021	0.539099	0	0	-18.8917	0.693563	0	0	0	1	0.00010526	5	-1.90685	0.328537	none	none	none	none	none
AGTRAP	ENSG00000177674	0.146963	877	-0.366378	1.98005e-06	0.102353	405	-0.269813	0.057224	0.161343	56	0.430427	0.568738	0.0634075	110	-0.0387769	1	0.104826	1448	-0.44321	1.24598e-12	none	none	none	none	none
C1orf167	ENSG00000215910	0.00110685	8	0.0801003	0.967358	0.000499575	2	2.60513	0.539099	0	0	-20.6512	0.614178	0	0	-21.6362	0.450775	0.000514586	10	-0.906891	0.332538	none	none	none	none	none
MTHFR	ENSG00000177000	0.157633	922	-0.210787	0.00743013	0.0421941	189	-0.00660871	1	0.168347	59	-0.151547	0.869262	0.0361111	64	-0.0976558	1	0.0761819	1234	-0.515218	1.87936e-14	none	none	none	none	none
CLCN6	ENSG00000011021	0.058917	524	-0.353666	0.00217357	0.0075836	34	-0.314411	0.643052	0.196049	70	0.477435	0.420847	0.00572262	10	-1.62658	0.174117	0.025768	638	-0.876372	1.78607e-17	none	none	none	none	none
NPPA	ENSG00000175206	0	0	-17.6245	0.376973	0	0	0	1	0	0	-21.2144	0.559577	0	0	0	1	0	0	-18.083	0.085253	none	none	none	none	none
NPPB	ENSG00000120937	0.000194729	2	0.000170479	1	0	0	-19.1049	0.539099	0	0	-18.6614	0.693563	0	0	0	1	5.58502e-05	2	-2.60925	0.313173	none	none	none	none	none
KIAA2013	ENSG00000116685	0.331497	1443	-0.105205	0.0884195	0.128882	515	0.0687727	0.726738	0.379489	107	0.456521	0.237062	0.0968025	167	-0.578984	0.0625351	0.182795	2232	-0.353169	2.44919e-13	none	none	none	none	none
PLOD1	ENSG00000083444	0.310318	1384	-0.153316	0.012891	0.0720537	280	-0.0964654	0.698024	0.439043	118	0.0535165	1	0.0559526	98	-0.779441	0.0428805	0.143421	1880	-0.596483	2.33403e-31	none	none	none	none	none
MFN2	ENSG00000116688	0.326627	1382	-0.150188	0.00911984	0.142724	569	-0.16764	0.221508	0.349644	99	0.595937	0.0924502	0.115291	201	-0.571698	0.0371348	0.191721	2251	-0.38483	3.91013e-16	none	none	none	none	none
MIIP	ENSG00000116691	0.0785415	600	-0.238898	0.0302164	0.103126	436	0.0238386	1	0.0641755	26	0.370981	0.77721	0.0682473	116	0.719642	0.0780324	0.0848763	1178	-0.0283961	0.756439	none	none	none	none	none
TNFRSF1B	ENSG00000028137	0.119399	733	0.687901	5.50062e-12	0.0276804	136	0.724974	0.0116199	0.143053	50	0.924357	0.108402	0.0302874	55	0.1956	0.933934	0.0572189	974	0.327001	0.000281203	none	none	none	none	none
VPS13D	ENSG00000048707	0.193089	1056	-0.229975	0.00112698	0.062129	248	-0.18638	0.405556	0.347686	101	0.250109	0.648388	0.0524522	93	-0.12874	0.974078	0.102896	1498	-0.545449	7.60689e-20	none	none	none	none	none
DHRS3	ENSG00000162496	0.518566	1791	-0.604633	1.52121e-47	0.204769	757	-0.400915	5.86023e-06	0.559522	138	0.0809418	0.914775	0.146042	254	-0.678216	0.00271575	0.284867	2940	-0.801373	8.2578e-98	none	none	none	none	none
C1orf158	ENSG00000157330	0	0	0	1	0.000148919	1	0.0308008	1	0	0	0	1	0	0	0	1	5.87632e-05	1	-0.0250874	1	none	none	none	none	none
PRAMEF8	ENSG00000182330	0	0	-18.1077	0.444554	0.00080028	3	0.436165	0.954057	0	0	-21.9136	0.693563	0.00058523	1	19.1591	0.616378	0.000489772	4	-0.463879	0.752028	none	none	none	none	none
PRAMEF14	ENSG00000204481	0	0	-17.0784	0.444554	0	0	0	1	0	0	-21.9136	0.693563	0	0	0	1	0	0	-18.5241	0.319378	none	none	none	none	none
PDPN	ENSG00000162493	0.000188853	1	-1.11624	0.571558	0	0	0	1	0	0	0	1	0	0	0	1	5.4165e-05	1	-1.55242	0.370733	none	none	none	none	none
PRDM2	ENSG00000116731	0.167441	975	-0.0468131	0.629539	0.082726	335	-0.172118	0.368255	0.192982	62	0.228117	0.761255	0.0659504	118	-0.540175	0.186222	0.104385	1490	-0.335401	1.51542e-07	none	none	none	none	none
KAZN	ENSG00000189337	0.000943029	18	-1.10487	0.157523	0.000269125	1	-0.370382	1	0.000746478	1	-1.22845	0.862462	0	0	0	1	0.000392568	20	-1.45075	0.0452393	none	none	none	none	up_DMSO
TMEM51	ENSG00000171729	0.0021405	21	-0.463479	0.532584	8.06556e-05	1	-4.08492	0.169551	0.00445916	1	0.573742	1	0	0	-20.2159	0.616378	0.000740731	23	-1.50267	0.00741728	none	none	none	none	up_DMSO
FHAD1	ENSG00000142621	0.000864761	9	1.29712	0.479434	0.000502672	3	1.37358	0.66335	0	0	0	1	0	0	0	1	0.000446376	12	1.04612	0.378491	none	none	none	none	none
EFHD2	ENSG00000142634	0.201174	1075	-0.466867	1.66502e-13	0.21601	791	-0.320406	0.000411352	0.0785778	34	-0.165099	0.940703	0.15194	258	0.0809139	0.965154	0.18978	2158	-0.353187	2.2275e-12	none	none	none	none	none
CELA2B	ENSG00000215704	3.52196e-05	1	-0.131393	0.980126	0	0	0	1	0	0	0	1	0.000635891	1	19.2789	0.616378	0.000199146	2	3.73358	0.400436	none	none	none	none	none
CASP9	ENSG00000132906	0.0255399	252	-0.34518	0.0730138	0.0163974	91	-0.053641	1	0.0087245	4	-1.95467	0.126667	0.0101648	17	0.424506	0.864594	0.0170032	364	-0.451096	0.00256799	none	none	none	none	none
DNAJC16	ENSG00000116138	0.153501	921	-0.228851	0.00376996	0.0489193	187	-0.111184	0.720308	0.230253	76	-0.00853205	1	0.0495118	84	-0.298786	0.631695	0.0829533	1268	-0.518627	1.1175e-14	none	none	none	none	none
AGMAT	ENSG00000116771	0.435101	1616	-0.156746	0.00232906	0.366764	1209	-0.136276	0.112109	0.186707	66	0.110786	0.943341	0.25607	430	0.218879	0.434809	0.349619	3321	-0.179893	6.29407e-06	none	none	none	none	none
DDI2	ENSG00000197312	0.2996	1348	-0.14889	0.0129968	0.0846103	348	-0.200984	0.255857	0.285407	87	-0.0946723	0.937362	0.0733257	129	-0.767698	0.0184799	0.147194	1912	-0.528937	1.63781e-25	none	none	none	none	none
PLEKHM2	ENSG00000116786	0.289828	1344	0.153629	0.0187798	0.166005	624	-0.0812424	0.588153	0.245434	75	0.614765	0.191483	0.108399	187	0.201306	0.672731	0.186085	2230	-0.108417	0.0415994	none	none	none	none	none
SLC25A34	ENSG00000162461	0.0145627	152	-0.0363912	0.92587	0.00343701	23	-0.428737	0.667	0.0059675	4	-1.03299	0.635477	0.00299208	5	0.593641	0.973787	0.00654961	184	-0.448468	0.0555949	none	none	none	none	none
TMEM82	ENSG00000162460	0.203075	1047	-0.313682	6.4452e-06	0.137948	498	-0.011404	1	0.221167	68	-0.0322651	1	0.0975589	168	0.773439	0.0150013	0.146392	1781	-0.307492	4.37743e-08	none	none	none	none	none
FBLIM1	ENSG00000162458	0.0973923	637	-0.178804	0.10026	0.033995	149	-0.216911	0.49422	0.107084	39	-0.302698	0.693563	0.0268053	46	-0.105393	1	0.0515975	871	-0.512726	1.42744e-09	none	none	none	none	none
UQCRHL	ENSG00000233954	0.0100469	142	-0.396442	0.162178	0.00943916	57	0.786155	0.159574	0.0191476	8	0.781562	0.740187	0.00437382	7	1.11395	0.678156	0.00831439	214	-0.0375575	0.890381	none	none	none	none	none
SPEN	ENSG00000065526	0.317136	1397	-0.0513124	0.461526	0.0655807	264	-0.0383189	0.964632	0.448027	122	0.465087	0.166778	0.0667136	117	-0.55508	0.174586	0.146213	1900	-0.44485	7.12496e-18	none	none	none	none	none
ZBTB17	ENSG00000116809	0.048309	405	-0.0614293	0.738341	0.026164	120	0.0060543	1	0.0444933	18	-0.227285	0.926601	0.0198578	33	-0.269104	0.894625	0.0310311	576	-0.271773	0.024128	none	none	none	none	none
HSPB7	ENSG00000173641	0	0	0	1	0	0	0	1	0	0	0	1	0	0	0	1	0	0	0	1	none	none	none	none	none
FAM131C	ENSG00000185519	0.00142155	25	-0.798561	0.198764	0.00196702	8	0.134092	1	0.00170125	1	-0.6594	0.961737	0.00161725	3	20.6263	0.307411	0.00170093	37	-0.170819	0.767687	none	none	none	none	none
EPHA2	ENSG00000142627	0.104958	653	0.0829719	0.496473	0.0132187	53	-0.856311	0.0094712	0.22655	66	0.625898	0.25132	0.0147884	26	-1.10367	0.1643	0.0445415	798	-0.551144	4.04368e-10	none	none	none	none	none
ARHGEF19	ENSG00000142632	0.00375032	66	-0.753897	0.0495669	0.00206431	13	-1.29584	0.109852	0.0117777	5	1.15288	0.693563	0.00173689	3	0.0488805	1	0.00265745	87	-0.96018	0.00312823	none	none	none	none	none
CPLANE2	ENSG00000132881	0.0115853	99	-0.516194	0.0656223	0.0149132	62	-0.179719	0.757847	0.00377767	3	-0.670834	0.914775	0.00585316	10	-0.0256785	1	0.0110281	174	-0.401597	0.0514193	none	none	none	none	none
FBXO42	ENSG00000037637	0.246077	1196	-0.282363	5.33966e-06	0.0755999	300	-0.584158	2.47501e-05	0.407889	109	0.36338	0.408243	0.0564927	99	-0.892666	0.0121424	0.125892	1704	-0.709857	9.9583e-40	none	none	none	none	none
SZRD1	ENSG00000055070	0.482307	1810	-0.035401	0.545489	0.436829	1424	-0.0796895	0.395871	0.219	64	0.42132	0.548292	0.304953	513	-0.0179867	1	0.406027	3811	-0.0965812	0.0139712	none	none	none	none	none
SPATA21	ENSG00000187144	0.00744039	53	0.499642	0.297569	0.00753276	28	0.112824	0.966445	0.00980841	4	0.911281	0.776056	0.00459485	8	22.1349	0.0377426	0.00668133	93	0.326649	0.294395	none	none	none	up_FFA	none
NECAP2	ENSG00000157191	0.230223	1177	0.0681886	0.402825	0.214389	790	0.028059	0.926372	0.116851	46	0.408602	0.625985	0.150863	259	0.193145	0.616378	0.197967	2272	0.0213855	0.72731	none	none	none	none	none
NBPF1	ENSG00000219481	0.118784	793	-0.374009	6.47085e-06	0.0421481	190	-0.613282	0.00101517	0.14049	55	0.236086	0.759219	0.0274547	48	-0.816801	0.160812	0.0618548	1086	-0.728858	9.02825e-24	none	none	none	none	none
CROCC	ENSG00000058453	0.0143953	141	-0.312609	0.244113	0.00819961	39	-0.0987322	0.974871	0.0460556	16	0.453633	0.807512	0.00764526	13	0.477553	0.887856	0.0106182	209	-0.397064	0.047328	none	none	none	none	none
MFAP2	ENSG00000117122	0	0	-16.532	0.444554	0	0	0	1	0	0	0	1	0	0	0	1	0	0	-15.1665	0.384769	none	none	none	none	none
ATP13A2	ENSG00000159363	0.0492219	438	-0.113421	0.466655	0.010839	48	-0.0982344	0.9486	0.0624538	25	-0.0622423	1	0.0112381	20	0.0893406	1	0.0230657	531	-0.478105	4.77393e-05	none	none	none	none	none
SDHB	ENSG00000117118	0.614017	2057	-0.342948	1.97168e-17	0.941411	2559	-0.322356	3.29446e-12	0.238317	69	-0.142941	0.878	0.654744	1059	0.276935	0.0551681	0.747312	5744	-0.185483	1.77974e-09	none	none	none	none	none
RCC2	ENSG00000179051	0.110647	754	-0.145011	0.154926	0.038719	163	-0.0932873	0.81847	0.135424	46	0.235604	0.782073	0.0278739	48	-0.569713	0.450775	0.0581845	1011	-0.448406	1.23412e-08	none	none	none	none	none
ARHGEF10L	ENSG00000074964	0.0965784	706	-0.422297	9.8042e-07	0.0390537	207	-0.152152	0.595956	0.249056	78	0.437476	0.423187	0.0267301	48	-0.71536	0.260937	0.0563621	1039	-0.665287	1.07236e-18	none	none	none	none	none
ACTL8	ENSG00000117148	0.000287773	4	0.191948	0.946011	0.000145039	2	-1.6225	0.649661	0	0	0	1	0	0	0	1	0.000139768	6	-1.00724	0.500953	none	none	none	none	none
IGSF21	ENSG00000117154	0	0	0	1	0	0	0	1	0	0	0	1	0	0	0	1	0	0	0	1	none	none	none	none	none
KLHDC7A	ENSG00000179023	0.0441022	387	-0.495869	0.000238967	0.00457583	19	-0.551148	0.495171	0.0733271	25	0.192684	0.937362	0.00665819	11	-1.38326	0.246104	0.017996	442	-0.930421	3.23067e-14	none	none	none	none	none
ALDH4A1	ENSG00000159423	0.338698	1443	-0.451383	5.59464e-19	0.179721	690	-0.416732	7.80308e-06	0.345217	95	0.125484	0.876513	0.132089	229	-0.607921	0.0155452	0.214682	2457	-0.632551	3.85336e-47	none	none	none	none	none
IFFO2	ENSG00000169991	0.0314759	259	0.440539	0.0322327	0.0154867	71	0.299877	0.539099	0.0317713	13	1.04517	0.576796	0.0108767	20	0.237756	1	0.0190489	363	0.201727	0.241841	none	none	none	none	none
UBR4	ENSG00000127481	0.422487	1589	-0.0744583	0.208833	0.123533	516	-0.0448283	0.868374	0.589516	144	0.580766	0.0221044	0.114742	201	-0.445386	0.158834	0.216589	2450	-0.398707	2.39295e-19	none	none	none	none	none
EMC1	ENSG00000127463	0.187362	1036	-0.397978	3.55551e-09	0.0454677	179	0.045168	0.967534	0.394185	113	0.0280627	1	0.0335819	57	-0.766632	0.164089	0.0900592	1385	-0.778798	5.1891e-38	none	none	none	none	none
MRTO4	ENSG00000053372	0.223498	1133	-0.354379	2.12099e-08	0.240422	873	-0.324002	0.000159441	0.175891	63	0.00819279	1	0.170536	287	0.442429	0.0955551	0.213417	2356	-0.304669	3.38315e-10	none	none	none	none	none
AKR7A3	ENSG00000162482	0.49964	1793	-0.596287	1.31442e-40	0.845212	2325	-0.357054	4.90208e-13	0.161883	51	-0.550467	0.292858	0.553227	894	0.622658	8.06484e-07	0.644737	5063	-0.271057	1.6436e-16	none	none	none	none	none
AKR7A2	ENSG00000053371	0.488905	1805	-0.234271	3.28452e-07	0.68318	2005	-0.149525	0.0153438	0.123576	44	-0.545132	0.32615	0.426351	697	0.475134	0.00173069	0.539187	4551	-0.105562	0.00301909	none	none	none	none	none
CAPZB	ENSG00000077549	0.675084	2106	-0.227929	1.01921e-08	0.762173	2166	-0.170216	0.00263354	0.321661	92	-0.0240758	1	0.486368	796	0.233977	0.2	0.645819	5160	-0.189116	2.21159e-09	none	none	none	none	none
MICOS10	ENSG00000173436	1.09367	2658	-0.250367	1.68939e-14	1.40686	3359	-0.0939882	0.046415	0.381962	98	-0.0653832	0.99509	1.02654	1568	0.48762	1.78673e-06	1.18213	7683	-0.0349451	0.226513	none	none	none	none	none
NBL1	ENSG00000158747	0.0635015	467	-0.513595	4.72571e-06	0.0460279	193	-0.318035	0.156503	0.0350512	17	-0.256195	0.904184	0.0321156	55	-0.220717	0.87351	0.0466697	732	-0.514466	2.55094e-08	none	none	none	none	none
TMCO4	ENSG00000162542	0.0829065	611	-0.235521	0.033685	0.0548469	247	-0.196578	0.402206	0.0893516	34	1.05413	0.204212	0.0335824	58	-0.451868	0.551747	0.0573079	950	-0.347626	4.89099e-05	none	none	none	none	none
RNF186	ENSG00000178828	0.000856619	12	-1.45247	0.0562877	0.00113977	5	-0.570089	0.779047	0	0	0	1	0.00062936	1	19.264	0.616378	0.00088254	18	-0.861586	0.187293	none	none	none	none	none
OTUD3	ENSG00000169914	0.024577	244	-0.22273	0.300466	0.00532084	29	-0.688903	0.281424	0.0659096	26	0.528032	0.660188	0.00455347	8	-0.127168	1	0.0119062	307	-0.67943	1.97795e-05	none	none	none	none	none
PLA2G2A	ENSG00000188257	0.201023	689	0.591411	5.83906e-09	0.119279	426	-0.0287265	0.975484	0.150175	32	0.808999	0.391116	0.0933869	152	-0.285158	0.579952	0.135684	1299	0.137464	0.068915	none	none	none	none	none
PLA2G5	ENSG00000127472	0	0	0	1	0	0	0	1	0	0	0	1	0	0	0	1	0	0	0	1	none	none	none	none	none
UBXN10	ENSG00000162543	0.00253876	31	-1.22229	0.0148149	0.00250398	13	-0.528674	0.650263	0	0	-19.8481	0.693563	0.00115707	2	-0.90066	0.876545	0.00206019	46	-0.998421	0.0133129	up_DMSO	none	none	none	none
CAMK2N1	ENSG00000162545	0.609606	1985	-0.166933	0.000181903	0.659674	1931	-0.146915	0.02167	0.181079	57	-0.153098	0.883259	0.448485	727	0.314562	0.0617424	0.572335	4700	-0.122666	0.000378252	none	none	none	none	none
MUL1	ENSG00000090432	0.0957166	705	-0.174332	0.0926807	0.0276321	119	-0.0813411	0.90248	0.137979	56	0.326068	0.693563	0.0265562	48	-0.470561	0.584674	0.0491902	928	-0.462799	3.42295e-08	none	none	none	none	none
FAM43B	ENSG00000183114	5.64355e-05	1	0.466718	0.888301	0.000242099	1	17.8854	0.539099	0	0	0	1	0	0	0	1	0.000111718	2	2.81745	0.397042	none	none	none	none	none
CDA	ENSG00000158825	0.366583	1463	-0.0538484	0.444554	0.577369	1691	-0.080745	0.353988	0.209234	57	1.22184	0.0288231	0.40664	661	0.72068	6.83491e-07	0.458316	3872	0.0997313	0.0158894	none	none	up_FFA	none	none
PINK1	ENSG00000158828	0.441193	1674	-0.293275	2.98752e-10	0.331661	1107	-0.0946169	0.363536	0.242685	78	0.0448023	1	0.218716	371	-0.138397	0.692373	0.327603	3230	-0.312327	1.39233e-15	none	none	none	none	none
DDOST	ENSG00000244038	0.372487	1454	-0.378233	6.45497e-13	0.203741	756	-0.183407	0.0877501	0.609747	129	0.266455	0.542963	0.147045	250	-0.497965	0.0455017	0.243933	2589	-0.553884	8.55909e-38	none	none	none	none	none
KIF17	ENSG00000117245	0.00187961	28	-1.98945	9.41119e-06	0.000642194	3	-0.80178	0.711696	0.0027013	2	-0.174144	1	0	0	-19.7831	0.616378	0.000850041	33	-2.12608	5.69848e-07	up_DMSO	none	none	none	up_DMSO
SH2D5	ENSG00000189410	0.018606	182	0.260429	0.355831	0.00606324	33	0.260888	0.800464	0.0228937	12	-0.0145174	1	0.00173784	3	-1.94674	0.450775	0.00873326	230	-0.309253	0.152795	none	none	none	none	none
HP1BP3	ENSG00000127483	0.473275	1772	-0.211429	5.8328e-06	0.318341	1092	-0.309252	4.13508e-05	0.564085	136	0.325648	0.371082	0.238291	406	-0.107761	0.803129	0.344214	3406	-0.39449	2.22163e-25	none	none	none	none	none
EIF4G3	ENSG00000075151	0.40033	1592	-0.263591	1.21281e-07	0.121423	456	-0.351935	0.00358635	0.489813	129	0.0292023	1	0.0960055	167	-0.668356	0.0245436	0.201707	2344	-0.647009	3.32755e-48	none	none	none	none	none
ECE1	ENSG00000117298	0.135381	822	-0.272517	0.00128848	0.029716	120	0.117553	0.797998	0.257877	86	0.0934962	0.946292	0.0244895	44	-1.20743	0.0259765	0.0633282	1072	-0.693466	7.02081e-22	none	none	none	up_DMSO	none
NBPF3	ENSG00000142794	0.0106129	180	-0.807225	0.000110864	0.000774251	8	-2.4494	0.0270732	0.0369376	16	2.47162	0.117262	0.00115362	2	0.365653	1	0.0044792	206	-1.09922	1.33009e-07	none	up_DMSO	none	none	up_DMSO
ALPL	ENSG00000162551	0.0114316	152	-0.928207	3.36925e-05	0.00272409	14	-0.670196	0.499417	0.033871	13	0.380744	0.863127	0.000726988	3	-2.17433	0.616378	0.00529126	182	-1.26953	1.08915e-09	none	none	none	none	up_DMSO
RAP1GAP	ENSG00000076864	0.0435426	420	-0.978066	3.8202e-18	0.0165641	92	-1.11271	1.63489e-05	0.0407541	16	-0.0907511	1	0.0120923	21	0.378783	0.87179	0.0234877	549	-1.16259	2.56778e-28	none	up_DMSO	none	none	up_DMSO
USP48	ENSG00000090686	0.286778	1334	-0.103935	0.114774	0.189806	698	-0.0279517	0.93532	0.258091	89	0.0354884	1	0.124857	214	-0.0184832	1	0.199764	2335	-0.25056	2.41402e-07	none	none	none	none	none
LDLRAD2	ENSG00000187942	0	0	-19.1235	0.444554	0	0	0	1	0	0	0	1	0	0	0	1	0	0	-17.7577	0.384769	none	none	none	none	none
HSPG2	ENSG00000142798	0.0043377	55	-0.375814	0.438273	0.000428462	2	-1.38987	0.536651	0.0112596	5	0.402831	0.948469	0.00121605	2	20.2146	0.450775	0.00201454	64	-0.731404	0.0499801	none	none	none	none	none
CDC42	ENSG00000070831	1.27789	2821	-0.0308614	0.431749	1.54755	3524	-0.139378	0.000713325	0.638905	146	0.073233	0.94151	1.14442	1740	0.0315157	1	1.331	8231	-0.0447781	0.0959242	none	none	none	none	none
WNT4	ENSG00000162552	0.00189127	20	-1.61493	0.00375055	0.00307139	14	-0.542711	0.58417	0.00932819	2	1.60434	0.7943	0.00300255	5	0.986804	0.7857	0.00284574	41	-0.666024	0.0997377	up_DMSO	none	none	none	none
ZBTB40	ENSG00000184677	0.0631563	478	0.0311904	0.85921	0.0163344	76	-0.0857224	0.940736	0.092989	36	0.187838	0.900994	0.0140815	24	-0.938029	0.29739	0.0307265	614	-0.425322	8.94277e-05	none	none	none	none	none
C1QA	ENSG00000173372	0	0	-19.1799	0.444554	0	0	0	1	0	0	0	1	0	0	0	1	0	0	-17.8141	0.384769	none	none	none	none	none
C1QC	ENSG00000159189	0	0	-19.0084	0.444554	0	0	0	1	0	0	0	1	0	0	0	1	0	0	-17.6426	0.384769	none	none	none	none	none
C1QB	ENSG00000173369	0.000477261	2	-0.382002	0.906178	0	0	0	1	0	0	0	1	0	0	0	1	0.000136883	2	-0.818249	0.747467	none	none	none	none	none
EPHB2	ENSG00000133216	0.000427005	5	-0.830621	0.579222	0.000156504	1	-0.930145	0.837107	0.0016088	1	0.892121	0.968291	0	0	0	1	0.000218496	7	-1.15966	0.251893	none	none	none	none	none
TEX46	ENSG00000227868	0.000287454	4	-0.69714	0.764226	0.000345952	2	1.27206	0.792128	0	0	0	1	0.000338706	1	18.3699	0.616378	0.000319651	7	0.415847	0.776275	none	none	none	none	none
KDM1A	ENSG00000004487	0.200485	1077	-0.0713489	0.409425	0.17292	655	-0.0893746	0.539099	0.134403	46	0.0677092	1	0.1138	195	-0.0259246	1	0.16243	1973	-0.168552	0.00283768	none	none	none	none	none
LUZP1	ENSG00000169641	0.162435	923	0.156684	0.077614	0.0860154	344	-0.0317109	0.972685	0.0881197	30	-0.457056	0.608891	0.0645439	111	-0.400124	0.429133	0.101595	1408	-0.160468	0.0209532	none	none	none	none	none
HTR1D	ENSG00000179546	0.000101943	4	-2.69743	0.134698	4.07045e-05	1	-4.19346	0.423929	0	0	0	1	0	0	0	1	4.53002e-05	5	-3.63314	0.0634325	none	none	none	none	none
HNRNPR	ENSG00000125944	0.650083	2089	0.140651	0.00207317	0.534975	1641	0.00837547	1	0.358823	105	-0.0576953	1	0.390441	653	-0.268333	0.141698	0.521268	4488	-0.058544	0.116774	none	none	none	none	none
ZNF436	ENSG00000125945	0.0163104	170	-0.105919	0.726896	0.00423784	16	-0.986235	0.11469	0.0122422	8	-0.679958	0.693563	0.00531205	10	0.981636	0.616378	0.00819024	204	-0.574082	0.0055039	none	none	none	none	none
TCEA3	ENSG00000204219	0.406758	1598	-0.0912015	0.133303	0.465758	1461	-0.134578	0.0863401	0.191951	61	0.436017	0.533086	0.309759	514	0.0999045	0.788701	0.396627	3634	-0.0955494	0.0209922	none	none	none	none	none
ASAP3	ENSG00000088280	0.116938	763	-0.0971743	0.370391	0.0573817	239	-0.178474	0.452771	0.123738	52	0.0753046	1	0.0349116	62	-0.375173	0.616378	0.0691964	1116	-0.393507	1.57681e-07	none	none	none	none	none
E2F2	ENSG00000007968	5.58755e-05	2	-2.49123	0.280532	0	0	0	1	0	0	-20.0002	0.610477	0	0	-19.3836	0.616378	1.60256e-05	2	-4.17631	0.0454718	none	none	none	none	up_DMSO
ID3	ENSG00000117318	0.0905506	512	-0.275536	0.0139667	0.0910975	338	-0.394672	0.00569875	0.024582	12	-0.23344	0.967731	0.0559953	94	0.197035	0.834745	0.0790883	956	-0.336023	2.08863e-05	none	none	none	none	none
RPL11	ENSG00000142676	3.1974	3351	-0.137205	5.54238e-16	3.95998	4631	-0.0483951	0.000285441	1.75344	231	-0.287176	0.12989	3.77875	3467	0.766726	2.89835e-76	3.64039	11680	0.264384	4.2372e-70	none	none	none	none	none
ELOA	ENSG00000011007	0.425399	1672	-0.122141	0.0237839	0.266355	951	-0.196856	0.0304409	0.150289	54	-0.257896	0.693563	0.181147	310	0.0232855	1	0.284167	2987	-0.279729	1.73357e-11	none	none	none	none	none
PITHD1	ENSG00000057757	0.327083	1443	0.0417609	0.563128	0.361668	1224	-0.250219	0.000709061	0.140557	48	0.228379	0.813537	0.241742	405	-0.11216	0.772794	0.311386	3120	-0.128736	0.00344188	none	none	none	none	none
LYPLA2	ENSG00000011009	0.271209	1258	0.0481832	0.528231	0.290503	1022	-0.00933044	1	0.166751	59	0.158586	0.876322	0.197533	336	0.0438538	1	0.254694	2675	-0.0172931	0.755203	none	none	none	none	none
GALE	ENSG00000117308	0.148587	883	-0.324179	2.72292e-05	0.171496	665	-0.0132725	1	0.106601	42	0.369689	0.693563	0.0913024	158	-0.160248	0.816272	0.139702	1748	-0.21925	0.000227291	none	none	none	none	none
HMGCL	ENSG00000117305	0.461996	1767	-0.355471	9.13247e-15	0.564907	1728	-0.298149	2.69342e-07	0.213861	73	-0.281169	0.632971	0.401336	667	0.269224	0.162343	0.479284	4235	-0.253646	6.48336e-13	none	none	none	none	none
FUCA1	ENSG00000179163	0.171738	983	-0.488813	1.90823e-12	0.078813	312	-0.209842	0.256525	0.219263	69	-0.289808	0.638881	0.0599765	103	-0.491649	0.303297	0.102857	1467	-0.672004	5.0844e-29	none	none	none	none	none
CNR2	ENSG00000188822	0.000140359	6	17.0989	0.0539297	0	0	0	1	0	0	-19.4191	0.693563	0.000580533	1	19.1474	0.616378	0.000212843	7	1.88955	0.464321	none	none	none	none	none
PNRC2	ENSG00000189266	0.543642	1900	-0.0232296	0.698305	0.529297	1642	-0.099469	0.214821	0.231403	65	0.603503	0.292876	0.40663	672	0.23015	0.257366	0.490597	4279	-0.0280918	0.487688	none	none	none	none	none
SRSF10	ENSG00000188529	0.468959	1773	-0.113183	0.025157	0.436083	1407	-0.208891	0.00327314	0.530932	137	0.116153	0.817656	0.325034	546	0.149947	0.616378	0.414519	3863	-0.228041	7.22941e-10	none	none	none	none	none
MYOM3	ENSG00000142661	3.65333e-05	2	-1.64476	0.63069	0	0	0	1	0	0	0	1	0	0	0	1	1.04781e-05	2	-2.08094	0.520468	none	none	none	none	none
IL22RA1	ENSG00000142677	0.0209677	171	0.647465	0.0171549	0.00927756	38	1.40133	0.0227755	0.00897746	4	-1.19133	0.594809	0.00507935	9	-0.0922134	1	0.0113759	222	0.343142	0.133358	none	up_FFA	none	none	none
IFNLR1	ENSG00000185436	0.0175013	175	0.0312948	0.928885	0.00825349	35	0.206286	0.8259	0.0270932	13	0.878597	0.633113	0.00574872	10	-0.170434	1	0.0105625	233	-0.13259	0.541306	none	none	none	none	none
GRHL3	ENSG00000158055	0	0	-18.9631	0.0725794	6.23662e-05	1	15.9285	0.539099	0	0	-20.3797	0.693563	0.000577343	1	19.1395	0.616378	0.000196248	2	-0.659851	0.677138	none	none	none	none	none
STPG1	ENSG00000001460	0.0336658	310	-0.269981	0.124409	0.0272851	103	-0.314179	0.334957	0.0470948	18	0.663935	0.693563	0.0222222	38	0.621375	0.533927	0.028032	469	-0.272566	0.0392015	none	none	none	none	none
NIPAL3	ENSG00000001461	0.0841354	624	-0.300449	0.00374903	0.0270689	118	-0.336684	0.274982	0.0839994	31	0.0748487	1	0.025869	44	0.0476361	1	0.0442921	817	-0.530345	2.18623e-09	none	none	none	none	none
RCAN3	ENSG00000117602	0.115267	734	-0.174263	0.0784198	0.0899582	345	0.0626376	0.831311	0.0883706	35	0.308752	0.783551	0.0569478	101	-0.342286	0.574476	0.0873696	1215	-0.204007	0.00652895	none	none	none	none	none
NCMAP	ENSG00000184454	0.00776082	78	-0.450972	0.213854	0.00547758	23	-0.489094	0.539099	0.00957978	2	1.21124	0.863729	0.00173386	3	-1.0163	0.827072	0.00510685	106	-0.653463	0.0182743	none	none	none	none	none
SRRM1	ENSG00000133226	0.644391	2095	-0.116068	0.00888214	0.695216	2012	-0.159103	0.00957752	0.527165	127	0.322655	0.427539	0.495397	809	0.296196	0.0712441	0.617654	5043	-0.129981	8.75625e-05	none	none	none	none	none
CLIC4	ENSG00000169504	0.366705	1464	-0.369483	6.10666e-14	0.250546	872	-0.364261	9.55172e-06	0.339055	103	0.273282	0.608891	0.179957	310	-0.460997	0.0428608	0.264762	2749	-0.496769	3.97958e-33	none	none	none	none	none
RUNX3	ENSG00000020633	0	0	0	1	0	0	0	1	0	0	0	1	0	0	0	1	0	0	0	1	none	none	none	none	none
SYF2	ENSG00000117614	0.602258	2032	-0.0874074	0.069038	0.745497	2153	-0.236612	1.3168e-05	0.232835	66	-0.0363579	1	0.560948	915	0.488451	0.000219186	0.63863	5166	-0.058557	0.0968054	none	none	none	none	none
RSRP1	ENSG00000117616	0.113745	739	-0.503254	5.5556e-10	0.0220622	90	-0.12281	0.825512	0.45781	119	0.397054	0.28072	0.0200161	34	-0.687495	0.445758	0.0570317	982	-0.912795	1.90883e-35	none	none	none	none	none
RHD	ENSG00000187010	0.0022285	20	0.832882	0.35712	0	0	0	1	0.0101364	5	0.99526	0.699911	0	0	0	1	0.000855081	25	-0.0797485	0.91027	none	none	none	none	none
TMEM50A	ENSG00000183726	0.529042	1854	-0.238031	1.66595e-07	0.413654	1330	-0.136253	0.0981778	0.49683	121	-0.0103254	1	0.278244	467	-0.215053	0.399574	0.408264	3772	-0.345136	2.12267e-21	none	none	none	none	none
RHCE	ENSG00000188672	0.00231287	23	-0.0854146	0.927665	0.00290892	9	0.704723	0.60934	0	0	-21.3117	0.499879	0.0017752	3	20.7608	0.305195	0.00233896	35	0.301794	0.585416	none	none	none	none	none
MACO1	ENSG00000204178	0.401182	1612	-0.0234393	0.73503	0.133658	490	0.0269715	0.971104	0.51018	127	0.843107	0.00138688	0.109938	190	-0.203537	0.651771	0.211355	2419	-0.287884	4.6796e-10	none	none	none	none	none
LDLRAP1	ENSG00000157978	0.0890078	664	-0.268891	0.00659975	0.0479915	199	-0.0395709	0.980624	0.098935	40	0.425149	0.646178	0.0418499	75	0.0199864	1	0.0590147	978	-0.307451	0.000220082	none	none	none	none	none
MAN1C1	ENSG00000117643	0.0302651	254	-0.339088	0.0616283	0.0121895	50	-0.752946	0.0416147	0.00842313	5	-2.02385	0.0587997	0.0106486	18	-0.04177	1	0.0168354	327	-0.703633	1.00945e-06	none	none	none	none	none
SELENON	ENSG00000162430	0.0988463	713	-0.279199	0.00276277	0.0205958	87	-0.624507	0.0290674	0.0863746	34	0.0278506	1	0.0202852	36	-0.656239	0.450775	0.0443477	870	-0.672739	5.82382e-16	none	none	none	none	none
MTFR1L	ENSG00000117640	0.207371	1093	-0.103816	0.17628	0.181986	708	-0.140029	0.263251	0.163677	60	0.645516	0.281732	0.115096	196	-0.130998	0.850528	0.168991	2057	-0.19505	0.000307858	none	none	none	none	none
AUNIP	ENSG00000127423	0.000352344	3	-0.736961	0.695989	0.000197355	1	-1.43586	0.671339	0	0	0	1	0	0	-20.6412	0.616378	0.000178932	4	-1.84469	0.170559	none	none	none	none	none
PAQR7	ENSG00000182749	0.00869306	95	-0.470643	0.181129	0.00439353	16	-0.215511	0.885285	0.00915108	6	-0.786141	0.693563	0.00530287	9	-1.38722	0.325167	0.00599836	126	-0.696442	0.00780554	none	none	none	none	none
STMN1	ENSG00000117632	0.0537046	372	-0.73381	5.54944e-10	0.0624025	223	-0.690461	4.83286e-06	0.0322162	16	-0.362494	0.832704	0.0428986	73	-0.359794	0.616378	0.0534665	684	-0.683901	1.52198e-14	none	none	none	none	none
PAFAH2	ENSG00000158006	0.155425	931	-0.211487	0.00598357	0.0563818	254	-0.349684	0.0555646	0.151742	54	0.524744	0.479293	0.0482383	88	-0.768651	0.0648377	0.0843986	1327	-0.492659	4.72628e-14	none	none	none	none	none
EXTL1	ENSG00000158008	8.58098e-05	4	-2.58172	0.198813	0.00037197	1	18.5051	0.539099	0.00300218	2	1.21831	0.852527	0.000723366	1	19.4649	0.616378	0.000450392	8	0.561612	0.692333	none	none	none	none	none
SLC30A2	ENSG00000158014	0.0240507	170	0.0684601	0.81772	0.00948613	39	0.0694815	1	0.033615	14	1.11012	0.535028	0.00935496	16	-0.244979	1	0.0141384	239	-0.108048	0.599674	none	none	none	none	none
TRIM63	ENSG00000158022	0.000123615	4	-1.06374	0.641571	9.98406e-05	2	16.6074	0.39265	0	0	0	1	0.000517597	1	18.9818	0.616378	0.000228728	7	1.18976	0.533024	none	none	none	none	none
PDIK1L	ENSG00000175087	0.0684419	523	-0.292474	0.014155	0.0371848	158	-0.529948	0.0110087	0.0491895	20	-0.0313185	1	0.032662	56	-0.678063	0.235185	0.0450608	757	-0.530441	1.26139e-08	none	none	none	none	none
FAM110D	ENSG00000197245	9.26311e-05	3	-1.92921	0.315763	0.000684991	2	-0.258506	1	0	0	-20.1775	0.618779	0	0	0	1	0.000296863	5	-0.941692	0.432411	none	none	none	none	none
AL391650.1	NA_character_	0.00169121	9	0.445757	0.729921	0.00175797	6	0.176306	1	0	0	-18.6615	0.693563	0.000512162	1	-1.52541	0.854504	0.00133101	16	0.000383549	1	none	none	none	none	none
ZNF593	ENSG00000142684	0.708468	2205	-0.170918	3.3173e-05	1.05203	2772	-0.0353209	0.634268	0.186521	53	-0.267182	0.693563	0.747615	1183	0.70733	1.47649e-10	0.844556	6213	0.0695942	0.0287296	none	none	none	none	none
CNKSR1	ENSG00000142675	0.00583998	63	-0.352456	0.394151	0.000758649	4	-1.24147	0.405512	0.0150054	4	0.549226	0.911047	0.000960318	2	-0.69094	1	0.00257946	73	-0.853166	0.00798113	none	none	none	none	none
CEP85	ENSG00000130695	0.0280655	263	-0.0183851	0.951476	0.0109973	49	-0.204017	0.751052	0.0663936	28	0.685813	0.558544	0.0153015	26	0.123277	1	0.0183523	366	-0.219111	0.176378	none	none	none	none	none
SH3BGRL3	ENSG00000142669	1.05517	2571	-0.0454353	0.327584	1.70875	3697	0.00533636	1	0.257225	69	-0.254301	0.693563	1.27454	1847	1.03496	4.95266e-29	1.36129	8184	0.242038	2.29928e-18	none	none	none	up_FFA	none
UBXN11	ENSG00000158062	0.0259958	267	-0.510452	0.00255371	0.0224835	106	-0.0370915	1	0.0549483	23	0.455807	0.693563	0.0108165	19	-0.909412	0.411378	0.0207139	415	-0.515628	0.000114842	none	none	none	none	none
CD52	ENSG00000169442	0.000137978	2	1.18983	0.642474	0	0	0	1	0	0	0	1	0	0	0	1	3.95734e-05	2	0.753497	0.716192	none	none	none	none	none
CRYBG2	ENSG00000176092	0.0745031	510	-0.169009	0.199214	0.113502	440	0.190916	0.250892	0.0959743	33	0.753018	0.404293	0.0764026	133	0.745579	0.0508341	0.0909142	1116	0.124096	0.143482	none	none	none	none	none
LIN28A	ENSG00000131914	0.000369234	2	4.77656	0.34824	0	0	0	1	0	0	-19.5714	0.693563	0	0	0	1	0.0001059	2	0.616572	0.777692	none	none	none	none	none
DHDDS	ENSG00000117682	0.223426	1144	-0.0240145	0.796306	0.168237	636	-0.469541	6.98394e-07	0.177156	58	-0.037489	1	0.139746	240	0.241121	0.554151	0.175786	2078	-0.281513	8.86812e-08	none	none	none	none	none
HMGN2	ENSG00000198830	0.419477	1623	-0.414125	6.81752e-19	0.466126	1483	-0.340988	4.54719e-08	0.177058	58	-0.313017	0.619081	0.301467	509	0.172173	0.546573	0.397638	3673	-0.353883	9.54149e-22	none	none	none	none	none
RPS6KA1	ENSG00000117676	0.131756	807	-0.234045	0.00668502	0.0907112	391	-0.152368	0.409688	0.0783135	30	-0.23801	0.844304	0.0621693	108	-0.126405	0.95248	0.0937341	1336	-0.327189	1.29578e-06	none	none	none	none	none
ARID1A	ENSG00000117713	0.40888	1571	-0.187748	0.000192257	0.0943437	383	-0.333246	0.0164235	0.505429	126	0.365879	0.292142	0.098305	175	-0.83518	0.00168314	0.19449	2255	-0.58165	1.69803e-38	none	none	none	none	none
PIGV	ENSG00000060642	0.0700732	583	-0.532045	7.08083e-08	0.0297022	127	-0.385379	0.15239	0.096131	36	0.527084	0.586828	0.028168	49	-0.462759	0.586947	0.0422399	795	-0.63264	1.04122e-12	none	none	none	none	none
ZDHHC18	ENSG00000204160	0.210108	1064	0.290106	0.000106551	0.0953149	378	0.0940397	0.663776	0.272062	81	0.655627	0.117262	0.0754979	133	0.0971901	1	0.126112	1656	-0.0223196	0.758991	none	none	none	none	none
SFN	ENSG00000175793	0.44832	1408	0.643948	1.43131e-21	0.792467	1999	0.748501	1.6991e-34	0.152095	37	0.571227	0.574332	0.554226	845	0.675738	2.66701e-07	0.609294	4289	0.786319	1.08524e-79	none	none	none	none	none
GPN2	ENSG00000142751	0.145051	878	-0.0740769	0.452051	0.127752	512	-0.00549993	1	0.124016	37	0.944997	0.241593	0.0880133	150	0.485003	0.225775	0.12082	1577	-0.0483944	0.500608	none	none	none	none	none
GPATCH3	ENSG00000198746	0.0728809	556	-0.0955997	0.479298	0.0454549	206	0.224465	0.411854	0.0501138	17	-0.254183	0.898832	0.0322388	57	-0.350103	0.648563	0.0494912	836	-0.181257	0.0638329	none	none	none	none	none
NUDC	ENSG00000090273	1.34021	2920	0.0574532	0.127551	1.89077	3927	-0.000921798	1	0.574375	128	0.126178	0.825949	1.52117	2196	0.688584	1.4417e-15	1.59494	9171	0.232586	1.7778e-21	none	none	none	none	none
NR0B2	ENSG00000131910	0.17689	886	-0.338125	1.85267e-05	0.181745	621	-0.268914	0.0135193	0.153797	47	0.355091	0.693563	0.128076	213	-0.0497247	1	0.163802	1767	-0.307477	7.83665e-08	none	none	none	none	none
KDF1	ENSG00000175707	0.0100404	113	-0.612108	0.0318067	0.00661447	37	-0.864586	0.0869502	0.00326391	1	-0.286189	1	0.00337358	6	-0.912081	0.711008	0.00656221	157	-0.868918	0.000135532	none	none	none	none	none
TRNP1	ENSG00000253368	0.378011	1446	-0.320675	1.90509e-09	0.35627	1152	-0.548971	2.57669e-16	0.241781	75	0.0399794	1	0.228565	383	-0.301994	0.210115	0.322101	3056	-0.489982	5.16387e-34	none	none	none	none	none
TENT5B	ENSG00000158246	0.00097599	10	1.7356	0.30665	0.000523631	3	18.9986	0.361535	0	0	0	1	0	0	0	1	0.000486547	13	2.09664	0.111425	none	none	none	none	none
SLC9A1	ENSG00000090020	0.0400129	342	-0.0573282	0.775494	0.00402517	18	-0.719203	0.375921	0.075016	29	0.55161	0.630797	0.00644777	11	0.781409	0.739216	0.0165793	400	-0.511669	0.000215167	none	none	none	none	none
WDTC1	ENSG00000142784	0.101409	709	-0.137478	0.200583	0.0462276	211	-0.223468	0.369805	0.0908486	37	0.174551	0.913551	0.0256609	44	-0.802905	0.193917	0.0568905	1001	-0.45284	1.74327e-08	none	none	none	none	none
TMEM222	ENSG00000186501	0.0970686	684	-0.203125	0.0469158	0.070218	297	-0.115565	0.61713	0.104627	43	-0.0245308	1	0.0558432	94	0.00683156	1	0.0743785	1118	-0.278896	0.000346766	none	none	none	none	none
SYTL1	ENSG00000142765	0.00364089	30	0.454752	0.507432	5.16405e-05	1	-5.85828	0.0109296	0.00491634	4	1.53343	0.693563	0.000499011	1	-1.52919	0.853667	0.0013177	36	-0.964844	0.048994	none	up_DMSO	none	none	none
MAP3K6	ENSG00000142733	0.00846041	94	-0.171997	0.654716	0.00518922	24	0.723408	0.383357	0.0205252	9	0.491745	0.834861	0.000628683	1	-3.03274	0.450775	0.00509831	128	-0.417271	0.119982	none	none	none	none	none
FCN3	ENSG00000142748	0.000505735	1	18.9484	0.444554	0	0	0	1	0	0	0	1	0	0	0	1	0.00014505	1	17.1463	0.384769	none	none	none	none	none
CD164L2	ENSG00000174950	0	0	-16.013	0.444554	0	0	0	1	0	0	0	1	0	0	0	1	0	0	-14.6475	0.384769	none	none	none	none	none
GPR3	ENSG00000181773	4.55816e-05	2	15.4762	0.270474	0	0	0	1	0	0	0	1	0	0	0	1	1.30733e-05	2	13.6745	0.214808	none	none	none	none	none
WASF2	ENSG00000158195	0.635856	2035	-0.144077	0.000809319	0.536582	1670	-0.0855892	0.295089	0.326067	99	0.18266	0.723044	0.38395	637	0.0779863	0.849328	0.515194	4441	-0.168226	7.58631e-07	none	none	none	none	none
AHDC1	ENSG00000126705	0.0707546	558	0.0567513	0.698305	0.0198116	94	0.0648951	0.973252	0.127945	49	0.604755	0.364966	0.0215364	39	0.767842	0.436318	0.0372388	740	-0.203968	0.049881	none	none	none	none	none
FGR	ENSG00000000938	0	0	-18.2009	0.444554	0	0	0	1	0	0	0	1	0	0	0	1	0	0	-16.8353	0.384769	none	none	none	none	none
IFI6	ENSG00000126709	0.31048	1278	-0.0617535	0.459167	0.231622	712	-0.0322875	0.905821	0.243901	64	0.0491055	1	0.183945	297	0.243532	0.482288	0.240327	2351	-0.12942	0.0149427	none	none	none	none	none
FAM76A	ENSG00000009780	0.0975768	657	-0.00411185	0.989362	0.0862892	354	-0.0355111	0.95609	0.0840065	33	0.0723557	1	0.0600274	103	-0.0696415	1	0.0816706	1147	-0.117542	0.157053	none	none	none	none	none
STX12	ENSG00000117758	0.369324	1510	-0.103552	0.0805698	0.362682	1214	-0.169128	0.0385405	0.339226	97	0.392554	0.41131	0.243038	414	-0.0602841	0.986828	0.328518	3235	-0.195439	2.12512e-06	none	none	none	none	none
PPP1R8	ENSG00000117751	0.11807	810	-0.401173	6.34883e-07	0.0830997	361	-0.367824	0.0113683	0.0918161	32	0.636686	0.548008	0.069073	122	-0.294576	0.606809	0.0891452	1325	-0.424435	4.30223e-10	none	none	none	none	none
THEMIS2	ENSG00000130775	0.000538654	4	-0.316608	0.858374	0.000344923	1	18.3962	0.539099	0	0	0	1	0	0	0	1	0.000290597	5	0.158724	0.913405	none	none	none	none	none
RPA2	ENSG00000117748	0.083346	653	-0.416465	9.49144e-06	0.11502	486	-0.184494	0.220774	0.0536284	15	0.54461	0.702318	0.0737396	128	0.156458	0.864487	0.0923555	1282	-0.220244	0.0026594	none	none	none	none	none
SMPDL3B	ENSG00000130768	0.00496723	60	-0.431017	0.350219	0.00094674	5	0.396346	0.946275	0.00690149	3	-0.145549	1	0.00166124	3	-0.751054	0.915574	0.00243912	71	-0.660255	0.0756252	none	none	none	none	none
XKR8	ENSG00000158156	0.0350503	354	-0.038476	0.86733	0.0172906	88	-0.0780187	0.951786	0.0605338	22	1.15724	0.380678	0.0125236	22	0.32994	0.916466	0.0218882	486	-0.188367	0.202222	none	none	none	none	none
EYA3	ENSG00000158161	0.0731073	571	-0.15734	0.203865	0.0320116	148	-0.154775	0.654645	0.111014	41	0.364606	0.693563	0.0184239	34	-0.768882	0.366414	0.0414417	794	-0.471006	4.1626e-07	none	none	none	none	none
PTAFR	ENSG00000169403	0.00116719	10	0.716813	0.552206	0.000338038	2	-0.723646	0.878632	0.00200122	1	20.9339	0.693563	0	0	0	1	0.000510781	13	0.0175263	0.99436	none	none	none	none	none
DNAJC8	ENSG00000126698	0.792265	2363	0.00231168	0.980403	1.14435	2961	-0.132893	0.00740739	0.28389	81	0.0923809	0.961384	0.85662	1340	0.427859	0.000174257	0.939499	6745	0.0751264	0.0138756	none	none	none	none	none
ATP5IF1	ENSG00000130770	1.60827	3062	-0.0394816	0.252226	2.48395	4427	0.129983	1.93207e-06	0.716263	153	-0.0182523	1	2.12577	2783	0.911635	1.25549e-33	2.08865	10425	0.369734	2.28482e-64	none	none	none	none	none
SESN2	ENSG00000130766	0.46315	1675	-0.172758	0.000606306	0.174103	640	-0.137287	0.298581	0.598612	135	0.605642	0.0300504	0.149652	253	-0.64376	0.00444331	0.258778	2703	-0.444221	4.61548e-26	none	none	none	none	none
MED18	ENSG00000130772	0.0407461	293	-0.252342	0.148796	0.0543942	251	-0.155651	0.539099	0.00879849	5	-0.669288	0.794044	0.0300966	53	-0.622022	0.333662	0.0422851	602	-0.252955	0.0225788	none	none	none	none	none
PHACTR4	ENSG00000204138	0.53492	1879	0.0527858	0.348245	0.247095	871	-0.154892	0.131751	0.507664	127	0.229507	0.623788	0.189795	324	0.118631	0.813287	0.318162	3201	-0.261663	4.07522e-11	none	none	none	none	none
RCC1	ENSG00000180198	0.211387	1083	0.0744874	0.410147	0.155483	609	0.0656829	0.71411	0.0991283	34	-0.0823758	1	0.111982	192	0.0439233	1	0.157384	1918	-0.0358902	0.585347	none	none	none	none	none
TRNAU1AP	ENSG00000180098	0.11093	762	-0.315018	0.000257972	0.115045	480	-0.189722	0.202308	0.163662	64	0.431713	0.515549	0.0808023	140	0.623417	0.112729	0.10472	1446	-0.243019	0.000278506	none	none	none	none	none
TAF12	ENSG00000120656	0.200644	1074	-0.363344	2.60737e-08	0.248321	894	-0.337277	4.67681e-05	0.0501577	21	-0.517557	0.615388	0.159636	269	0.345645	0.258791	0.204061	2258	-0.285314	9.77803e-09	none	none	none	none	none
RAB42	ENSG00000188060	0.000491283	5	1.49907	0.478325	0.000385969	1	-1.06357	0.723181	0.00108218	1	0.926943	0.962495	0	0	0	1	0.00031626	7	-0.492675	0.697644	none	none	none	none	none
GMEB1	ENSG00000162419	0.0706501	536	0.0200515	0.90977	0.0349955	163	0.0926588	0.847493	0.0836692	28	1.10047	0.289738	0.0222246	40	0.458701	0.659312	0.0424618	767	-0.109724	0.316964	none	none	none	none	none
YTHDF2	ENSG00000198492	0.452822	1696	-0.223967	1.98641e-06	0.335239	1150	-0.372557	1.10028e-07	0.286005	80	0.36887	0.522338	0.238824	407	-0.369421	0.0818726	0.339251	3333	-0.386104	5.16933e-24	none	none	none	none	none
OPRD1	ENSG00000116329	0.000355012	3	-0.0904515	0.979891	0	0	-17.6473	0.539099	0	0	0	1	0	0	0	1	0.000101821	3	-1.18122	0.427081	none	none	none	none	none
EPB41	ENSG00000159023	0.567036	1908	0.0619293	0.247129	0.275931	968	0.158536	0.116375	1.01489	181	0.527661	0.012654	0.209029	354	-0.0545037	1	0.355275	3411	-0.235672	1.21069e-09	none	none	none	none	none
TMEM200B	ENSG00000253304	0.0186825	154	0.273124	0.33642	0.0078171	31	-0.0369167	1	0.0202962	7	0.5197	0.876269	0.00532749	9	-0.106746	1	0.0104591	201	-0.0927427	0.693004	none	none	none	none	none
SRSF4	ENSG00000116350	0.484627	1784	-0.00814714	0.912054	0.273194	959	0.136609	0.199403	0.713173	156	0.195342	0.626808	0.185141	318	-0.170501	0.616378	0.31703	3217	-0.261892	5.178e-11	none	none	none	none	none
MECR	ENSG00000116353	0.155523	936	-0.371739	6.84345e-07	0.201156	744	-0.200742	0.0587486	0.161445	52	0.353606	0.693563	0.121992	209	0.67224	0.0184346	0.163688	1941	-0.233547	2.89939e-05	none	none	none	none	none
PTPRU	ENSG00000060656	0.0483082	405	-0.413182	0.00212274	0.0142845	55	-0.176958	0.765339	0.0841293	31	0.279809	0.827123	0.00957259	16	-0.619132	0.64263	0.0241299	507	-0.698381	1.11952e-09	none	none	none	none	none
MATN1	ENSG00000162510	2.71823e-05	1	14.7305	0.444554	0	0	0	1	0	0	0	1	0	0	0	1	7.79614e-06	1	12.9287	0.384769	none	none	none	none	none
LAPTM5	ENSG00000162511	0.0161942	196	-1.44154	2.35673e-17	0.00706047	39	-1.04457	0.0163589	0.00721375	5	-1.96209	0.118791	0.0025485	5	-1.96567	0.309697	0.008342	245	-1.66725	1.96336e-24	up_DMSO	up_DMSO	none	none	up_DMSO
SDC3	ENSG00000162512	0.0245658	268	-0.173759	0.410549	0.00431529	22	-0.683321	0.353988	0.0461665	24	0.170937	0.96206	0.0025716	6	-1.81849	0.352559	0.0104965	320	-0.785846	8.74029e-07	none	none	none	none	none
PUM1	ENSG00000134644	0.522345	1831	-0.09595	0.0523997	0.230711	825	-0.158231	0.132663	0.451431	120	0.346087	0.376978	0.194838	335	-0.356731	0.150669	0.308392	3111	-0.343358	2.13355e-18	none	none	none	none	none
NKAIN1	ENSG00000084628	0.00108916	9	-1.87695	0.00828267	0.000756314	2	-1.96037	0.177133	0	0	0	1	0.00173532	3	-0.779516	0.914475	0.00112672	14	-1.46749	0.00877611	up_DMSO	none	none	none	up_DMSO
SNRNP40	ENSG00000060688	0.0866861	658	-0.557494	3.60906e-10	0.121066	508	-0.105015	0.539099	0.0767812	33	0.485732	0.644437	0.056129	95	-0.0771053	1	0.0909569	1294	-0.333977	1.71783e-06	none	none	none	none	none
ZCCHC17	ENSG00000121766	0.201432	1096	-0.438575	2.92499e-12	0.198881	724	-0.514616	2.58022e-09	0.0688511	22	-0.145303	0.991926	0.145951	245	0.108098	0.883783	0.181107	2087	-0.431018	1.83373e-17	none	none	none	none	none
FABP3	ENSG00000121769	0.000447433	8	-2.76605	0.00171652	0.00238617	8	0.586322	0.708826	0.0025884	1	2.10205	0.820428	0.00124292	2	20.2462	0.450775	0.00149455	19	-0.332287	0.585742	up_DMSO	none	none	none	none
SERINC2	ENSG00000168528	0.688446	2051	-0.789742	1.1317e-91	0.317108	1082	-0.693185	1.93339e-24	0.670999	146	-0.213614	0.594809	0.232294	390	-0.378167	0.0850671	0.405936	3669	-0.951301	1.21867e-166	none	none	none	none	none
TINAGL1	ENSG00000142910	0.00072252	8	-1.1969	0.243399	0.000563968	2	-1.04983	0.676596	0	0	-22.0711	0.546537	0	0	-20.8816	0.616378	0.000429766	10	-1.99568	0.0204398	none	none	none	none	up_DMSO
PEF1	ENSG00000162517	0.187173	1065	-0.328568	1.0404e-06	0.197777	745	-0.0424837	0.824968	0.103619	43	0.123032	0.96868	0.113671	195	-0.105186	0.92833	0.167726	2048	-0.237277	9.913e-06	none	none	none	none	none
COL16A1	ENSG00000084636	0.00739668	86	-1.02884	0.000201783	0.00226924	9	-1.25183	0.143421	0.0329938	12	-0.0713622	1	0.00117811	2	0.128495	1	0.00406995	109	-1.44158	3.22091e-09	up_DMSO	none	none	none	up_DMSO
ADGRB2	ENSG00000121753	6.81093e-05	1	0.575791	0.845906	0	0	0	1	0	0	0	1	0	0	0	1	1.95344e-05	1	0.139499	0.958702	none	none	none	none	none
SPOCD1	ENSG00000134668	0.000425737	8	0.585617	0.638532	0	0	0	1	0.00233784	1	1.76273	0.850864	0	0	0	1	0.000171906	9	0.0449898	0.975571	none	none	none	none	none
PTP4A2	ENSG00000184007	1.04768	2567	-0.274272	8.95131e-17	0.911482	2500	-0.340362	1.56888e-13	0.679696	152	0.19191	0.652318	0.671845	1085	-0.146946	0.440052	0.874366	6304	-0.360773	1.03436e-39	none	none	none	none	none
KHDRBS1	ENSG00000121774	0.658015	2093	0.137738	0.00211835	0.582385	1788	0.00262978	1	0.350447	99	0.280406	0.604077	0.378238	630	-0.11557	0.665743	0.538445	4610	-0.0370972	0.331491	none	none	none	none	none
TMEM39B	ENSG00000121775	0.0443583	371	0.0669504	0.725794	0.0176661	76	-0.185615	0.695832	0.0693817	29	0.712065	0.558544	0.0125544	22	-0.836125	0.450775	0.0249037	498	-0.31424	0.014032	none	none	none	none	none
KPNA6	ENSG00000025800	0.393855	1602	0.0600276	0.331726	0.198124	741	0.00940595	1	0.24712	75	0.192253	0.771412	0.126596	220	-0.477808	0.0850671	0.234041	2638	-0.215255	1.56993e-06	none	none	none	none	none
TXLNA	ENSG00000084652	0.41026	1652	-0.0881506	0.123238	0.247884	880	-0.19475	0.0432174	0.26946	86	-0.0510051	1	0.192716	329	-0.544526	0.00805424	0.278514	2947	-0.319196	2.9759e-14	none	none	none	none	none
CCDC28B	ENSG00000160050	0.0348388	271	0.509649	0.00812795	0.0499591	217	0.415268	0.0670691	0.036321	12	1.08313	0.530929	0.0331532	55	0.211988	0.906313	0.0403357	555	0.441347	0.000466286	none	none	none	none	none
IQCC	ENSG00000160051	0.00293581	34	-0.785036	0.10873	0.000848307	5	-1.83459	0.183445	0.0103254	5	-0.488427	0.875787	0.000723088	1	19.4643	0.616378	0.00161168	45	-1.44632	0.000349827	none	none	none	none	up_DMSO
DCDC2B	ENSG00000222046	9.14287e-05	2	-2.40054	0.211144	0	0	0	1	0.00282897	2	0.58108	0.968336	0.000610554	1	19.2202	0.616378	0.000267997	5	-0.353539	0.794062	none	none	none	none	none
TMEM234	ENSG00000160055	0.034484	313	-0.134927	0.507171	0.01935	88	-0.0965891	0.902627	0.0354829	15	-0.280861	0.874187	0.0109082	19	0.168804	1	0.0215246	435	-0.375466	0.00658038	none	none	none	none	none
EIF3I	ENSG00000084623	0.698166	2191	-0.308624	6.57827e-16	0.93189	2501	-0.224807	4.55985e-06	0.21166	73	-0.431128	0.318511	0.627407	1012	0.34997	0.0101626	0.758995	5777	-0.166783	4.02444e-08	none	none	none	none	none
FAM167B	ENSG00000183615	0.000261004	4	0.397148	0.825439	0	0	-18.466	0.539099	0	0	0	1	0	0	0	1	7.48586e-05	4	-1.59046	0.417981	none	none	none	none	none
LCK	ENSG00000182866	3.71242e-05	1	-1.35578	0.620581	0	0	0	1	0	0	0	1	0	0	0	1	1.06476e-05	1	-1.79197	0.474858	none	none	none	none	none
HDAC1	ENSG00000116478	0.158462	929	-0.267199	0.000333252	0.155398	621	-0.0831226	0.588272	0.130931	46	0.336694	0.693563	0.0839038	144	0.000957369	1	0.134501	1740	-0.257363	1.00375e-05	none	none	none	none	none
MARCKSL1	ENSG00000175130	0.103347	640	-0.0685531	0.563718	0.0839225	354	-0.121871	0.542199	0.0329684	17	-0.21079	0.947714	0.0523439	91	-0.488187	0.346495	0.0790203	1102	-0.21413	0.00634821	none	none	none	none	none
TSSK3	ENSG00000162526	0.00213583	23	-0.327153	0.658829	0.00149111	6	-0.363484	0.888983	0.00180896	1	-2.64993	0.333206	0.00199831	4	20.9318	0.228373	0.00183358	34	-0.586803	0.244659	none	none	none	none	none
FAM229A	ENSG00000225828	0.0168034	176	-0.114756	0.703534	0.00213263	12	-1.28805	0.120763	0.041519	18	0.147326	1	0.00139963	3	-1.95982	0.544625	0.00696144	209	-0.896346	1.16407e-05	none	none	none	none	none
BSDC1	ENSG00000160058	0.326229	1421	-0.0548995	0.419188	0.122764	506	-0.075878	0.688521	0.362898	107	0.296198	0.558544	0.0943029	167	-0.195659	0.707018	0.177774	2201	-0.349926	4.59182e-13	none	none	none	none	none
ZBTB8B	ENSG00000273274	0.000344838	8	-1.09418	0.400103	0	0	0	1	0	0	-21.4194	0.659164	0.00059286	1	19.1778	0.616378	0.000275155	9	-0.905172	0.466482	none	none	none	none	none
ZBTB8A	ENSG00000160062	0.0661289	495	-0.142384	0.294678	0.0275987	103	-0.210855	0.542252	0.0847141	32	0.228276	0.859512	0.0211232	38	0.45554	0.669369	0.0379411	668	-0.380648	0.000163195	none	none	none	none	none
ZBTB8OS	ENSG00000176261	0.348584	1502	-0.52895	8.24559e-27	0.449036	1432	-0.453588	8.57712e-14	0.211129	71	-0.258085	0.693563	0.275942	463	0.160747	0.616378	0.363698	3468	-0.447058	7.90359e-32	none	none	none	none	none
RBBP4	ENSG00000162521	0.298379	1337	-0.184844	0.00183672	0.248458	869	-0.182065	0.0629491	0.291805	90	0.400756	0.426632	0.16585	283	-0.21148	0.558183	0.239141	2579	-0.285099	3.66101e-10	none	none	none	none	none
SYNC	ENSG00000162520	0.0808345	511	0.0451453	0.775882	0.0736852	276	-0.179443	0.382732	0.185111	50	0.375638	0.677097	0.0631333	108	-0.0954442	1	0.0749723	945	-0.179616	0.0386325	none	none	none	none	none
KIAA1522	ENSG00000162522	0.236429	1174	-0.174119	0.00976716	0.132978	493	-0.0728196	0.700442	0.25093	83	0.596397	0.177152	0.0988165	174	-0.170657	0.76686	0.155005	1924	-0.291794	6.72549e-08	none	none	none	none	none
YARS	NA_character_	0.574211	1957	-0.245809	1.29739e-08	0.435218	1404	-0.277056	3.03339e-05	0.50034	128	0.25204	0.580534	0.311697	517	0.0130429	1	0.439749	4006	-0.353323	4.22409e-24	none	none	none	none	none
S100PBP	ENSG00000116497	0.0960687	690	-0.0234174	0.864643	0.0412461	159	-0.362304	0.112252	0.246815	77	0.501638	0.333211	0.0258921	47	-0.694422	0.305195	0.0567842	973	-0.49742	8.22404e-10	none	none	none	none	none
FNDC5	ENSG00000160097	0.00563445	42	-0.878641	0.024976	0.0024099	11	-0.606582	0.556967	0.00812665	3	1.06912	0.8006	0.0017927	3	-1.43696	0.616378	0.00327303	59	-0.972816	0.00193059	none	none	none	none	none
HPCA	ENSG00000121905	2.60696e-05	1	14.6702	0.444554	0	0	0	1	0	0	0	1	0	0	0	1	7.47702e-06	1	12.8684	0.384769	none	none	none	none	none
TMEM54	ENSG00000121900	0.144592	827	-1.14029	6.38348e-64	0.125255	460	-1.20476	8.90097e-38	0.0661012	26	-0.888675	0.117262	0.0763004	128	-0.345204	0.464079	0.114987	1441	-1.19242	3.40793e-102	up_DMSO	up_DMSO	none	none	up_DMSO
RNF19B	ENSG00000116514	0.164986	940	-0.0374003	0.705151	0.0547252	246	-0.370969	0.0439568	0.0818682	32	0.173509	0.930263	0.0423948	74	-0.733432	0.131984	0.0832614	1292	-0.403031	2.34057e-09	none	none	none	none	none
AK2	ENSG00000004455	0.635865	2035	-0.368712	6.21988e-21	0.79828	2248	-0.26209	2.68063e-07	0.384771	113	-0.080071	0.943051	0.547231	888	0.333456	0.0230481	0.668254	5284	-0.244224	3.1425e-15	none	none	none	none	none
AZIN2	ENSG00000142920	0.00406225	45	-0.0194078	0.986376	0.00181398	7	-0.541744	0.693935	0.0110782	4	0.630982	0.898451	0.00229309	4	-0.527403	0.995834	0.00279859	60	-0.389225	0.338742	none	none	none	none	none
TRIM62	ENSG00000116525	0.00932944	107	-0.398298	0.221286	0.00240644	12	-0.487332	0.674388	0.0151204	5	0.825963	0.773323	0.00228746	4	-1.01596	0.747985	0.00462748	128	-0.679821	0.00955182	none	none	none	none	none
ZNF362	ENSG00000160094	0.0186123	216	-0.537605	0.00609688	0.00855405	39	-0.357135	0.5458	0.0172613	8	-0.117267	1	0.00354668	6	-0.636165	0.887732	0.0101357	269	-0.761575	9.82664e-06	none	none	none	none	none
PHC2	ENSG00000134686	0.361148	1478	-0.0497877	0.444554	0.2124	792	-0.155615	0.158209	0.288797	89	-0.138831	0.828887	0.164304	286	-0.382111	0.148638	0.242392	2645	-0.300378	1.06971e-11	none	none	none	none	none
ZSCAN20	ENSG00000121903	0.00899108	112	-0.345456	0.303107	0.00307236	12	0.217767	0.936805	0.0252055	11	1.3836	0.560297	0.00181318	3	-1.05124	0.817399	0.00486704	138	-0.475237	0.0870166	none	none	none	none	none
CSMD2	ENSG00000121904	0.000230401	6	1.29958	0.389556	0	0	-18.5948	0.539099	0.00550419	2	1.51055	0.831032	0	0	0	1	0.000183331	8	-0.962943	0.514722	none	none	none	none	none
SMIM12	ENSG00000163866	0.440666	1679	-0.155336	0.00264312	0.491317	1569	-0.196583	0.00337614	0.196086	68	-0.0328542	1	0.339808	564	0.210577	0.372016	0.425459	3880	-0.150653	7.19773e-05	none	none	none	none	none
GJB3	ENSG00000188910	0.00752691	56	0.78064	0.087847	0.00123703	5	-1.54858	0.143292	0.00243349	2	0.0670854	1	0.00184796	3	0.132009	1	0.00324814	66	-0.139788	0.729624	none	none	none	none	none
GJA4	ENSG00000187513	0	0	0	1	0	0	0	1	0	0	0	1	0	0	0	1	0	0	0	1	none	none	none	none	none
DLGAP3	ENSG00000116544	0.000689915	8	0.15649	0.923679	0.000273785	2	-0.285216	1	0.00322294	1	21.6223	0.693563	0.000433874	1	-1.94489	0.796887	0.000503551	12	-0.196488	0.861084	none	none	none	none	none
TMEM35B	ENSG00000243749	0.197466	765	-0.366334	6.48423e-07	0.139973	431	-0.288598	0.0180133	0.0588907	12	-0.998613	0.198891	0.116419	195	1.15426	1.97653e-05	0.147733	1403	-0.319287	3.70902e-08	none	none	none	up_FFA	none
ZMYM6	ENSG00000163867	0.0796957	599	-0.203589	0.0788037	0.0305265	136	0.0679103	0.934504	0.152571	60	0.0982653	0.976231	0.0196138	34	-1.02462	0.129096	0.0439843	829	-0.551767	8.78585e-10	none	none	none	none	none
ZMYM1	ENSG00000197056	0.0820441	581	-0.0308202	0.838658	0.0501613	203	-0.206902	0.403941	0.0989597	35	0.0782727	1	0.0373419	64	-0.12519	1	0.056534	883	-0.29072	0.00108254	none	none	none	none	none
SFPQ	ENSG00000116560	0.469801	1685	-0.0283473	0.657088	0.236077	859	-0.0533774	0.713928	0.820419	165	0.470318	0.0474874	0.179495	310	-0.503567	0.0244401	0.298738	3019	-0.354006	2.49126e-18	none	none	none	none	none
ZMYM4	ENSG00000146463	0.188685	1055	-0.185634	0.0121157	0.0878824	323	-0.310133	0.0396649	0.203796	63	0.104003	0.958832	0.073076	127	-0.227735	0.688006	0.114861	1568	-0.435232	2.45975e-13	none	none	none	none	none
KIAA0319L	ENSG00000142687	0.319605	1391	0.0627941	0.379548	0.0614767	255	-0.137028	0.558181	0.504594	132	0.448351	0.151083	0.0486844	84	-0.434796	0.453428	0.141147	1862	-0.441011	2.15068e-17	none	none	none	none	none
NCDN	ENSG00000020129	0.0389035	358	-0.136348	0.444554	0.0129789	63	-0.155136	0.822167	0.0349371	17	0.353121	0.82581	0.01137	21	-0.248543	0.9924	0.0204038	459	-0.373449	0.00537214	none	none	none	none	none
TFAP2E	ENSG00000116819	0.000147991	2	1.92118	0.519943	0	0	0	1	0	0	0	1	0	0	0	1	4.24452e-05	2	1.4848	0.531673	none	none	none	none	none
PSMB2	ENSG00000126067	0.972549	2530	-0.262583	3.46422e-14	1.40142	3329	-0.0755076	0.143238	0.376862	100	-0.287147	0.548008	0.999389	1550	0.297069	0.0101318	1.13707	7509	-0.0380186	0.196588	none	none	none	none	none
C1orf216	ENSG00000142686	0.0279384	255	0.0111019	0.978728	0.0153594	78	-0.265545	0.54697	0.0209616	8	-0.0919156	1	0.0160761	27	-0.343904	0.851253	0.0192996	368	-0.229531	0.152183	none	none	none	none	none
CLSPN	ENSG00000092853	0.000837115	9	-2.00064	0.0281636	0.000379429	1	-1.86755	0.397027	0.00300561	1	-1.65072	0.644437	0.000698556	1	19.4145	0.616378	0.000661514	12	-1.99661	0.00243045	up_DMSO	none	none	none	up_DMSO
AGO4	ENSG00000134698	0.0880602	666	-0.131373	0.256415	0.0253777	105	0.244179	0.539099	0.230734	78	0.885666	0.0441531	0.0190938	34	-1.14268	0.0873696	0.045862	883	-0.443189	5.741e-07	none	none	none	none	none
AGO1	ENSG00000092847	0.0908747	680	-0.268688	0.00538784	0.027442	116	-0.179577	0.621659	0.0892656	39	-0.0214012	1	0.0201836	36	-0.869591	0.219025	0.0447942	871	-0.588879	3.90096e-12	none	none	none	none	none
AGO3	ENSG00000126070	0.184786	1024	-0.219225	0.00206536	0.0350002	153	-0.0140686	1	0.42084	113	0.391593	0.311635	0.0247089	44	-0.791255	0.212521	0.0831199	1334	-0.672523	2.50219e-27	none	none	none	none	none
TEKT2	ENSG00000092850	0	0	0	1	0.000391477	1	0.72594	0.929918	0	0	0	1	0	0	0	1	0.000154476	1	0.669981	0.801194	none	none	none	none	none
ADPRHL2	ENSG00000116863	0.162669	926	-0.107182	0.242111	0.217907	807	0.0660071	0.64282	0.0998198	38	0.350018	0.693563	0.13526	232	0.164733	0.718646	0.174978	2003	0.00510829	0.94683	none	none	none	none	none
COL8A2	ENSG00000171812	0.000190048	1	-0.880943	0.718807	0	0	-16.3256	0.539099	0.00130598	1	20.3176	0.693563	0	0	0	1	8.23276e-05	2	-1.0419	0.532097	none	none	none	none	none
TRAPPC3	ENSG00000054116	0.458847	1706	-0.0581192	0.328985	0.578729	1749	-0.164489	0.0116217	0.215301	68	0.204575	0.771719	0.379178	627	0.320681	0.0778183	0.47728	4150	-0.0687867	0.0763494	none	none	none	none	none
MAP7D1	ENSG00000116871	0.116164	756	-0.0454571	0.692498	0.0564615	255	-0.305525	0.108807	0.068644	28	-0.133079	0.987368	0.0407804	74	-0.0200979	1	0.0691824	1113	-0.32587	1.61107e-05	none	none	none	none	none
THRAP3	ENSG00000054118	0.604669	2035	0.0455081	0.399179	0.40109	1316	-0.0602799	0.549759	0.399329	114	0.1867	0.693563	0.293292	494	0.109647	0.75489	0.427394	3959	-0.137909	0.000183634	none	none	none	none	none
SH3D21	ENSG00000214193	0.00945572	90	0.0138776	0.986923	0.0019188	13	-0.362836	0.820142	0.0185175	8	-0.0775372	1	0.00101272	2	-0.0704567	1	0.00416468	113	-0.615779	0.0259682	none	none	none	none	none
EVA1B	ENSG00000142694	0.0804413	595	-0.445088	5.54549e-06	0.0750467	304	-0.359425	0.0240371	0.022262	13	-1.13752	0.184084	0.0573835	97	0.23373	0.76306	0.0702184	1009	-0.386382	1.149e-06	none	none	none	none	none
STK40	ENSG00000196182	0.219205	1141	0.124773	0.10583	0.104484	431	-0.033314	0.949947	0.177264	62	0.696597	0.207382	0.091707	157	-0.0705394	1	0.135139	1791	-0.0902849	0.152571	none	none	none	none	none
LSM10	ENSG00000181817	0.393407	1599	-0.187299	0.000418744	0.552617	1727	-0.128833	0.0706346	0.0622419	25	-0.272146	0.855115	0.364849	595	0.584654	0.000256852	0.440687	3946	-0.0348732	0.411549	none	none	none	none	none
OSCP1	ENSG00000116885	0.0103268	116	-1.14025	1.1646e-06	0.00956986	50	-0.764741	0.0641879	0.0168059	7	-0.538311	0.771388	0.00634496	11	1.07815	0.524163	0.00898236	184	-0.991486	9.60615e-08	up_DMSO	none	none	none	none
MRPS15	ENSG00000116898	0.779438	2316	-0.0853538	0.0452448	1.25712	3179	-0.00305985	1	0.194692	61	-0.110263	0.96086	0.82537	1293	0.842871	1.32466e-15	0.96913	6849	0.132649	5.62748e-06	none	none	none	none	none
CSF3R	ENSG00000119535	0.000280955	2	18.1002	0.425297	0	0	0	1	0	0	-20.379	0.608891	0	0	0	1	8.05806e-05	2	-0.471248	0.822186	none	none	none	none	none
ZC3H12A	ENSG00000163874	0.115495	668	0.695005	1.97439e-11	0.0539227	250	1.53594	5.88227e-13	0.131654	45	0.3866	0.693202	0.0413551	72	0.676461	0.253602	0.0695018	1035	0.563341	1.90444e-10	none	up_FFA	none	none	none
MEAF6	ENSG00000163875	0.526221	1873	0.0198631	0.755577	0.652562	1922	-0.116659	0.0842361	0.291366	90	0.394743	0.453727	0.446687	733	0.159021	0.489839	0.547426	4618	-0.02109	0.599775	none	none	none	none	none
SNIP1	ENSG00000163877	0.121331	774	-0.0284717	0.81772	0.108595	407	0.00950563	1	0.0856789	29	-0.358456	0.693563	0.0679063	118	-0.06158	1	0.0996634	1328	-0.144561	0.0477994	none	none	none	none	none
DNALI1	ENSG00000163879	0.0518965	391	0.0168759	0.941488	0.0883364	346	0.0746023	0.77564	0.0169922	8	-0.850039	0.579469	0.0586971	100	0.139644	0.942087	0.0675539	845	0.0972535	0.342332	none	none	none	none	none
GNL2	ENSG00000134697	0.186262	1002	0.0438909	0.652091	0.197905	754	-0.097453	0.472161	0.150527	51	0.80041	0.217175	0.124892	213	-0.0207444	1	0.171851	2020	-0.0647021	0.289503	none	none	none	none	none
RSPO1	ENSG00000169218	0	0	0	1	0	0	0	1	0	0	0	1	0	0	0	1	0	0	0	1	none	none	none	none	none
C1orf109	ENSG00000116922	0.106123	712	-0.154779	0.144653	0.064936	264	-0.3773	0.0255721	0.103481	39	0.476719	0.654045	0.0442682	77	0.261335	0.767612	0.0714257	1092	-0.355092	3.69559e-06	none	none	none	none	none
CDCA8	ENSG00000134690	0.0028493	29	-1.16948	0.0278263	0.00175633	8	-1.508	0.106808	0	0	-22.0862	0.403639	0.00339029	6	-0.150965	1	0.00251815	43	-1.08743	0.00561118	up_DMSO	none	none	none	up_DMSO
EPHA10	ENSG00000183317	0.000363251	10	-1.52013	0.0757215	0	0	-17.017	0.539099	0.00398669	2	0.890548	0.886436	0	0	0	1	0.000189108	12	-1.74795	0.0199711	none	none	none	none	up_DMSO
MANEAL	ENSG00000185090	0.0181119	220	-0.766872	3.23478e-05	0.00605632	38	0.0820026	1	0.0162973	9	-0.169724	1	0.00367144	7	-0.62784	0.889886	0.00902313	274	-0.868457	2.02597e-07	none	none	none	none	none
YRDC	ENSG00000196449	0.190064	1030	-0.145851	0.0615659	0.207872	772	-0.175869	0.106335	0.0940756	38	0.288853	0.77721	0.140709	237	0.300389	0.41517	0.180374	2077	-0.133063	0.0176849	none	none	none	none	none
C1orf122	ENSG00000197982	0.56592	1944	-0.287673	1.41214e-11	0.780082	2212	-0.190484	0.000549059	0.138776	52	-0.488625	0.368009	0.53288	865	0.761796	1.68327e-09	0.631508	5073	-0.0932729	0.00597667	none	none	none	none	none
MTF1	ENSG00000188786	0.147471	911	-0.0355528	0.735684	0.0565074	229	-0.1467	0.545594	0.155727	48	0.455471	0.576796	0.0387267	67	-0.89756	0.0543147	0.0794241	1255	-0.379555	7.2204e-08	none	none	none	none	none
INPP5B	ENSG00000204084	0.06943	491	0.0301363	0.860277	0.0293561	110	0.297895	0.396049	0.152345	55	0.581535	0.387767	0.0170974	30	0.0279407	1	0.0398252	686	-0.23755	0.022804	none	none	none	none	none
SF3A3	ENSG00000183431	0.310405	1405	-0.255883	4.53758e-06	0.307704	1073	-0.183713	0.0324813	0.19327	67	0.364852	0.608891	0.205496	350	0.0018806	1	0.275655	2895	-0.237727	4.51302e-08	none	none	none	none	none
FHL3	ENSG00000183386	0.00872657	90	0.435508	0.279516	0.00364757	22	-1.03029	0.131278	0.00158588	1	-1.66144	0.65631	0.00419316	7	-0.0149044	1	0.00522256	120	-0.311027	0.312811	none	none	none	none	none
UTP11	ENSG00000183520	0.350772	1492	-0.0245978	0.74154	0.511401	1603	-0.123854	0.100567	0.105555	30	0.0931652	1	0.343537	571	0.271248	0.190655	0.406781	3696	0.00559738	0.913124	none	none	none	none	none
POU3F1	ENSG00000185668	0.000116346	1	-0.562151	0.862842	0.000596505	2	19.1866	0.36936	0	0	0	1	0	0	0	1	0.000268749	3	2.01141	0.339057	none	none	none	none	none
RRAGC	ENSG00000116954	0.376751	1513	-0.129985	0.0193439	0.246166	884	-0.220258	0.0162276	0.272207	72	0.694311	0.136567	0.19247	325	-0.371193	0.129815	0.268211	2794	-0.275616	1.47297e-10	none	none	none	none	none
MYCBP	ENSG00000214114	0.120165	694	0.0834669	0.478781	0.189824	634	0.109466	0.462036	0.0194344	9	-0.830309	0.608891	0.120733	202	0.563944	0.066917	0.145675	1539	0.180739	0.00754356	none	none	none	none	none
GJA9	ENSG00000131233	0.00146988	7	-0.286814	0.801484	0.000252186	1	17.9443	0.539099	0	0	-23.4047	0.243975	0	0	0	1	0.000521089	8	-1.62023	0.0451683	none	none	none	none	up_DMSO
RHBDL2	ENSG00000158315	0.00248387	26	-0.679456	0.273085	0.000421334	1	-1.15281	0.693378	0.0285625	9	-0.136074	1	0.00207786	4	0.152776	1	0.00210482	40	-1.16701	0.00296993	none	none	none	none	up_DMSO
AKIRIN1	ENSG00000174574	0.548445	1907	0.0140374	0.825156	0.434615	1412	-0.0801105	0.394346	0.326046	94	0.337927	0.511002	0.292997	494	-0.0453562	1	0.422849	3907	-0.132883	0.000372953	none	none	none	none	none
NDUFS5	ENSG00000168653	1.69291	3086	0.0471905	0.152121	2.44775	4400	0.188415	2.84406e-12	0.659198	135	0.0138596	1	2.08502	2771	0.728292	5.70868e-23	2.08531	10392	0.387437	4.99223e-73	none	none	none	none	none
MACF1	ENSG00000127603	0.764177	2259	0.0482101	0.335333	0.0745919	274	-0.411937	0.00787217	1.18906	200	0.273253	0.275172	0.0983772	168	-1.4802	5.5728e-11	0.303183	2901	-0.671331	2.26142e-64	none	none	none	up_DMSO	none
BMP8A	ENSG00000183682	0.00203837	36	-0.647355	0.231316	0.00055364	2	0.649774	0.904547	0.00300561	1	-1.80991	0.526026	0.000328443	1	18.3255	0.616378	0.000964758	40	-1.21858	0.00994542	none	none	none	none	up_DMSO
PABPC4	ENSG00000090621	0.657575	2030	-0.280314	1.91626e-12	0.47394	1493	-0.335388	4.25952e-08	0.428801	113	0.198701	0.693563	0.315686	531	-0.120137	0.685	0.478599	4167	-0.416373	5.03314e-36	none	none	none	none	none
HEYL	ENSG00000163909	6.76387e-05	3	-3.9232	0.0388802	0	0	-18.0634	0.539099	0	0	-19.6428	0.693563	0	0	0	1	1.93995e-05	3	-4.89594	0.00997299	up_DMSO	none	none	none	up_DMSO
PPIE	ENSG00000084072	0.21455	1135	-0.489468	1.29846e-15	0.228234	826	-0.327339	0.000194171	0.187712	59	-0.142631	0.90697	0.153197	262	0.12404	0.823224	0.201138	2282	-0.418073	4.67291e-18	none	none	none	none	none
BMP8B	ENSG00000116985	0.0105941	139	-0.266743	0.402346	0.00259541	15	-0.673775	0.508702	0.0181041	7	0.52913	0.860722	0.00313047	6	0.00670649	1	0.00537895	167	-0.582248	0.0191	none	none	none	none	none
OXCT2	ENSG00000198754	0.0075168	90	-0.554903	0.126558	0.00473502	27	-0.631542	0.377664	0.00603024	3	0.657832	0.922186	0.00301944	5	-1.885	0.312761	0.00505043	125	-0.824547	0.00285222	none	none	none	none	none
TRIT1	ENSG00000043514	0.075629	561	-0.0124617	0.948335	0.0411503	195	-0.169452	0.539099	0.095319	33	0.281692	0.811217	0.0255114	44	-0.510021	0.579196	0.0475438	833	-0.328317	0.000453036	none	none	none	none	none
MYCL	ENSG00000116990	0.0163033	175	-0.489406	0.0268593	0.00609435	26	-0.788454	0.167677	0.00882244	6	0.26427	1	0.00617516	12	0.0164945	1	0.0091045	219	-0.674832	0.00042507	none	none	none	none	none
MFSD2A	ENSG00000168389	0.238421	890	1.31013	6.51226e-41	0.105135	344	0.682927	4.4126e-06	0.231183	51	1.15575	0.051091	0.0935159	158	0.922987	0.00335094	0.142594	1443	0.833929	1.64531e-30	up_FFA	none	none	none	none
CAP1	ENSG00000131236	1.10204	2651	-0.0162742	0.717568	0.907946	2479	-0.0769276	0.237896	0.489422	123	0.204345	0.693563	0.671447	1084	-0.0496476	0.929961	0.88439	6337	-0.121043	2.55289e-05	none	none	none	none	none
PPT1	ENSG00000131238	0.182238	994	-0.324086	4.56533e-06	0.0933377	398	-0.352234	0.0100389	0.205652	71	0.141879	0.875086	0.0671547	118	-0.320948	0.553209	0.113444	1581	-0.533665	5.18136e-20	none	none	none	none	none
RLF	ENSG00000117000	0.124056	792	0.06309	0.575561	0.0480048	188	-0.193275	0.467204	0.106625	42	0.178358	0.893098	0.0367835	66	-0.831153	0.0798712	0.0677296	1088	-0.324965	3.18941e-05	none	none	none	none	none
TMCO2	ENSG00000188800	0.000290763	2	18.1497	0.326659	0	0	0	1	0	0	0	1	0	0	0	1	8.33936e-05	2	16.3477	0.266727	none	none	none	none	none
ZMPSTE24	ENSG00000084073	0.445618	1720	-0.0074866	0.925641	0.170699	610	-0.109702	0.457692	0.522205	125	0.156419	0.728197	0.132689	228	-0.55037	0.032727	0.245736	2683	-0.38719	3.54153e-19	none	none	none	none	none
COL9A2	ENSG00000049089	0.000504163	3	3.10788	0.454916	0	0	0	1	0	0	0	1	0.00109961	2	20.0694	0.454719	0.000471502	5	4.37677	0.134858	none	none	none	none	none
SMAP2	ENSG00000084070	0.361108	1531	-0.184052	0.00107382	0.340071	1144	-0.149482	0.09624	0.121306	39	0.372729	0.693563	0.253128	423	0.383555	0.0748356	0.315597	3137	-0.124525	0.00460388	none	none	none	none	none
ZFP69B	ENSG00000187801	0.012292	122	-0.0975567	0.785554	0.0071225	32	0.0569501	1	0.00779796	4	0.224063	1	0.00416493	8	-0.386112	1	0.0077403	166	-0.236011	0.347035	none	none	none	none	none
ZFP69	ENSG00000187815	0.00858427	123	-0.313416	0.350587	0.004292	25	-0.472985	0.562249	0.0021053	1	-1.12213	0.803458	0.00363191	6	21.7949	0.088467	0.00528024	155	-0.398074	0.150626	none	none	none	none	none
EXO5	ENSG00000164002	0.0168225	192	-0.684094	0.000589426	0.00901366	42	0.0180638	1	0.0119465	5	-0.690919	0.773417	0.00667423	11	-0.427365	0.900875	0.0106203	250	-0.660619	0.000207898	none	none	none	none	none
ZNF684	ENSG00000117010	0.040693	333	-0.295363	0.0646251	0.0382588	167	-0.437967	0.04674	0.0412453	17	0.545358	0.69828	0.0169977	29	-1.06331	0.139403	0.0326999	546	-0.532424	2.05229e-06	none	none	none	none	none
RIMS3	ENSG00000117016	0.0107655	115	-0.117427	0.748927	0.00417381	21	-0.0384788	1	0.00730653	3	0.602416	0.941011	0.0040161	7	-0.0419597	1	0.00608422	146	-0.239394	0.384555	none	none	none	none	none
NFYC	ENSG00000066136	0.172744	1007	-0.187191	0.0132874	0.122921	505	-0.142481	0.371948	0.158588	55	0.56674	0.410097	0.0838789	148	0.479132	0.244214	0.126364	1715	-0.234327	8.83067e-05	none	none	none	none	none
KCNQ4	ENSG00000117013	0.000489704	11	-1.27256	0.2484	0	0	-19.5731	0.369396	0.00314078	1	21.585	0.693563	0	0	0	1	0.000207356	12	-1.90951	0.0774336	none	none	none	none	none
CITED4	ENSG00000179862	0.775338	2237	-0.0486758	0.351585	1.08044	2697	-0.0580764	0.411495	0.228598	71	-0.570069	0.147144	0.778587	1222	0.390393	0.00141639	0.885051	6227	0.0484593	0.149204	none	none	none	none	none
CTPS1	ENSG00000171793	0.210253	1072	-0.334838	4.67723e-07	0.135367	543	-0.355999	0.00150874	0.278269	80	0.00672841	1	0.105765	183	-0.351283	0.337336	0.151089	1878	-0.509757	9.82916e-22	none	none	none	none	none
SLFNL1	ENSG00000171790	0.00120305	11	-0.682541	0.444554	0	0	-18.1714	0.539099	0.0167393	5	2.51275	0.563094	0	0	0	1	0.000701627	16	-0.664989	0.326556	none	none	none	none	none
SCMH1	ENSG00000010803	0.0569805	531	-0.284275	0.0195381	0.0201149	85	0.102042	0.893317	0.130835	47	0.0894151	1	0.0171495	33	-0.271651	0.904575	0.0321653	696	-0.559601	3.01644e-08	none	none	none	none	none
FOXO6	ENSG00000204060	0.000825195	26	-1.01698	0.0527571	0.000772684	7	0.810186	0.748876	0.00124761	1	0.0861031	1	0.000423833	1	-2.18225	0.767872	0.000694151	35	-0.735065	0.274761	none	none	none	none	none
EDN2	ENSG00000127129	0.00355186	23	0.281683	0.698515	0.00112706	7	-1.44847	0.230031	0.00364557	1	0.7031	0.985812	0.000610394	1	-2.17186	0.616378	0.00172257	32	-0.756074	0.110949	none	none	none	none	none
HIVEP3	ENSG00000127124	0.0228717	239	-0.356511	0.0707361	0.0141447	65	-0.452077	0.281023	0.0286051	13	0.896694	0.629929	0.00838482	15	-1.02764	0.450775	0.0152433	332	-0.570302	0.000327573	none	none	none	none	none
GUCA2B	ENSG00000044012	0.252915	1042	0.248088	0.00222395	0.378569	1141	0.335601	3.59734e-05	0.0681315	20	-0.329619	0.788812	0.242202	387	1.13326	1.01959e-09	0.295376	2590	0.390615	1.44338e-14	none	none	none	up_FFA	none
GUCA2A	ENSG00000197273	0.000212445	5	-1.73963	0.377018	0	0	-17.062	0.539099	0	0	0	1	0	0	0	1	6.09314e-05	5	-2.44341	0.163466	none	none	none	none	none
FOXJ3	ENSG00000198815	0.126313	795	0.0135641	0.921591	0.0814406	290	0.244233	0.207447	0.226403	68	0.607931	0.299431	0.0575756	100	-0.0678335	1	0.0903036	1253	-0.105369	0.179342	none	none	none	none	none
RIMKLA	ENSG00000177181	0.0120198	145	-0.645274	0.00711252	0.0139089	68	-0.403309	0.355225	0.00400999	2	-0.353277	1	0.0125918	21	0.349334	0.895116	0.0127647	236	-0.36459	0.0591759	none	none	none	none	none
ZMYND12	ENSG00000066185	0.0198919	186	-0.212953	0.39907	0.0194004	79	-0.657232	0.0243929	0.000746478	1	-3.79205	0.235587	0.0147443	24	0.145164	1	0.0177598	290	-0.430121	0.00782011	none	none	none	none	none
PPCS	ENSG00000127125	0.407089	1607	-0.646425	3.01125e-48	0.475433	1505	-0.473456	5.20961e-16	0.220455	73	0.0648018	1	0.322025	539	0.314507	0.116217	0.404794	3724	-0.4711	1.4235e-39	none	none	none	none	none
CCDC30	ENSG00000186409	0.0196168	172	0.335245	0.187449	0.00540761	20	0.68239	0.451774	0.0495192	17	-0.0278056	1	0.0021822	4	-0.646856	0.948068	0.00946372	213	-0.34143	0.0965066	none	none	none	none	none
PPIH	ENSG00000171960	0.0607136	457	-0.485514	2.2711e-05	0.091009	386	-0.309701	0.0356494	0.022905	11	-0.636435	0.693563	0.0517285	89	0.773113	0.101525	0.0691915	943	-0.307589	0.000215705	none	none	none	none	none
YBX1	ENSG00000065978	2.15338	3241	-0.107243	5.35896e-06	2.64329	4477	-0.147751	4.17186e-10	0.824599	157	-0.14526	0.693563	2.34429	2957	0.759926	2.97051e-27	2.37514	10832	0.148253	5.70569e-14	none	none	none	none	none
CLDN19	ENSG00000164007	0.00385402	42	0.10116	0.892633	0.0033916	16	0.125887	1	0.00445916	1	22.0916	0.693563	0	0	-20.2759	0.616378	0.00253868	59	-0.152662	0.747287	none	none	none	none	none
P3H1	ENSG00000117385	0.101457	682	-0.23938	0.0196673	0.022104	92	-0.0864053	0.90871	0.203336	68	0.299105	0.674055	0.0150307	26	-0.731752	0.472916	0.0466209	868	-0.65508	3.11289e-15	none	none	none	none	none
C1orf50	ENSG00000164008	0.158884	799	-0.289702	0.00035111	0.22247	695	-0.344574	0.000158139	0.050806	18	-0.158633	0.985152	0.156266	258	1.25997	1.63565e-08	0.180894	1770	-0.156653	0.00640097	none	none	none	up_FFA	none
TMEM269	ENSG00000274386	0.000104193	4	-1.21357	0.28619	0	0	-17.0325	0.539099	0.00467394	2	3.12348	0.693563	0	0	0	1	0.000129448	6	-0.574844	0.62717	none	none	none	none	none
SVBP	ENSG00000177868	0.154274	914	-0.402213	2.55657e-08	0.157982	612	-0.429349	1.86176e-05	0.028268	13	-0.517533	0.693563	0.11624	195	0.311239	0.449858	0.141746	1734	-0.346751	1.91891e-09	none	none	none	none	none
ERMAP	ENSG00000164010	0.0410437	359	-0.256888	0.109571	0.0121489	52	-0.734304	0.0469118	0.0688265	27	0.258511	0.854324	0.00972339	17	-0.758014	0.616378	0.0209225	455	-0.706529	1.54041e-08	none	none	none	none	none
ZNF691	ENSG00000164011	0.0326778	283	0.322357	0.106134	0.0163406	71	-0.14938	0.80537	0.030404	13	0.458214	0.789808	0.00788436	13	-0.20029	1	0.0188119	380	-0.125803	0.447439	none	none	none	none	none
SLC2A1	ENSG00000117394	0.0467677	386	-0.65	1.73907e-07	0.0121139	47	-0.0483548	1	0.0837743	34	0.149816	0.958051	0.00703913	12	-1.81948	0.0802864	0.0220708	479	-0.957187	4.69679e-17	none	none	none	none	none
FAM183A	ENSG00000186973	0.000333447	3	-0.698952	0.726021	0.000463127	1	18.8214	0.539099	0	0	0	1	0.000606867	1	19.2115	0.616378	0.000458801	5	1.12733	0.466615	none	none	none	none	none
EBNA1BP2	ENSG00000117395	0.490465	1811	-0.11446	0.0222002	0.68291	1983	-0.0865568	0.231844	0.228932	75	0.177054	0.799809	0.480675	783	0.582725	1.84328e-05	0.557922	4652	0.0160467	0.69227	none	none	none	none	none
CFAP57	ENSG00000243710	0.00316799	29	-0.303015	0.635749	0.00182101	7	-0.870791	0.45837	0.00664411	4	-2.18376	0.11143	0.00177785	3	0.0236291	1	0.00229725	43	-1.27141	0.00117364	none	none	none	none	up_DMSO
TMEM125	ENSG00000179178	0	0	0	1	0.000359616	1	-0.462012	0.99295	0	0	0	1	0	0	0	1	0.000141904	1	-0.517843	0.84611	none	none	none	none	none
C1orf210	ENSG00000253313	0.00219245	12	-0.556966	0.455137	0.000997918	5	-0.0792165	1	0	0	-19.3542	0.693563	0.000651318	1	-2.41957	0.616378	0.00121622	18	-0.826071	0.153717	none	none	none	none	none
TIE1	ENSG00000066056	4.51156e-05	2	-4.0097	0.0618504	0	0	0	1	0.00920014	2	2.79668	0.693563	0	0	0	1	0.000208921	4	-0.904005	0.463044	none	none	none	none	none
MPL	ENSG00000117400	5.43347e-05	2	15.7297	0.289363	0.000272194	1	-0.604865	0.958178	0	0	0	1	0	0	0	1	0.000122991	3	-0.465219	0.856027	none	none	none	none	none
CDC20	ENSG00000117399	0.00119157	8	-1.45323	0.096767	0.00020175	4	-3.37275	0.0814546	0	0	-22.3437	0.494955	0.00060102	1	-1.75023	0.820286	0.00060004	13	-2.22309	0.00118975	none	none	none	none	up_DMSO
ELOVL1	ENSG00000066322	0.371171	1521	-0.109454	0.0630833	0.179828	668	-0.08745	0.539099	0.344167	95	0.607312	0.112222	0.124937	212	0.070724	1	0.221889	2496	-0.289972	1.72277e-10	none	none	none	none	none
MED8	ENSG00000159479	0.364211	1535	-0.253786	1.5105e-06	0.507833	1609	-0.181719	0.0068173	0.135231	42	-0.14748	0.94165	0.339429	567	0.39128	0.0304834	0.408639	3753	-0.120785	0.00221445	none	none	none	none	none
SZT2	ENSG00000198198	0.0681377	563	-0.147112	0.247454	0.0177928	67	-0.0453857	1	0.185847	60	0.513821	0.420448	0.0105198	18	-0.73698	0.595022	0.0336499	708	-0.576058	3.52097e-09	none	none	none	none	none
HYI	ENSG00000178922	0.296156	1299	-0.39747	2.53616e-12	0.330385	1106	-0.261702	0.000799854	0.176007	65	0.222976	0.742975	0.207829	352	0.37214	0.130075	0.280845	2822	-0.296983	9.49704e-12	none	none	none	none	none
PTPRF	ENSG00000142949	0.419449	1581	-0.344919	1.22541e-12	0.0761231	287	-0.439292	0.00314418	0.756477	156	0.212424	0.600863	0.0806348	142	-0.680339	0.036664	0.190427	2166	-0.792136	4.39881e-69	none	none	none	none	none
KDM4A	ENSG00000066135	0.144688	893	-0.0703594	0.469872	0.0739891	279	-0.212739	0.2718	0.109102	42	0.242332	0.812016	0.0549129	96	-0.0714104	1	0.089343	1310	-0.290798	2.83474e-05	none	none	none	none	none
ST3GAL3	ENSG00000126091	0.0378481	381	-0.542411	8.53109e-05	0.0135973	60	-0.227967	0.666775	0.0805038	30	-0.335721	0.693563	0.0105871	19	0.525369	0.792122	0.021083	490	-0.817517	1.03664e-11	none	none	none	none	none
ARTN	ENSG00000117407	0.00220948	18	0.178958	0.841309	0.00121582	5	-0.346703	0.934855	0.00314078	1	0.349251	1	0.000494859	1	-1.56914	0.847126	0.00132748	25	-0.41501	0.502219	none	none	none	none	none
IPO13	ENSG00000117408	0.0903852	675	-0.119404	0.305612	0.0334045	160	-0.308889	0.260902	0.0592714	26	0.0767337	1	0.0279571	49	-0.500001	0.547336	0.0486787	910	-0.410331	3.20821e-06	none	none	none	none	none
DPH2	ENSG00000132768	0.0801017	607	-0.0726128	0.575778	0.0551442	274	-0.198383	0.385345	0.0914027	32	0.827544	0.372657	0.0340212	61	-0.0472732	1	0.056795	974	-0.2456	0.00487173	none	none	none	none	none
ATP6V0B	ENSG00000117410	1.1652	2738	-0.188938	1.2703e-08	1.03944	2718	0.070959	0.287867	0.975075	178	-0.0377655	1	0.790233	1235	0.473058	4.47569e-05	1.00005	6869	-0.128727	4.63646e-06	none	none	none	none	none
B4GALT2	ENSG00000117411	0.11238	774	-0.332553	7.70127e-05	0.0777964	341	-0.0470286	0.910147	0.102712	37	0.188697	0.897166	0.0575367	99	-0.122966	0.971599	0.082223	1251	-0.32554	4.69691e-06	none	none	none	none	none
CCDC24	ENSG00000159214	0.0297897	257	-0.19548	0.34288	0.0284368	115	0.0601544	0.963249	0.028422	12	0.681489	0.761255	0.0161975	27	0.301691	0.91622	0.0251859	411	-0.125365	0.401793	none	none	none	none	none
SLC6A9	ENSG00000196517	0.0631276	442	-0.327787	0.00620615	0.0180574	66	0.222576	0.649661	0.104231	40	0.0626981	1	0.0139476	23	0.962228	0.411347	0.0315978	571	-0.549797	1.08479e-07	none	none	none	none	none
DMAP1	ENSG00000178028	0.115163	758	-0.359624	2.95596e-05	0.116354	464	-0.126394	0.470385	0.137019	46	-0.0604812	1	0.0798732	139	0.567049	0.143359	0.105607	1407	-0.27597	3.41517e-05	none	none	none	none	none
ERI3	ENSG00000117419	0.191354	1055	-0.188171	0.00990111	0.236209	864	-0.105635	0.377423	0.0686759	24	0.214171	0.925451	0.154717	265	0.811433	0.000713019	0.195549	2208	-0.0574663	0.321681	none	none	none	none	none
RNF220	ENSG00000187147	0.22597	1169	0.0259453	0.773582	0.152735	582	-0.199369	0.113638	0.13481	48	0.519404	0.526026	0.107003	181	0.230925	0.616378	0.159762	1980	-0.154657	0.00626683	none	none	none	none	none
TMEM53	ENSG00000126106	0.113212	724	-0.292533	0.00132865	0.136979	534	-0.0138955	1	0.0688636	25	-0.387568	0.693563	0.0628899	106	0.0676981	1	0.106685	1389	-0.234194	0.00058984	none	none	none	none	none
ARMH1	ENSG00000198520	0.0118462	107	0.502629	0.140139	0.00441383	15	0.59316	0.558403	0.0186026	8	0.617242	0.796611	0.0012611	2	-0.423284	1	0.00591048	132	0.0648511	0.836425	none	none	none	none	none
KIF2C	ENSG00000142945	0.000541622	7	-1.93433	0.0269245	0	0	0	1	0	0	-21.8003	0.460385	0.000596717	1	-2.87539	0.445758	0.000332741	8	-2.28889	0.00698411	up_DMSO	none	none	none	up_DMSO
RPS8	ENSG00000142937	3.50736	3335	-0.0516055	0.0297153	4.44581	4631	0.0659777	1.90775e-06	1.38898	207	-0.36134	0.175025	4.20363	3442	1.36947	6.64291e-117	4.03954	11615	0.497444	2.95596e-148	none	none	none	up_FFA	none
BEST4	ENSG00000142959	0.00109886	14	0.221642	0.878139	0	0	-18.5148	0.539099	0	0	0	1	0	0	0	1	0.000315164	14	-0.720757	0.524753	none	none	none	none	none
PLK3	ENSG00000173846	0.0445239	358	0.28735	0.0931291	0.0167653	82	-0.220346	0.628862	0.0933184	38	0.770272	0.35374	0.0172424	31	-0.161534	1	0.0264993	509	-0.136647	0.329268	none	none	none	none	none
TCTEX1D4	ENSG00000188396	0.00466056	28	0.841384	0.230259	0.00360014	16	-0.173756	0.951441	0	0	-19.3023	0.693563	0.00166017	3	20.6641	0.308132	0.00325085	47	0.252924	0.586635	none	none	none	none	none
BTBD19	ENSG00000222009	0.0135875	145	-0.00404865	1	0.00836563	40	0.365863	0.59562	0.0175093	8	0.334368	0.936764	0.00335456	6	0.0431397	1	0.00856834	199	-0.147065	0.537376	none	none	none	none	none
PTCH2	ENSG00000117425	0.00497283	83	-0.745991	0.0263679	0.00206938	8	0.949091	0.539099	0.0198846	7	0.21184	1	0.000591916	1	-3.94836	0.189358	0.00284238	99	-1.12059	0.000534709	none	none	none	none	up_DMSO
EIF2B3	ENSG00000070785	0.267631	1276	-0.0567298	0.457646	0.360714	1201	-0.127659	0.157038	0.139389	45	0.137245	0.9527	0.265887	442	0.481667	0.0150749	0.301111	2964	0.00130017	0.988877	none	none	none	none	none
HECTD3	ENSG00000126107	0.129249	802	-0.0876801	0.395166	0.0547199	249	0.0759968	0.838053	0.202538	70	0.74471	0.132134	0.0479307	85	0.318629	0.623998	0.0772261	1206	-0.219267	0.00308057	none	none	none	none	none
UROD	ENSG00000126088	0.363833	1555	-0.219632	3.3269e-05	0.459197	1473	-0.193874	0.00583241	0.24264	79	0.108134	0.928233	0.314855	521	0.202386	0.439891	0.38432	3628	-0.162725	4.16493e-05	none	none	none	none	none
ZSWIM5	ENSG00000162415	0.00216996	30	-0.989678	0.0656188	0.000675819	3	0.242244	1	0.00603034	3	0.469388	0.979209	0	0	-19.7729	0.616378	0.0010175	36	-1.22048	0.00980765	none	none	none	none	up_DMSO
HPDL	ENSG00000186603	0.00322783	36	-0.301975	0.604108	0.00709405	47	0.568711	0.417133	0.00241526	1	21.2055	0.693563	0.00138533	3	-1.44091	0.709686	0.00418837	87	0.0818626	0.83926	none	none	none	none	none
MUTYH	ENSG00000132781	0.03604	297	0.0437855	0.849286	0.0326929	150	-0.342867	0.195969	0.0315886	13	0.46326	0.801208	0.0278187	48	0.89489	0.213862	0.0321803	508	-0.0892633	0.514741	none	none	none	none	none
TOE1	ENSG00000132773	0.0470014	388	0.0304037	0.882309	0.0414553	186	-0.110542	0.742658	0.051099	19	0.784567	0.608891	0.0241628	42	0.467174	0.616378	0.0381105	635	-0.0987177	0.412868	none	none	none	none	none
TESK2	ENSG00000070759	0.0438371	339	0.166659	0.353648	0.0330223	131	0.426676	0.150757	0.0222674	9	-0.500957	0.764598	0.023627	41	0.60341	0.545396	0.0331018	520	0.156292	0.243378	none	none	none	none	none
CCDC163	ENSG00000280670	0.00452961	50	-0.483671	0.255863	0.000871927	6	-1.71797	0.184887	0.00371071	2	-1.41957	0.64345	0	0	0	1	0.00172224	58	-1.36902	0.000167332	none	none	none	none	up_DMSO
MMACHC	ENSG00000132763	0.0767945	535	-0.103483	0.447951	0.0574486	221	-0.0473792	0.942689	0.0245022	11	-0.727843	0.586828	0.0424614	73	-0.0883533	1	0.0578398	840	-0.172629	0.0701156	none	none	none	none	none
PRDX1	ENSG00000117450	2.39205	3278	-0.149002	1.35616e-11	3.25114	4612	0.0713337	0.000545841	1.35246	206	-0.182379	0.574332	2.939	3282	0.450084	8.50916e-15	2.8715	11378	0.241202	9.5497e-43	none	none	none	none	none
AKR1A1	ENSG00000117448	0.823049	2359	-0.221588	3.16605e-09	1.11986	2856	-0.0520112	0.442715	0.581039	139	0.395188	0.227322	0.756354	1197	0.468164	5.48279e-05	0.915185	6551	-0.043442	0.166372	none	none	none	none	none
NASP	ENSG00000132780	0.316318	1391	0.0796794	0.275733	0.387572	1267	-0.0726845	0.497802	0.305846	88	0.542768	0.237062	0.265334	447	0.282333	0.235026	0.329055	3193	0.00799598	0.883014	none	none	none	none	none
CCDC17	ENSG00000159588	0.0138329	144	-0.385993	0.133762	0.00117131	4	-1.14975	0.392589	0.038696	18	-0.07878	1	0.000581231	1	19.1492	0.616378	0.00542671	167	-1.07675	2.32783e-07	none	none	none	none	up_DMSO
GPBP1L1	ENSG00000159592	0.400102	1560	-0.401053	1.62329e-17	0.188601	738	-0.350342	0.000172762	0.494679	125	0.346406	0.376978	0.141469	245	-0.681073	0.00292076	0.24177	2668	-0.616076	3.19265e-50	none	none	none	none	none
TMEM69	ENSG00000159596	0.153238	901	0.0780532	0.43103	0.120807	486	-0.122021	0.479187	0.0803548	35	-0.194456	0.879362	0.0807575	138	-0.174569	0.80793	0.11734	1560	-0.14003	0.0373136	none	none	none	none	none
IPP	ENSG00000197429	0.0830175	641	-0.726822	1.96483e-16	0.0614936	247	-0.287401	0.131707	0.0888713	33	0.0205643	1	0.0369594	64	-0.386683	0.616378	0.0609563	985	-0.672647	1.3606e-18	none	none	none	none	none
MAST2	ENSG00000086015	0.0966412	692	-0.10195	0.377736	0.0288435	149	-0.0336589	1	0.144428	58	0.286613	0.693563	0.0210935	37	-0.373811	0.733968	0.0484468	936	-0.443235	1.29629e-07	none	none	none	none	none
PIK3R3	ENSG00000117461	0.00951384	102	-0.318072	0.349149	0.0027205	13	-0.93124	0.297097	0.0111371	4	1.4124	0.693563	0.00221304	4	-1.57429	0.550263	0.00469732	123	-0.743965	0.0053214	none	none	none	none	none
TSPAN1	ENSG00000117472	0.0248222	201	0.269495	0.276153	0.0185472	78	0.190227	0.715557	0.0221105	6	1.83933	0.608891	0.0102233	18	0.918936	0.561863	0.0179482	303	0.18145	0.327877	none	none	none	none	none
POMGNT1	ENSG00000085998	0.194724	1049	-0.026142	0.786688	0.0727399	335	-0.0334637	0.973512	0.232346	81	0.215147	0.693563	0.0607417	105	-0.16687	0.873821	0.107559	1570	-0.314891	2.40905e-07	none	none	none	none	none
LURAP1	ENSG00000171357	0.000639464	18	0.209407	0.879072	0.000904182	8	0.246517	0.99233	0	0	-19.6895	0.693563	0.000347536	1	18.4071	0.616378	0.000643512	27	0.10929	0.909699	none	none	none	none	none
RAD54L	ENSG00000085999	7.54631e-05	2	-1.75826	0.210273	0	0	-17.0334	0.539099	0	0	0	1	0	0	0	1	2.16436e-05	2	-2.83172	0.083368	none	none	none	none	none
LRRC41	ENSG00000132128	0.188414	1037	-0.219627	0.0016393	0.0810427	378	-0.305003	0.0465782	0.150647	54	-0.382088	0.548292	0.0645108	114	-0.449824	0.333212	0.108406	1583	-0.507488	6.32383e-18	none	none	none	none	none
UQCRH	ENSG00000173660	1.57699	3011	-0.117951	5.87793e-05	2.1761	4263	0.0107983	0.888871	0.517218	119	0.00588097	1	1.7127	2406	0.770712	5.57577e-21	1.83117	9799	0.184297	3.55118e-16	none	none	none	none	none
NSUN4	ENSG00000117481	0.119884	802	-0.282908	0.00072785	0.0780295	342	-0.110875	0.602045	0.103732	48	-0.0813761	1	0.0435754	75	-0.164873	0.926014	0.0803384	1267	-0.406809	3.9398e-09	none	none	none	none	none
FAAH	ENSG00000117480	0.0610865	526	-0.337149	0.00441302	0.0201381	83	0.182714	0.711696	0.193664	65	0.49585	0.401137	0.0125023	22	-0.545515	0.665449	0.0333089	696	-0.620056	3.98206e-10	none	none	none	none	none
MKNK1	ENSG00000079277	0.13742	869	-0.0932809	0.335559	0.0878435	362	-0.011456	1	0.318828	93	0.695637	0.0690035	0.0665415	115	-0.188048	0.811199	0.10065	1439	-0.256154	0.000140886	none	none	none	none	none
MOB3C	ENSG00000142961	0.0120542	144	0.387359	0.23989	0.00508414	27	-0.380288	0.628953	0.0131475	5	0.147554	1	0.00113681	2	-2.60761	0.35153	0.00608148	178	-0.41404	0.105797	none	none	none	none	none
ATPAF1	ENSG00000123472	0.269604	1260	-0.258276	1.14285e-05	0.228241	832	-0.26512	0.00398453	0.10115	40	-0.0499075	1	0.156697	270	0.264824	0.450775	0.216128	2402	-0.278998	3.75845e-09	none	none	none	none	none
TEX38	ENSG00000186118	0.00027703	2	-1.17146	0.460776	0	0	0	1	0.0013976	1	0.803173	0.983288	0	0	0	1	0.000109227	3	-1.49478	0.233682	none	none	none	none	none
EFCAB14	ENSG00000159658	0.278996	1293	-0.161808	0.00805571	0.11012	439	-0.0168379	1	0.201461	65	0.28542	0.693563	0.0669578	118	-1.0381	0.000641466	0.147669	1915	-0.433845	3.61377e-17	none	none	none	up_DMSO	none
CYP4A11	ENSG00000187048	0.100041	553	0.758284	7.45226e-11	0.0146282	92	1.41864	0.000407068	0.149474	46	1.24321	0.0372156	0.0152183	25	-1.19017	0.121702	0.0421733	716	0.266075	0.0130419	none	up_FFA	up_FFA	none	none
CYP4X1	ENSG00000186377	0.00338967	60	0.652165	0.280681	0.00202415	12	0.364671	0.856652	0	0	-22.6818	0.335114	0	0	-20.7842	0.616378	0.00177092	72	-0.3447	0.492796	none	none	none	none	none
CYP4Z1	ENSG00000186160	0.000125235	5	0.48198	0.743574	0	0	0	1	0	0	0	1	0	0	0	1	3.59185e-05	5	0.0456786	0.979547	none	none	none	none	none
CYP4A22	ENSG00000162365	0.00986748	146	-0.590137	0.00949867	0.00173164	7	1.22623	0.50328	0.0311576	12	1.14647	0.478966	0.000613607	1	-3.1335	0.324899	0.00435953	166	-0.853111	8.37298e-05	none	none	none	none	none
PDZK1IP1	ENSG00000162366	0.110906	543	0.542697	3.60681e-06	0.0644771	217	0.0562911	0.906668	0.0558075	14	0.386545	0.853658	0.0517105	86	1.07358	0.0158798	0.0738133	860	0.259648	0.0044966	none	none	none	up_FFA	none
TAL1	ENSG00000162367	0	0	0	1	0	0	0	1	0	0	0	1	0	0	0	1	0	0	0	1	none	none	none	none	none
STIL	ENSG00000123473	0.00396507	58	-0.913131	0.0210397	0.000872788	4	-0.281215	0.980073	0.021398	9	1.52185	0.50722	0.00104399	3	-1.32656	0.657876	0.00224781	74	-0.922469	0.00546772	none	none	none	none	none
CMPK1	ENSG00000162368	0.943128	2481	0.00989911	0.848418	1.125	2860	0.0833361	0.149473	0.526927	129	0.0995514	0.876269	0.76488	1219	-0.115584	0.564082	0.953039	6689	0.0124466	0.706652	none	none	none	none	none
FOXE3	ENSG00000186790	0	0	-16.4034	0.172127	0	0	0	1	0	0	0	1	0	0	0	1	0	0	-15.0378	0.129874	none	none	none	none	none
FOXD2	ENSG00000186564	0.00265327	25	0.250451	0.769361	0.00154263	9	0.291265	0.923439	0.00196441	1	0.408408	1	0	0	0	1	0.00141155	35	-0.0918771	0.878225	none	none	none	none	none
TRABD2B	ENSG00000269113	0.0220113	200	-0.598599	0.000919516	0.0105677	41	-0.0894167	0.974871	0.0375852	16	0.280092	0.915982	0.00596693	10	0.282962	1	0.0130576	267	-0.663677	2.75898e-05	none	none	none	none	none
SLC5A9	ENSG00000117834	0.0196362	291	-0.924429	7.22278e-10	0.00103958	11	-1.86637	0.0594605	0.124189	45	1.06442	0.0864424	0.00231185	4	-1.52442	0.565724	0.00937482	351	-1.2205	8.0475e-17	none	none	none	none	up_DMSO
SPATA6	ENSG00000132122	0.0202518	206	-0.899888	1.77718e-07	0.0161398	62	-0.805755	0.00870784	0.0303438	6	0.800422	0.742533	0.00752506	13	-0.279495	1	0.0150606	287	-0.933646	2.37199e-10	none	none	none	none	none
ELAVL4	ENSG00000162374	1.87338e-05	1	14.1934	0.444554	0	0	0	1	0	0	0	1	0	0	0	1	5.37304e-06	1	12.3918	0.384769	none	none	none	none	none
DMRTA2	ENSG00000142700	9.77338e-05	2	0.381639	0.866393	0.00022318	1	-0.219845	1	0.00554607	1	22.407	0.693563	0	0	-20.5602	0.616378	0.00023424	4	-0.453452	0.789392	none	none	none	none	none
FAF1	ENSG00000185104	0.194353	1078	-0.264646	0.000118252	0.187472	718	0.0221385	0.974244	0.102549	36	-0.103952	1	0.122034	212	0.473617	0.134348	0.168183	2044	-0.145869	0.00852878	none	none	none	none	none
CDKN2C	ENSG00000123080	0.00487253	54	-1.49233	2.73795e-06	0.00123002	8	-2.54421	0.00172021	0.00256193	1	-1.39178	0.693563	0.00274959	5	-0.396072	1	0.00275485	68	-1.74651	2.519e-09	up_DMSO	up_DMSO	none	none	up_DMSO
RNF11	ENSG00000123091	0.399471	1597	-0.233125	1.9212e-06	0.24283	873	-0.334106	6.75875e-05	0.198812	59	0.0387648	1	0.164299	284	-0.462615	0.0577094	0.263472	2813	-0.431343	1.83588e-25	none	none	none	none	none
TTC39A	ENSG00000085831	0.03009	323	-0.351599	0.0323116	0.0182249	87	-0.477976	0.16079	0.0422985	17	0.620734	0.693563	0.00999084	17	-0.505338	0.751503	0.0196929	444	-0.574213	2.10709e-05	none	none	none	none	none
EPS15	ENSG00000085832	0.345886	1463	-0.206843	0.000123196	0.202506	763	-0.288719	0.00226055	0.392442	105	0.607231	0.104815	0.153258	261	-0.237313	0.507935	0.233033	2592	-0.38444	2.23117e-18	none	none	none	none	none
OSBPL9	ENSG00000117859	0.609582	2001	-0.0439756	0.412315	0.626006	1883	-0.0345745	0.730635	0.56805	138	0.172162	0.693563	0.450743	743	0.0396678	1	0.567958	4765	-0.100238	0.00358537	none	none	none	none	none
NRDC	ENSG00000078618	0.591162	2038	0.0536043	0.324703	0.464386	1455	0.0220572	0.910046	0.485902	125	0.13385	0.807687	0.337912	563	0.403711	0.0242099	0.463606	4181	-0.0628214	0.105035	none	none	none	none	none
RAB3B	ENSG00000169213	0.107565	651	-0.193131	0.0579891	0.0276717	150	-0.215756	0.533561	0.109134	35	0.748253	0.35761	0.0187653	33	-1.21115	0.0603498	0.0496734	869	-0.533151	1.20766e-10	none	none	none	none	none
TXNDC12	ENSG00000117862	0.202588	948	-0.405238	5.86885e-09	0.122929	402	-0.384578	0.00150282	0.0794472	24	-0.627991	0.469787	0.0860844	146	0.425647	0.331549	0.133896	1520	-0.489893	1.22806e-17	none	none	none	none	none
KTI12	ENSG00000198841	0.0461517	431	-0.300757	0.0351409	0.0398285	197	-0.178402	0.539099	0.0318857	14	0.804324	0.681886	0.0251772	43	0.230967	0.906251	0.0371172	685	-0.266002	0.0148729	none	none	none	none	none
BTF3L4	ENSG00000134717	0.512181	1840	-0.406749	4.83899e-21	0.65329	1942	-0.378864	1.03196e-12	0.272248	87	-0.02913	1	0.431489	710	0.430674	0.00540097	0.538762	4579	-0.305881	6.79465e-20	none	none	none	none	none
ZFYVE9	ENSG00000157077	0.125062	799	-0.212718	0.0174423	0.0544097	219	0.0678841	0.876921	0.103977	43	-0.158934	0.907989	0.0344613	60	-0.0659558	1	0.0697988	1121	-0.395036	1.04487e-07	none	none	none	none	none
CC2D1B	ENSG00000154222	0.111078	761	-0.267748	0.00278979	0.047593	220	-0.313687	0.144515	0.10995	44	0.340538	0.693563	0.0389043	67	-0.720772	0.156053	0.0645465	1092	-0.502361	3.24522e-11	none	none	none	none	none
ORC1	ENSG00000085840	0.00195387	20	0.0794883	0.947781	0.000798466	3	0.661744	0.824968	0.0054049	1	0.561013	1	0	0	-21.6326	0.450775	0.000990598	24	-0.704759	0.297776	none	none	none	none	none
PRPF38A	ENSG00000134748	0.150422	894	-0.0787423	0.428587	0.141142	545	-0.272296	0.0216193	0.107036	39	0.436738	0.652318	0.103341	178	0.342393	0.427396	0.131839	1656	-0.166135	0.00871078	none	none	none	none	none
TUT4	ENSG00000134744	0.444881	1693	-0.0869634	0.123577	0.24423	803	-0.0444554	0.79253	0.580341	139	-0.0534124	0.991509	0.180984	308	-0.28862	0.318681	0.290136	2943	-0.359979	3.64162e-18	none	none	none	none	none
GPX7	ENSG00000116157	0.0231375	221	-0.562202	0.00145983	0.0142261	62	-0.0580599	1	0.0107843	5	-0.257863	0.993431	0.00934874	16	0.17078	1	0.0152587	304	-0.486307	0.0014757	none	none	none	none	none
SHISAL2A	ENSG00000182183	0.000384713	3	-1.46514	0.406623	0.00103709	4	-0.00378755	1	0.000838269	1	19.6777	0.693563	0	0	0	1	0.000537428	8	-0.642097	0.518181	none	none	none	none	none
COA7	ENSG00000162377	0.20823	1110	0.0792173	0.34943	0.147972	573	-0.241486	0.0426988	0.110312	38	0.259024	0.811597	0.117508	206	-0.233763	0.607332	0.155396	1927	-0.156493	0.00706182	none	none	none	none	none
ZYG11B	ENSG00000162378	0.489233	1773	-0.195737	3.0427e-05	0.20448	742	-0.370854	3.68108e-05	0.347066	106	0.0335329	1	0.165981	284	-0.737251	0.000299382	0.277742	2905	-0.511834	2.30023e-37	none	none	none	none	none
ZYG11A	ENSG00000203995	0.0237205	223	0.130707	0.593508	0.00592152	22	-0.0852886	1	0.0413286	19	-0.29103	0.837513	0.00350932	6	-1.23881	0.57319	0.0110636	270	-0.545705	0.00171118	none	none	none	none	none
ECHDC2	ENSG00000121310	0.551592	1856	-0.577935	5.19184e-45	0.438359	1394	-0.503933	1.10444e-16	1.01548	177	0.0441051	0.996177	0.291801	490	-0.166009	0.570407	0.439558	3917	-0.713196	7.59282e-99	none	none	none	none	none
SCP2	ENSG00000116171	1.10137	2641	-0.471551	4.72087e-41	1.14107	2893	-0.37464	1.81857e-18	0.501147	119	-0.74684	0.000524333	0.88092	1368	-0.0967037	0.616378	1.03871	7021	-0.40888	4.52292e-52	none	none	none	none	none
PODN	ENSG00000174348	0	0	-19.2242	0.18246	0	0	0	1	0	0	0	1	0.000637011	1	19.2814	0.616378	0.000189377	1	-0.327335	0.875087	none	none	none	none	none
SLC1A7	ENSG00000162383	0.002151	9	1.05537	0.31605	0.00244174	8	0.711206	0.621848	0.00702022	1	22.7482	0.693563	0.00161673	3	-0.103702	1	0.00221062	21	0.855943	0.170041	none	none	none	none	none
CPT2	ENSG00000157184	0.386341	1532	-0.017463	0.812046	0.223727	825	0.0847184	0.539099	0.142187	49	0.184611	0.875542	0.157164	270	-0.227439	0.52857	0.248841	2676	-0.137293	0.00275266	none	none	none	none	none
CZIB	ENSG00000162384	0.160421	940	-0.558352	3.74081e-16	0.217429	795	-0.316527	0.000507148	0.055942	22	-0.41328	0.693563	0.141829	239	0.205886	0.616378	0.175163	1996	-0.346332	6.53331e-11	none	none	none	none	none
MAGOH	ENSG00000162385	0.285866	1297	-0.32269	4.03796e-08	0.421421	1359	-0.277241	3.78704e-05	0.116295	41	0.195699	0.876041	0.276364	461	0.199615	0.466357	0.332919	3158	-0.198295	2.61306e-06	none	none	none	none	none
LRP8	ENSG00000157193	0.0072453	106	-0.348527	0.348258	0.00106943	9	0.516736	0.828567	0.0261744	10	0.776616	0.693563	0.00123643	2	-0.573679	1	0.00342516	127	-0.648236	0.0262076	none	none	none	none	none
NDC1	ENSG00000058804	0.076083	587	-0.316534	0.00296977	0.0137803	69	-0.161762	0.791751	0.0730152	29	-0.400225	0.662937	0.0175548	31	-0.433556	0.692366	0.0340333	716	-0.663939	1.44137e-12	none	none	none	none	none
YIPF1	ENSG00000058799	0.185655	1051	-0.405425	3.03108e-10	0.124548	487	-0.166004	0.272188	0.187263	63	0.216282	0.76189	0.0813384	139	-0.221316	0.678593	0.130564	1740	-0.449928	7.83933e-16	none	none	none	none	none
DIO1	ENSG00000211452	0.203025	987	-0.539551	4.09341e-16	0.0951164	375	-0.0460586	0.896816	0.352406	88	0.327101	0.565788	0.0674968	118	-0.589408	0.119125	0.123335	1568	-0.637661	1.0213e-29	none	none	none	none	none
HSPB11	ENSG00000081870	0.250278	1203	-0.32759	6.85209e-08	0.393871	1288	-0.268518	0.000136633	0.12311	39	0.191443	0.891619	0.247762	412	0.484029	0.0167264	0.303483	2942	-0.178028	5.61882e-05	none	none	none	none	none
LRRC42	ENSG00000116212	0.193779	1070	-0.215616	0.00196468	0.225549	819	-0.161075	0.130104	0.123225	47	0.108959	0.981042	0.150504	257	0.246469	0.516252	0.191947	2193	-0.166055	0.00166117	none	none	none	none	none
LDLRAD1	ENSG00000203985	0.000166478	6	1.83199	0.265906	7.49778e-05	2	16.1943	0.372323	0	0	0	1	0.000614988	1	19.2306	0.616378	0.000260164	9	3.84167	0.254785	none	none	none	none	none
TMEM59	ENSG00000116209	0.804273	2318	-0.430149	2.80814e-32	0.578454	1741	-0.114754	0.121806	0.972967	170	0.0143014	1	0.423847	685	-0.11545	0.639409	0.605663	4914	-0.466548	2.79525e-50	none	none	none	none	none
TCEANC2	ENSG00000116205	0.0373053	352	-0.463546	0.00125493	0.0167446	72	-0.315078	0.457155	0.0313261	12	0.260985	0.9542	0.0148993	25	0.0737179	1	0.0224037	461	-0.530315	2.37109e-05	none	none	none	none	none
CYB5RL	ENSG00000215883	0.0325629	272	-0.120148	0.556631	0.0201587	81	-0.136988	0.794272	0.0349312	13	0.00637713	1	0.0152716	26	0.571649	0.644038	0.0225782	392	-0.254915	0.0719791	none	none	none	none	none
MRPL37	ENSG00000116221	0.523643	1881	-0.27485	1.71021e-10	0.552313	1716	-0.107078	0.15324	0.173825	58	-0.324241	0.623788	0.369893	616	0.277205	0.154755	0.481796	4271	-0.17507	6.51595e-07	none	none	none	none	none
SSBP3	ENSG00000157216	0.112926	757	-0.213596	0.0208666	0.0490859	232	-0.178597	0.489948	0.115814	38	0.96105	0.184312	0.0409449	69	-0.627724	0.225434	0.0663969	1096	-0.380617	5.72282e-07	none	none	none	none	none
ACOT11	ENSG00000162390	0.00141833	19	-0.222447	0.844651	3.36068e-05	1	15.0365	0.539099	0.00547856	2	0.446472	0.996588	0.00167515	3	20.6771	0.306378	0.00103476	25	0.0904174	0.911979	none	none	none	none	none
FAM151A	ENSG00000162391	0.0761774	389	0.345151	0.0161009	0.045137	152	0.656368	0.00564538	0.149142	44	0.160139	0.91843	0.0292425	51	0.0381008	1	0.0515299	636	0.0523583	0.654528	none	none	none	none	none
MROH7	ENSG00000184313	4.85875e-05	2	-1.63884	0.522567	0	0	0	1	0	0	-19.2389	0.693563	0	0	0	1	1.39354e-05	2	-2.97307	0.219413	none	none	none	none	none
TTC4	ENSG00000243725	0.155342	796	-0.0454822	0.674285	0.149662	526	-0.215445	0.0886263	0.0815386	23	0.0734957	1	0.0989278	170	0.215062	0.657876	0.134757	1515	-0.157346	0.0147826	none	none	none	none	none
PARS2	ENSG00000162396	0.0256311	261	-0.137723	0.516668	0.0177481	85	0.180971	0.737369	0.0132851	6	0.546132	0.883484	0.0152374	26	0.163174	1	0.0191676	378	-0.0425966	0.816298	none	none	none	none	none
TTC22	ENSG00000006555	0.0609373	458	0.422833	0.00250739	0.0238756	120	-0.164563	0.688499	0.0463303	16	0.275764	0.917752	0.0205217	36	-0.0632311	1	0.0339865	630	-0.0200251	0.889161	none	none	none	none	none
LEXM	ENSG00000162398	0.0033607	31	-0.428076	0.483617	0.00238358	18	-0.983453	0.282242	0.00865741	2	0.862377	0.903776	0.00272407	5	-0.478908	1	0.0028987	56	-0.645333	0.105195	none	none	none	none	none
DHCR24	ENSG00000116133	0.845071	2272	-0.55813	5.14281e-51	0.185565	670	-0.634192	1.41561e-13	1.17535	181	-0.215577	0.517685	0.210117	353	-1.06049	2.84938e-10	0.403102	3476	-0.989307	1.38551e-168	none	none	none	up_DMSO	none
TMEM61	ENSG00000143001	0.00302974	28	-0.448628	0.47991	0.000914973	4	-1.05685	0.501395	0.00326263	2	21.64	0.623788	0.00123894	2	-1.60395	0.683048	0.00166783	36	-0.766019	0.12327	none	none	none	none	none
PCSK9	ENSG00000169174	0.0657653	504	-0.371726	0.00113541	0.0142696	77	-0.0852134	0.955157	0.190341	62	0.42389	0.530929	0.0111508	20	0.385241	0.885394	0.0318626	663	-0.716984	2.95326e-13	none	none	none	none	none
USP24	ENSG00000162402	0.18402	1026	-0.269364	0.000119611	0.0711981	287	0.0502856	0.912622	0.238612	74	0.0667786	1	0.0629107	111	-0.120661	0.968612	0.104659	1498	-0.443045	3.29552e-13	none	none	none	none	none
PLPP3	ENSG00000162407	0.365089	1436	0.325892	3.90425e-08	0.0939936	354	0.402735	0.0107503	0.408599	107	0.874172	0.00602127	0.0944141	163	-0.0774485	1	0.178573	2060	0.00293161	0.970907	none	none	none	none	none
PRKAA2	ENSG00000162409	0.0831871	532	-0.202872	0.0683723	0.0321797	125	-0.328608	0.240599	0.150265	46	0.72586	0.28526	0.0242718	43	-0.474425	0.616378	0.0469736	746	-0.484649	3.6591e-08	none	none	none	none	none
FYB2	ENSG00000187889	0.116568	734	-0.126613	0.220314	0.0440285	181	-0.0423436	0.979166	0.224077	66	0.186347	0.804546	0.0294985	53	-0.108316	1	0.0643494	1034	-0.466716	8.1994e-10	none	none	none	none	none
C8A	ENSG00000157131	0.0554404	410	-0.479277	0.000160853	0.0175538	71	-0.445321	0.228868	0.181923	51	0.589536	0.415795	0.0112821	19	-1.51615	0.0580893	0.0300569	551	-0.84835	9.19314e-16	none	none	none	none	none
C8B	ENSG00000021852	0.0569835	402	-0.281686	0.0416059	0.0206244	82	-0.218359	0.593376	0.132041	41	0.62984	0.401137	0.0251689	43	0.354031	0.744026	0.034777	568	-0.413851	0.000121464	none	none	none	none	none
DAB1	ENSG00000173406	0.00562198	74	-0.614483	0.0989648	0.00642362	34	0.599581	0.418581	0.00933246	2	1.82732	0.769696	0.00402915	7	-0.835386	0.74199	0.00554381	117	-0.150634	0.637384	none	none	none	none	none
OMA1	ENSG00000162600	0.110847	756	-0.50868	1.04628e-09	0.103563	424	-0.145643	0.413256	0.153783	54	0.207477	0.822424	0.0590648	101	-0.0873532	1	0.0934933	1335	-0.44377	3.30033e-11	none	none	none	none	none
TACSTD2	ENSG00000184292	0.00212537	16	-0.04744	0.982259	0.000916495	6	0.655047	0.789237	0	0	-19.3298	0.619081	0.000449795	1	-1.74193	0.821506	0.00110494	23	-0.26242	0.725756	none	none	none	none	none
MYSM1	ENSG00000162601	0.168562	967	-0.100885	0.251444	0.0416543	172	-0.503809	0.0119703	0.514725	133	0.528906	0.0660903	0.0417286	73	-0.450394	0.480154	0.0881521	1345	-0.613999	1.09244e-21	none	none	none	none	none
JUN	ENSG00000177606	0.976464	2500	0.33264	5.17995e-17	0.319682	1059	0.0564782	0.654873	0.704848	139	0.142914	0.765644	0.283951	470	-0.46871	0.0093748	0.505636	4168	-0.159775	1.03603e-05	none	none	none	none	none
FGGY	ENSG00000172456	0.591271	1918	0.498262	3.37323e-23	0.845242	2303	0.386309	5.53561e-13	0.180116	59	-0.312929	0.677445	0.559512	895	0.781054	2.51747e-10	0.673287	5175	0.479059	8.16194e-43	none	none	none	none	none
HOOK1	ENSG00000134709	0.273195	1275	-0.136085	0.0355474	0.130313	490	-0.2637	0.0360229	0.279603	84	0.489634	0.337232	0.111515	194	-0.351234	0.331006	0.168885	2043	-0.361756	1.26657e-12	none	none	none	none	none
CYP2J2	ENSG00000134716	0.329064	1429	0.332825	6.4995e-08	0.147282	528	0.33762	0.00721385	0.428907	113	0.794181	0.00876972	0.127373	216	0.342202	0.341056	0.1995	2286	0.099379	0.0699783	none	none	none	none	none
NFIA	ENSG00000162599	1.0556	2548	-0.215924	1.24498e-09	0.40279	1326	-0.347954	1.20571e-07	1.57363	202	-0.167216	0.613941	0.346632	576	-0.55313	0.000301779	0.598268	4652	-0.691603	2.72607e-104	none	none	none	none	none
TM2D1	ENSG00000162604	0.282279	1284	-0.260014	6.85859e-06	0.169005	628	-0.0242113	0.968311	0.432066	127	0.208199	0.677097	0.12775	217	0.15156	0.782775	0.194832	2256	-0.359234	6.5228e-14	none	none	none	none	none
PATJ	ENSG00000132849	0.307858	1360	0.0356821	0.631998	0.119401	491	0.0921218	0.616985	0.542003	135	0.376259	0.254094	0.0923208	162	-0.638954	0.0383011	0.174404	2148	-0.339717	1.19887e-11	none	none	none	none	none
L1TD1	ENSG00000240563	0.000642613	11	-0.779409	0.444554	0	0	0	1	0	0	-22.042	0.528134	0	0	-19.6613	0.616378	0.000184308	11	-2.25661	0.0272056	none	none	none	none	up_DMSO
KANK4	ENSG00000132854	0.00774995	70	0.43277	0.290023	0.00205731	7	0.238231	0.949569	0	0	-23.566	0.209828	0.000655718	1	-2.95499	0.439107	0.00322951	78	-0.500358	0.161201	none	none	none	none	none
USP1	ENSG00000162607	0.167826	957	-0.235087	0.00200064	0.10456	402	-0.342786	0.00944413	0.0525093	23	-0.339069	0.746949	0.0748095	131	-0.601606	0.0948389	0.112752	1513	-0.418627	9.21165e-12	none	none	none	none	none
DOCK7	ENSG00000116641	0.196661	1051	0.0554565	0.530037	0.100925	385	0.143305	0.461339	0.202076	69	-0.0948694	0.967647	0.0740526	127	-0.239592	0.660219	0.122549	1632	-0.197608	0.001396	none	none	none	none	none
ANGPTL3	ENSG00000132855	0.587023	1795	-0.906503	7.49052e-86	0.348993	1079	-1.01432	5.91392e-57	1.08509	173	-0.299334	0.376978	0.335467	550	-0.53511	0.00058918	0.428921	3597	-1.09101	1.01531e-204	none	up_DMSO	none	none	up_DMSO
ATG4C	ENSG00000125703	0.0665626	522	-0.126862	0.36514	0.0412989	192	-0.518765	0.00843735	0.0273316	13	-0.833001	0.475349	0.0331026	58	0.610291	0.386828	0.0458106	785	-0.368137	0.000107501	none	none	none	none	none
FOXD3	ENSG00000187140	0	0	-14.8543	0.444554	0	0	0	1	0	0	0	1	0	0	0	1	0	0	-13.4888	0.384769	none	none	none	none	none
ALG6	ENSG00000088035	0.0389997	337	-0.568223	8.97641e-05	0.0157229	72	-0.289988	0.536651	0.0527954	23	-0.650208	0.438098	0.00997446	18	-0.741646	0.601616	0.0214797	450	-0.865294	5.28331e-13	none	none	none	none	none
ITGB3BP	ENSG00000142856	0.0629272	562	-0.494063	5.28187e-07	0.076231	351	-0.230313	0.195389	0.072107	30	0.664752	0.516978	0.0356988	60	-1.05308	0.0202454	0.0602776	1003	-0.476274	6.69528e-09	none	none	none	up_DMSO	none
EFCAB7	ENSG00000203965	0.015373	160	-0.1642	0.564626	0.00961772	48	-0.0849326	0.980573	0.030928	10	0.918294	0.693563	0.006035	11	0.464927	0.907726	0.0106572	229	-0.258746	0.209033	none	none	none	none	none
PGM1	ENSG00000079739	0.42918	1621	-0.384942	1.57881e-16	0.37941	1249	-0.132532	0.120471	0.181019	64	0.00686262	1	0.245738	418	-0.349198	0.102731	0.349719	3352	-0.33888	1.30459e-18	none	none	none	none	none
ROR1	ENSG00000185483	0.0022418	27	-0.91961	0.0613998	0	0	-20.2302	0.167212	0	0	-20.7082	0.613785	0.000541392	1	-1.77517	0.81751	0.000803921	28	-1.64399	0.00139147	none	none	none	none	up_DMSO
UBE2U	ENSG00000177414	0	0	-14.2408	0.444554	0.000269125	1	18.0381	0.539099	0	0	0	1	0	0	0	1	0.000106196	1	3.82108	0.422301	none	none	none	none	none
CACHD1	ENSG00000158966	0.0158719	151	-0.158866	0.573486	0.00293319	13	-0.547833	0.603967	0.0466865	19	0.901149	0.548351	0.00429694	8	-0.0200985	1	0.0079816	191	-0.493834	0.0200641	none	none	none	none	none
RAVER2	ENSG00000162437	0.0060574	63	-0.472035	0.272276	0.00226427	9	0.0874404	1	0.0111905	3	0.175336	1	0.000608661	1	-1.50258	0.857289	0.00305013	76	-0.75733	0.0227922	none	none	none	none	none
JAK1	ENSG00000162434	1.58455	3018	-0.0272564	0.460249	1.59115	3631	0.0589337	0.268176	0.906128	168	-0.11786	0.782141	1.28705	1913	0.544482	3.48275e-09	1.48426	8730	0.042221	0.106111	none	none	none	none	none
AK4	ENSG00000162433	0.869887	2360	-0.221963	2.22623e-09	0.541725	1668	-0.199291	0.00188494	0.412719	109	-0.18671	0.693563	0.443857	731	-0.416197	0.00423107	0.604003	4868	-0.359021	3.24769e-30	none	none	none	none	none
DNAJC6	ENSG00000116675	0.0154133	144	0.284078	0.392232	0.00307394	16	-0.994851	0.190851	0.0181948	8	0.462712	0.929501	0.00356854	6	0.0957629	1	0.00708213	174	-0.333079	0.173376	none	none	none	none	none
LEPROT	ENSG00000213625	0.713891	2195	-0.172896	2.11271e-05	0.389608	1290	-0.260971	0.00022722	0.821529	165	0.326527	0.257593	0.323421	540	-0.00923741	1	0.47214	4190	-0.391718	4.52249e-31	none	none	none	none	none
LEPR	ENSG00000116678	0.194323	942	-0.109101	0.199932	0.0268224	128	-0.301396	0.333633	0.481731	113	0.673877	0.0356402	0.0362444	65	-0.674264	0.250159	0.0873547	1248	-0.581074	1.89866e-19	none	none	none	none	none
PDE4B	ENSG00000184588	0.00201159	16	-0.224818	0.809796	0.00111858	5	-2.1982	0.0274436	0.00283349	2	2.40809	0.693563	0.00168857	3	-0.113942	1	0.00158069	26	-1.05267	0.0395254	none	up_DMSO	none	none	up_DMSO
SGIP1	ENSG00000118473	9.29858e-05	2	-2.85846	0.248341	0	0	0	1	0.0031048	1	21.5683	0.693563	0	0	0	1	9.28075e-05	3	-1.49538	0.383031	none	none	none	none	none
TCTEX1D1	ENSG00000152760	0.00952943	82	0.564953	0.171575	0.00780203	40	0.349568	0.646837	0.00610415	3	0.216004	1	0.00459843	8	1.12772	0.6553	0.0073089	133	0.359643	0.230347	none	none	none	none	none
WDR78	ENSG00000152763	0.0169514	142	-0.567191	0.0114785	0.0158645	60	0.0849531	0.955331	0.0292714	11	1.63706	0.467017	0.00849763	14	0.32062	0.980117	0.0142717	227	-0.291566	0.112485	none	none	none	none	none
MIER1	ENSG00000198160	0.607489	2045	0.102668	0.0313686	0.593505	1793	0.0789282	0.354484	0.37956	105	0.59863	0.0928379	0.435974	716	0.438449	0.0042544	0.546125	4659	0.0934928	0.00970533	none	none	none	none	none
SLC35D1	ENSG00000116704	0.301854	1324	-0.286795	4.83959e-07	0.0991559	369	-0.0863221	0.683768	0.413488	105	0.342054	0.460751	0.0888055	154	-0.172927	0.788701	0.160911	1952	-0.506598	3.80039e-24	none	none	none	none	none
IL12RB2	ENSG00000081985	0.00177413	14	0.452478	0.698995	0.000344665	1	18.3951	0.539099	0.00132619	1	-2.05526	0.517685	0	0	0	1	0.000673092	16	-0.503653	0.503852	none	none	none	none	none
SERBP1	ENSG00000142864	1.71339	3104	0.114972	3.41384e-05	2.02276	4074	0.057815	0.172933	0.748641	157	0.0654006	0.95434	1.66664	2353	0.512193	2.49569e-09	1.80101	9688	0.209951	7.09092e-21	none	none	none	none	none
GADD45A	ENSG00000116717	1.48462	2926	0.227626	2.73334e-11	1.39461	3209	0.132958	0.00992453	1.08195	174	0.279496	0.387767	1.21002	1751	0.410231	8.65883e-05	1.35889	8060	0.166912	6.94165e-10	none	none	none	none	none
GNG12	ENSG00000172380	0.853869	2339	-0.0196345	0.699729	0.684553	2013	-0.108138	0.106746	0.456826	106	0.446692	0.251698	0.532274	870	-0.138495	0.529067	0.682993	5328	-0.129393	4.05835e-05	none	none	none	none	none
DIRAS3	ENSG00000162595	0.0182203	133	0.443618	0.126866	0.0223411	80	0.430752	0.276668	0.00293271	2	-1.6011	0.630792	0.00903441	15	0.0766804	1	0.0167898	230	0.286859	0.149324	none	none	none	none	none
WLS	ENSG00000116729	0.220152	1103	-0.217398	0.00202469	0.0995498	378	-0.145061	0.429766	0.300271	88	0.317142	0.608891	0.0872025	150	0.439327	0.300931	0.134745	1719	-0.368143	9.44679e-11	none	none	none	none	none
DEPDC1	ENSG00000024526	0.00053898	8	-2.27658	0.0193551	0	0	-20.338	0.11109	0.00419422	3	1.31304	0.761255	0	0	-21.5353	0.468381	0.00024393	11	-3.07781	0.000313504	up_DMSO	none	none	none	up_DMSO
LRRC7	ENSG00000033122	0.00492873	48	0.0711179	0.907441	0.000440716	1	-0.848054	0.802338	0.0535156	17	0.78745	0.608891	0.00189089	3	20.852	0.305398	0.00328965	69	-0.52082	0.152183	none	none	none	none	none
LRRC40	ENSG00000066557	0.154639	928	-0.185196	0.0229021	0.109132	464	-0.353852	0.00488095	0.110127	40	-0.282435	0.698124	0.0969333	170	-0.0947214	0.979272	0.118579	1602	-0.332553	6.80695e-08	none	none	none	none	none
SRSF11	ENSG00000116754	0.703352	2155	-0.0466805	0.342917	0.414379	1342	-0.142379	0.0751351	1.22854	190	0.271777	0.299622	0.307457	511	-0.24879	0.268467	0.482816	4198	-0.39359	3.43025e-31	none	none	none	none	none
ANKRD13C	ENSG00000118454	0.0957398	684	-0.131838	0.236608	0.0456929	195	-0.166404	0.539099	0.111404	38	0.444	0.613656	0.0282786	51	-0.398069	0.616378	0.0562695	968	-0.382826	2.61249e-06	none	none	none	none	none
HHLA3	ENSG00000197568	0.173559	981	-0.113511	0.187156	0.232727	817	-0.11436	0.344189	0.0320307	15	-0.609491	0.625181	0.143568	245	0.778087	0.0016948	0.184976	2058	-0.0349496	0.574051	none	none	none	none	none
CTH	ENSG00000116761	0.259399	1194	-0.718396	4.14325e-38	0.175388	646	-0.638753	5.73232e-13	0.298297	85	-0.112196	0.907542	0.134865	232	-0.715367	0.00169933	0.190054	2157	-0.811131	9.17184e-69	none	none	none	none	none
PTGER3	ENSG00000050628	0.000156507	3	-1.80497	0.330114	0	0	-17.5396	0.539099	0	0	0	1	0	0	0	1	4.48877e-05	3	-2.69347	0.114828	none	none	none	none	none
ZRANB2	ENSG00000132485	0.30688	1375	-0.248538	1.45966e-05	0.280033	959	-0.329466	4.40882e-05	0.431067	112	-0.280362	0.524504	0.211424	357	-0.164646	0.616378	0.270553	2803	-0.417135	5.03442e-22	none	none	none	none	none
NEGR1	ENSG00000172260	0.000451829	1	1.60252	0.633256	0	0	-18.7089	0.539099	0	0	-21.1073	0.693563	0	0	0	1	0.000129589	1	-1.69135	0.384769	none	none	none	none	none
LRRIQ3	ENSG00000162620	0.00622309	65	-0.494569	0.192663	0.00464861	27	-0.935056	0.134482	0.00121626	1	-2.41495	0.474889	0.00162055	3	-0.578354	0.981989	0.00412686	96	-0.931499	0.000957653	none	none	none	none	none
FPGT	ENSG00000254685	0.0565339	507	-0.493813	1.10582e-05	0.0442243	227	-0.516668	0.00591999	0.0489583	20	-0.20819	0.923976	0.0244826	43	-0.261534	0.8689	0.0419866	797	-0.633147	6.4837e-12	none	none	none	none	none
TNNI3K	ENSG00000116783	0.00128546	7	-0.784769	0.409573	0	0	0	1	0	0	-20.1808	0.693563	0	0	-20.8925	0.616378	0.000368684	7	-1.69027	0.0520582	none	none	none	none	none
ERICH3	ENSG00000178965	0.00318292	22	0.0433835	0.96713	0.00107166	3	-0.911286	0.583496	0.00199894	1	0.597731	1	0.00246818	4	21.2368	0.201722	0.00211212	30	-0.0144533	0.987475	none	none	none	none	none
CRYZ	ENSG00000116791	0.64659	2042	0.0666066	0.200528	0.651643	1932	0.0197046	0.90356	0.381082	105	0.471362	0.240857	0.467943	776	-0.140619	0.552189	0.589817	4855	-0.00485416	0.911069	none	none	none	none	none
TYW3	ENSG00000162623	0.499186	1829	-0.0093854	0.895033	0.576585	1754	0.041285	0.680757	0.173637	50	-0.0467488	1	0.393779	649	0.52465	0.000738165	0.491456	4282	0.0603217	0.125756	none	none	none	none	none
SLC44A5	ENSG00000137968	0.0138709	77	0.876905	0.0142813	0.00344466	11	1.02504	0.390302	0.0280823	5	1.34408	0.689096	0.00233499	4	0.293135	1	0.00662995	97	0.473851	0.11274	none	none	none	none	none
ACADM	ENSG00000117054	0.549547	1893	0.00214216	0.986518	0.569608	1744	0.0857626	0.299322	0.280159	88	0.451055	0.368009	0.403657	672	-0.00167607	1	0.508353	4397	0.0229247	0.574249	none	none	none	none	none
RABGGTB	ENSG00000137955	0.442676	1649	-0.207808	2.66295e-05	0.491547	1543	-0.178649	0.00931915	0.433097	113	0.137604	0.809434	0.305004	516	-0.0093922	1	0.420828	3821	-0.252275	6.88057e-12	none	none	none	none	none
MSH4	ENSG00000057468	0.000447121	3	1.35736	0.632767	0.000535534	3	19.031	0.381689	0	0	0	1	0	0	0	1	0.000339559	6	2.3259	0.223317	none	none	none	none	none
ST6GALNAC3	ENSG00000184005	0.000689431	3	19.3955	0.197014	0	0	-17.9772	0.539099	0	0	0	1	0	0	0	1	0.000197735	3	0.901965	0.636122	none	none	none	none	none
PIGK	ENSG00000142892	0.0979743	694	-0.585249	6.05698e-11	0.0396627	173	-0.108491	0.760339	0.210428	67	0.128262	0.917752	0.0308991	52	-0.424246	0.616378	0.0574194	986	-0.739464	8.57328e-22	none	none	none	none	none
AK5	ENSG00000154027	0.00332454	31	-1.3131	0.00279628	0.00314743	10	-1.47743	0.0334805	0.00520377	1	2.76861	0.770765	0.00177637	3	-0.166052	1	0.00283443	45	-1.32461	0.000168846	up_DMSO	up_DMSO	none	none	up_DMSO
AC118549.1	NA_character_	0.209247	1107	-0.317191	1.20005e-06	0.084642	347	-0.322288	0.033007	0.275655	80	0.251869	0.693563	0.0706068	125	-0.535942	0.167064	0.120276	1659	-0.565465	9.47709e-24	none	none	none	none	none
USP33	ENSG00000077254	0.28923	1356	-0.251096	8.33606e-06	0.164259	598	-0.16239	0.214233	0.407955	115	0.539521	0.107217	0.123386	214	-0.0459725	1	0.193142	2283	-0.379759	1.54026e-15	none	none	none	none	none
MIGA1	ENSG00000180488	0.354958	1481	-0.227855	1.55403e-05	0.121523	436	-0.0671333	0.745753	0.41948	116	0.371741	0.346801	0.109904	190	-0.61692	0.0271734	0.191367	2223	-0.471729	2.89087e-24	none	none	none	none	none
NEXN	ENSG00000162614	0.023694	203	-0.264097	0.222609	0.00473759	21	-0.65028	0.36936	0.0197252	10	-0.36004	0.875501	0.00348648	6	-1.70647	0.318837	0.0101218	240	-0.794326	4.17324e-06	none	none	none	none	none
FUBP1	ENSG00000162613	0.251101	1250	-0.110915	0.112026	0.214564	787	-0.133336	0.252873	0.19898	66	0.372921	0.608891	0.169933	295	0.00995119	1	0.211443	2398	-0.156029	0.0018913	none	none	none	none	none
DNAJB4	ENSG00000162616	0.181052	985	-0.262485	0.000350713	0.139532	544	-0.333932	0.00284962	0.128502	43	0.0293085	1	0.0922181	156	-0.321947	0.45481	0.137139	1728	-0.404574	1.14594e-12	none	none	none	none	none
GIPC2	ENSG00000137960	0.143154	870	-0.301728	0.000180147	0.152709	565	-0.261264	0.0252546	0.105469	37	0.0733579	1	0.10662	182	0.0976511	0.964089	0.13526	1654	-0.276518	5.26681e-06	none	none	none	none	none
PTGFR	ENSG00000122420	0.0240885	256	-0.26006	0.221698	0.00334891	19	0.357459	0.773169	0.060093	26	0.634876	0.550711	0.00419332	7	-0.378807	1	0.010757	308	-0.585639	0.0003587	none	none	none	none	none
IFI44L	ENSG00000137959	0.00700092	31	2.17585	0.00188169	0.0082332	26	1.37078	0.0544881	0.0157987	3	2.39785	0.618779	0.00618355	10	22.5645	0.0155601	0.00743159	70	1.78683	7.05564e-06	up_FFA	none	none	up_FFA	up_FFA
IFI44	ENSG00000137965	0.0423102	282	0.238816	0.206191	0.0540229	204	0.245824	0.334609	0.0443641	15	0.742674	0.631091	0.0407053	69	0.404506	0.6058	0.0464987	570	0.273602	0.0195058	none	none	none	none	none
ADGRL4	ENSG00000162618	0.000191936	2	0.815362	0.741354	0	0	-17.9536	0.539099	0	0	0	1	0.00059679	1	19.1873	0.616378	0.000232469	3	0.666785	0.743076	none	none	none	none	none
ADGRL2	ENSG00000117114	0.136761	848	-0.252568	0.0021361	0.0296004	121	-0.00238507	1	0.141032	55	-0.413551	0.487496	0.0311179	56	0.0491379	1	0.0631601	1080	-0.584589	5.37169e-16	none	none	none	none	none
TTLL7	ENSG00000137941	0.196612	1029	0.183067	0.0228152	0.0934339	350	-0.0660694	0.802642	0.292286	78	0.580782	0.248674	0.0706424	121	0.0493788	1	0.120486	1578	-0.151163	0.0197158	none	none	none	none	none
PRKACB	ENSG00000142875	0.189328	1028	-0.0208128	0.840108	0.116187	418	-0.152685	0.36236	0.0899725	34	-0.0965403	1	0.085752	147	-0.0125354	1	0.127558	1627	-0.201125	0.00114337	none	none	none	none	none
SAMD13	ENSG00000203943	0.00165983	18	-0.539011	0.521182	0.00127272	7	-1.00443	0.430902	0	0	-22.0776	0.32068	0.000612827	1	-1.67318	0.83142	0.00116045	26	-1.15267	0.0333845	none	none	none	none	up_DMSO
DNASE2B	ENSG00000137976	1.90809e-05	1	-3.11527	0.508196	0	0	0	1	0	0	0	1	0	0	-20.6295	0.616378	5.47258e-06	1	-5.56043	0.28119	none	none	none	none	none
RPF1	ENSG00000117133	0.303432	1373	-0.0649575	0.356378	0.386521	1276	-0.126476	0.142263	0.106397	37	-0.288044	0.740004	0.290612	489	0.31844	0.131646	0.32821	3175	-0.0195632	0.695099	none	none	none	none	none
GNG5	ENSG00000174021	1.45469	2958	-0.234215	7.45182e-16	2.05383	4167	-0.178525	2.60754e-09	0.608348	141	-0.111291	0.842446	1.63473	2294	0.957281	6.59052e-30	1.7266	9560	0.0643731	0.00756861	none	none	none	none	none
SPATA1	ENSG00000122432	0.0150726	86	-0.0156612	0.980801	0.00990328	35	-0.310005	0.596952	0.0277332	8	-0.170063	1	0.0121345	20	1.32407	0.257843	0.012429	149	-0.181001	0.411714	none	none	none	none	none
CTBS	ENSG00000117151	0.281909	1307	-0.269891	3.27708e-06	0.176427	642	-0.237911	0.0296906	0.292839	87	0.0048085	1	0.144422	245	0.276057	0.451097	0.199645	2281	-0.368838	1.01341e-14	none	none	none	none	none
SSX2IP	ENSG00000117155	0.293504	1327	-0.198594	0.00106466	0.24268	856	-0.179801	0.0728083	0.187243	62	0.244702	0.728303	0.185345	313	-0.167472	0.624042	0.239031	2558	-0.241945	2.31664e-07	none	none	none	none	none
LPAR3	ENSG00000171517	0.00103568	10	-0.089788	0.956005	0.000184417	1	-2.10045	0.468452	0.00120716	1	20.2041	0.693563	0	0	-20.9766	0.616378	0.00039553	12	-1.33696	0.161968	none	none	none	none	none
MCOLN2	ENSG00000153898	0.00018709	4	-1.26591	0.444554	0	0	0	1	0	0	0	1	0.000728306	1	19.4747	0.616378	0.000270178	5	0.630064	0.742456	none	none	none	none	none
WDR63	ENSG00000162643	0.000115845	3	16.8219	0.19369	0	0	0	1	0	0	0	1	0	0	0	1	3.32254e-05	3	15.0201	0.14759	none	none	none	none	none
MCOLN3	ENSG00000055732	0.00032931	8	-0.657197	0.58898	0	0	0	1	0.00137766	1	20.3948	0.693563	0	0	-21.0473	0.616378	0.000123796	9	-1.89627	0.289715	none	none	none	none	none
SYDE2	ENSG00000097096	0.0590942	445	-0.0147536	0.945293	0.0155218	64	-0.0186162	1	0.0601903	23	0.573723	0.660827	0.0160501	28	-0.199978	1	0.0291274	560	-0.276108	0.0203067	none	none	none	none	none
C1orf52	ENSG00000162642	0.158336	931	-0.180302	0.0261815	0.133855	523	-0.192653	0.161703	0.120469	47	0.448059	0.602951	0.0961028	166	0.113275	0.934565	0.129368	1667	-0.219915	0.000341123	none	none	none	none	none
BCL10	ENSG00000142867	0.175194	964	0.023981	0.824332	0.154151	583	-0.00688851	1	0.117641	39	0.59719	0.511674	0.0963221	168	-0.444174	0.205065	0.142217	1754	-0.107373	0.0912647	none	none	none	none	none
DDAH1	ENSG00000153904	0.36816	1477	-0.196278	0.000220306	0.229748	852	-0.065484	0.623502	0.222368	74	0.526801	0.32068	0.155485	267	-0.929928	2.75582e-06	0.247211	2670	-0.343432	3.38254e-15	none	none	none	none	none
CCN1	ENSG00000142871	0.392098	1430	0.0271635	0.740173	0.0798436	290	-0.218571	0.242289	0.531897	111	-0.11473	0.874916	0.103475	172	-0.518809	0.103711	0.186057	2003	-0.483201	7.21005e-21	none	none	none	none	none
ZNHIT6	ENSG00000117174	0.158869	904	0.0352558	0.746073	0.106949	390	-0.124332	0.513739	0.13032	44	0.156153	0.923231	0.0709079	124	0.0899943	1	0.111624	1462	-0.179455	0.00754914	none	none	none	none	none
ODF2L	ENSG00000122417	0.113929	659	0.047473	0.703525	0.0778004	276	0.0214194	1	0.0996246	32	-0.550671	0.429946	0.0553141	94	0.231058	0.770882	0.0819425	1061	-0.169249	0.0333223	none	none	none	none	none
SH3GLB1	ENSG00000097033	0.857252	2438	0.0920526	0.0241122	1.04089	2764	-0.117902	0.026749	0.362646	99	0.25874	0.655425	0.760088	1203	0.504154	1.01406e-05	0.890293	6504	0.0657654	0.0327156	none	none	none	none	none
SELENOF	ENSG00000183291	0.617625	2043	-0.339701	9.50779e-18	0.371916	1241	-0.280671	8.64757e-05	0.53483	132	0.357088	0.309342	0.276809	463	-0.389787	0.0424683	0.417584	3879	-0.470945	5.23028e-42	none	none	none	none	none
HS2ST1	ENSG00000153936	0.160967	951	-0.292558	6.08287e-05	0.0451272	180	-0.161664	0.5503	0.191942	69	-0.0484611	1	0.0399658	72	-0.919399	0.0385379	0.0799442	1272	-0.628032	9.07622e-22	none	none	none	none	none
LMO4	ENSG00000143013	0.53936	1825	-0.251374	2.41434e-08	0.486175	1499	-0.249441	0.000166773	0.210855	70	-0.298014	0.615696	0.32922	545	0.387882	0.0375568	0.448903	3939	-0.264545	2.06347e-13	none	none	none	none	none
PKN2	ENSG00000065243	0.36446	1521	-0.152624	0.00552166	0.158643	562	0.0445046	0.853863	0.457513	120	-0.0991929	0.880058	0.139028	240	0.206871	0.616378	0.218208	2443	-0.357456	3.38078e-15	none	none	none	none	none
GTF2B	ENSG00000137947	0.153556	891	-0.189617	0.0255649	0.193511	724	-0.212472	0.0447311	0.0798374	28	0.375263	0.740324	0.135964	232	-0.231501	0.561266	0.162522	1875	-0.177232	0.00233956	none	none	none	none	none
KYAT3	ENSG00000137944	0.134503	829	-0.42074	6.804e-08	0.180507	687	-0.104242	0.460138	0.0774279	29	0.0847655	1	0.106198	179	-0.0907121	0.981989	0.143026	1724	-0.241092	4.88906e-05	none	none	none	none	none
RBMXL1	ENSG00000213516	0.0896564	658	-0.311043	0.00111115	0.0470785	213	-0.0891162	0.802583	0.0894461	35	-0.295627	0.740438	0.0303753	53	-1.01567	0.0500492	0.0552271	959	-0.541157	3.29267e-11	none	none	none	none	none
GBP3	ENSG00000117226	0.223173	1086	-0.116226	0.108846	0.100579	418	-0.183149	0.26627	0.144491	46	0.184994	0.865906	0.0867897	151	-0.311821	0.493939	0.132576	1701	-0.319399	1.44277e-08	none	none	none	none	none
GBP1	ENSG00000117228	0.843098	2300	0.338413	5.65557e-15	0.668918	1890	0.265702	1.63226e-05	0.876234	156	0.486884	0.0768517	0.531531	853	0.159705	0.451142	0.682448	5199	0.149773	1.04275e-05	none	none	none	none	none
GBP2	ENSG00000162645	0.448086	1707	0.165823	0.00249438	0.371498	1221	0.0948832	0.350456	0.296916	79	0.00279402	1	0.268265	451	0.640462	0.000389401	0.361186	3458	0.0615518	0.163454	none	none	none	none	none
GBP7	ENSG00000213512	0.0825212	586	-0.286036	0.00567001	0.0570586	271	-0.0340603	0.987665	0.123934	42	-0.164741	0.900999	0.0448981	79	-0.127163	0.989555	0.0621709	978	-0.373456	5.25447e-06	none	none	none	none	none
GBP4	ENSG00000162654	0.0843465	578	0.181702	0.155873	0.0491121	201	0.376006	0.113906	0.0191629	8	-1.10733	0.330455	0.035788	62	-0.390237	0.616378	0.0546185	849	0.0294235	0.794062	none	none	none	none	none
GBP5	ENSG00000154451	0.000840689	6	3.09708	0.169365	0	0	-18.2546	0.539099	0.00642958	1	4.4732	0.716526	0	0	0	1	0.000378081	7	0.991296	0.47939	none	none	none	none	none
GBP6	ENSG00000183347	0.00118088	7	1.26384	0.445275	0	0	0	1	0	0	-19.618	0.693563	0	0	0	1	0.000338687	7	0.399106	0.765551	none	none	none	none	none
LRRC8B	ENSG00000197147	0.0473546	440	-0.653906	1.20246e-07	0.0102085	52	-0.143238	0.875718	0.0773964	23	0.573038	0.679744	0.00748632	13	-1.27465	0.281167	0.0214843	528	-0.896618	4.06771e-15	none	none	none	none	none
LRRC8C	ENSG00000171488	0.00185379	18	-0.250318	0.784671	0	0	0	1	0.0148341	5	1.32369	0.693563	0	0	0	1	0.000847683	23	-0.66484	0.300937	none	none	none	none	none
LRRC8D	ENSG00000171492	0.188514	1050	-0.486995	1.34954e-14	0.0601754	224	-0.45191	0.008031	0.181799	61	0.0691142	1	0.0458554	81	-0.493995	0.365915	0.0953178	1416	-0.739128	5.4558e-36	none	none	none	none	none
ZNF326	ENSG00000162664	0.20729	1108	-0.441122	3.34292e-12	0.0991839	400	-0.479752	0.000107484	0.318194	92	0.190139	0.73013	0.0785925	135	-0.173268	0.81181	0.128733	1735	-0.649187	4.19526e-33	none	none	none	none	none
ZNF644	ENSG00000122482	0.412159	1637	-0.0619208	0.314803	0.187136	685	-0.131839	0.305244	0.453529	116	0.253805	0.608891	0.149106	255	-0.217526	0.587376	0.246044	2693	-0.336728	1.04298e-14	none	none	none	none	none
CDC7	ENSG00000097046	0.00558361	68	-0.184282	0.688607	0.00333949	16	0.990455	0.356569	0.0149223	7	1.14671	0.681849	0.00149256	3	-1.80657	0.59068	0.00368079	94	-0.234855	0.503442	none	none	none	none	none
TGFBR3	ENSG00000069702	0.0876653	599	-0.673447	2.25636e-13	0.0145137	53	-0.445952	0.277602	0.143781	48	0.241145	0.775482	0.0128741	23	-0.930044	0.364927	0.0377605	723	-0.997406	8.23026e-31	none	none	none	none	none
BRDT	ENSG00000137948	1.61969e-05	1	-0.763412	0.81337	0	0	0	1	0	0	-19.3682	0.693563	0	0	0	1	4.64544e-06	1	-3.83105	0.349535	none	none	none	none	none
EPHX4	ENSG00000172031	0	0	-17.4013	0.116874	0	0	0	1	0	0	0	1	0	0	0	1	0	0	-16.0357	0.085253	none	none	none	none	none
SETSIP	ENSG00000230667	0.000104179	2	1.01668	0.683826	8.92437e-05	2	-2.96589	0.459263	0	0	0	1	0	0	0	1	6.50949e-05	4	-2.23263	0.311168	none	none	none	none	none
BTBD8	ENSG00000189195	0.03528	282	-0.0870887	0.679498	0.0115024	48	-0.442857	0.364503	0.0495411	18	0.529891	0.694477	0.0121034	22	-0.244289	0.975168	0.0193111	370	-0.404236	0.00470788	none	none	none	none	none
GLMN	ENSG00000174842	0.0562418	443	-0.335022	0.00801219	0.0648418	259	-0.0516562	0.913487	0.0646394	28	0.0782955	1	0.0476236	84	0.178562	0.890928	0.0572521	814	-0.18762	0.0498266	none	none	none	none	none
RPAP2	ENSG00000122484	0.165208	954	-0.267698	0.000434828	0.110564	422	-0.365604	0.00397028	0.223111	71	0.0174815	1	0.076774	132	0.125623	0.931389	0.118589	1579	-0.463436	8.98465e-15	none	none	none	none	none
GFI1	ENSG00000162676	0.000719375	12	-1.70471	0.0785692	0.000344401	1	-1.71651	0.467444	0	0	0	1	0.0017867	3	20.7702	0.307028	0.000873394	16	-0.65337	0.384769	none	none	none	none	none
EVI5	ENSG00000067208	0.274782	1299	-0.241255	3.42517e-05	0.150264	564	-0.234044	0.0497326	0.251442	80	0.257134	0.693563	0.119256	203	-0.516926	0.0670258	0.178914	2146	-0.417052	1.97326e-17	none	none	none	none	none
RPL5	ENSG00000122406	2.83542	3322	-0.082361	2.64178e-05	3.60963	4630	-0.0440036	0.00255284	1.40532	211	-0.18542	0.575618	3.36299	3422	0.882196	1.63555e-63	3.2673	11585	0.29672	2.23447e-74	none	none	none	none	none
DIPK1A	ENSG00000154511	0.161754	949	-0.17288	0.0307584	0.0550493	227	-0.267525	0.204722	0.145597	51	0.0385225	1	0.0570524	100	-0.321091	0.616378	0.0881776	1327	-0.432236	6.65369e-11	none	none	none	none	none
MTF2	ENSG00000143033	0.122435	815	-0.120053	0.218924	0.0350714	157	-0.133454	0.696575	0.226747	75	0.306971	0.626969	0.0327385	58	-0.531391	0.450775	0.0635176	1105	-0.489817	4.14178e-11	none	none	none	none	none
TMED5	ENSG00000117500	0.806719	2268	-0.183295	2.44762e-06	0.404339	1340	-0.0639623	0.539099	0.907756	167	0.170348	0.679744	0.321298	533	-0.473533	0.00423174	0.505782	4308	-0.422704	2.80084e-37	none	none	none	none	none
CCDC18	ENSG00000122483	0.0359939	338	0.12389	0.507771	0.0101099	43	-0.138622	0.89225	0.104358	35	0.681759	0.426632	0.00862458	15	0.788512	0.622046	0.0190998	431	-0.298363	0.0334904	none	none	none	none	none
DR1	ENSG00000117505	0.353843	1465	-0.278714	5.36017e-08	0.233834	866	-0.405264	7.65756e-07	0.195968	62	0.0564784	1	0.150639	262	-0.134285	0.785711	0.242714	2655	-0.452633	2.36083e-26	none	none	none	none	none
FNBP1L	ENSG00000137942	0.421322	1678	0.0331044	0.611349	0.42317	1333	-0.0654733	0.539099	0.237508	80	0.2187	0.693563	0.311661	520	-0.0660394	0.934961	0.385535	3611	-0.0483435	0.271068	none	none	none	none	none
BCAR3	ENSG00000137936	0.123998	792	-0.104672	0.301772	0.0666468	292	0.0365602	0.9709	0.108108	42	0.47904	0.58767	0.0476041	85	-0.721642	0.0921659	0.0783175	1211	-0.273227	0.000204749	none	none	none	none	none
DNTTIP2	ENSG00000067334	0.401185	1611	-0.0863912	0.142674	0.326896	1115	-0.0610463	0.592185	0.355388	90	0.25965	0.678131	0.235977	396	-0.122475	0.742275	0.32178	3212	-0.181447	1.26051e-05	none	none	none	none	none
GCLM	ENSG00000023909	1.48541	2936	-0.228797	1.42011e-13	1.37005	3215	-0.292448	9.25796e-13	1.01512	183	-0.15378	0.693563	1.04705	1607	0.0957352	0.616378	1.29955	7941	-0.308804	2.64318e-35	none	none	none	none	none
ABCA4	ENSG00000198691	0.00318754	49	-0.745299	0.104449	0.00110138	5	-0.782006	0.61155	0.00160953	1	-1.4028	0.760687	0.000531694	1	-1.92847	0.79887	0.00154117	56	-1.15915	0.00583369	none	none	none	none	up_DMSO
ARHGAP29	ENSG00000137962	0.497432	1808	0.0841434	0.117932	0.349025	1173	0.0877556	0.411698	0.489232	119	0.0990592	0.892339	0.232442	391	-0.117728	0.758074	0.359917	3491	-0.130825	0.0010407	none	none	none	none	none
ABCD3	ENSG00000117528	0.467986	1681	-0.330164	6.88539e-13	0.315271	1077	-0.235952	0.00311341	0.385929	114	-0.232066	0.612189	0.222128	378	-0.480073	0.0166177	0.332886	3250	-0.4748	9.11414e-36	none	none	none	none	none
F3	ENSG00000117525	0.0105998	101	0.0968814	0.815262	0.00256437	11	-0.140792	1	0.0236772	9	1.11475	0.615696	0.00064128	1	-1.42386	0.871506	0.00474703	122	-0.36637	0.201335	none	none	none	none	none
SLC44A3	ENSG00000143036	0.0296591	268	-0.0603078	0.797839	0.015374	58	0.0049557	1	0.0566498	18	0.815134	0.608891	0.00827416	14	-1.2719	0.27633	0.0182397	358	-0.358748	0.0187653	none	none	none	none	none
CNN3	ENSG00000117519	0.799208	2314	0.0143835	0.797839	0.964392	2570	-0.0397471	0.597513	0.243228	71	-0.354522	0.517685	0.656594	1048	-0.0069686	1	0.810147	6003	-0.0107178	0.769618	none	none	none	none	none
ALG14	ENSG00000172339	0.120258	777	-0.24976	0.00512091	0.0937113	385	-0.0819114	0.711997	0.133651	43	0.0685423	1	0.0621955	107	0.18747	0.836642	0.0928067	1312	-0.292274	2.51549e-05	none	none	none	none	none
RWDD3	ENSG00000122481	0.106843	570	-0.271742	0.00691874	0.108208	358	-0.437177	0.000542356	0.0289381	12	-1.55989	0.0153637	0.0833837	142	0.590497	0.125511	0.0987479	1082	-0.323036	5.74701e-06	none	none	up_DMSO	none	none
PTBP2	ENSG00000117569	0.0634095	523	-0.221413	0.0794861	0.0344596	151	-0.187901	0.539099	0.246241	76	0.621628	0.227924	0.0312258	55	-0.556055	0.439852	0.0463127	805	-0.473356	3.92386e-07	none	none	none	none	none
DPYD	ENSG00000188641	0.107434	704	-0.177347	0.0834556	0.0667031	249	-0.416871	0.0113683	0.10456	36	-0.350231	0.693563	0.0536783	92	0.326808	0.616378	0.0753195	1081	-0.410118	5.80539e-08	none	none	none	none	none
SNX7	ENSG00000162627	0.215413	1098	-0.278421	1.79543e-05	0.236722	878	-0.262389	0.003074	0.0601831	24	-0.391391	0.693563	0.157377	269	0.290527	0.37931	0.203261	2269	-0.235222	2.20358e-06	none	none	none	none	none
PLPPR4	ENSG00000117600	6.4404e-05	3	-1.40456	0.537939	0	0	0	1	0	0	0	1	0	0	0	1	1.84717e-05	3	-1.84075	0.398403	none	none	none	none	none
PALMD	ENSG00000099260	0.170116	863	-0.314558	4.0415e-05	0.175583	614	-0.375059	0.000213027	0.0912215	34	-1.05149	0.0142424	0.113769	193	-0.440068	0.162343	0.153841	1704	-0.449471	1.85015e-15	none	none	up_DMSO	none	none
FRRS1	ENSG00000156869	0.0933159	548	-0.151002	0.219056	0.035488	136	-0.128112	0.724852	0.166354	57	0.40271	0.606143	0.0462777	79	0.467458	0.455033	0.058069	820	-0.287768	0.00104177	none	none	none	none	none
AGL	ENSG00000162688	0.494824	1790	-0.103588	0.048469	0.3102	1046	-0.151932	0.0999674	0.41478	118	-0.013481	1	0.24631	416	-0.387016	0.0563164	0.346386	3370	-0.30871	2.49475e-15	none	none	none	none	none
SLC35A3	ENSG00000117620	0.288525	1320	-0.103153	0.123121	0.100655	399	-0.235361	0.119795	0.441639	118	0.248499	0.608891	0.0742325	126	-0.572642	0.118948	0.153947	1963	-0.50278	3.69914e-23	none	none	none	none	none
MFSD14A	ENSG00000156875	0.106083	517	-0.232765	0.0296234	0.034158	114	-0.420454	0.0926528	0.0605889	16	-0.982383	0.183821	0.0245532	43	0.142833	1	0.0524944	690	-0.605206	8.86702e-13	none	none	none	none	none
SASS6	ENSG00000156876	0.0365703	307	-0.0691022	0.752739	0.0302341	114	-0.481952	0.0566102	0.0342578	15	-0.127797	1	0.0241408	43	0.376255	0.726528	0.0303256	479	-0.30728	0.0151021	none	none	none	none	none
TRMT13	ENSG00000122435	0.117648	784	-0.229241	0.011288	0.0846758	319	-0.0595757	0.849296	0.20621	68	0.024697	1	0.060972	107	0.40589	0.453218	0.0896747	1278	-0.328041	2.37392e-06	none	none	none	none	none
LRRC39	ENSG00000122477	0.00320441	37	-0.0691692	0.929626	0.00115763	4	1.50492	0.478264	0.0151202	4	0.951571	0.820355	0.000622907	1	-1.5368	0.852382	0.00188313	46	-0.308442	0.523778	none	none	none	none	none
DBT	ENSG00000137992	0.223084	1136	-0.327871	2.32299e-07	0.0950291	389	-0.186192	0.269337	0.170672	60	-0.0518002	1	0.0613818	108	-1.1167	0.0004123	0.123365	1693	-0.585392	3.84923e-26	none	none	none	up_DMSO	none
RTCA	ENSG00000137996	0.382603	1523	-0.395903	2.39424e-16	0.401824	1297	-0.214548	0.00320572	0.213073	71	-0.0959897	0.955578	0.269977	456	0.156918	0.616378	0.353094	3347	-0.299815	1.16564e-14	none	none	none	none	none
CDC14A	ENSG00000079335	0.011841	123	-0.23796	0.442798	0.00416759	14	-0.541492	0.539099	0.0311506	14	0.834163	0.610426	0.00345199	6	-0.035652	1	0.00673046	157	-0.539143	0.0180174	none	none	none	none	none
GPR88	ENSG00000181656	0.00615038	65	-1.03854	0.00193801	0.00123505	7	4.25912	0.104191	0.0141674	4	0.80522	0.830093	0.00170683	3	-0.100475	1	0.00306056	79	-0.924102	0.00200383	up_DMSO	none	none	none	none
VCAM1	ENSG00000162692	0.000222192	1	0.307095	0.928201	0	0	0	1	0	0	0	1	0.000598162	1	19.1906	0.616378	0.000241555	2	1.79327	0.457554	none	none	none	none	none
EXTL2	ENSG00000162694	0.0622666	478	-0.199232	0.141013	0.0232788	100	0.154489	0.745786	0.128658	42	0.143593	0.94592	0.0203803	35	-0.659488	0.461209	0.035844	655	-0.479919	2.96257e-06	none	none	none	none	none
SLC30A7	ENSG00000162695	0.29614	1285	-0.164315	0.00617766	0.0634595	233	-0.137474	0.551975	0.426658	119	0.230471	0.615696	0.0566142	97	-0.75585	0.0471406	0.135896	1734	-0.582479	1.85506e-29	none	none	none	none	none
DPH5	ENSG00000117543	0.214375	1130	-0.300576	2.64063e-06	0.249454	910	-0.237625	0.00800484	0.152524	50	0.445621	0.559541	0.161722	275	0.341469	0.255059	0.211246	2365	-0.227733	3.55675e-06	none	none	none	none	none
S1PR1	ENSG00000170989	0.0588466	454	-0.0877156	0.563426	0.0360149	142	0.054285	0.962061	0.028655	16	-0.156314	0.993212	0.0208655	36	0.0581396	1	0.0379027	648	-0.201982	0.0672628	none	none	none	none	none
COL11A1	ENSG00000060718	0	0	-17.3185	0.444554	0	0	0	1	0	0	0	1	0	0	0	1	0	0	-15.9529	0.384769	none	none	none	none	none
RNPC3	ENSG00000185946	0.04183	360	-0.645497	6.49917e-07	0.0164455	64	-1.01282	0.00027667	0.107514	42	-0.338376	0.688669	0.0134784	25	-0.788675	0.459646	0.0247839	491	-1.09938	3.60752e-23	none	up_DMSO	none	none	up_DMSO
AMY2B	ENSG00000240038	0.00825182	81	-0.592355	0.0631873	0.00456802	18	-0.00110665	1	0.0139005	7	-0.575799	0.75122	0.00489552	9	-0.563765	0.876488	0.00592073	115	-0.646341	0.0114739	none	none	none	none	none
AMY2A	ENSG00000243480	4.64394e-05	2	-2.90814	0.517373	0	0	0	1	0	0	-20.9898	0.693563	0	0	0	1	1.33193e-05	2	-4.52108	0.239085	none	none	none	none	none
PRMT6	ENSG00000198890	0.026146	347	-1.41186	7.93668e-29	0.0079074	72	-1.67501	1.30799e-07	0.0129272	6	-0.707409	0.693563	0.00442961	8	-2.62887	0.0145187	0.0122114	433	-1.79212	8.31323e-44	up_DMSO	up_DMSO	none	up_DMSO	up_DMSO
NTNG1	ENSG00000162631	0	0	0	1	0	0	0	1	0	0	0	1	0	0	0	1	0	0	0	1	none	none	none	none	none
SLC25A24	ENSG00000085491	0.0220426	206	-0.329449	0.115033	0.011862	53	-0.267739	0.619317	0.0267571	14	0.773826	0.693563	0.00502912	9	-1.64863	0.19699	0.0130679	282	-0.599767	0.000274993	none	none	none	none	none
FAM102B	ENSG00000162636	0.0147021	138	-0.47312	0.0448888	0.00730911	25	-0.29283	0.711636	0.00548967	3	-1.29752	0.537609	0.00281064	5	-1.34408	0.606034	0.00805338	171	-0.75158	0.000218841	none	none	none	none	none
HENMT1	ENSG00000162639	0.00216401	34	-0.479812	0.429089	0.000436788	4	-3.04494	0.0417032	0.0014152	1	2.02223	0.825949	0	0	0	1	0.000823161	39	-1.70194	0.00217665	none	up_DMSO	none	none	up_DMSO
PRPF38B	ENSG00000134186	0.345808	1466	0.0885933	0.170879	0.111556	413	-0.260143	0.0613637	0.602597	144	0.434228	0.136567	0.0913858	159	-0.584776	0.0699119	0.183205	2182	-0.410295	2.11884e-17	none	none	none	none	none
STXBP3	ENSG00000116266	0.204093	1074	-0.127345	0.0974294	0.176046	661	-0.17139	0.155938	0.148762	53	-0.14603	0.914858	0.138645	237	-0.188515	0.618886	0.17239	2025	-0.221936	4.32643e-05	none	none	none	none	none
AKNAD1	ENSG00000162641	0.00211465	36	-0.795125	0.151881	0.00189592	8	0.507111	0.802244	0.0128571	4	3.79212	0.623386	0.00125158	2	20.2562	0.450775	0.00200059	50	-0.0329917	0.959063	none	none	none	none	none
GPSM2	ENSG00000121957	0.0526834	363	-0.134667	0.434878	0.0153261	57	-0.610787	0.0813525	0.198768	60	0.440883	0.55111	0.0148777	25	-0.766923	0.450775	0.0298149	505	-0.677719	1.9257e-09	none	none	none	none	none
CLCC1	ENSG00000121940	0.184154	1018	-0.175903	0.0199202	0.0578685	226	-0.145521	0.544112	0.305166	93	0.340463	0.499879	0.0422029	72	-0.233875	0.810013	0.0946991	1409	-0.50995	1.76417e-16	none	none	none	none	none
WDR47	ENSG00000085433	0.0214949	214	-0.232285	0.322108	0.0080558	37	-0.527405	0.355809	0.0303199	12	0.498428	0.78087	0.00983285	17	-0.304849	0.961772	0.0129128	280	-0.462944	0.00861682	none	none	none	none	none
TAF13	ENSG00000197780	0.319423	1390	-0.0977628	0.116874	0.205871	770	-0.22781	0.023283	0.187139	62	0.509736	0.428153	0.159394	275	-0.244017	0.477158	0.224222	2497	-0.252944	4.81989e-08	none	none	none	none	none
TMEM167B	ENSG00000215717	0.233291	1196	-0.266796	2.43755e-05	0.175499	656	-0.178859	0.13681	0.191125	71	0.215957	0.738439	0.112416	190	-0.259015	0.546396	0.173653	2113	-0.352398	5.75416e-12	none	none	none	none	none
KIAA1324	ENSG00000116299	0.0181057	196	-0.974161	1.56078e-07	0.00668517	44	-2.05721	3.90833e-09	0.0255971	9	0.676378	0.726664	0.00816855	14	0.296939	0.982901	0.0108045	263	-1.33818	8.16772e-17	none	up_DMSO	none	none	up_DMSO
SARS	NA_character_	1.09768	2667	-0.312748	7.17035e-21	1.30423	3189	-0.356087	9.02305e-19	0.550544	134	-0.0818836	0.919107	1.04606	1601	0.539982	5.20148e-08	1.15219	7591	-0.182563	4.69016e-12	none	none	none	none	none
CELSR2	ENSG00000143126	0.00524594	59	-0.999187	0.00552297	5.23494e-05	1	-2.91617	0.494249	0.00750949	2	-0.387155	0.996624	0.000357212	1	-2.93886	0.569288	0.00179141	63	-1.58174	1.65336e-06	none	none	none	none	up_DMSO
PSRC1	ENSG00000134222	0.00246482	26	-0.0819171	0.921591	0.000946245	4	-0.794561	0.687272	0.00210723	2	0.770441	0.929364	0.000558622	1	-1.84697	0.808561	0.00129128	33	-0.651199	0.251806	none	none	none	none	none
SORT1	ENSG00000134243	0.0305288	238	-1.56776	2.42825e-34	0.000930697	5	-3.42211	1.03207e-05	0.0291109	13	-1.45003	0.0342186	0.00221286	4	-0.827294	0.834835	0.0104012	260	-2.13906	6.20351e-59	up_DMSO	up_DMSO	up_DMSO	none	up_DMSO
PSMA5	ENSG00000143106	0.767589	2262	-0.164179	4.32419e-05	1.0989	2819	-0.130295	0.0108206	0.371603	102	0.225648	0.693563	0.822952	1293	0.327904	0.00714588	0.906349	6476	-0.00580102	0.874399	none	none	none	none	none
SYPL2	ENSG00000143028	0.0290876	311	-0.330404	0.0682636	0.00794588	41	-0.129328	0.924527	0.051312	22	0.307277	0.851966	0.00329335	6	-1.66119	0.371823	0.0135502	380	-0.72924	9.34065e-07	none	none	none	none	none
ATXN7L2	ENSG00000162650	0.00459474	42	-0.436908	0.410557	0.000980893	5	-0.488869	0.852692	0.00780705	4	-0.619116	0.823362	0.00278575	5	-0.379134	1	0.00269936	56	-0.703169	0.0666906	none	none	none	none	none
CYB561D1	ENSG00000174151	0.0236837	242	-0.553294	0.00174366	0.00421516	18	-0.598608	0.448882	0.0388529	17	0.230581	0.944607	0.00338749	6	-2.05957	0.192408	0.0102907	283	-0.996943	8.65933e-10	none	none	none	none	none
AMIGO1	ENSG00000181754	0.0120077	142	-0.45525	0.0928477	0.00121983	6	-1.78426	0.0809411	0.0193318	9	0.292514	0.969475	0.00164643	3	-1.17476	0.784396	0.00482655	160	-1.03078	9.37751e-06	none	none	none	none	up_DMSO
GPR61	ENSG00000156097	0.000150265	2	1.91459	0.521142	0.000424569	1	18.6959	0.539099	0	0	0	1	0	0	0	1	0.000210632	3	3.76736	0.32642	none	none	none	none	none
GNAI3	ENSG00000065135	0.485641	1777	-0.239816	1.3535e-07	0.481483	1523	-0.193779	0.00419123	0.423415	111	0.356285	0.403639	0.320996	539	-0.158615	0.570187	0.433727	3950	-0.273012	2.11435e-14	none	none	none	none	none
GNAT2	ENSG00000134183	0.00100989	7	0.271465	0.846433	0.000935281	6	0.029541	1	0	0	0	1	0.000471376	1	18.8469	0.616378	0.000798842	14	0.189404	0.82685	none	none	none	none	none
AMPD2	ENSG00000116337	0.0979896	681	0.151538	0.190827	0.0564635	257	0.364062	0.0836033	0.118856	41	0.715438	0.376978	0.040955	72	-0.545883	0.334237	0.0650921	1051	-0.0132098	0.900465	none	none	none	none	none
GSTM4	ENSG00000168765	0.137032	840	-0.399349	3.84078e-07	0.144465	520	-0.390199	0.000351182	0.0716533	23	-0.466346	0.673502	0.089454	153	0.0600269	1	0.124428	1536	-0.418649	6.79135e-12	none	none	none	none	none
GSTM2	ENSG00000213366	0.00244598	20	-0.665658	0.266287	0	0	0	1	0.0111221	5	-1.16199	0.530817	0.0010785	2	20.0414	0.450775	0.00125908	27	-1.48935	0.00234036	none	none	none	none	up_DMSO
GSTM1	ENSG00000134184	0.0254941	101	-0.313897	0.175859	0.0326944	105	-1.1606	9.19665e-10	0.00322294	1	0.312046	1	0.0235551	41	0.275862	0.878599	0.0272845	248	-0.708404	4.1451e-08	none	up_DMSO	none	none	none
GSTM5	ENSG00000134201	0	0	0	1	0	0	-18.1814	0.539099	0	0	0	1	0	0	0	1	0	0	-16.8957	0.384769	none	none	none	none	none
GSTM3	ENSG00000134202	0.188551	979	-0.797601	2.46393e-35	0.219671	761	-0.65371	6.12217e-16	0.0775729	30	-0.947139	0.0657186	0.117108	202	0.555388	0.074556	0.177227	1972	-0.707782	5.37521e-46	none	none	none	none	none
EPS8L3	ENSG00000198758	0.00723637	63	-0.830726	0.0121539	0.00535026	23	-0.0510447	1	0.0158992	6	1.86283	0.550806	0.00121815	2	0.289146	1	0.00488749	94	-0.66419	0.0123266	none	none	none	none	none
CSF1	ENSG00000184371	0.182184	966	0.37157	4.63931e-06	0.0293111	123	-0.0349173	1	0.258611	70	0.686011	0.177543	0.0287126	51	-0.264291	0.830605	0.0778632	1210	-0.148998	0.0484214	none	none	none	none	none
AHCYL1	ENSG00000168710	1.0713	2620	-0.181436	4.66241e-08	0.707755	2091	-0.129314	0.0366428	0.63717	137	-0.274144	0.429133	0.494051	810	-0.415908	0.00250254	0.74699	5658	-0.37388	1.06353e-38	none	none	none	none	none
STRIP1	ENSG00000143093	0.0509839	460	-0.293987	0.0266392	0.0163387	77	-0.414786	0.280212	0.118158	44	0.500348	0.559577	0.0155416	28	-0.846146	0.343117	0.0282073	609	-0.629981	6.75074e-09	none	none	none	none	none
ALX3	ENSG00000156150	0.000939748	9	-0.0135388	1	0.0014219	5	0.291959	0.953051	0.00283912	2	0.454778	1	0.000588871	1	19.168	0.616378	0.00106615	17	0.0717337	0.934298	none	none	none	none	none
KCNC4	ENSG00000116396	0.00173236	30	-0.994332	0.0570947	0	0	-20.2378	0.111622	0.0139692	6	1.63401	0.636251	0.000672821	1	19.3603	0.616378	0.000994453	37	-1.15671	0.0201898	none	none	none	none	up_DMSO
RBM15	ENSG00000162775	0.071517	570	-0.129331	0.319352	0.0271709	121	-0.385333	0.172171	0.112725	45	0.311848	0.693563	0.0280088	48	-0.456224	0.594446	0.0419614	784	-0.449152	2.06546e-06	none	none	none	none	none
SLC16A4	ENSG00000168679	0.259586	1161	0.0570601	0.49149	0.144402	530	0.089219	0.596039	0.343681	90	0.434616	0.36986	0.115059	199	0.294148	0.477158	0.17296	1980	-0.116888	0.0392996	none	none	none	none	none
LAMTOR5	ENSG00000134248	1.05757	2632	-0.183786	7.05653e-08	1.48859	3469	-0.0899356	0.0523816	0.339275	85	-0.026347	1	1.08336	1648	0.325038	0.00297009	1.22001	7834	0.0107622	0.730087	none	none	none	none	none
PROK1	ENSG00000143125	4.63445e-05	1	-1.66156	0.542499	0.000181725	1	17.4715	0.539099	0	0	0	1	0	0	0	1	8.50002e-05	2	0.579127	0.790731	none	none	none	none	none
CD53	ENSG00000143119	0.000472394	2	0.649037	0.834894	0	0	0	1	0	0	-19.8662	0.693563	0	0	0	1	0.000135487	2	-0.527041	0.801499	none	none	none	none	none
LRIF1	ENSG00000121931	0.130715	813	-0.296724	0.000368253	0.112249	413	0.0245905	0.992923	0.0816502	28	-0.0794261	1	0.0669856	115	0.0530011	1	0.103437	1369	-0.24601	0.000257425	none	none	none	none	none
DRAM2	ENSG00000156171	0.182944	1019	-0.274333	0.000116775	0.125321	510	-0.227041	0.0834192	0.176461	67	0.272095	0.693563	0.0882411	150	0.361784	0.432035	0.131914	1746	-0.341321	2.15208e-09	none	none	none	none	none
CEPT1	ENSG00000134255	0.180023	1003	-0.121012	0.140661	0.0680155	258	0.0127605	1	0.373108	112	0.138693	0.79068	0.0467356	83	-0.208373	0.834236	0.100313	1456	-0.484917	3.11109e-15	none	none	none	none	none
DENND2D	ENSG00000162777	0.0740407	581	-0.311586	0.00342923	0.0576332	273	-0.0780075	0.810266	0.077	29	0.625651	0.575204	0.0392221	71	0.0989377	1	0.0572782	954	-0.272953	0.00154123	none	none	none	none	none
CHI3L2	ENSG00000064886	2.70999e-05	1	-3.49924	0.278984	0	0	0	1	0	0	0	1	0.000598162	1	19.1906	0.616378	0.0001856	2	0.642345	0.781844	none	none	none	none	none
PIFO	ENSG00000173947	0.00119295	14	-0.961427	0.23718	0.00275624	14	-0.191095	0.955732	0	0	0	1	0	0	0	1	0.00142976	28	-0.616653	0.26741	none	none	none	none	none
OVGP1	ENSG00000085465	0.0166866	189	0.291722	0.305687	0.0231219	112	0.407432	0.272087	0.0145886	7	-0.896446	0.617299	0.0103288	17	-0.667608	0.616378	0.0172912	325	0.0558004	0.78627	none	none	none	none	none
WDR77	ENSG00000116455	0.115721	760	-0.0980515	0.344715	0.111402	495	0.00535066	1	0.153284	52	0.747885	0.265451	0.0596545	103	-0.631355	0.117544	0.0981488	1410	-0.200894	0.00367059	none	none	none	none	none
ATP5PB	ENSG00000116459	0.78527	2275	-0.346654	7.70366e-22	1.0061	2666	-0.133192	0.0113444	0.404838	112	-0.0169558	1	0.70072	1129	0.0920877	0.665449	0.839172	6182	-0.172882	2.57477e-09	none	none	none	none	none
C1orf162	ENSG00000143110	0.00468101	33	-0.0872128	0.904882	0.000489647	2	-0.545728	0.915819	0.0183537	8	0.0911285	1	0.000480878	1	18.8757	0.616378	0.00206971	44	-0.814041	0.0428667	none	none	none	none	none
TMIGD3	ENSG00000121933	2.70554e-05	1	-0.770787	0.811488	0	0	0	1	0	0	0	1	0	0	0	1	7.75974e-06	1	-1.20698	0.666153	none	none	none	none	none
RAP1A	ENSG00000116473	0.356446	1451	-0.461879	6.74426e-22	0.338096	1146	-0.438972	1.40295e-10	0.195255	69	-0.108642	0.925174	0.223713	376	-0.205524	0.501956	0.306311	3042	-0.482672	2.66923e-34	none	none	none	none	none
INKA2	ENSG00000197852	0.0262602	253	-0.303622	0.116456	0.0114241	59	-0.607849	0.145818	0.0271636	13	0.536382	0.761255	0.0128272	22	-0.125383	1	0.0164316	347	-0.48207	0.00169385	none	none	none	none	none
DDX20	ENSG00000064703	0.0593641	497	-0.411541	0.000395087	0.038911	179	-0.550927	0.00555105	0.0782819	28	0.262014	0.845455	0.0365286	64	-0.292646	0.718536	0.0449076	768	-0.53085	1.07294e-08	none	none	none	none	none
KCND3	ENSG00000171385	0.106222	704	-0.153563	0.141258	0.0406681	170	-0.00762671	1	0.053287	25	-0.409704	0.693563	0.0392414	68	0.178019	0.926949	0.0593144	967	-0.294585	0.000370104	none	none	none	none	none
CTTNBP2NL	ENSG00000143079	0.0425856	391	-0.048872	0.79932	0.0191516	82	-0.29286	0.473405	0.0309833	12	-0.11409	1	0.019252	34	0.165236	1	0.0261546	519	-0.27173	0.0347074	none	none	none	none	none
WNT2B	ENSG00000134245	0.00775557	75	0.0821788	0.866501	0.000975032	3	0.434942	0.936348	0.05493	18	1.33117	0.33347	0.00493473	8	-0.539008	0.88867	0.00524629	104	-0.149328	0.65846	none	none	none	none	none
ST7L	ENSG00000007341	0.0632811	492	-0.237116	0.0618122	0.0335801	126	-0.0577844	0.954543	0.125261	44	0.588784	0.493388	0.0236311	41	-0.356886	0.739647	0.0410939	703	-0.395016	6.17011e-05	none	none	none	none	none
CAPZA1	ENSG00000116489	0.709228	2164	-0.103521	0.0156298	0.62473	1880	-0.270279	1.49519e-06	0.442774	117	0.0901124	0.915982	0.43065	714	-0.14128	0.570701	0.587391	4875	-0.266537	5.48276e-17	none	none	none	none	none
MOV10	ENSG00000155363	0.172641	989	-0.456984	6.76247e-12	0.0738647	348	-0.300128	0.0645218	0.298748	93	0.281184	0.613656	0.0476284	84	-0.698682	0.115454	0.0991854	1514	-0.695742	1.24575e-32	none	none	none	none	none
RHOC	ENSG00000155366	1.34939	2876	-0.160438	1.68906e-07	1.76995	3831	-0.110997	0.00449704	0.610696	134	-0.0562458	0.99148	1.37202	2025	0.655007	9.34796e-14	1.50633	8866	0.0374044	0.154303	none	none	none	none	none
PPM1J	ENSG00000155367	0.00593825	64	-0.657037	0.0560748	0.00933407	37	0.0987266	0.975434	0.00146831	1	-1.97427	0.693563	0.00463255	8	1.1741	0.627847	0.00679484	110	-0.222304	0.439655	none	none	none	none	none
SLC16A1	ENSG00000155380	0.278946	1300	-0.420421	7.16022e-14	0.053174	227	-0.266023	0.207447	0.494459	123	0.0581979	0.991208	0.0478098	82	-0.809476	0.056465	0.125733	1732	-0.834043	4.30246e-58	none	none	none	none	none
LRIG2	ENSG00000198799	0.0388597	363	-0.350373	0.020189	0.00289686	11	-0.919176	0.275782	0.118968	47	0.131182	0.951334	0.00557364	10	-0.258528	1	0.0164797	431	-0.92763	2.25383e-13	none	none	none	none	none
MAGI3	ENSG00000081026	0.158407	931	-0.12582	0.148488	0.0600927	255	-0.119602	0.62973	0.160502	56	0.461837	0.507569	0.0472158	84	-0.0641224	1	0.086601	1326	-0.348248	1.90437e-07	none	none	none	none	none
PHTF1	ENSG00000116793	0.0778325	600	-0.00681452	0.978284	0.0308061	152	0.114772	0.788175	0.0775591	36	0.211796	0.875542	0.022105	39	-0.12504	1	0.0427029	827	-0.245538	0.0113383	none	none	none	none	none
RSBN1	ENSG00000081019	0.111497	733	0.00347494	0.991939	0.0625299	245	-0.215672	0.309332	0.122059	43	0.232917	0.824805	0.0450918	80	-0.598747	0.228659	0.072658	1101	-0.31283	5.80311e-05	none	none	none	none	none
PTPN22	ENSG00000134242	0.00010171	1	2.00264	0.592096	0	0	0	1	0	0	0	1	0	0	0	1	2.91716e-05	1	1.56626	0.598675	none	none	none	none	none
BCL2L15	ENSG00000188761	0.00322992	24	0.10984	0.912232	8.33192e-05	1	16.3464	0.539099	0.00179325	1	0.151192	1	0	0	0	1	0.000997451	26	-0.375868	0.56031	none	none	none	none	none
AP4B1	ENSG00000134262	0.0194722	195	-0.427618	0.0465298	0.0126031	55	-0.0566943	1	0.0118092	4	-1.20653	0.445402	0.0105978	18	-0.296475	0.955983	0.0139601	272	-0.469614	0.00625824	none	none	none	none	none
DCLRE1B	ENSG00000118655	0.0120421	159	-0.026969	0.949735	0.00812852	36	-0.276227	0.69536	0.00566646	3	0.0269078	1	0.00325819	6	0.594607	0.968485	0.00775062	204	-0.296376	0.216513	none	none	none	none	none
HIPK1	ENSG00000163349	0.251891	1236	-0.213711	0.000551531	0.107713	422	-0.298256	0.0280529	0.310264	92	0.78663	0.0363725	0.0696489	124	-1.15365	6.46405e-05	0.142063	1874	-0.524575	1.83746e-23	none	none	none	up_DMSO	none
OLFML3	ENSG00000116774	0.000103069	5	-1.9374	0.18844	0	0	0	1	0	0	0	1	0	0	0	1	2.95613e-05	5	-2.37353	0.100961	none	none	none	none	none
TRIM33	ENSG00000197323	0.23546	1176	-0.272165	8.17159e-06	0.0936115	362	-0.00620762	1	0.411561	114	0.276484	0.557938	0.0815062	143	-0.453589	0.253486	0.137469	1795	-0.492612	3.63226e-20	none	none	none	none	none
BCAS2	ENSG00000116752	0.388328	1583	-0.208364	6.53119e-05	0.566705	1744	-0.18803	0.00296827	0.10296	41	-0.436152	0.589076	0.408992	673	0.319262	0.0668837	0.458779	4041	-0.0742414	0.0605336	none	none	none	none	none
DENND2C	ENSG00000175984	0.0857178	636	-0.0881243	0.479416	0.0334693	154	0.307139	0.327357	0.150604	48	0.381909	0.688137	0.0240525	42	0.162763	1	0.0481504	880	-0.291273	0.001499	none	none	none	none	none
NRAS	ENSG00000213281	0.314727	1366	-0.152234	0.00984154	0.21963	831	-0.35688	3.88081e-05	0.189622	65	0.0642989	1	0.164076	285	-0.581011	0.00778893	0.22975	2547	-0.375893	6.7803e-17	none	none	none	none	none
CSDE1	ENSG00000009307	1.1798	2705	-0.259291	5.2595e-17	0.84481	2340	-0.225879	8.6481e-06	0.701304	150	-0.135577	0.712923	0.632224	1026	-0.556024	1.02685e-06	0.874631	6221	-0.416508	8.37096e-53	none	none	none	none	none
SIKE1	ENSG00000052723	0.357545	1492	-0.249244	1.78648e-06	0.381332	1282	-0.24619	0.000694347	0.237828	73	0.240594	0.693563	0.279114	468	0.350704	0.100922	0.341065	3315	-0.203138	5.52805e-07	none	none	none	none	none
TSPAN2	ENSG00000134198	0	0	-15.4853	0.269638	0	0	0	1	0	0	0	1	0	0	0	1	0	0	-14.1198	0.214018	none	none	none	none	none
NGF	ENSG00000134259	0	0	-16.8228	0.444554	0	0	0	1	0	0	0	1	0	0	0	1	0	0	-15.4572	0.384769	none	none	none	none	none
VANGL1	ENSG00000173218	0.0593713	507	-0.220096	0.0832741	0.0126328	53	-0.549055	0.170928	0.09888	41	0.480262	0.608891	0.0111015	20	-0.527891	0.727601	0.0274198	621	-0.62831	2.61354e-09	none	none	none	none	none
SLC22A15	ENSG00000163393	0.0286996	274	-0.967556	6.79727e-13	0.000958072	5	-2.97344	0.000170198	0.192114	64	0.873828	0.0578065	0.00208191	4	-1.86014	0.341056	0.0133207	347	-1.38551	9.39876e-29	none	up_DMSO	none	none	up_DMSO
MAB21L3	ENSG00000173212	0.00744857	84	-0.402841	0.31105	0.003939	23	-0.552157	0.539099	0	0	-23.2235	0.17694	0.00352461	6	-0.376333	1	0.00473848	113	-0.670385	0.0209241	none	none	none	none	none
ATP1A1	ENSG00000163399	0.83853	2333	-0.105507	0.012684	0.393803	1268	0.0327537	0.828337	1.24439	201	0.471253	0.0271558	0.311549	513	-0.41725	0.0192525	0.515022	4315	-0.387077	5.9976e-30	none	none	none	none	none
CD58	ENSG00000116815	0.145288	852	-0.064754	0.520648	0.0754995	302	-0.188303	0.348177	0.247107	76	0.543042	0.256591	0.0532838	94	-0.0853368	1	0.0925668	1324	-0.330537	9.69385e-07	none	none	none	none	none
IGSF3	ENSG00000143061	0.0832997	631	-0.441335	3.54003e-06	0.0109464	42	-0.234569	0.699193	0.176732	58	0.140533	0.921097	0.0120916	21	-0.804245	0.509248	0.0355701	752	-0.875339	9.23563e-23	none	none	none	none	none
CD2	ENSG00000116824	0	0	0	1	0	0	0	1	0	0	0	1	0.00063895	1	19.2858	0.616378	0.000189954	1	17.5354	0.384769	none	none	none	none	none
PTGFRN	ENSG00000134247	0.0936354	683	-0.377547	7.04069e-05	0.0131387	54	-0.591673	0.1247	0.170719	63	0.249256	0.698124	0.0124972	22	-1.48128	0.0525811	0.039392	822	-0.867312	2.39031e-24	none	none	none	none	none
CD101	ENSG00000134256	0.000441935	5	0.98247	0.635447	0	0	0	1	0.00130598	1	0.562592	1	0	0	0	1	0.000154571	6	-0.0436101	0.983698	none	none	none	none	none
TTF2	ENSG00000116830	0.0755719	558	-0.243028	0.0359142	0.0516677	201	-0.407555	0.0349568	0.114152	38	0.142286	0.959022	0.0379995	67	0.778962	0.201656	0.0557913	864	-0.411708	2.15896e-06	none	none	none	none	none
TRIM45	ENSG00000134253	0.00224091	29	-1.27717	0.0218014	0	0	-20.9617	0.0480558	0.00516293	2	-1.10759	0.693563	0	0	0	1	0.000752697	31	-2.35716	3.47745e-06	up_DMSO	up_DMSO	none	none	up_DMSO
VTCN1	ENSG00000134258	0.000528756	3	0.327717	0.903154	0	0	-18.1627	0.539099	0	0	0	1	0	0	0	1	0.000151652	3	-0.9045	0.586893	none	none	none	none	none
MAN1A2	ENSG00000198162	0.374149	1520	-0.230457	6.24439e-06	0.110669	423	-0.312885	0.0166524	0.321023	101	0.0644995	0.993212	0.0896881	156	-0.681777	0.026938	0.184481	2200	-0.572986	8.61641e-36	none	none	none	none	none
TENT5C	ENSG00000183508	0.0108454	122	-0.546577	0.0439293	0.00493723	19	-0.0958491	1	0.00145027	1	-2.02941	0.476526	0.00298345	5	-1.5653	0.460699	0.00597664	147	-0.721358	0.00230841	none	none	none	none	none
GDAP2	ENSG00000196505	0.115471	798	-0.27867	0.00116372	0.0601333	275	-0.200745	0.359339	0.14398	49	0.115529	0.963741	0.0478247	85	-0.479073	0.37287	0.0741316	1207	-0.463059	8.4765e-11	none	none	none	none	none
WDR3	ENSG00000065183	0.219999	1121	-0.106622	0.163998	0.16125	612	-0.0465299	0.82901	0.1156	42	0.219189	0.834009	0.108441	189	0.228619	0.616378	0.161428	1964	-0.159699	0.00411613	none	none	none	none	none
SPAG17	ENSG00000155761	2.18544e-05	1	-2.69887	0.438036	0	0	0	1	0.00556334	1	22.4115	0.693563	0	0	0	1	0.000124778	2	1.18012	0.647103	none	none	none	none	none
TBX15	ENSG00000092607	0.0761569	528	0.462555	0.000209433	0.0663983	274	0.585115	0.0016026	0.0402305	12	0.482837	0.823503	0.0312905	55	-0.880139	0.104719	0.0582025	869	0.248786	0.0134161	none	none	none	none	none
WARS2	ENSG00000116874	0.0724416	576	-0.272695	0.0144587	0.0627184	271	-0.421107	0.0115869	0.0373971	18	0.136818	1	0.0464547	79	0.109285	1	0.0601327	944	-0.344818	5.83805e-05	none	none	none	none	none
HAO2	ENSG00000116882	0.108325	587	-0.0246038	0.864951	0.118105	445	-0.209912	0.155182	0.024694	9	-0.796117	0.630842	0.0757873	131	0.28153	0.616378	0.10073	1172	-0.123588	0.112081	none	none	none	none	none
HSD3B2	ENSG00000203859	3.2568e-05	1	-2.98347	0.387947	0.000273509	1	18.0614	0.539099	0	0	0	1	0	0	0	1	0.000117267	2	0.230488	0.922892	none	none	none	none	none
HSD3B1	ENSG00000203857	4.31914e-05	2	-1.31878	0.420964	2.12151e-05	1	14.3729	0.539099	0	0	0	1	0	0	0	1	2.07592e-05	3	-1.01017	0.43973	none	none	none	none	none
ZNF697	ENSG00000143067	0.0545048	461	0.0445441	0.799051	0.0136643	54	0.034712	1	0.0552709	24	0.591086	0.636251	0.0178256	33	-0.241132	0.947969	0.0275012	572	-0.201229	0.104966	none	none	none	none	none
PHGDH	ENSG00000092621	0.234253	1102	-0.660673	1.89773e-29	0.2113	726	-0.558011	4.65029e-11	0.238473	73	0.273985	0.693563	0.16117	276	0.310298	0.323528	0.203559	2177	-0.573377	7.01277e-34	none	none	none	none	none
HMGCS2	ENSG00000134240	0.317108	1037	1.01969	3.73053e-34	0.123594	463	1.03298	7.63744e-15	0.190035	62	1.46265	0.00124951	0.0875386	155	-0.831925	0.00395425	0.169792	1717	0.600098	1.98282e-20	up_FFA	up_FFA	up_FFA	none	none
REG4	ENSG00000134193	0.000116858	4	1.14218	0.540352	0	0	0	1	0	0	0	1	0.000633773	1	19.2741	0.616378	0.000221931	5	3.43314	0.361466	none	none	none	none	none
ADAM30	ENSG00000134249	3.68693e-05	1	15.1702	0.444554	0	0	0	1	0	0	0	1	0	0	0	1	1.05745e-05	1	13.3684	0.384769	none	none	none	none	none
NOTCH2	ENSG00000134250	0.439437	1650	-0.313673	1.97843e-11	0.0786536	308	-0.424623	0.00329801	0.578057	135	0.176047	0.693563	0.071753	122	-0.953416	0.00174002	0.190717	2215	-0.761531	2.79863e-67	none	none	none	none	none
SEC22B	ENSG00000265808	0.471934	1679	-0.231368	1.08415e-06	0.366577	1216	-0.253495	0.000484448	0.517087	126	0.183341	0.693563	0.240967	408	-0.303763	0.180242	0.362657	3429	-0.397096	1.58686e-26	none	none	none	none	none
AC253572.1	NA_character_	0.00537767	75	0.195706	0.714087	0.00375211	25	-0.671133	0.382905	0.00602538	2	2.30624	0.693563	0.00339566	6	-0.902474	0.719278	0.00416079	108	-0.302787	0.384769	none	none	none	none	none
NBPF26	ENSG00000273136	0.0454639	499	-0.677693	9.45034e-11	0.00787608	62	-0.724016	0.107117	0.252604	82	0.829281	0.0374866	0.00664342	12	-1.37506	0.229913	0.0235034	655	-1.03295	1.06373e-24	none	none	none	none	up_DMSO
FCGR1B	ENSG00000198019	0.000252397	1	17.9455	0.444554	0	0	0	1	0	0	0	1	0	0	0	1	7.23899e-05	1	16.1436	0.384769	none	none	none	none	none
FAM72B	ENSG00000188610	0.000491608	16	-0.193213	0.827246	0	0	-19.3671	0.382174	0.00330232	2	1.66926	0.78197	0	0	0	1	0.000211344	18	-1.45821	0.152792	none	none	none	none	none
SRGAP2C	ENSG00000171943	0.121676	764	0.259501	0.00755897	0.0425435	192	-0.0167136	1	0.15084	52	0.605835	0.391116	0.0334067	60	-0.00775943	1	0.0648302	1068	-0.110931	0.199622	none	none	none	none	none
HIST2H3PS2	NA_character_	0.00173376	26	0.836068	0.349505	2.51279e-05	1	14.6171	0.539099	0	0	-19.9068	0.613941	0.000606827	1	19.2114	0.616378	0.00068758	28	0.587624	0.471717	none	none	none	none	none
FAM72C	ENSG00000263513	0.000106977	3	-2.14472	0.11467	0	0	0	1	0	0	0	1	0	0	-20.1207	0.616378	3.0682e-05	3	-3.38279	0.0907449	none	none	none	none	none
NBPF15	ENSG00000266338	0.0351232	408	-0.324326	0.0157514	0.00632232	33	0.0334628	1	0.156171	59	0.831235	0.0998592	0.00726428	14	-0.876333	0.580027	0.0180548	514	-0.669142	2.95793e-08	none	none	none	none	none
SRGAP2B	ENSG00000196369	0.0397413	400	-0.333324	0.0205265	0.00740315	47	-1.02185	0.0124988	0.0405985	20	0.00803891	1	0.00424323	7	-2.03252	0.111649	0.0164458	474	-0.918049	2.41646e-13	none	up_DMSO	none	none	none
FAM72D	ENSG00000215784	0.000116241	4	-3.07889	0.00809543	0.000279212	1	-1.19464	0.699193	0	0	-20.428	0.55615	0.000266946	1	18.0264	0.616378	0.000222876	6	-1.76761	0.0549537	up_DMSO	none	none	none	none
NBPF20	ENSG00000162825	0.0631026	516	0.228002	0.107192	0.0101329	54	0.0486085	1	0.105654	37	0.329175	0.73105	0.0077635	14	-0.774894	0.616378	0.0266555	621	-0.338055	0.00342843	none	none	none	none	none
GPR89A	ENSG00000117262	0.0379907	417	-0.42288	0.00210021	0.0155878	65	-0.00984177	1	0.106079	41	0.373414	0.693563	0.00549642	10	-0.837461	0.641661	0.0209407	533	-0.710562	2.88003e-09	none	none	none	none	none
PDZK1	ENSG00000174827	0.418847	1596	0.193501	0.000546961	0.460288	1458	0.170612	0.026781	0.401225	106	0.248312	0.65561	0.293395	491	-0.144296	0.616378	0.397528	3651	0.0609476	0.160394	none	none	none	none	none
CD160	ENSG00000117281	0.00327774	34	0.820711	0.234442	2.51279e-05	1	-5.03106	0.258626	0.00709681	3	-0.309785	1	0	0	0	1	0.00110118	38	-0.691756	0.187518	none	none	none	none	none
RNF115	ENSG00000265491	0.777072	2250	-0.163932	3.1348e-05	0.661704	1931	-0.199463	0.000575539	0.802094	165	0.146119	0.693563	0.455208	752	0.133486	0.616378	0.636395	5098	-0.294549	9.57907e-22	none	none	none	none	none
POLR3C	ENSG00000186141	0.165226	942	-0.1814	0.0247849	0.131225	511	-0.183695	0.194177	0.112186	42	0.327836	0.693563	0.0962165	166	-0.0592685	1	0.130164	1661	-0.239579	8.24669e-05	none	none	none	none	none
NUDT17	ENSG00000186364	0.0133884	156	-0.819084	0.000230974	0.00890408	47	-0.728116	0.110763	0.0186961	9	0.212148	1	0.00763371	13	0.786771	0.713059	0.0100211	225	-0.768254	4.03022e-05	none	none	none	none	none
PIAS3	ENSG00000131788	0.0359007	341	0.0603095	0.769994	0.0137163	57	-0.334492	0.49422	0.0383303	18	0.300253	0.877839	0.010973	19	-0.350704	0.891771	0.0197878	435	-0.322721	0.0238785	none	none	none	none	none
ANKRD35	ENSG00000198483	0.0516074	374	-0.54125	1.38279e-05	0.054891	237	-0.575133	0.000423649	0.0138283	6	-0.220337	1	0.0445789	77	0.187363	0.902352	0.0500088	694	-0.4552	1.25224e-06	none	none	none	none	none
ITGA10	ENSG00000143127	0.00216427	31	-0.332212	0.617361	0	0	-20.2894	0.121569	0.015301	3	0.744351	0.906842	0	0	0	1	0.000946676	34	-1.30254	0.00950258	none	none	none	none	up_DMSO
PEX11B	ENSG00000131779	0.0907956	664	-0.17744	0.0915612	0.0502025	236	-0.273745	0.203568	0.0432435	16	0.00509303	1	0.0337645	59	-0.593225	0.33939	0.0568099	975	-0.393288	1.76665e-06	none	none	none	none	none
RBM8A	ENSG00000265241	0.551401	1952	-0.315715	4.72616e-13	0.815854	2316	-0.187006	0.000522628	0.251437	71	0.208267	0.751052	0.56698	921	0.274653	0.079322	0.653995	5260	-0.118054	0.000372589	none	none	none	none	none
LIX1L	ENSG00000271601	0.118837	768	0.0371459	0.753766	0.078657	343	-0.313749	0.0441925	0.0444296	19	-0.267487	0.867628	0.0490181	83	-0.440334	0.450775	0.0806405	1213	-0.278568	0.000164862	none	none	none	none	none
ANKRD34A	ENSG00000272031	0.000967804	13	0.0252925	0.996197	0.000335986	1	0.0900373	1	0.00145027	1	1.43156	0.88946	0	0	0	1	0.000441049	15	-0.299132	0.754919	none	none	none	none	none
POLR3GL	ENSG00000121851	0.249378	1228	-0.204655	0.00129213	0.260266	905	-0.117885	0.293648	0.0526377	22	-0.340758	0.754612	0.151181	257	0.19637	0.616378	0.22029	2412	-0.176382	0.000361526	none	none	none	none	none
TXNIP	ENSG00000265972	0.0533875	323	0.736118	5.56257e-06	0.014725	55	0.521644	0.286147	0.0485342	17	0.819892	0.595394	0.0113889	21	-0.759343	0.567392	0.0255422	416	0.260681	0.0756252	none	none	none	none	none
HJV	ENSG00000168509	0.111222	676	-0.178242	0.0785789	0.0393206	203	-0.318324	0.170693	0.0901447	34	-0.00211417	1	0.0354636	61	-0.718546	0.199896	0.0598787	974	-0.484758	8.46117e-10	none	none	none	none	none
NBPF10	ENSG00000271425	0.0417675	407	0.0428606	0.820013	0.00538125	26	0.62435	0.486653	0.0887882	34	0.814748	0.383134	0.00154622	3	-2.61565	0.217264	0.0164538	470	-0.45749	0.000435413	none	none	none	none	none
NOTCH2NLA	ENSG00000264343	0.0400481	362	-0.257216	0.109325	0.00290386	12	-0.16106	0.977502	0.101539	34	0.491958	0.631984	0.00352923	6	-0.506868	0.954881	0.0158442	414	-0.746439	1.62562e-08	none	none	none	none	none
NBPF12	ENSG00000268043	0.0955534	689	-0.566391	5.57817e-11	0.0180387	82	-0.0823412	0.936511	0.238515	75	0.496745	0.339367	0.0145525	26	-1.22038	0.0959837	0.0439308	872	-0.889158	2.31699e-28	none	none	none	none	none
PRKAB2	ENSG00000131791	0.402692	1566	-0.670226	4.11239e-49	0.151803	553	-0.595168	6.03444e-10	0.42416	111	-0.362462	0.291673	0.110465	194	-0.764365	0.00229778	0.217273	2424	-0.932727	2.95153e-111	none	none	none	none	none
FMO5	ENSG00000131781	0.194371	995	-0.352948	7.95279e-07	0.164473	592	-0.488967	7.61152e-07	0.139227	45	-0.163239	0.909623	0.114814	196	-0.701052	0.0073428	0.157747	1828	-0.526935	6.1208e-22	none	none	none	none	none
CHD1L	ENSG00000131778	0.0708824	565	-0.334496	0.000569445	0.0412231	257	0.096057	0.779382	0.170144	64	0.927745	0.0381599	0.0286364	50	-1.31389	0.00473176	0.0487341	936	-0.454508	7.51894e-08	none	none	none	up_DMSO	none
BCL9	ENSG00000116128	0.0247254	256	-0.309869	0.110462	0.0155901	61	-0.387229	0.367315	0.0297576	15	0.846272	0.595381	0.0121454	21	0.569756	0.69972	0.0174879	353	-0.370509	0.0165403	none	none	none	none	none
ACP6	ENSG00000162836	0.0689826	544	-0.188828	0.128788	0.0336426	159	-0.200083	0.539099	0.0733397	30	0.066106	1	0.0142103	27	-0.313071	0.897141	0.038847	760	-0.487481	3.06059e-07	none	none	none	none	none
GPR89B	ENSG00000188092	0.0220381	265	-0.443356	0.0159907	0.00624238	26	-0.175662	0.888983	0.0824175	36	0.519556	0.608891	0.00625852	11	-0.994648	0.57319	0.0124002	338	-0.747726	1.78643e-06	none	none	none	none	none
NBPF11	ENSG00000263956	0.066456	546	-0.314866	0.00553065	0.0132864	67	-0.254288	0.610148	0.169855	55	0.503365	0.504455	0.0155498	28	-0.633296	0.575662	0.0325441	696	-0.669035	1.4169e-11	none	none	none	none	none
PPIAL4G	ENSG00000236334	0.000455215	6	-1.18021	0.445451	0	0	0	1	0	0	-20.548	0.693563	0	0	0	1	0.00013056	6	-2.01006	0.158117	none	none	none	none	none
NBPF14	ENSG00000270629	0.0891911	633	-0.1955	0.0594176	0.00646624	28	0.00132893	1	0.146962	56	0.268424	0.693563	0.0122779	21	-0.177351	1	0.0349131	738	-0.638221	7.02487e-13	none	none	none	none	none
NUDT4B	ENSG00000177144	0.00183254	26	-0.0877031	0.937	0.00132188	7	-0.832288	0.556285	0	0	-20.5344	0.63636	0.00146115	3	-0.0854493	1	0.00148159	36	-0.455218	0.43708	none	none	none	none	none
PDE4DIP	ENSG00000178104	0.34151	1449	-0.152534	0.00910088	0.172389	668	-0.0760535	0.616847	0.353233	106	0.106491	0.898547	0.12475	213	-0.55444	0.0410053	0.210585	2436	-0.388561	5.07937e-17	none	none	none	none	none
NBPF9	ENSG00000269713	0.083855	656	-0.159867	0.128829	0.0096295	62	-0.855934	0.0284797	0.278709	85	0.678995	0.0899015	0.00580224	11	-2.22826	0.0225251	0.0355122	814	-0.811763	7.08271e-21	none	none	none	up_DMSO	none
NBPF19	ENSG00000271383	0.0488293	230	-0.183953	0.286011	0.00366891	12	-0.784701	0.359265	0.0294089	9	-0.958097	0.447762	0.00843076	14	0.715177	0.690299	0.0185853	265	-0.663627	9.85381e-07	none	none	none	none	none
HIST2H2BF	NA_character_	0.00364881	23	0.620082	0.380792	0.00175249	9	0.441405	0.831652	0.00373142	2	0.4412	1	0	0	-19.9383	0.616378	0.00181753	34	0.0163495	0.984554	none	none	none	none	none
HIST2H3D	NA_character_	0	0	-17.5996	0.309455	0.000223412	1	17.7695	0.539099	0	0	0	1	0	0	0	1	8.8158e-05	1	0.193896	0.940732	none	none	none	none	none
HIST2H4A	NA_character_	0.00408179	79	-0.622849	0.0823582	0.00443529	33	0.243578	0.814434	0.00154677	1	-0.333176	1	0.0010521	2	-0.0929534	1	0.00326658	115	-0.386479	0.200488	none	none	none	none	none
HIST2H2AA3	NA_character_	9.93085e-05	2	-3.42505	0.0963426	0.000359341	1	18.4553	0.539099	0	0	0	1	0	0	0	1	0.000170278	3	-1.28108	0.371082	none	none	none	none	none
HIST2H2AA4	NA_character_	0.0158452	132	0.474371	0.141099	0.0248114	109	0.789026	0.0165966	0.00491552	3	1.0269	0.838332	0.0195143	34	1.78336	0.0196432	0.0202412	278	0.855394	6.82497e-06	none	none	none	up_FFA	none
HIST2H4B	NA_character_	0.000784048	7	0.549032	0.703396	0.00141354	6	2.03885	0.36936	0.00189644	1	1.91574	0.835149	0.000616772	1	-1.49465	0.858619	0.00100641	15	0.750273	0.418429	none	none	none	none	none
HIST2H2BE	NA_character_	0.0831968	547	0.204104	0.097896	0.0325567	179	-0.156033	0.637409	0.0925421	33	1.10128	0.180902	0.0240674	43	-0.937051	0.116496	0.0458348	802	-0.189775	0.0565549	none	none	none	none	none
HIST2H2AC	NA_character_	0.0787493	429	0.0594906	0.702392	0.0570778	201	-0.341032	0.077076	0.0104073	3	-0.643287	0.884472	0.0474767	80	0.668662	0.214832	0.0594449	713	-0.103903	0.30471	none	none	none	none	none
HIST2H2AB	NA_character_	0.00144329	8	-0.197172	0.861429	0.000331177	1	-1.973	0.379456	0.0112742	2	3.3986	0.679616	0	0	0	1	0.000784795	11	-0.68705	0.333763	none	none	none	none	none
BOLA1	ENSG00000178096	0.0899452	633	-0.120409	0.325918	0.110899	444	-0.0575466	0.81847	0.0281073	12	-0.363418	0.853743	0.0673059	116	0.56383	0.205397	0.0901658	1205	-0.054873	0.518191	none	none	none	none	none
SV2A	ENSG00000159164	0.000526098	6	0.571857	0.756906	0	0	-18.8036	0.539099	0	0	-17.9281	0.693563	0	0	0	1	0.00015089	6	-1.19511	0.456242	none	none	none	none	none
SF3B4	ENSG00000143368	0.130112	832	-0.209839	0.0138087	0.104812	463	-0.274351	0.0458846	0.0933421	38	0.584969	0.504268	0.0688524	118	-0.502331	0.210138	0.101133	1451	-0.335307	2.81434e-07	none	none	none	none	none
MTMR11	ENSG00000014914	0.0448037	391	0.351496	0.0308801	0.0247545	126	0.209539	0.574829	0.0465547	20	0.0798864	1	0.017813	31	0.0592067	1	0.0289055	568	0.038623	0.793222	none	none	none	none	none
OTUD7B	ENSG00000264522	0.277595	1297	0.0171512	0.841131	0.0807437	341	-0.119105	0.552191	0.34228	97	0.57758	0.14103	0.0710097	123	-0.596458	0.107965	0.13988	1858	-0.348444	7.77511e-11	none	none	none	none	none
VPS45	ENSG00000136631	0.0772128	625	-0.366313	0.000279593	0.0336205	146	-0.271152	0.345602	0.165922	64	0.252632	0.693563	0.0313328	56	-0.621232	0.334237	0.0482614	891	-0.596185	3.71029e-12	none	none	none	none	none
PLEKHO1	ENSG00000023902	0.0620573	411	0.288983	0.0499663	0.0508294	205	-0.0881919	0.801765	0.0517119	20	0.129263	1	0.038627	68	0.296319	0.746532	0.0504408	704	0.0244202	0.843147	none	none	none	none	none
ANP32E	ENSG00000143401	0.298238	1349	0.0181428	0.829884	0.228695	816	-0.26593	0.00403352	0.144907	46	0.816134	0.235721	0.16529	280	0.052151	1	0.228006	2491	-0.156047	0.00141812	none	none	none	none	none
CA14	ENSG00000118298	0.000587357	11	-1.65543	0.0640449	0.000888861	3	-0.510571	0.875021	0	0	-21.6854	0.293425	0	0	0	1	0.000519202	14	-1.54369	0.0330522	none	none	none	none	up_DMSO
APH1A	ENSG00000117362	0.32098	1437	-0.108393	0.077574	0.181472	696	-0.189725	0.0954383	0.251646	82	0.16758	0.807512	0.146494	252	-0.402721	0.144481	0.21258	2467	-0.313272	1.87475e-11	none	none	none	none	none
C1orf54	ENSG00000118292	0.00776625	90	-0.557307	0.0916017	0.0102545	47	-0.369728	0.511265	0.00613497	2	1.42612	0.772299	0.00342281	6	-0.715016	0.851785	0.0074221	145	-0.531905	0.0258981	none	none	none	none	none
CIART	ENSG00000159208	0.0135047	132	0.074938	0.834188	0.00681163	32	0.344496	0.672238	0.0227048	9	0.908325	0.67705	0.00587641	10	0.0858277	1	0.0087918	183	-0.00786332	0.983698	none	none	none	none	none
MRPS21	ENSG00000266472	0.889442	2469	-0.189937	1.5935e-07	1.36276	3269	-0.144341	0.00107472	0.261101	83	-0.807871	0.00281387	0.961851	1476	0.652569	1.08382e-10	1.08435	7297	-0.0016905	0.967528	none	none	none	none	none
PRPF3	ENSG00000117360	0.0854143	592	-0.00144418	1	0.0491333	207	-0.137003	0.620259	0.248362	82	0.991714	0.0134423	0.037125	66	-0.352335	0.625823	0.0602131	947	-0.262437	0.0025736	none	none	none	none	none
RPRD2	ENSG00000163125	0.176468	999	-0.238881	0.00101099	0.0956521	351	-0.250626	0.10624	0.124623	45	-0.0885622	1	0.0809926	142	-0.231615	0.657639	0.11509	1537	-0.387459	1.53842e-10	none	none	none	none	none
TARS2	ENSG00000143374	0.118866	781	-0.297354	0.000571049	0.0843546	355	-0.0845719	0.715644	0.0688327	24	-0.369861	0.698874	0.0576081	100	-0.0837479	1	0.0859709	1260	-0.332229	2.46051e-06	none	none	none	none	none
ECM1	ENSG00000143369	0.00554652	43	0.346519	0.530037	0.000341997	2	-1.28694	0.545756	0.0112487	6	-0.195529	1	0	0	0	1	0.00196537	51	-0.654198	0.0968693	none	none	none	none	none
ADAMTSL4	ENSG00000143382	0.0455558	396	-0.0629925	0.731564	0.007669	30	0.0634119	1	0.0753004	29	-0.0873276	1	0.004243	7	-1.25669	0.465733	0.0189575	462	-0.631353	6.70455e-07	none	none	none	none	none
MCL1	ENSG00000143384	0.890415	2378	-0.17343	2.99988e-06	0.490031	1523	-0.368432	6.78946e-10	0.865977	170	0.00643439	1	0.399871	662	-0.49495	0.000615922	0.58607	4733	-0.493585	3.10957e-57	none	none	none	none	none
ENSA	ENSG00000143420	0.490846	1819	-0.129264	0.00854277	0.579124	1776	-0.151083	0.0236743	0.283399	85	0.146217	0.841685	0.376987	622	0.0166697	1	0.487412	4302	-0.14471	5.87714e-05	none	none	none	none	none
GOLPH3L	ENSG00000143457	0.0706092	546	-0.108561	0.430378	0.0395669	183	-0.394072	0.0731125	0.0350584	15	0.314514	0.906662	0.0309704	53	-0.458247	0.572053	0.0458184	797	-0.350208	0.000249825	none	none	none	none	none
HORMAD1	ENSG00000143452	8.68955e-05	1	-2.84124	0.187803	0	0	0	1	0	0	0	1	0	0	0	1	2.49225e-05	1	-3.27725	0.118392	none	none	none	none	none
CTSS	ENSG00000163131	0.195614	1038	-0.393716	1.5001e-08	0.0868873	339	-0.239335	0.152159	0.245932	70	-0.0994161	0.951334	0.0692007	119	-0.155435	0.873821	0.116201	1566	-0.582563	2.17955e-23	none	none	none	none	none
CTSK	ENSG00000143387	0.00419138	36	0.154874	0.840288	0.000959267	3	0.0722211	1	0.0232347	9	1.4704	0.549826	0.00164787	3	0.378204	1	0.00256549	51	-0.063062	0.902087	none	none	none	none	none
ARNT	ENSG00000143437	0.163323	956	-0.0968613	0.274911	0.0798214	329	-0.123533	0.543162	0.165135	61	0.388737	0.610477	0.0608755	107	-0.603926	0.141482	0.0999554	1453	-0.33378	2.27287e-07	none	none	none	none	none
SETDB1	ENSG00000143379	0.0634763	486	-0.14643	0.300969	0.0332981	136	-0.118792	0.7621	0.127922	42	1.10911	0.0928909	0.0178511	31	-0.272352	0.892194	0.0393769	695	-0.340152	0.000735664	none	none	none	none	none
CERS2	ENSG00000143418	0.834233	2282	-0.318022	1.14368e-17	0.35548	1200	-0.215274	0.00512249	0.922825	171	0.184959	0.628166	0.299327	506	-0.74635	8.42739e-07	0.488182	4159	-0.583318	1.38533e-69	none	none	none	none	none
ANXA9	ENSG00000143412	0.0538481	481	-0.703771	4.73032e-11	0.0535777	238	-0.193149	0.423719	0.0433223	18	0.171501	0.988071	0.0323115	56	-0.390638	0.616378	0.0471145	793	-0.516285	1.40773e-08	none	none	none	none	none
MINDY1	ENSG00000143409	0.0818816	591	-0.345046	0.000713936	0.0563965	252	-0.320116	0.0952288	0.0637236	25	-0.208116	0.915607	0.0409582	71	-0.39524	0.573395	0.0592723	939	-0.467033	1.4153e-08	none	none	none	none	none
PRUNE1	ENSG00000143363	0.0584069	481	-0.272293	0.0294299	0.0174651	82	-0.467475	0.179063	0.0269976	12	-0.327985	0.893826	0.0194496	35	-0.399668	0.743797	0.0300007	610	-0.525975	1.01449e-06	none	none	none	none	none
BNIPL	ENSG00000163141	0.00127366	22	-0.405057	0.605029	0.000223642	1	-1.98286	0.379717	0.00539578	2	-0.196992	1	0	0	-20.2758	0.616378	0.000568489	25	-1.56029	0.00962784	none	none	none	none	up_DMSO
C1orf56	ENSG00000143443	0.246985	1131	-0.0610135	0.479789	0.141245	553	-0.343258	0.00228679	0.244064	71	0.867086	0.0597562	0.112896	197	0.290148	0.489839	0.165335	1952	-0.255539	3.1793e-06	none	none	none	none	none
CDC42SE1	ENSG00000197622	0.291282	1292	-0.370755	8.06872e-11	0.173918	662	-0.653882	7.10485e-14	0.32809	100	0.65219	0.0642421	0.126767	216	-0.298364	0.413594	0.196846	2270	-0.597374	3.8882e-38	none	none	none	none	none
MLLT11	ENSG00000213190	0.0434953	333	-0.0936138	0.613785	0.0268171	129	-0.627531	0.00918421	0.0264381	12	-0.0572084	1	0.0180557	32	-1.25026	0.0566592	0.0289878	506	-0.551126	3.1689e-06	none	none	none	none	none
GABPB2	ENSG00000143458	0.0731173	566	-0.327903	0.00289061	0.0249869	102	-0.379206	0.209982	0.144163	55	0.588427	0.406489	0.0177995	32	-0.790216	0.341561	0.0391931	755	-0.636574	5.23326e-12	none	none	none	none	none
SEMA6C	ENSG00000143434	0.00794745	110	-0.21989	0.544277	0.00170601	9	0.426553	0.845939	0.0272409	14	0.192276	0.991926	0.000558424	1	-2.86573	0.573265	0.0036989	134	-0.827538	0.00262971	none	none	none	none	none
TNFAIP8L2	ENSG00000163154	0.000106609	1	-0.160073	0.972693	0	0	0	1	0.0016088	1	20.6187	0.693563	0	0	0	1	6.48469e-05	2	0.488279	0.821103	none	none	none	none	none
SCNM1	ENSG00000163156	0.131679	811	-0.192362	0.0331636	0.18348	660	-0.31864	0.00161883	0.0485035	20	-0.602218	0.59456	0.125026	210	0.140187	0.818932	0.14837	1701	-0.206895	0.000722765	none	none	none	none	none
LYSMD1	ENSG00000163155	0.0277551	291	-0.389795	0.0251603	0.0158512	81	-0.191179	0.701002	0.0365463	12	1.49614	0.448309	0.0156444	26	-0.315324	0.873821	0.0196447	410	-0.343998	0.0200128	none	none	none	none	none
TMOD4	ENSG00000163157	0	0	-16.3732	0.444554	0	0	0	1	0	0	0	1	0	0	0	1	0	0	-15.0077	0.384769	none	none	none	none	none
VPS72	ENSG00000163159	0.0998717	715	-0.167961	0.0948363	0.0862815	373	-0.085025	0.709673	0.0658985	24	0.0769463	1	0.0645676	112	-0.0743559	1	0.0832898	1224	-0.182182	0.0178702	none	none	none	none	none
PIP5K1A	ENSG00000143398	0.11467	780	-0.120181	0.234533	0.0318309	144	-0.237008	0.445745	0.201008	68	0.249688	0.693563	0.0320919	58	-0.972641	0.0498521	0.0592713	1050	-0.538579	2.69725e-12	none	none	none	none	none
PSMD4	ENSG00000159352	0.704317	2242	-0.091521	0.0364079	1.0925	2855	0.0220413	0.816923	0.331224	94	0.0545428	1	0.754928	1202	0.361036	0.00376365	0.864588	6393	0.0829994	0.0072875	none	none	none	none	none
ZNF687	ENSG00000143373	0.0435821	354	0.0395522	0.848758	0.0195762	90	0.171302	0.729804	0.0420049	14	-0.19253	0.979094	0.0193851	35	-0.506998	0.616378	0.0268823	493	-0.199753	0.133	none	none	none	none	none
PI4KB	ENSG00000143393	0.176743	993	0.0195324	0.849875	0.0959833	411	0.175479	0.34011	0.224314	79	0.552044	0.241778	0.061996	107	-0.503185	0.250972	0.111776	1590	-0.185253	0.00358284	none	none	none	none	none
RFX5	ENSG00000143390	0.0835552	592	0.0857202	0.514016	0.0737295	316	0.22967	0.254376	0.0492454	27	0.366249	0.75122	0.0437477	74	-0.463704	0.450775	0.0671128	1009	0.00534289	0.966479	none	none	none	none	none
SELENBP1	ENSG00000143416	0.25798	1218	-0.798855	1.4191e-46	0.269978	952	-0.319692	8.30725e-05	0.200325	67	-0.2977	0.642566	0.151694	260	-0.0834951	0.957333	0.229889	2497	-0.615089	5.59981e-44	none	none	none	none	none
PSMB4	ENSG00000159377	0.75144	2261	-0.374814	5.83189e-25	0.913062	2495	-0.165803	0.00153048	0.445815	112	0.00248846	1	0.650961	1053	0.089919	0.696533	0.778834	5921	-0.215623	2.38017e-13	none	none	none	none	none
POGZ	ENSG00000143442	0.204473	1070	0.0175488	0.859115	0.0456406	184	-0.00245999	1	0.380958	111	0.143089	0.79068	0.0336078	61	-0.815209	0.12121	0.0947608	1426	-0.516823	3.06122e-17	none	none	none	none	none
CGN	ENSG00000143375	0.245765	1136	0.23064	0.00177155	0.0243079	85	-0.192214	0.62328	0.160883	49	-0.017471	1	0.0263126	46	-0.920266	0.132586	0.0913292	1316	-0.326885	6.65725e-07	none	none	none	none	none
TUFT1	ENSG00000143367	0.0972792	684	-0.116548	0.308627	0.0501326	197	-0.199289	0.438371	0.111424	40	0.61025	0.467779	0.0470502	82	-0.110852	1	0.064044	1003	-0.264745	0.00159281	none	none	none	none	none
SNX27	ENSG00000143376	0.18784	1057	-0.257736	0.000160728	0.0786583	325	-0.317931	0.0409207	0.159041	60	0.0458276	1	0.0601539	105	-0.450915	0.355366	0.106184	1547	-0.509101	7.36814e-18	none	none	none	none	none
RIIAD1	ENSG00000178796	0	0	-18.791	0.421884	0	0	0	1	0	0	0	1	0	0	0	1	0	0	-17.4252	0.357501	none	none	none	none	none
MRPL9	ENSG00000143436	0.303861	1394	-0.173612	0.00358004	0.334688	1141	-0.286446	0.000120967	0.0941635	34	0.0130487	1	0.222755	374	0.0636992	0.984463	0.287446	2943	-0.21157	1.33673e-06	none	none	none	none	none
OAZ3	ENSG00000143450	0.015782	146	-0.239976	0.402528	0.0139116	68	-0.341532	0.461037	0.00189644	1	-2.05143	0.608891	0.0128848	22	2.83214	0.00910577	0.0138868	237	-0.140875	0.4877	none	none	none	up_FFA	none
TDRKH	ENSG00000182134	0.0221791	219	-0.29827	0.169102	0.0146063	68	-0.400162	0.345128	0.0198386	6	0.0619542	1	0.0118437	22	0.167177	1	0.0160684	315	-0.408232	0.011155	none	none	none	none	none
LINGO4	ENSG00000213171	0.0020169	16	1.30074	0.225994	3.36068e-05	1	-4.13852	0.308309	0	0	-20.3113	0.614082	0	0	0	1	0.000591729	17	-0.173301	0.838405	none	none	none	none	none
RORC	ENSG00000143365	0.0493335	403	-0.199621	0.192344	0.0251211	123	-0.297958	0.366372	0.0480158	20	0.434087	0.736639	0.0189778	33	-0.391154	0.721161	0.0307268	579	-0.403448	0.000341529	none	none	none	none	none
C2CD4D	ENSG00000225556	0.00118653	13	-0.239261	0.83883	0.000924487	3	0.750502	0.822064	0.0031749	1	1.03185	0.936473	0.000639903	1	19.288	0.616378	0.000962977	18	0.10354	0.907105	none	none	none	none	none
THEM4	ENSG00000159445	0.175336	1016	-0.24906	0.000571473	0.120865	456	-0.207094	0.146623	0.15683	55	-0.105319	0.966069	0.0722561	125	-0.206891	0.75489	0.122803	1652	-0.409579	3.03989e-12	none	none	none	none	none
S100A10	ENSG00000197747	2.66583	3304	-0.0145788	0.653014	3.71866	4627	0.140776	2.74034e-14	1.24453	195	-0.424765	0.0653821	3.43972	3391	1.0992	7.89023e-77	3.28107	11517	0.470336	6.83911e-132	none	none	none	up_FFA	none
S100A11	ENSG00000163191	0.343439	1117	-0.620283	2.77566e-21	0.329345	899	-0.701898	1.40061e-18	0.136338	44	-0.478199	0.464923	0.25091	392	-0.318929	0.175341	0.305958	2452	-0.638001	7.76266e-42	none	none	none	none	none
TCHH	ENSG00000159450	0.000389997	5	-1.18579	0.389395	0.000626277	2	0.546829	0.912622	0	0	0	1	0	0	0	1	0.000358982	7	-0.534949	0.616468	none	none	none	none	none
HRNR	ENSG00000197915	0.00126954	9	0.872171	0.504291	0.000266473	1	18.0238	0.539099	0.00136417	1	-2.33518	0.506497	0.000711668	1	19.4414	0.616378	0.000709899	12	-0.229053	0.806193	none	none	none	none	none
FLG	ENSG00000143631	0.000294162	1	1.76002	0.623409	0	0	0	1	0.00121626	1	0.467233	1	0.000559011	1	19.0929	0.616378	0.000276466	3	1.38532	0.472797	none	none	none	none	none
FLG2	ENSG00000143520	0.000176682	3	-0.752921	0.714008	0	0	-17.3998	0.539099	0.0068803	3	1.07792	0.831002	0.000691095	1	19.399	0.616378	0.000402694	7	-0.173464	0.910038	none	none	none	none	none
CRCT1	ENSG00000169509	0.000395496	4	0.708176	0.719658	0.00175948	5	2.10227	0.369507	0	0	-20.4116	0.693563	0.00147237	2	20.4908	0.453454	0.00124544	11	1.72693	0.130442	none	none	none	none	none
LCE3D	ENSG00000163202	1.72239e-05	1	-2.77523	0.444554	0.000355247	1	18.4387	0.539099	0	0	0	1	0	0	0	1	0.00014512	2	1.66513	0.563682	none	none	none	none	none
IVL	ENSG00000163207	0	0	-14.4395	0.444554	0	0	0	1	0	0	-19.2286	0.693563	0	0	0	1	0	0	-15.8477	0.31754	none	none	none	none	none
SPRR3	ENSG00000163209	0.00553459	72	0.484934	0.316357	0.0109031	49	0.832762	0.126894	0.00957181	2	23.1973	0.693563	0.00467705	8	1.49006	0.5222	0.00748404	131	0.817804	0.00826712	none	none	none	none	none
SPRR2D	ENSG00000163216	0.000182491	2	-2.35072	0.158729	0.000368054	1	-0.460441	0.968167	0.00136417	1	20.3806	0.693563	0	0	0	1	0.000226633	4	-1.32788	0.258532	none	none	none	none	none
S100A9	ENSG00000163220	0.0314812	178	-0.340558	0.0931952	0.0273908	105	-0.767131	0.00174366	0.00112231	1	-2.33787	0.592606	0.0268818	44	1.38562	0.0449392	0.0278531	328	-0.378271	0.00620266	none	none	none	up_FFA	none
S100A8	ENSG00000143546	0	0	-17.8751	0.444554	0	0	0	1	0	0	0	1	0	0	0	1	0	0	-16.5094	0.384769	none	none	none	none	none
S100A6	ENSG00000197956	0.672794	1443	-0.274398	0.000180206	0.706557	1442	0.105503	0.359719	0.573838	112	0.201408	0.702863	0.60852	806	-0.551714	8.58647e-05	0.664901	3803	-0.136778	0.00346493	none	none	none	none	none
S100A4	ENSG00000196154	0.00901393	51	0.824176	0.113041	0.00743829	30	0.438488	0.571316	0.00189644	1	20.8562	0.693563	0.00455224	8	1.15453	0.640767	0.00691415	90	0.628311	0.0592242	none	none	none	none	none
S100A3	ENSG00000188015	0.021336	119	1.12053	0.000147096	0.0220514	87	0.612351	0.0938805	0	0	-18.7745	0.693563	0.0137743	23	0.630136	0.625555	0.0189158	229	0.804449	4.19333e-05	up_FFA	none	none	none	none
S100A2	ENSG00000196754	0.0213826	191	0.3696	0.159255	0.0272875	116	0.0462862	1	0.00414544	2	-0.218149	1	0.0205701	35	0.0793827	1	0.0231039	344	0.209632	0.234541	none	none	none	none	none
S100A16	ENSG00000188643	1.41022	2908	0.0532339	0.148657	2.08483	4133	0.15235	6.24621e-06	0.49002	122	0.119476	0.847472	1.63981	2299	0.922032	7.71175e-29	1.72507	9462	0.349289	2.28751e-48	none	none	none	none	none
S100A14	ENSG00000189334	0.405115	1444	1.07803	3.9107e-52	0.787277	2094	0.652754	1.49484e-28	0.0677484	18	0.348291	0.858439	0.559424	875	1.36541	3.17066e-27	0.594604	4431	0.956552	5.06704e-115	up_FFA	none	none	up_FFA	none
S100A13	ENSG00000189171	0.373503	1463	-0.450818	2.19539e-19	0.431667	1356	-0.277156	4.8996e-05	0.136573	47	0.19731	0.859512	0.278	463	0.443698	0.025004	0.363015	3329	-0.289983	1.95268e-13	none	none	none	none	none
S100A1	ENSG00000160678	0.0092983	108	-0.396179	0.218318	0.0144294	77	0.244411	0.645817	0.00302759	1	3.69309	0.736329	0.00804072	14	0.0233067	1	0.0108156	200	0.0141395	0.963765	none	none	none	none	none
CHTOP	ENSG00000160679	0.217208	1133	-0.142447	0.0463712	0.190852	709	-0.0374778	0.868808	0.187407	63	0.0772825	1	0.120941	210	-0.0733123	1	0.177554	2115	-0.204735	0.000104276	none	none	none	none	none
SNAPIN	ENSG00000143553	0.227405	1177	-0.346204	1.84392e-08	0.279818	988	-0.359222	2.95917e-06	0.0869762	32	0.323164	0.769381	0.163953	275	0.231166	0.545746	0.226232	2472	-0.311732	3.69693e-11	none	none	none	none	none
ILF2	ENSG00000143621	0.335484	1438	-0.362063	9.78411e-13	0.35174	1178	-0.253343	0.00065603	0.155147	51	0.0499799	1	0.246334	415	-0.00757357	1	0.311554	3082	-0.290132	1.45218e-12	none	none	none	none	none
NPR1	ENSG00000169418	0.00091294	8	0.380887	0.811368	0	0	-17.5133	0.539099	0	0	0	1	0	0	-20.5596	0.616378	0.00026184	8	-1.02778	0.400068	none	none	none	none	none
INTS3	ENSG00000143624	0.104126	718	-0.185916	0.0638655	0.0324578	139	-0.331937	0.215017	0.177015	61	0.199848	0.804876	0.0169113	31	-1.27447	0.0454375	0.0514706	949	-0.656219	1.04824e-16	none	none	none	up_DMSO	none
SLC27A3	ENSG00000143554	0.0295345	259	-0.740179	2.37732e-06	0.00680938	32	-1.01648	0.0274208	0.0702785	27	0.220338	0.901472	0.00600921	11	-1.13552	0.450775	0.0144413	329	-1.12047	2.03512e-16	none	up_DMSO	none	none	up_DMSO
GATAD2B	ENSG00000143614	0.185442	1018	0.0147723	0.888301	0.0634431	258	-0.18505	0.402272	0.201753	71	0.31523	0.652029	0.053139	93	-0.468258	0.362749	0.0983165	1440	-0.341525	7.03119e-08	none	none	none	none	none
DENND4B	ENSG00000198837	0.0521083	476	-0.25107	0.0625344	0.0113123	57	-0.728938	0.0524891	0.129963	51	0.336808	0.693563	0.0122498	22	-1.35352	0.106077	0.0258192	606	-0.77798	1.29592e-12	none	none	none	none	none
CRTC2	ENSG00000160741	0.0822645	590	-0.0195647	0.904172	0.0310814	141	-0.27248	0.36198	0.103157	41	0.232001	0.841502	0.0369848	66	-0.118144	1	0.0490516	838	-0.292374	0.00160455	none	none	none	none	none
SLC39A1	ENSG00000143570	0.229892	1064	-0.0246935	0.80101	0.172978	563	-0.097138	0.539099	0.110926	29	-0.631549	0.35575	0.124287	210	0.862356	0.00139827	0.173504	1866	-0.127889	0.0265487	none	none	none	none	none
CREB3L4	ENSG00000143578	0.0217693	197	0.0193773	0.959397	0.0129045	56	-0.0910555	0.954814	0.0273897	9	0.936141	0.693563	0.00781902	13	0.7976	0.629696	0.0142437	275	-0.140868	0.464246	none	none	none	none	none
JTB	ENSG00000143543	0.895786	2443	-0.244378	4.16112e-12	1.00048	2696	-0.278589	1.00437e-09	0.333383	98	-0.0704474	0.988116	0.716704	1148	0.583845	3.04175e-07	0.871876	6385	-0.169811	2.6551e-09	none	none	none	none	none
RAB13	ENSG00000143545	0.609389	2038	0.039931	0.457663	0.571581	1727	-0.110473	0.14388	0.165551	52	-0.325836	0.68997	0.411269	667	0.625734	2.0699e-05	0.526116	4484	-0.016672	0.685027	none	none	none	none	none
RPS27	ENSG00000177954	3.27521	3343	-0.0885262	1.47014e-06	3.94099	4631	-0.128489	9.44919e-26	1.69933	229	-0.151099	0.608891	3.71747	3446	0.659961	3.2023e-46	3.63584	11649	0.224211	1.70897e-46	none	none	none	none	none
NUP210L	ENSG00000143552	0.000115018	4	-1.72861	0.234859	0	0	0	1	0	0	-21.4899	0.507098	0	0	0	1	3.29882e-05	4	-3.55992	0.0408165	none	none	none	none	up_DMSO
TPM3	ENSG00000143549	1.45156	2976	0.122281	8.80268e-05	1.74459	3782	-0.038263	0.52049	0.663635	156	0.0521392	0.992677	1.43863	2084	0.21805	0.0533387	1.54656	8998	0.133049	6.4783e-08	none	none	none	none	none
C1orf189	ENSG00000163263	0.000297742	9	-1.00548	0.414176	0.00151015	7	3.16529	0.197399	0	0	-19.5815	0.693563	0.001259	2	20.2648	0.450775	0.00105559	18	1.53128	0.131884	none	none	none	none	none
C1orf43	ENSG00000143612	0.691485	2137	-0.358508	1.77432e-21	0.572301	1756	-0.227127	0.000181305	0.373287	105	-0.129112	0.830093	0.403074	665	0.126044	0.616378	0.551935	4663	-0.348177	1.54749e-27	none	none	none	none	none
UBAP2L	ENSG00000143569	0.259313	1266	-0.0648517	0.391075	0.17365	649	-0.208573	0.0662429	0.251248	84	0.600409	0.171488	0.128393	225	-0.58195	0.0235155	0.186418	2224	-0.281842	2.17122e-08	none	none	none	none	none
HAX1	ENSG00000143575	0.627819	2057	-0.265839	5.51102e-11	0.73209	2125	-0.283282	6.19943e-08	0.297999	91	0.0985082	0.9325	0.523623	859	0.535585	5.16476e-05	0.630963	5132	-0.182772	1.13768e-08	none	none	none	none	none
ATP8B2	ENSG00000143515	0.0252819	201	0.499446	0.0268149	0.00457443	18	0.0139124	1	0.0572466	21	0.666731	0.623788	0.00243559	4	-1.86824	0.389981	0.0109997	244	-0.228262	0.252149	none	none	none	none	none
IL6R	ENSG00000160712	0.64087	2035	0.105273	0.0292475	0.105103	384	-0.101593	0.587555	0.969926	184	0.289957	0.273457	0.119565	209	-0.717033	0.00420849	0.281488	2812	-0.480517	8.11493e-32	none	none	none	none	none
SHE	ENSG00000169291	0.0134118	136	0.0700081	0.846543	0.0077549	31	0.493163	0.520865	0.00221557	2	-2.37899	0.363668	0.00401797	7	0.174067	1	0.0081484	176	-0.0763568	0.776329	none	none	none	none	none
TDRD10	ENSG00000163239	0.000826144	17	-1.60613	0.0266894	0	0	-18.0332	0.539099	0	0	-22.2872	0.354771	0.000661516	1	19.3359	0.616378	0.000433609	18	-1.79486	0.0106577	up_DMSO	none	none	none	up_DMSO
UBE2Q1	ENSG00000160714	0.295908	1344	-0.138009	0.0225934	0.173839	631	-0.220734	0.0513675	0.215848	68	0.77154	0.128568	0.127679	220	-0.110374	0.896113	0.196022	2263	-0.283354	4.84953e-09	none	none	none	none	none
CHRNB2	ENSG00000160716	0.000394163	2	-0.848529	0.653181	0	0	0	1	0	0	0	1	0	0	0	1	0.00011305	2	-1.28469	0.413999	none	none	none	none	none
ADAR	ENSG00000160710	0.555459	1918	-0.147888	0.000997421	0.257327	900	-0.142066	0.171317	0.594114	144	0.412939	0.153766	0.194181	335	-0.642505	0.000889184	0.331236	3297	-0.417552	2.07031e-28	none	none	none	none	none
KCNN3	ENSG00000143603	0.00103124	13	-0.709304	0.444554	0.000453851	3	-0.84827	0.694377	0	0	-20.5409	0.608891	0	0	0	1	0.000474859	16	-1.23089	0.0634552	none	none	none	none	none
PMVK	ENSG00000163344	0.526914	1911	-0.117693	0.0155143	0.808352	2276	-0.0253478	0.810266	0.177088	64	0.0340536	1	0.514756	834	0.566626	2.18682e-05	0.626901	5085	0.0452032	0.21971	none	none	none	none	none
PBXIP1	ENSG00000163346	0.0645801	497	-0.34181	0.00501794	0.0121925	51	-0.639366	0.102562	0.171233	65	0.42955	0.51794	0.0183005	32	-0.110258	1	0.0324215	645	-0.703477	2.25485e-12	none	none	none	none	none
PYGO2	ENSG00000163348	0.0595092	455	-0.0539131	0.750562	0.0289047	123	-0.201916	0.54287	0.048761	18	0.352866	0.86119	0.0242181	42	-0.1288	1	0.0367121	638	-0.262158	0.0182114	none	none	none	none	none
SHC1	ENSG00000160691	0.272674	1294	-0.0760032	0.282081	0.136476	548	0.119627	0.470085	0.224238	77	0.324567	0.608891	0.0939063	165	-0.425437	0.248873	0.164753	2084	-0.244847	2.29898e-06	none	none	none	none	none
CKS1B	ENSG00000173207	0.276294	1303	-0.312831	1.18386e-07	0.381671	1253	-0.288607	5.07017e-05	0.0700609	27	-0.299951	0.791178	0.259428	434	0.505813	0.00941308	0.308468	3017	-0.181264	3.66545e-05	none	none	none	none	none
FLAD1	ENSG00000160688	0.167159	970	-0.302106	3.06493e-05	0.15152	590	-0.166077	0.211975	0.118677	45	0.140825	0.937762	0.0950185	161	0.338801	0.450775	0.138508	1766	-0.27803	1.37262e-06	none	none	none	none	none
LENEP	ENSG00000163352	0	0	0	1	0	0	0	1	0	0	0	1	0	0	0	1	0	0	0	1	none	none	none	none	none
ZBTB7B	ENSG00000160685	0.185187	1042	-0.178584	0.0138491	0.072759	337	-0.0223039	1	0.206048	73	0.180437	0.811897	0.048201	87	-1.13473	0.00148874	0.100543	1539	-0.485712	1.00331e-15	none	none	none	up_DMSO	none
DCST2	ENSG00000163354	0.00191135	14	0.108301	0.93023	7.91899e-05	1	-2.32091	0.664427	0.00540335	2	1.35088	0.820428	0.000639469	1	19.287	0.616378	0.000884652	18	-0.211677	0.782932	none	none	none	none	none
DCST1	ENSG00000163357	0	0	-17.7883	0.355281	0	0	0	1	0.000838269	1	19.6777	0.693563	0	0	0	1	1.78568e-05	1	-2.2984	0.418836	none	none	none	none	none
ADAM15	ENSG00000143537	0.141456	905	-0.729212	9.28371e-27	0.0356755	145	-0.505926	0.02167	0.298071	92	0.15443	0.794548	0.0305194	52	-0.369737	0.644188	0.0700709	1194	-0.991149	2.47902e-53	none	none	none	none	none
EFNA4	ENSG00000243364	0.0171312	163	-0.227103	0.408055	0.0110024	50	-0.0814909	0.978176	0.0281624	14	1.14659	0.491395	0.0110307	19	0.388684	0.888116	0.0131342	246	-0.154244	0.440115	none	none	none	none	none
EFNA3	ENSG00000143590	0.00339184	37	-0.823507	0.0921402	0.00476696	18	-0.241337	0.854339	0.00146831	1	-0.317331	1	0.00253949	4	0.558124	0.999386	0.00364009	60	-0.457034	0.221512	none	none	none	none	none
EFNA1	ENSG00000169242	0.139481	745	-0.609304	3.60201e-15	0.0420697	150	-0.558545	0.00538885	0.179893	58	-0.18298	0.812016	0.0385697	67	-0.541061	0.36992	0.0719037	1020	-0.875517	2.05906e-36	none	none	none	none	none
SLC50A1	ENSG00000169241	0.245468	1212	-0.465293	9.86754e-16	0.174662	649	-0.20978	0.0665905	0.291192	90	0.398455	0.451222	0.113539	192	-0.000869296	1	0.179281	2143	-0.467989	1.30549e-21	none	none	none	none	none
DPM3	ENSG00000179085	0.282459	1272	-0.313656	1.75942e-07	0.314865	1072	-0.13798	0.152	0.127456	49	-0.439735	0.516473	0.183353	305	0.256256	0.441312	0.262481	2698	-0.247543	5.75155e-08	none	none	none	none	none
KRTCAP2	ENSG00000163463	0.921046	2506	-0.254762	2.1751e-12	1.00159	2678	-0.164669	0.00153414	0.482407	110	-0.537373	0.0632584	0.762762	1199	0.682523	8.30568e-10	0.896429	6493	-0.147617	3.98081e-07	none	none	none	none	none
TRIM46	ENSG00000163462	0.000228413	2	-1.84938	0.309555	0	0	0	1	0	0	-21.2269	0.608891	0	0	0	1	6.55111e-05	2	-2.9898	0.0612566	none	none	none	none	none
MUC1	ENSG00000185499	0.00176612	17	-0.0450037	0.975602	0	0	-17.2572	0.539099	0.00124761	1	-1.5593	0.710639	0	0	0	1	0.000533117	18	-1.0087	0.1274	none	none	none	none	none
THBS3	ENSG00000169231	0.0104684	154	-0.939957	4.23693e-05	0.00306603	15	-0.63698	0.510942	0.0551464	23	0.268946	0.890911	0.0036659	6	-0.420858	0.998299	0.00647686	198	-1.12449	2.74482e-08	none	none	none	none	up_DMSO
MTX1	ENSG00000173171	0.235838	1196	-0.369736	1.47676e-09	0.370324	1232	-0.0212553	0.933869	0.0840782	28	-0.053543	1	0.232692	388	0.572275	0.00479779	0.284738	2844	-0.0588301	0.236689	none	none	none	none	none
GBA	ENSG00000177628	0.19065	1049	-0.629882	7.88131e-24	0.0452025	183	-0.348525	0.104876	0.261973	82	-0.401987	0.328807	0.0325824	58	-0.610115	0.328384	0.0877842	1372	-0.976014	4.19704e-62	none	none	none	none	none
FAM189B	ENSG00000160767	0.0666467	536	-0.143254	0.281939	0.0269189	123	0.00463044	1	0.0441687	19	-0.258093	0.880256	0.022952	42	-0.248552	0.893648	0.0375013	720	-0.334028	0.00110573	none	none	none	none	none
SCAMP3	ENSG00000116521	0.321225	1430	-0.00288188	0.984727	0.163417	586	0.0138266	1	0.209475	74	-0.273518	0.628024	0.13187	221	0.031544	1	0.200281	2311	-0.201569	4.51035e-05	none	none	none	none	none
CLK2	ENSG00000176444	0.0510618	407	0.22781	0.164082	0.0171504	64	0.108079	0.902627	0.128858	46	0.341928	0.693563	0.013744	24	-0.412786	0.791783	0.0282434	541	-0.278087	0.0262486	none	none	none	none	none
HCN3	ENSG00000143630	0.0113056	115	-0.127527	0.727937	0.00405074	16	0.831743	0.44901	0.022139	10	0.992401	0.674502	0.002243	5	-0.911147	0.792122	0.0059794	146	-0.258138	0.341509	none	none	none	none	none
PKLR	ENSG00000143627	0.127048	701	0.606642	1.70946e-09	0.0945123	369	0.309069	0.0584975	0.0316663	12	-0.297695	0.906662	0.0733441	127	0.831273	0.0252614	0.0962119	1209	0.418529	8.23318e-08	none	none	none	none	none
FDPS	ENSG00000160752	0.948526	2471	-0.21776	3.61771e-08	1.43983	3278	-0.0139873	0.924527	0.714234	144	-0.0819882	0.912018	1.13101	1673	0.994861	1.45978e-25	1.19165	7566	0.0960376	0.000970803	none	none	none	none	none
RUSC1	ENSG00000160753	0.0705156	565	-0.157344	0.217848	0.059951	258	0.0147374	1	0.0385048	20	0.12522	1	0.0360401	62	-0.276089	0.781086	0.0554157	905	-0.187096	0.047091	none	none	none	none	none
ASH1L	ENSG00000116539	0.3296	1426	-0.127931	0.0312373	0.0681963	263	-0.376022	0.0222366	0.656929	151	0.48962	0.0855702	0.0665506	118	-0.62703	0.102639	0.155221	1958	-0.605713	1.89157e-34	none	none	none	none	none
MSTO1	ENSG00000125459	0.0719887	558	-0.24019	0.0386079	0.043842	190	-0.177559	0.539099	0.0988528	37	0.241843	0.835841	0.0289817	52	-0.191895	0.943743	0.0486688	837	-0.404652	7.79323e-06	none	none	none	none	none
YY1AP1	ENSG00000163374	0.140553	900	-0.0645936	0.509013	0.0504215	225	-0.502236	0.0048091	0.173851	64	0.793833	0.131406	0.0408482	71	-0.723677	0.133511	0.0760554	1260	-0.447779	1.63087e-10	none	none	none	none	none
DAP3	ENSG00000132676	0.559918	1960	-0.251265	2.66759e-09	0.55285	1708	-0.268418	6.27773e-06	0.4019	114	0.22108	0.6805	0.386204	644	0.18411	0.429352	0.502119	4426	-0.266675	2.61974e-15	none	none	none	none	none
GON4L	ENSG00000116580	0.129724	828	-0.0996549	0.317666	0.0445463	187	-0.388908	0.058117	0.16657	60	-0.288149	0.689096	0.0409025	73	-0.402431	0.57196	0.0704921	1148	-0.530481	1.79469e-13	none	none	none	none	none
SYT11	ENSG00000132718	0.000545239	5	-0.214188	0.904466	0	0	-16.4888	0.539099	0.00167775	1	20.6793	0.693563	0	0	0	1	0.000192119	6	-0.559765	0.624019	none	none	none	none	none
RIT1	ENSG00000143622	0.112947	748	-0.124392	0.239445	0.0969772	394	-0.0504826	0.875194	0.0976628	35	0.22384	0.863327	0.0622332	110	-0.365715	0.499661	0.0912431	1287	-0.214075	0.00349331	none	none	none	none	none
KHDC4	ENSG00000132680	0.0842564	640	-0.307637	0.00217128	0.0121526	61	-0.639631	0.0954383	0.214494	66	0.171372	0.842404	0.0165724	29	-0.319467	0.867801	0.0384569	796	-0.801163	8.23429e-20	none	none	none	none	none
ARHGEF2	ENSG00000116584	0.0800559	530	-0.431889	2.20823e-05	0.0305659	120	-0.28216	0.360201	0.132215	49	-0.0255867	1	0.0217085	38	-1.30566	0.0158434	0.0442922	737	-0.759969	2.82757e-18	none	none	none	up_DMSO	none
SSR2	ENSG00000163479	0.568147	1927	-0.22393	5.42067e-07	0.424343	1356	-0.255072	0.000219373	0.59363	140	0.288024	0.449365	0.326906	540	0.223702	0.345277	0.440226	3963	-0.317843	4.07974e-19	none	none	none	none	none
UBQLN4	ENSG00000160803	0.114802	788	-0.43583	4.64826e-08	0.0566337	244	-0.211561	0.347221	0.105705	47	-0.375986	0.603386	0.0360412	62	-1.00238	0.0273141	0.0682402	1141	-0.655468	3.16554e-20	none	none	none	up_DMSO	none
LAMTOR2	ENSG00000116586	0.742623	2263	-0.210071	9.39414e-08	1.1458	2959	-0.162912	0.000478581	0.229502	66	-0.325777	0.608891	0.812817	1278	0.736108	4.53657e-12	0.911653	6566	0.00117063	0.981473	none	none	none	none	none
RAB25	ENSG00000132698	0	0	-17.8878	0.255383	0	0	-19.3992	0.281424	0.00108218	1	20.0463	0.693563	0	0	0	1	2.30526e-05	1	-4.03415	0.0898817	none	none	none	none	none
MEX3A	ENSG00000254726	0.0342036	263	-0.05123	0.819896	0.012924	58	-0.412725	0.375954	0.0121788	6	-0.204948	1	0.00542578	10	-0.36917	0.986175	0.0167822	337	-0.444896	0.00242532	none	none	none	none	none
LMNA	ENSG00000160789	1.12853	2719	-0.160106	1.48592e-06	1.2144	2979	-0.0159259	0.897696	0.701237	149	0.0821203	0.915982	0.913341	1411	0.130329	0.450775	1.08934	7258	-0.0813688	0.00321053	none	none	none	none	none
SEMA4A	ENSG00000196189	7.60579e-05	2	-1.78202	0.442942	0	0	-18.4372	0.539099	0	0	-20.6918	0.693563	0.000252603	1	17.9467	0.616378	9.69106e-05	3	-1.99332	0.262281	none	none	none	none	none
SLC25A44	ENSG00000160785	0.106105	742	-0.158716	0.108765	0.03232	148	-0.631557	0.00311347	0.120377	50	0.0317811	1	0.0255255	45	-0.830547	0.187732	0.053338	985	-0.624849	2.75037e-15	none	none	none	none	none
PMF1	ENSG00000160783	0.207688	1105	-0.426567	1.41262e-11	0.307159	1055	-0.222637	0.00669034	0.122523	49	0.320637	0.693563	0.189441	320	0.185465	0.616378	0.2397	2529	-0.235974	6.10658e-07	none	none	none	none	none
BGLAP	ENSG00000242252	0.0110435	70	-0.479252	0.122011	0.0150854	49	-0.241886	0.633742	0.0158882	5	0.597627	0.889613	0.00812784	14	22.9603	0.00254045	0.0118748	138	-0.252681	0.24452	none	none	none	up_FFA	none
PAQR6	ENSG00000160781	0.00365066	52	-0.201474	0.735271	0.00109496	4	0.270794	0.980624	0.0193004	8	-0.0933244	1	0	0	-22.8391	0.204477	0.00189025	64	-1.27966	0.00155118	none	none	none	none	up_DMSO
SMG5	ENSG00000198952	0.205201	1121	-0.082738	0.302865	0.081675	333	-0.201131	0.267591	0.235061	80	0.156551	0.832704	0.0667012	118	-0.616932	0.0984647	0.115919	1652	-0.414222	1.18963e-12	none	none	none	none	none
TMEM79	ENSG00000163472	0.0193722	178	-0.26971	0.268891	0.00987543	38	0.321199	0.622629	0.0213509	10	-0.113493	1	0.00804715	15	0.573434	0.810163	0.0123001	241	-0.271811	0.150496	none	none	none	none	none
GLMP	ENSG00000198715	0.356841	1467	-0.563561	2.6072e-30	0.141393	553	-0.272609	0.0220039	0.533962	127	0.150234	0.732817	0.115462	200	-0.555591	0.0476604	0.203839	2347	-0.736782	9.29408e-63	none	none	none	none	none
VHLL	ENSG00000189030	0	0	-14.4112	0.444554	0	0	0	1	0	0	0	1	0	0	0	1	0	0	-13.0458	0.384769	none	none	none	none	none
CCT3	ENSG00000163468	1.30417	2911	0.0100047	0.819546	1.94051	3990	0.11807	0.00144035	0.562937	135	0.104575	0.869107	1.57633	2259	0.8624	1.6835e-24	1.62038	9295	0.311399	1.5039e-38	none	none	none	none	none
TSACC	ENSG00000163467	0.0238169	214	0.00137259	1	0.0327901	132	-0.200987	0.539099	0.00667694	4	0.564154	0.914575	0.0189085	31	0.494749	0.657876	0.0255333	381	-0.061983	0.704184	none	none	none	none	none
RHBG	ENSG00000132677	0.000415145	8	-0.374817	0.813758	0.000321685	1	-1.16521	0.735714	0	0	-19.3023	0.693563	0	0	0	1	0.000246004	9	-1.18113	0.329696	none	none	none	none	none
C1orf61	ENSG00000125462	0.00544471	26	-0.0841083	0.904466	0.00523965	17	-0.265431	0.817519	0.00392735	1	-0.402326	1	0.00332493	6	1.04538	0.737093	0.00470128	50	-0.211033	0.573925	none	none	none	none	none
MEF2D	ENSG00000116604	0.0862086	607	0.0113449	0.95003	0.0368931	176	0.254963	0.401947	0.13833	42	0.565463	0.496031	0.0312283	56	-0.773635	0.160636	0.051514	881	-0.228162	0.0132718	none	none	none	none	none
IQGAP3	ENSG00000183856	0.000990835	18	-1.42082	0.0677211	9.27681e-05	1	-1.40177	0.78494	0.00163955	1	-0.84028	0.875787	0	0	-22.2483	0.319237	0.000355713	20	-2.46679	0.00145477	none	none	none	none	up_DMSO
NAXE	ENSG00000163382	0.46271	1749	-0.350759	7.63024e-15	0.544383	1682	-0.113067	0.131668	0.252978	80	0.165161	0.819605	0.33928	561	0.675668	2.34927e-05	0.453776	4072	-0.176219	1.24612e-06	none	none	none	none	none
GPATCH4	ENSG00000160818	0.526094	1880	0.187283	0.000199139	0.483327	1519	-0.0309889	0.813456	0.207033	60	0.293963	0.693563	0.316905	522	0.320693	0.121972	0.440232	3981	0.0361616	0.391081	none	none	none	none	none
HAPLN2	ENSG00000132702	2.81412e-05	1	-3.23432	0.267786	0	0	0	1	0	0	0	1	0	0	0	1	8.07116e-06	1	-3.67038	0.193648	none	none	none	none	none
BCAN	ENSG00000132692	0.000192567	4	-1.58212	0.327952	0.000930139	3	2.5706	0.381521	0	0	-19.0361	0.693563	0	0	0	1	0.000422261	7	0.346934	0.773522	none	none	none	none	none
NES	ENSG00000132688	0.0003888	2	-0.707074	0.710108	0	0	-18.9294	0.471032	0	0	-20.6978	0.693563	0	0	0	1	0.000111512	2	-2.40467	0.116449	none	none	none	none	none
CRABP2	ENSG00000143320	0.00149006	16	0.707384	0.473097	0.00306547	13	3.77903	0.02751	0.00188139	1	0.225877	1	0.000827645	2	19.6593	0.54051	0.00192312	32	1.7356	0.0123639	none	up_FFA	none	none	up_FFA
ISG20L2	ENSG00000143319	0.192275	1059	-0.105913	0.193864	0.0847392	359	-0.281081	0.0737314	0.172889	55	0.767325	0.216711	0.0570144	98	-0.630237	0.128508	0.109217	1571	-0.38807	1.97795e-10	none	none	none	none	none
RRNAD1	ENSG00000143303	0.0793608	587	-0.156737	0.197638	0.0379237	179	-0.372785	0.113381	0.0586051	28	-2.76576e-05	1	0.0247672	43	0.669552	0.449494	0.0463375	837	-0.404649	7.1767e-06	none	none	none	none	none
MRPL24	ENSG00000143314	0.357951	1523	-0.366298	1.72658e-13	0.471201	1494	-0.212653	0.0017159	0.161981	52	-0.138241	0.913929	0.307538	511	0.161343	0.590336	0.383477	3580	-0.226726	5.09265e-09	none	none	none	none	none
HDGF	ENSG00000143321	0.903232	2432	0.168877	1.40489e-05	0.790998	2219	0.069815	0.348637	0.456613	119	0.617543	0.0477982	0.600529	977	0.122245	0.588572	0.759441	5747	0.0765479	0.0164786	none	none	none	none	none
PRCC	ENSG00000143294	0.156478	945	-0.0489368	0.613105	0.0810137	366	-0.266343	0.0975876	0.104515	41	0.249631	0.796611	0.0736771	127	-0.305634	0.57319	0.100977	1479	-0.267974	4.72891e-05	none	none	none	none	none
SH2D2A	ENSG00000027869	0.000313976	5	-0.0737407	0.98004	0	0	-17.2445	0.539099	0	0	-19.2006	0.693563	0.000624333	1	-1.09016	0.938087	0.00027566	6	-0.538727	0.705005	none	none	none	none	none
PEAR1	ENSG00000187800	0.00205725	29	-0.809794	0.153374	0	0	-19.6698	0.36936	0.00600394	3	2.66599	0.623788	0	0	0	1	0.000717935	32	-1.34137	0.0127673	none	none	none	none	up_DMSO
LRRC71	ENSG00000160838	2.74245e-05	1	-0.133116	0.979891	0	0	0	1	0	0	0	1	0	0	0	1	7.86561e-06	1	-0.569342	0.831596	none	none	none	none	none
ARHGEF11	ENSG00000132694	0.0600604	550	-0.230132	0.0633651	0.0145384	68	-0.263467	0.573485	0.131178	48	0.327208	0.693563	0.0119416	21	-0.514098	0.721826	0.0293072	687	-0.632312	9.28342e-10	none	none	none	none	none
ETV3	ENSG00000117036	0.0522439	422	0.106758	0.514263	0.0146869	61	-0.230177	0.634179	0.0420585	20	0.18276	0.973876	0.0106867	19	-0.0773209	1	0.0248525	522	-0.290645	0.0182998	none	none	none	none	none
FCRL2	ENSG00000132704	4.90596e-05	2	15.5823	0.269241	0	0	0	1	0.00242181	1	0.365343	1	0	0	0	1	6.56601e-05	3	-1.23136	0.651527	none	none	none	none	none
KIRREL1	ENSG00000183853	0.000510915	5	1.97065	0.505081	0	0	0	1	0	0	-19.6651	0.693563	0	0	0	1	0.000146535	5	0.303709	0.881908	none	none	none	none	none
CD1D	ENSG00000158473	0.0169762	185	-0.524425	0.0162901	0.00673962	27	-0.403235	0.553384	0.0317866	15	0.647693	0.693563	0.00472182	8	0.12506	1	0.00960924	235	-0.673695	0.000279398	none	none	none	none	none
OR10K1	ENSG00000173285	0.000157127	3	0.937948	0.660625	0	0	0	1	0.00278251	1	21.41	0.693563	0	0	0	1	0.000104338	4	1.71282	0.37449	none	none	none	none	none
PYHIN1	ENSG00000163564	0.00074511	5	0.305263	0.853614	0.00229672	8	0.530976	0.763473	0	0	-20.5508	0.693563	0.00118468	2	0.133201	1	0.00147218	15	0.367316	0.632515	none	none	none	none	none
IFI16	ENSG00000163565	0.0147238	76	0.536817	0.113262	0.0175828	53	0.471914	0.321375	0.00364557	1	-1.62355	0.654045	0.0106533	18	-0.0422345	1	0.0144058	148	0.340905	0.133851	none	none	none	none	none
CADM3	ENSG00000162706	0	0	0	1	0	0	0	1	0	0	0	1	0	0	0	1	0	0	0	1	none	none	none	none	none
ACKR1	ENSG00000213088	0	0	-17.2915	0.444554	0.000219635	1	17.7449	0.539099	0	0	0	1	0	0	0	1	8.66675e-05	1	0.477443	0.858478	none	none	none	none	none
FCER1A	ENSG00000179639	9.20101e-05	2	-0.529945	0.843644	0.000247812	1	17.9191	0.539099	0	0	0	1	0	0	0	1	0.000124176	3	1.26819	0.575916	none	none	none	none	none
OR10J1	ENSG00000196184	0.000306262	1	1.54907	0.654767	0	0	0	1	0	0	-19.9676	0.693563	0	0	0	1	8.7839e-05	1	-0.504672	0.820135	none	none	none	none	none
APCS	ENSG00000132703	0.741082	2022	-0.755945	8.2359e-62	0.382302	1151	-0.738984	1.92188e-29	1.09558	162	-0.126934	0.79119	0.304145	485	-0.557803	0.000743825	0.477163	3820	-0.971463	8.50211e-162	none	none	none	none	none
CRP	ENSG00000132693	0.119621	542	0.598027	1.54563e-06	0.0418717	212	-0.0708037	0.887862	0.155708	39	0.836561	0.28072	0.0266061	44	-0.872962	0.174843	0.0620577	837	-0.00979438	0.938578	none	none	none	none	none
DUSP23	ENSG00000158716	0.524959	1896	-0.235079	2.30073e-07	0.759819	2204	-0.13007	0.0337228	0.114684	40	-0.603394	0.330244	0.486889	797	0.654458	8.65576e-07	0.597577	4937	-0.0604037	0.0958563	none	none	none	none	none
CFAP45	ENSG00000213085	0.00245024	12	0.728404	0.468888	0.00337486	11	0.256557	0.903308	0	0	-19.8186	0.693563	0	0	0	1	0.00203447	23	0.169554	0.783247	none	none	none	none	none
TAGLN2	ENSG00000158710	1.50366	2951	-0.0744142	0.0227052	1.81602	3897	-0.00280303	1	0.700922	148	0.0618302	0.968963	1.48492	2169	0.41463	4.25734e-06	1.60424	9165	0.0938838	8.39657e-05	none	none	none	none	none
IGSF9	ENSG00000085552	0.00208843	27	0.71439	0.364359	0.000345195	2	0.00492142	1	0.0042524	2	0.375109	1	0	0	-20.9491	0.616378	0.000825781	31	-0.473487	0.477915	none	none	none	none	none
SLAMF9	ENSG00000162723	5.63098e-05	3	-2.01024	0.0825336	0	0	-15.9842	0.539099	0	0	0	1	0	0	0	1	1.61502e-05	3	-2.82717	0.0252151	none	none	none	none	up_DMSO
KCNJ10	ENSG00000177807	6.54397e-05	1	-2.99988	0.179857	0	0	0	1	0.006272	2	0.626525	0.958215	0	0	0	1	0.000152375	3	-1.81625	0.178491	none	none	none	none	none
PIGM	ENSG00000143315	0.109571	745	-0.238876	0.00925679	0.0251946	101	0.173806	0.685465	0.165848	58	0.572521	0.330554	0.0174807	32	-0.627635	0.530955	0.0500975	936	-0.528545	3.58727e-11	none	none	none	none	none
KCNJ9	ENSG00000162728	0.000300595	2	0.341189	0.902305	0	0	0	1	0.00562229	2	2.33361	0.693563	0	0	0	1	0.000205979	4	0.16492	0.909623	none	none	none	none	none
IGSF8	ENSG00000162729	0.208503	1073	-0.077552	0.368897	0.0969319	377	0.227775	0.189876	0.310188	94	0.218676	0.693563	0.05634	97	-0.451654	0.380002	0.121407	1641	-0.331854	2.22122e-08	none	none	none	none	none
ATP1A2	ENSG00000018625	0.00469074	44	-0.525881	0.245602	0.00102713	3	-0.341633	0.951786	0	0	-23.9544	0.0792531	0.00123653	3	-0.566435	1	0.00211826	50	-1.14956	0.00271731	none	none	none	none	up_DMSO
ATP1A4	ENSG00000132681	0	0	-17.4069	0.444554	0	0	-18.0821	0.539099	0	0	-19.339	0.693563	0	0	0	1	0	0	-17.8461	0.141658	none	none	none	none	none
CASQ1	ENSG00000143318	4.01549e-05	2	-2.26547	0.316709	0.000259201	1	17.9839	0.539099	0	0	0	1	0	0	0	1	0.000113797	3	0.603002	0.779408	none	none	none	none	none
PEA15	ENSG00000162734	0.260981	1203	-0.19863	0.00194043	0.146782	554	-0.470111	4.0545e-06	0.174528	53	0.231678	0.768662	0.104388	186	-0.708744	0.00976435	0.167523	1996	-0.48686	8.57328e-22	none	none	none	none	none
DCAF8	ENSG00000132716	0.42148	1706	-0.118193	0.0267301	0.274557	966	-0.0941827	0.413256	0.489592	127	0.262336	0.558544	0.202303	343	0.269463	0.349567	0.299796	3142	-0.25725	3.1148e-10	none	none	none	none	none
PEX19	ENSG00000162735	0.196725	1058	-0.250727	0.000192796	0.155594	601	-0.0444339	0.84935	0.0937686	37	0.451832	0.684553	0.0955822	166	-0.538823	0.0880775	0.148233	1862	-0.276567	6.36643e-07	none	none	none	none	none
COPA	ENSG00000122218	0.627858	1991	-0.197011	3.02199e-06	0.279114	995	-0.117958	0.259974	0.584051	145	0.399722	0.200212	0.205178	345	-0.419149	0.0581462	0.363653	3476	-0.423556	3.35194e-31	none	none	none	none	none
NCSTN	ENSG00000162736	0.230914	1164	-0.410674	9.35466e-12	0.0563188	236	-0.160115	0.539099	0.378314	105	-0.0618585	0.988116	0.043962	75	-0.716333	0.12206	0.10958	1580	-0.781176	1.5949e-45	none	none	none	none	none
NHLH1	ENSG00000171786	0.00045174	9	-0.927837	0.444554	0	0	-18.7688	0.36936	0.002152	1	1.73649	0.853658	0	0	0	1	0.000175405	10	-1.69954	0.0856342	none	none	none	none	none
SLAMF6	ENSG00000162739	0.000173056	1	2.36065	0.556631	0	0	0	1	0.00539666	2	22.3675	0.610628	0	0	0	1	0.000164594	3	3.65382	0.166104	none	none	none	none	none
CD84	ENSG00000066294	0.000201952	8	-1.08267	0.306363	0	0	0	1	0.00946931	2	4.64493	0.681849	0	0	0	1	0.000259637	10	0.397294	0.771748	none	none	none	none	none
CD48	ENSG00000117091	0	0	0	1	0	0	0	1	0	0	0	1	0	0	-20.0437	0.616378	0	0	-16.9812	0.384769	none	none	none	none	none
SLAMF7	ENSG00000026751	0.000270753	5	-0.37771	0.841158	0	0	0	1	0.0065864	3	3.00373	0.613656	0	0	0	1	0.000217958	8	0.0952977	0.9451	none	none	none	none	none
LY9	ENSG00000122224	0.000128764	3	-0.938926	0.648313	0	0	0	1	0	0	0	1	0	0	0	1	3.69307e-05	3	-1.37515	0.45339	none	none	none	none	none
ITLN1	ENSG00000179914	0.00112545	4	0.248926	0.886225	0	0	0	1	0	0	0	1	0.000967503	1	-1.00355	0.957477	0.000610418	5	0.0253957	0.993562	none	none	none	none	none
ITLN2	ENSG00000158764	0.00010378	1	16.6633	0.444554	0	0	0	1	0	0	0	1	0	0	0	1	2.97651e-05	1	14.8614	0.384769	none	none	none	none	none
F11R	ENSG00000158769	0.674285	2146	0.214226	1.98848e-06	0.246114	819	0.0376242	0.847005	0.788866	157	0.100836	0.846569	0.225728	382	-0.0951479	0.858903	0.374419	3504	-0.214986	2.91438e-08	none	none	none	none	none
TSTD1	ENSG00000215845	0.468815	1781	-0.214564	1.3137e-05	0.61359	1831	-0.0830366	0.301909	0.102056	36	-0.594574	0.386726	0.439872	710	0.870815	2.27516e-10	0.509525	4358	-0.00597086	0.897648	none	none	none	none	none
USF1	ENSG00000158773	0.0348594	333	-0.275886	0.10629	0.0331677	176	-0.103615	0.806524	0.0482912	20	0.230014	0.922186	0.0184402	33	-0.372854	0.768592	0.0295967	562	-0.333773	0.00613357	none	none	none	none	none
ARHGAP30	ENSG00000186517	0.000578874	2	1.02785	0.721042	0.00102806	4	1.9565	0.434451	0.00408187	1	0.605693	1	0	0	-21.5554	0.451558	0.000658648	7	-0.293979	0.783383	none	none	none	none	none
NECTIN4	ENSG00000143217	0.00158242	17	-1.04281	0.161167	0.000853679	4	-1.40418	0.306991	0.011386	3	23.449	0.555621	0.00123676	2	-0.727554	1	0.00140093	26	-0.798529	0.147889	none	none	none	none	none
KLHDC9	ENSG00000162755	0.0261188	225	-0.533003	0.00303117	0.0289435	126	-0.389616	0.165546	0.00740882	3	-1.00494	0.699068	0.012475	22	0.224592	1	0.0227787	376	-0.522541	0.000115785	none	none	none	none	none
PFDN2	ENSG00000143256	1.01102	2538	-0.2823	2.01698e-14	1.34065	3237	-0.353	5.01503e-18	0.432282	102	-0.12361	0.855953	1.06224	1604	0.524944	2.87929e-07	1.14399	7481	-0.131863	2.34342e-06	none	none	none	none	none
NIT1	ENSG00000158793	0.28849	1348	-0.380089	4.30657e-12	0.289528	995	-0.456489	3.49355e-10	0.191165	63	-0.369853	0.518158	0.188395	319	0.243885	0.450775	0.257069	2725	-0.439587	1.36531e-24	none	none	none	none	none
DEDD	ENSG00000158796	0.0969752	684	-0.0800378	0.502074	0.0679164	286	-0.234395	0.227776	0.0518491	20	0.228919	0.931277	0.0513787	89	0.904161	0.0501518	0.070992	1079	-0.164313	0.0491329	none	none	none	none	none
UFC1	ENSG00000143222	0.48069	1797	-0.293022	9.13229e-11	0.696376	2047	-0.219093	8.89346e-05	0.183522	49	0.35572	0.693563	0.475057	776	0.577249	2.71712e-05	0.557795	4669	-0.104941	0.00291514	none	none	none	none	none
USP21	ENSG00000143258	0.0110708	126	-0.27709	0.396177	0.00297992	12	-1.31749	0.0659065	0.0181236	7	0.546626	0.854324	0.00374223	6	-0.302296	1	0.00584968	151	-0.749077	0.00226649	none	none	none	none	none
PPOX	ENSG00000143224	0.0305768	267	-0.308163	0.0862184	0.0303381	138	-0.196381	0.547513	0.0260247	12	-0.720117	0.583076	0.0303664	53	0.0989483	1	0.0303231	470	-0.241519	0.0660829	none	none	none	none	none
B4GALT3	ENSG00000158850	0.117925	779	-0.056298	0.627709	0.05952	255	-0.0699026	0.849748	0.124842	46	0.426126	0.644437	0.0456085	80	-0.235637	0.786514	0.0735268	1160	-0.256216	0.000970008	none	none	none	none	none
ADAMTS4	ENSG00000158859	0.00930858	103	-0.205514	0.577282	0.00776415	38	-0.0637136	1	0.00428088	3	-0.521938	0.913551	0.0027559	5	-1.30424	0.616378	0.006644	149	-0.408224	0.111795	none	none	none	none	none
NDUFS2	ENSG00000158864	0.789598	2336	-0.373918	4.22159e-25	1.05614	2695	-0.0558459	0.41409	0.480535	126	-0.0858022	0.915812	0.748606	1187	0.266944	0.0532208	0.876006	6344	-0.126142	1.75681e-05	none	none	none	none	none
FCER1G	ENSG00000158869	0.0146062	124	0.0017344	1	0.0125211	56	0.22352	0.723959	0.00262375	1	-0.985803	0.845706	0.012923	21	2.40743	0.0191802	0.0130278	202	0.274444	0.22069	none	none	none	up_FFA	none
APOA2	ENSG00000158874	2.1979	2975	-0.554605	2.5495e-30	2.12281	3794	-0.269916	4.29825e-08	2.09374	207	0.134965	0.77721	1.89583	2403	-0.443214	1.63192e-06	2.07624	9379	-0.445401	6.0333e-51	none	none	none	none	none
TOMM40L	ENSG00000158882	0.113183	776	-0.341302	4.73457e-05	0.0559636	254	-0.185988	0.42539	0.150743	58	0.272094	0.698034	0.0329548	60	-1.23702	0.005129	0.0675534	1148	-0.594678	1.97727e-16	none	none	none	up_DMSO	none
NR1I3	ENSG00000143257	0.169245	825	-0.199549	0.0194631	0.20699	731	0.166015	0.171317	0.159319	46	0.488586	0.556325	0.126172	215	0.530921	0.073518	0.171123	1817	-0.000696395	1	none	none	none	none	none
PCP4L1	ENSG00000248485	0.00487148	41	-0.77478	0.0777069	0.00378601	16	-0.605735	0.516756	0	0	-21.9962	0.478966	0.00478942	8	-0.56846	0.882288	0.00431498	65	-0.654073	0.0490334	none	none	none	none	none
MPZ	ENSG00000158887	0.0836172	556	0.120914	0.379363	0.0752927	313	0.0955881	0.701898	0.0663912	23	0.535844	0.693563	0.0526625	92	0.247085	0.748453	0.0707628	984	0.0585995	0.544094	none	none	none	none	none
SDHC	ENSG00000143252	0.836903	2335	-0.227115	6.11358e-10	1.0423	2721	-0.251383	3.41742e-08	0.428578	117	-0.0489695	1	0.708854	1135	0.122587	0.549838	0.871185	6308	-0.194401	9.66499e-12	none	none	none	none	none
CFAP126	ENSG00000188931	0.000558106	5	0.812464	0.637081	0.000766206	3	1.1364	0.656093	0	0	-19.402	0.693563	0	0	0	1	0.000462413	8	0.517252	0.636689	none	none	none	none	none
FCGR2A	ENSG00000143226	0.000256181	3	2.98947	0.270088	0	0	0	1	0	0	0	1	0	0	-20.8989	0.616378	7.34751e-05	3	-1.74603	0.537199	none	none	none	none	none
HSPA6	ENSG00000173110	0.00489689	20	0.495509	0.629946	0.00294232	10	0.563358	0.728773	0.0368798	5	5.51093	0.426995	0.00356668	5	-0.0331503	1	0.00441146	40	0.725341	0.175155	none	none	none	none	none
FCGR3A	ENSG00000203747	0.000826353	24	0.948612	0.222687	0.000413815	4	-0.593363	0.827602	0	0	0	1	0	0	0	1	0.000400297	28	-0.0770952	0.93208	none	none	none	none	none
FCRLA	ENSG00000132185	0.00182435	17	0.935706	0.346288	0.000331796	2	-1.00137	0.777811	0.000981057	1	1.75695	0.850922	0.000610082	1	19.2191	0.616378	0.000856436	21	0.361863	0.664939	none	none	none	none	none
FCRLB	ENSG00000162746	0.00332092	43	-0.301551	0.602862	0.00377001	20	-0.297152	0.819778	0	0	-20.4209	0.693563	0.00334616	6	0.11851	1	0.00343489	69	-0.209705	0.622169	none	none	none	none	none
DUSP12	ENSG00000081721	0.0789491	618	-0.548474	7.74338e-09	0.0794432	341	-0.596069	1.03552e-05	0.0481464	21	-0.0920042	1	0.0507331	85	0.0911576	1	0.0700995	1065	-0.568169	1.29097e-13	none	none	none	none	none
ATF6	ENSG00000118217	0.445614	1690	-0.348151	7.18101e-14	0.130662	468	-0.218575	0.102556	0.55856	130	0.165034	0.693563	0.122958	212	-0.241888	0.562476	0.227818	2500	-0.612397	2.67842e-47	none	none	none	none	none
OLFML2B	ENSG00000162745	0.000675567	4	1.88823	0.554766	0.000274527	1	18.0668	0.539099	0	0	0	1	0	0	0	1	0.000302087	5	2.09245	0.339914	none	none	none	none	none
NOS1AP	ENSG00000198929	0.147498	772	0.248693	0.0105669	0.0884714	327	0.201518	0.299801	0.164051	49	0.339578	0.693563	0.0544599	95	0.0997001	1	0.0968994	1243	-0.00718797	0.941477	none	none	none	none	none
SPATA46	ENSG00000171722	0.00391481	24	0.378045	0.631847	0.00370279	15	0.268639	0.882918	0.00189644	1	20.8562	0.693563	0.0012161	2	-0.213689	1	0.00298585	42	0.200116	0.691508	none	none	none	none	none
C1orf226	ENSG00000239887	0.224416	1068	-0.0685434	0.42238	0.118775	475	-0.257576	0.0509542	0.160584	50	0.0366589	1	0.0981768	170	-0.389176	0.28315	0.143841	1763	-0.319433	1.47254e-08	none	none	none	none	none
UHMK1	ENSG00000152332	0.623087	1971	-0.243482	5.05676e-09	0.300702	1046	-0.144466	0.12351	0.492969	123	0.0119137	1	0.221122	377	-0.860849	2.41421e-07	0.373603	3517	-0.490825	3.22558e-42	none	none	none	none	none
UAP1	ENSG00000117143	0.236141	1142	-0.226024	0.000504237	0.244079	874	0.00750173	1	0.164362	51	0.531491	0.495148	0.142587	242	-0.377409	0.190237	0.209932	2309	-0.18972	0.000160052	none	none	none	none	none
DDR2	ENSG00000162733	0.0304637	205	-0.663987	4.34804e-05	0.00207295	9	-1.11952	0.218338	0.0747318	24	0.530882	0.693563	0.00459024	8	0.0352094	1	0.0125118	246	-1.02158	2.55316e-12	none	none	none	none	up_DMSO
HSD17B7	ENSG00000132196	0.102632	651	-0.254909	0.0104456	0.0887079	389	-0.048318	0.88975	0.16218	59	0.330457	0.661101	0.0506126	90	0.473164	0.433607	0.0829411	1189	-0.27912	0.000133403	none	none	none	none	none
CCDC190	ENSG00000185860	2.48574e-05	1	-2.7439	0.528511	0	0	0	1	0	0	0	1	0	0	0	1	7.12935e-06	1	-3.17999	0.445861	none	none	none	none	none
RGS4	ENSG00000117152	0	0	-17.3217	0.232818	0	0	0	1	0	0	0	1	0	0	0	1	0	0	-15.9561	0.180789	none	none	none	none	none
RGS5	ENSG00000143248	0.0118806	148	-0.125353	0.690091	0.00553569	29	-1.12597	0.0222061	0.00471459	2	-1.45458	0.550806	0.00689484	12	0.5889	0.820116	0.00774204	191	-0.582443	0.00789228	none	up_DMSO	none	none	none
NUF2	ENSG00000143228	0.000521151	8	-2.70523	0.00126353	0.000565086	3	-0.779348	0.732821	0	0	-20.7798	0.662777	0.000561806	1	-1.60334	0.841697	0.000539472	12	-1.93875	0.00306619	up_DMSO	none	none	none	up_DMSO
PBX1	ENSG00000185630	0.0993974	661	-0.148645	0.163997	0.0491749	216	0.107851	0.738102	0.10537	37	0.334579	0.715723	0.0294213	52	-0.350293	0.695554	0.0589038	966	-0.313385	0.000150003	none	none	none	none	none
LMX1A	ENSG00000162761	0.0003467	2	-0.147706	0.955618	0.000262166	1	-0.420783	1	0	0	0	1	0	0	-19.9756	0.616378	0.000202887	3	-1.03746	0.454813	none	none	none	none	none
RXRG	ENSG00000143171	0.00231047	14	1.88719	0.173134	0.000318127	2	-0.46181	0.98132	0	0	0	1	0.00169324	3	20.6926	0.305347	0.00129158	19	1.61339	0.0887348	none	none	none	none	none
MGST3	ENSG00000143198	1.02226	2609	-0.109137	0.00512834	1.2667	3112	-0.0771076	0.166117	0.642682	142	0.0595113	0.986724	0.950344	1463	0.747298	1.14561e-13	1.08925	7326	0.0158047	0.620183	none	none	none	none	none
ALDH9A1	ENSG00000143149	0.61437	1999	-0.238997	1.07937e-08	0.546424	1684	-0.216991	0.000510093	0.294325	87	-0.0694171	0.991208	0.37989	633	-0.0861152	0.816021	0.511034	4403	-0.280645	7.13744e-17	none	none	none	none	none
TMCO1	ENSG00000143183	0.888953	2427	-0.21198	3.94054e-09	0.611006	1799	-0.214906	0.000508801	0.746148	156	0.154859	0.693563	0.471938	779	-0.00180876	1	0.652259	5161	-0.341036	1.40596e-28	none	none	none	none	none
UCK2	ENSG00000143179	0.145967	883	-0.222841	0.00643449	0.139034	545	-0.0985222	0.539099	0.0945296	39	0.166716	0.926782	0.0906182	157	-0.067889	1	0.125681	1624	-0.214298	0.000567171	none	none	none	none	none
FAM78B	ENSG00000188859	0.0110139	124	-0.490305	0.0763835	0.00759884	40	-0.309168	0.656093	0.023986	9	0.3924	0.915812	0.00683411	12	0.0630743	1	0.00870005	185	-0.482585	0.0290452	none	none	none	none	none
POGK	ENSG00000143157	0.225187	1152	0.198068	0.00674719	0.145351	528	0.0154862	1	0.163665	57	0.589547	0.385374	0.0963924	167	-0.140168	0.852747	0.154084	1904	-0.0397618	0.536692	none	none	none	none	none
TADA1	ENSG00000152382	0.0636999	548	-0.310368	0.0059673	0.0278519	130	-0.284664	0.368794	0.0564262	23	0.48864	0.693563	0.0265433	48	-0.119224	1	0.0383531	749	-0.422485	1.26673e-05	none	none	none	none	none
ILDR2	ENSG00000143195	0.0153637	105	-0.286292	0.34377	0.00272548	10	-0.629591	0.539099	0.0167528	8	0.212012	1	0.00116255	2	-1.62925	0.67337	0.00618441	125	-0.78116	0.000426989	none	none	none	none	none
MAEL	ENSG00000143194	0.00187476	13	-0.741039	0.327394	0.00113849	3	1.51516	0.564163	0	0	0	1	0.00125687	2	20.2623	0.450775	0.0013606	18	-0.0190982	0.986399	none	none	none	none	none
POU2F1	ENSG00000143190	0.143803	860	0.0852657	0.40308	0.0353171	143	0.146016	0.685932	0.23802	81	0.50311	0.297942	0.0346559	60	-0.57285	0.356831	0.0705533	1144	-0.301857	5.14625e-05	none	none	none	none	none
CD247	ENSG00000198821	0.000125254	5	-3.1894	0.0660596	0	0	0	1	0.00163955	1	20.646	0.693563	0.000588785	1	19.1678	0.616378	0.00024589	7	-0.850103	0.505616	none	none	none	none	none
CREG1	ENSG00000143162	0.564433	1957	-0.355519	1.75856e-17	0.296645	1023	-0.145713	0.128682	0.564793	132	0.0569904	0.990313	0.207257	351	-0.346888	0.145316	0.352586	3463	-0.511363	8.10308e-44	none	none	none	none	none
RCSD1	ENSG00000198771	0.000102893	2	-0.708194	0.793434	0	0	-17.2282	0.539099	0	0	0	1	0	0	0	1	2.95108e-05	2	-2.11921	0.333352	none	none	none	none	none
MPZL1	ENSG00000197965	0.376797	1528	-0.206628	6.55119e-05	0.172922	645	-0.0827906	0.572682	0.378604	104	0.0404595	1	0.12464	211	-0.292703	0.435446	0.221424	2488	-0.427429	3.33043e-22	none	none	none	none	none
ADCY10	ENSG00000143199	0.00722585	52	-0.525987	0.175929	0.00438142	16	-0.208882	0.895388	0.0105638	3	-0.701915	0.823568	0.00381227	7	-0.449475	0.979282	0.00515972	78	-0.658993	0.023462	none	none	none	none	none
MPC2	ENSG00000143158	1.80922	3110	-0.0749015	0.0135387	2.38339	4369	-0.0170157	0.714316	0.592489	137	-0.19557	0.681849	1.96644	2647	0.714233	3.87716e-20	2.0566	10263	0.192469	6.15866e-19	none	none	none	none	none
DCAF6	ENSG00000143164	0.497082	1802	-0.0585143	0.294569	0.323007	1105	-0.0391253	0.786077	0.400054	111	0.230682	0.655582	0.217958	368	-0.122978	0.753871	0.343344	3386	-0.226729	5.93366e-09	none	none	none	none	none
GPR161	ENSG00000143147	0.00108366	14	0.216215	0.849441	0.000290021	1	0.484355	0.987356	0.00868315	6	0.831321	0.781996	0	0	0	1	0.000610214	21	-0.474737	0.545586	none	none	none	none	none
TIPRL	ENSG00000143155	0.432816	1677	-0.205621	2.41509e-05	0.571276	1741	-0.10323	0.164053	0.155802	52	0.0265677	1	0.357083	594	0.259391	0.209521	0.459037	4064	-0.0992795	0.00861827	none	none	none	none	none
SFT2D2	ENSG00000213064	0.43542	1592	-0.167784	0.000978078	0.137236	510	-0.13735	0.370535	0.552387	134	0.241874	0.576796	0.120331	206	-0.393298	0.217864	0.226576	2442	-0.489811	1.52157e-29	none	none	none	none	none
TBX19	ENSG00000143178	0.0218156	217	-0.126084	0.599581	0.00152167	6	-0.710847	0.572876	0.0306717	11	0.319903	0.92834	0.00266193	5	-0.487476	1	0.00830211	239	-0.618581	0.000690548	none	none	none	none	none
XCL1	ENSG00000143184	0.000269228	1	1.74273	0.61816	0.000656052	2	19.3239	0.370328	0	0	-21.1391	0.693563	0	0	-21.0113	0.616378	0.000336094	3	-0.493626	0.76718	none	none	none	none	none
DPT	ENSG00000143196	0	0	0	1	0	0	-18.482	0.539099	0	0	0	1	0	0	0	1	0	0	-17.1961	0.384769	none	none	none	none	none
ATP1B1	ENSG00000143153	0.837592	2313	-0.387816	4.48482e-25	0.352508	1154	-0.374917	1.00433e-07	0.839396	159	-0.0751582	0.915982	0.308939	514	-0.57732	0.000285013	0.489054	4140	-0.65529	2.29933e-86	none	none	none	none	none
NME7	ENSG00000143156	0.138418	795	-0.191241	0.0394984	0.108107	443	-0.264662	0.0526927	0.1845	63	0.055157	1	0.0781071	131	0.0836695	1	0.109509	1432	-0.342637	1.09401e-07	none	none	none	none	none
BLZF1	ENSG00000117475	0.136794	879	-0.147154	0.0947726	0.101263	429	-0.131909	0.475268	0.136025	50	0.285748	0.701366	0.0679005	119	-0.253863	0.646193	0.102276	1477	-0.276065	2.6885e-05	none	none	none	none	none
CCDC181	ENSG00000117477	0.00235214	17	0.546843	0.554766	0.00159219	5	0.69006	0.745891	0.00212785	1	-0.962337	0.886802	0.00159966	3	-0.154919	1	0.00182379	26	0.204627	0.756938	none	none	none	none	none
SLC19A2	ENSG00000117479	0.0884186	604	-0.0668351	0.609452	0.0128589	58	-0.557782	0.153975	0.200246	62	0.632336	0.261934	0.0181708	33	-1.00768	0.167116	0.040101	757	-0.568381	6.89247e-10	none	none	none	none	none
F5	ENSG00000198734	0.408381	1602	-0.441152	1.09666e-19	0.0967118	342	-0.257944	0.0913062	0.701663	146	-0.0697437	0.949288	0.0818769	140	-0.339231	0.459565	0.194578	2230	-0.818721	1.97362e-74	none	none	none	none	none
SELP	ENSG00000174175	0	0	-16.4937	0.444554	0	0	0	1	0	0	0	1	0	0	0	1	0	0	-15.1281	0.384769	none	none	none	none	none
C1orf112	ENSG00000000460	0.00782222	79	0.302595	0.486678	0.00288415	12	-0.784724	0.409263	0.00324211	2	-2.22299	0.264204	0.000534885	1	-2.76675	0.577559	0.00360965	94	-0.774754	0.0149769	none	none	none	none	none
SELL	ENSG00000188404	0.00442357	34	-0.0843028	0.904466	0.00127991	5	-0.0589222	1	0.00180896	1	0.1988	1	0.0032041	5	21.6138	0.132673	0.00276485	45	0.147854	0.757154	none	none	none	none	none
SELE	ENSG00000007908	0.00127938	12	-0.269227	0.838487	0.000429442	1	-1.45718	0.539099	0	0	-19.8981	0.693563	0.000574417	1	19.1322	0.616378	0.000707166	14	-0.716608	0.381948	none	none	none	none	none
METTL18	ENSG00000171806	0.0206697	196	-0.531058	0.00838519	0.0306652	137	-0.132845	0.735535	0.0209605	7	1.42313	0.693563	0.0139944	25	-0.608257	0.616378	0.0226356	365	-0.336638	0.0219191	none	none	none	none	none
SCYL3	ENSG00000000457	0.0522897	438	-0.285255	0.0303859	0.0162794	66	-0.105078	0.908162	0.0426638	21	-0.592007	0.540918	0.0091469	17	-1.66202	0.0585643	0.0250491	542	-0.701391	4.60126e-10	none	none	none	none	none
KIFAP3	ENSG00000075945	0.178768	969	-0.0401269	0.683902	0.213863	732	-0.109651	0.397027	0.0654461	21	-0.146899	0.988143	0.149771	253	0.19419	0.616378	0.181582	1975	-0.0448969	0.471717	none	none	none	none	none
GORAB	ENSG00000120370	0.0462049	397	-0.15017	0.360194	0.0365541	155	-0.0675957	0.913004	0.0778058	31	0.691661	0.512786	0.0280765	50	0.823823	0.254056	0.0376805	633	-0.140889	0.232708	none	none	none	none	none
PRRX1	ENSG00000116132	0	0	-16.3048	0.444554	0	0	0	1	0	0	0	1	0	0	0	1	0	0	-14.9392	0.384769	none	none	none	none	none
FMO3	ENSG00000007933	0.194189	1018	-0.427025	1.62033e-10	0.179285	686	-0.320165	0.00135014	0.141327	54	-0.125766	0.930568	0.145234	249	-0.101568	0.89925	0.172628	2007	-0.380252	3.64807e-13	none	none	none	none	none
FMO2	ENSG00000094963	4.43381e-05	2	-1.87059	0.601522	0	0	-19.8301	0.251313	0	0	0	1	0	0	0	1	1.27166e-05	2	-5.12941	0.0970609	none	none	none	none	none
FMO1	ENSG00000010932	0.00599989	42	1.04698	0.0468773	0.00513048	21	-0.0269583	1	0	0	0	1	0.00466051	8	1.46462	0.534262	0.00513083	71	0.563278	0.134666	up_FFA	none	none	none	none
FMO4	ENSG00000076258	0.0365611	288	0.0870639	0.676353	0.0350845	151	-0.0986333	0.823243	0.0211791	10	-0.49785	0.769047	0.0252166	43	0.196859	0.964926	0.0322781	492	-0.0694113	0.625867	none	none	none	none	none
PRRC2C	ENSG00000117523	0.938894	2524	0.106591	0.00586365	0.474623	1505	-0.114346	0.156371	0.837698	172	0.45821	0.0659973	0.351857	580	-0.189004	0.443786	0.579017	4781	-0.242412	6.65757e-14	none	none	none	none	none
MYOCOS	ENSG00000283683	4.57689e-05	2	-4.48682	0.0804792	0.000266136	1	18.022	0.539099	0.00413338	1	21.9819	0.693563	0	0	0	1	0.000206193	4	-0.949166	0.467846	none	none	none	none	none
VAMP4	ENSG00000117533	0.0753572	580	-0.0283918	0.855579	0.0523477	213	-0.465162	0.00943488	0.0628856	22	0.071378	1	0.0519775	90	1.02864	0.0228626	0.0590615	905	-0.191399	0.036794	none	none	none	up_FFA	none
EEF1AKNMT	ENSG00000010165	0.0878503	650	-0.161327	0.147996	0.0602245	286	-0.0103642	1	0.0436738	23	-0.613014	0.472804	0.0388296	69	-0.517325	0.415629	0.0614348	1028	-0.29428	0.000366121	none	none	none	none	none
DNM3	ENSG00000197959	0.000628659	10	-1.17248	0.241762	0	0	0	1	0.00453844	2	2.19935	0.698034	0	0	-20.8651	0.616378	0.000276983	12	-1.63387	0.0896685	none	none	none	none	none
PIGC	ENSG00000135845	0.115436	770	-0.411473	7.20997e-07	0.0675911	290	-0.710422	2.67036e-07	0.0837593	38	-0.0534297	1	0.0569477	99	0.0803858	1	0.0784938	1197	-0.59793	5.00807e-18	none	none	none	none	none
C1orf105	ENSG00000180999	0.00622416	54	0.962377	0.0633191	0.00569366	25	-0.339942	0.670051	0	0	-22.2092	0.448214	0.00415427	7	-0.320542	1	0.00526688	86	0.0149355	0.976511	none	none	none	none	none
SUCO	ENSG00000094975	0.446076	1711	0.426709	6.4819e-16	0.183574	619	0.282101	0.0142717	0.478691	119	0.7101	0.0220793	0.170452	290	0.120817	0.818856	0.261248	2739	0.114737	0.0167322	none	none	none	none	none
TNFSF18	ENSG00000120337	2.42826e-05	2	-2.2815	0.455564	0	0	0	1	0	0	0	1	0	0	0	1	6.9645e-06	2	-2.71762	0.364816	none	none	none	none	none
TNFSF4	ENSG00000117586	0.00578977	68	-0.387172	0.358141	0.00163841	8	-0.105852	1	0.00313528	1	-0.924366	0.832132	0.000562515	1	-1.47308	0.86273	0.00254109	78	-0.771263	0.0208474	none	none	none	none	none
PRDX6	ENSG00000117592	1.65888	3066	-0.242796	5.16117e-20	2.36604	4342	-0.068041	0.0289717	0.746727	156	-0.245454	0.49397	1.93684	2637	0.612981	1.8675e-15	2.00113	10201	0.0952647	1.20523e-05	none	none	none	none	none
SLC9C2	ENSG00000162753	0.000128775	2	-0.525798	0.819256	0.000803241	4	1.23954	0.636757	0	0	0	1	0	0	0	1	0.000353891	6	0.742625	0.601819	none	none	none	none	none
ANKRD45	ENSG00000183831	0.000518721	7	-1.90114	0.0346836	0.000352705	1	-0.448319	0.997154	0	0	-20.447	0.643	0	0	0	1	0.000287951	8	-1.88867	0.0321527	up_DMSO	none	none	none	up_DMSO
KLHL20	ENSG00000076321	0.0882783	669	-0.193466	0.0572386	0.0218999	108	-0.400969	0.204824	0.135375	49	0.51678	0.476526	0.0156391	28	0.0737524	1	0.0414938	854	-0.556601	5.29208e-11	none	none	none	none	none
CENPL	ENSG00000120334	0.0206415	212	-0.216827	0.35284	0.00430751	20	-0.16738	0.932524	0.0179491	8	-0.46516	0.809744	0.00244699	4	-0.667704	0.941244	0.00872973	244	-0.660904	0.000236707	none	none	none	none	none
DARS2	ENSG00000117593	0.0776116	590	-0.299666	0.00469088	0.0323653	136	-0.134097	0.716962	0.0694415	23	0.755267	0.56619	0.0233183	42	-0.798868	0.25444	0.0434426	791	-0.466377	3.0274e-07	none	none	none	none	none
ZBTB37	ENSG00000185278	0.0713961	563	-0.151471	0.239325	0.013784	63	-0.448497	0.270388	0.121153	41	0.159002	0.922854	0.0152816	28	-0.751359	0.428994	0.0330401	695	-0.620864	2.44883e-10	none	none	none	none	none
SERPINC1	ENSG00000117601	0.681408	2014	-1.02631	4.18427e-132	0.312283	1044	-0.725793	4.83508e-27	1.31727	177	-0.385855	0.145953	0.237037	395	-0.652506	0.000198227	0.417189	3630	-1.20625	3.29396e-252	up_DMSO	none	none	none	up_DMSO
RC3H1	ENSG00000135870	0.282502	1314	0.0809368	0.253802	0.143649	537	-0.179334	0.183017	0.342395	95	0.340173	0.507201	0.101602	175	-0.597637	0.0404477	0.175207	2121	-0.297808	4.44986e-09	none	none	none	none	none
RABGAP1L	ENSG00000152061	0.149381	921	-0.225501	0.00375374	0.0771056	309	0.0988414	0.683951	0.250253	77	0.538046	0.291679	0.0571162	100	-0.249194	0.7101	0.0955806	1407	-0.337636	2.20156e-07	none	none	none	none	none
GPR52	ENSG00000203737	0.00136944	24	-0.543706	0.498079	0	0	-19.3899	0.369396	0.0123721	6	0.704219	0.81914	0	0	-20.9023	0.616378	0.000656318	30	-1.5455	0.0157446	none	none	none	none	up_DMSO
CACYBP	ENSG00000116161	0.38713	1559	0.0466401	0.488529	0.608875	1822	-0.120966	0.0843839	0.126076	42	0.145891	0.962495	0.459552	754	0.52341	0.000278653	0.4906	4177	0.107978	0.00602736	none	none	none	none	none
MRPS14	ENSG00000120333	0.325731	1458	-0.29021	6.15381e-08	0.436491	1429	-0.264104	7.25142e-05	0.110338	38	0.0257104	1	0.284519	469	0.611353	0.000562379	0.352596	3394	-0.170492	2.96679e-05	none	none	none	none	none
KIAA0040	ENSG00000235750	0.0666324	475	-0.470922	2.58396e-05	0.0339908	134	-0.393362	0.122555	0.0316961	16	-0.430849	0.718567	0.0253359	45	0.641863	0.450775	0.0407308	670	-0.549165	7.85792e-09	none	none	none	none	none
COP1	ENSG00000143207	0.164415	957	-0.170136	0.0309088	0.110836	472	-0.182411	0.237896	0.123852	46	0.504051	0.542372	0.0630311	110	-0.0371092	1	0.112268	1585	-0.309389	4.41154e-07	none	none	none	none	none
PAPPA2	ENSG00000116183	0.00207316	26	-0.443477	0.543037	0.00105552	3	1.96204	0.497497	0.00372123	3	-0.0948942	1	0	0	0	1	0.00109038	32	-0.489602	0.419588	none	none	none	none	none
BRINP2	ENSG00000198797	2.18727e-05	1	-2.4903	0.402825	0	0	-17.4394	0.539099	0	0	0	1	0	0	0	1	6.2733e-06	1	-4.26467	0.213326	none	none	none	none	none
SEC16B	ENSG00000120341	0.170409	946	-0.236988	0.00119497	0.0543739	255	-0.239016	0.270066	0.383953	101	0.525067	0.166495	0.0530977	93	-0.402303	0.472123	0.0942951	1395	-0.541402	2.3491e-18	none	none	none	none	none
RASAL2	ENSG00000075391	0.0796066	590	0.0710872	0.599228	0.0229232	95	-0.284166	0.429391	0.120308	42	0.200492	0.863412	0.0151748	27	-0.691623	0.509248	0.0389515	754	-0.439201	4.49515e-06	none	none	none	none	none
CLEC20A	NA_character_	0.000172018	1	17.3923	0.444554	0	0	0	1	0.00124761	1	20.2516	0.693563	0	0	0	1	7.5913e-05	2	16.2121	0.234412	none	none	none	none	none
TEX35	ENSG00000240021	0.000718785	20	-0.662885	0.287514	0	0	-17.3042	0.539099	0.00412193	2	0.635171	0.970441	0	0	-19.6613	0.616378	0.00029396	22	-1.48899	0.0187221	none	none	none	none	up_DMSO
RALGPS2	ENSG00000116191	0.29863	1383	-0.0755256	0.277729	0.235622	803	-0.0783235	0.539099	0.342764	100	0.405427	0.36986	0.167538	286	0.235071	0.506366	0.235735	2572	-0.171956	0.000301949	none	none	none	none	none
ANGPTL1	ENSG00000116194	0.0263343	243	-0.160136	0.44645	0.0133881	55	0.168324	0.811207	0.0397949	15	-0.175464	0.988071	0.00726519	13	-0.554877	0.817399	0.0158434	326	-0.427037	0.00622429	none	none	none	none	none
FAM20B	ENSG00000116199	0.167881	963	-0.163081	0.0395443	0.0545207	235	-0.140746	0.566133	0.111039	42	0.110049	0.989371	0.0385919	68	-0.692453	0.180224	0.0835021	1308	-0.454035	4.36647e-12	none	none	none	none	none
TOR3A	ENSG00000186283	0.0543605	440	-0.267188	0.0572442	0.0274303	133	-0.181354	0.605438	0.112972	42	0.770929	0.28526	0.0207709	36	-0.164854	1	0.0349966	651	-0.412826	8.40802e-05	none	none	none	none	none
ABL2	ENSG00000143322	0.116131	787	-0.184047	0.0429606	0.027477	112	0.206466	0.576012	0.188359	66	0.365916	0.608891	0.0147875	26	-0.569741	0.616378	0.0525586	991	-0.538208	3.69277e-12	none	none	none	none	none
SOAT1	ENSG00000057252	0.092598	683	-0.208961	0.0407388	0.0159118	66	-0.414393	0.305244	0.165946	59	0.409307	0.582324	0.0141132	26	-1.03837	0.236961	0.0405675	834	-0.670548	7.17084e-15	none	none	none	none	none
AXDND1	ENSG00000162779	0.00125297	14	0.216332	0.865205	0.000537736	3	-0.19214	1	0.00124761	1	-2.36505	0.568049	0.00114506	2	20.1278	0.450775	0.000938543	20	-0.350014	0.656714	none	none	none	none	none
TOR1AIP2	ENSG00000169905	0.874656	2401	-0.287683	3.2432e-16	0.45218	1469	-0.177353	0.0132411	0.934497	175	0.0496306	0.976692	0.320362	537	-0.621759	3.8472e-05	0.544435	4582	-0.545152	1.36614e-67	none	none	none	none	none
TOR1AIP1	ENSG00000143337	0.158881	926	-0.247824	0.0012546	0.0530183	219	-0.530052	0.00164514	0.106606	42	-0.318935	0.693563	0.0469383	82	-0.285084	0.669648	0.0827147	1269	-0.574648	1.25355e-18	none	none	none	none	none
CEP350	ENSG00000135837	0.415637	1638	-0.223306	7.45677e-06	0.0528443	195	-0.486315	0.0066669	0.462318	116	0.218098	0.679616	0.0685202	115	-0.701374	0.0512304	0.17028	2064	-0.67412	1.51225e-47	none	none	none	none	none
QSOX1	ENSG00000116260	0.0469252	362	-0.564051	1.77259e-05	0.00611251	27	-1.08159	0.0205282	0.115885	39	0.121569	0.978969	0.00499676	9	-1.07509	0.579721	0.0198247	437	-1.09732	8.30614e-21	none	up_DMSO	none	none	up_DMSO
LHX4	ENSG00000121454	0.00466927	48	-0.540611	0.234407	0.000656978	3	-0.192308	1	0.021659	6	-0.15168	1	0.000638106	1	19.2839	0.616378	0.00224952	58	-1.1283	0.00173276	none	none	none	none	up_DMSO
ACBD6	ENSG00000230124	0.240941	1177	-0.107125	0.154212	0.239753	859	-0.172383	0.0913853	0.200378	61	0.267472	0.693563	0.163308	276	0.536602	0.0341671	0.216529	2373	-0.144534	0.00454029	none	none	none	none	none
XPR1	ENSG00000143324	0.115253	762	-0.209652	0.0226953	0.0278172	102	-0.46158	0.0801442	0.160784	57	0.367344	0.625985	0.0270288	47	-0.395332	0.633864	0.0554927	968	-0.574352	1.08184e-13	none	none	none	none	none
KIAA1614	ENSG00000135835	0.000667807	9	-0.622541	0.587291	0	0	0	1	0.0102923	4	1.51095	0.693563	0	0	-21.7539	0.450775	0.00041078	13	-1.44595	0.120426	none	none	none	none	none
STX6	ENSG00000135823	0.0875643	646	-0.0614738	0.639181	0.0650356	250	-0.0754924	0.814432	0.105174	40	0.452636	0.656084	0.0531006	93	-0.22327	0.779526	0.0688039	1029	-0.172955	0.0464578	none	none	none	none	none
MR1	ENSG00000153029	0.193499	1059	-0.213092	0.00269681	0.0869719	351	0.0300593	0.980087	0.230362	75	0.228697	0.693563	0.0603648	105	0.096259	1	0.112669	1590	-0.376307	1.87885e-10	none	none	none	none	none
IER5	ENSG00000162783	0.124939	765	0.0845169	0.444554	0.0654686	307	0.0866438	0.757626	0.115534	33	0.945657	0.26722	0.0494863	89	-0.583533	0.21587	0.0788403	1194	-0.113899	0.158759	none	none	none	none	none
ZNF648	ENSG00000179930	0.00305545	35	0.0362294	0.976275	0.00112097	5	1.23934	0.542464	0.00545022	2	-0.256948	1	0.000541851	1	-0.973123	0.964866	0.00159585	43	-0.334736	0.500662	none	none	none	none	none
GLUL	ENSG00000135821	0.442994	1611	-0.562288	3.68849e-34	0.349477	1171	-0.289745	6.96154e-05	0.329202	91	0.301893	0.615523	0.264899	443	-0.510287	0.00458265	0.350722	3316	-0.506455	1.56353e-40	none	none	none	none	none
RGSL1	ENSG00000121446	0.000142562	3	-0.699791	0.774778	0	0	0	1	0	0	0	1	0	0	0	1	4.08882e-05	3	-1.13603	0.604706	none	none	none	none	none
RNASEL	ENSG00000135828	0.0173462	172	-0.66908	0.0015906	0.0126234	54	-0.0227284	1	0.0146011	8	-0.256972	0.990565	0.00744927	14	-1.45736	0.202518	0.0124819	248	-0.66888	0.000116559	none	none	none	none	none
RGS16	ENSG00000143333	0.00942934	98	-0.309251	0.347484	0.00334286	16	-1.32914	0.0392716	0.0130696	4	1.41513	0.693563	0.00115907	2	-2.76039	0.266483	0.0046465	120	-1.00544	0.000102562	none	up_DMSO	none	none	up_DMSO
NPL	ENSG00000135838	0.0233645	249	-0.961013	1.47676e-09	0.0155701	91	-0.769068	0.0108712	0.0257232	12	0.341868	0.903791	0.00639742	11	-0.503808	0.8689	0.0152949	363	-1.0324	4.85064e-14	none	none	none	none	up_DMSO
DHX9	ENSG00000135829	0.30364	1359	-0.155199	0.0102548	0.215185	778	-0.196642	0.0565848	0.208169	63	0.0840745	0.993212	0.1792	304	-0.349957	0.185837	0.229707	2504	-0.274607	3.94758e-09	none	none	none	none	none
LAMC1	ENSG00000135862	0.332388	1435	-0.41952	5.86497e-16	0.0638391	235	-0.225822	0.279892	0.56232	133	0.100903	0.867639	0.0559563	95	-0.901459	0.0122017	0.149137	1898	-0.825286	2.22251e-64	none	none	none	none	none
LAMC2	ENSG00000058085	0.0297548	209	0.304718	0.162749	0.00372497	11	0.371508	0.80115	0.0541868	19	0.201248	0.952507	0.00669467	11	-0.091455	1	0.0131484	250	-0.219036	0.229109	none	none	none	none	none
NMNAT2	ENSG00000157064	0	0	-13.7327	0.444554	0	0	0	1	0	0	0	1	0	0	0	1	0	0	-12.3673	0.384769	none	none	none	none	none
SMG7	ENSG00000116698	0.224571	1168	-0.0791721	0.303487	0.0844682	344	-0.283326	0.0713912	0.292119	89	0.440584	0.378473	0.0705385	122	-0.851444	0.00779943	0.124933	1723	-0.444617	3.23065e-15	none	none	none	none	none
NCF2	ENSG00000116701	0.0242462	161	0.0296728	0.930394	0.0137026	58	-0.764299	0.0332447	0.0187114	7	0.904231	0.693563	0.0156516	27	-0.227365	0.984039	0.0174127	253	-0.323104	0.0653947	none	none	none	none	none
ARPC5	ENSG00000162704	1.25048	2839	-0.0048689	0.923479	1.66213	3683	-0.0258717	0.68004	0.517043	120	-0.118898	0.835149	1.24558	1855	0.459253	1.96792e-06	1.39584	8497	0.103263	5.27996e-05	none	none	none	none	none
RGL1	ENSG00000143344	0.0289288	300	-0.523233	0.000870193	0.018882	80	0.31837	0.481212	0.0634085	20	0.58259	0.693563	0.0149192	25	-0.0609248	1	0.0215339	425	-0.363937	0.00841609	none	none	none	none	none
APOBEC4	ENSG00000173627	0.000106494	3	-2.36675	0.271773	0	0	0	1	0	0	0	1	0	0	0	1	3.05435e-05	3	-2.80281	0.181273	none	none	none	none	none
COLGALT2	ENSG00000198756	0.00141739	17	-0.488941	0.540769	0.000112374	1	-3.55508	0.167826	0.00229844	2	1.06381	0.857769	0.000539449	1	-2.72778	0.580615	0.000660198	21	-1.47227	0.0284836	none	none	none	none	up_DMSO
TSEN15	ENSG00000198860	0.25078	1196	-0.191224	0.00219545	0.276486	973	-0.129473	0.206578	0.184194	66	0.0455296	1	0.172344	292	0.306665	0.309697	0.236187	2527	-0.178822	0.000161889	none	none	none	none	none
C1orf21	ENSG00000116667	0.139444	769	-0.601465	3.49708e-15	0.14863	531	-0.471398	5.40918e-06	0.0466747	17	-0.382659	0.770765	0.0968211	163	0.799149	0.0114881	0.128421	1480	-0.466938	5.42418e-15	none	none	none	none	none
EDEM3	ENSG00000116406	0.316843	1343	-0.079572	0.23718	0.0590025	229	-0.323193	0.0835134	0.500471	128	0.334378	0.339317	0.0542545	92	-1.0179	0.00440936	0.140946	1792	-0.594422	2.08761e-31	none	none	none	up_DMSO	none
RNF2	ENSG00000121481	0.0646267	529	-0.312864	0.00705309	0.0576876	265	-0.263728	0.186207	0.0306876	14	0.0652192	1	0.0440863	76	0.601829	0.307296	0.0550591	884	-0.248483	0.00631203	none	none	none	none	none
TRMT1L	ENSG00000121486	0.15123	897	-0.291791	0.000167976	0.0761857	313	-0.301532	0.0608146	0.0892585	34	0.266428	0.811122	0.05527	94	-0.790116	0.0424429	0.0917695	1338	-0.485518	9.50005e-14	none	none	none	none	none
SWT1	ENSG00000116668	0.0384956	275	0.259682	0.178849	0.0374018	133	0.317683	0.283871	0.0351087	16	0.0992819	1	0.0210738	37	-0.42981	0.662905	0.0328125	461	0.0856812	0.545548	none	none	none	none	none
IVNS1ABP	ENSG00000116679	0.0983122	652	-0.169573	0.122433	0.0501676	204	-0.363177	0.0714527	0.103808	41	0.322555	0.712923	0.0373535	65	-0.552657	0.37505	0.0613091	962	-0.440525	6.86398e-08	none	none	none	none	none
HMCN1	ENSG00000143341	0.00362923	31	-0.902494	0.0751987	0.000845855	4	-0.943648	0.637738	0.0062758	3	-0.565103	0.907074	0.000612385	1	19.2245	0.616378	0.00169041	39	-1.2643	0.00297203	none	none	none	none	up_DMSO
PRG4	ENSG00000116690	0.492336	1737	-0.718957	1.47315e-53	0.157126	519	-0.290317	0.0111596	0.841031	160	-0.244225	0.503764	0.117922	202	-0.0423586	1	0.256182	2618	-0.949616	9.65064e-114	none	none	none	none	none
TPR	ENSG00000047410	0.627185	2092	0.0306934	0.577613	0.317818	1060	-0.038144	0.803136	0.667192	150	0.277071	0.416983	0.233012	395	-0.0125547	1	0.388778	3697	-0.252034	1.25083e-11	none	none	none	none	none
ODR4	ENSG00000157181	0.176534	1019	-0.280409	8.99327e-05	0.0518471	212	-0.450073	0.0135855	0.334752	97	0.44807	0.309342	0.0572195	97	-0.247144	0.719839	0.0952321	1425	-0.584378	3.74089e-21	none	none	none	none	none
OCLM	ENSG00000262180	0.000359847	10	0.154154	0.902611	0	0	0	1	0	0	-20.6504	0.521366	0	0	0	1	0.000103208	10	-1.33477	0.178021	none	none	none	none	none
PDC	ENSG00000116703	0	0	-19.363	0.086199	0	0	0	1	0.0037714	2	21.8494	0.608891	0	0	0	1	8.03383e-05	2	-1.70323	0.253964	none	none	none	none	none
PTGS2	ENSG00000073756	0.000202965	1	-0.870538	0.728197	0	0	-17.7991	0.539099	0	0	0	1	0	0	0	1	5.82123e-05	1	-2.02887	0.306464	none	none	none	none	none
PLA2G4A	ENSG00000116711	0	0	0	1	0	0	-17.7991	0.539099	0	0	0	1	0	0	0	1	0	0	-16.5133	0.384769	none	none	none	none	none
RGS1	ENSG00000090104	0	0	0	1	0.00025222	1	17.9445	0.539099	0	0	0	1	0	0	0	1	9.95256e-05	1	16.6029	0.384769	none	none	none	none	none
AL136454.1	NA_character_	0.00775596	123	0.177725	0.643172	0.0133783	60	0.622412	0.203027	0	0	-22.2292	0.406526	0.00497608	8	0.442045	0.943832	0.00898287	191	0.345567	0.186777	none	none	none	none	none
RGS2	ENSG00000116741	0.00277826	42	-1.19229	0.0134627	0.000638566	5	-2.38915	0.0720056	0	0	-21.9047	0.601808	0.00153203	3	-0.129881	1	0.00150427	50	-1.53458	0.00040067	up_DMSO	none	none	none	up_DMSO
UCHL5	ENSG00000116750	0.307994	1397	-0.122571	0.0471191	0.329472	1111	-0.0268102	0.894908	0.205847	65	0.376507	0.602951	0.222538	378	0.161326	0.616378	0.288888	2951	-0.0807695	0.0844562	none	none	none	none	none
RO60	ENSG00000116747	0.317808	1417	-0.289699	1.04908e-07	0.193887	729	-0.269242	0.00658851	0.30892	89	0.150198	0.823506	0.148256	257	-0.254729	0.475278	0.218313	2492	-0.430549	1.34652e-21	none	none	none	none	none
GLRX2	ENSG00000023572	0.592631	2029	-0.235388	3.06922e-08	0.922157	2514	-0.236481	1.28967e-06	0.205711	68	-0.400298	0.452439	0.623841	997	0.400886	0.0024411	0.723698	5608	-0.104458	0.00121987	none	none	none	none	none
CDC73	ENSG00000134371	0.33901	1469	-0.100788	0.101945	0.314961	1081	-0.145332	0.113381	0.196608	65	-0.159775	0.861018	0.222739	381	0.105256	0.831499	0.29192	2996	-0.170159	9.51474e-05	none	none	none	none	none
B3GALT2	ENSG00000162630	0.00210663	11	-0.271285	0.784671	0.00094835	3	1.74193	0.539099	0.017389	5	1.49503	0.693563	0	0	0	1	0.00134884	19	-0.256761	0.699146	none	none	none	none	none
KCNT2	ENSG00000162687	0.0449324	399	-0.263658	0.0719417	0.00846368	30	-0.13603	0.913004	0.156169	61	0.112227	0.952868	0.0105021	19	0.881063	0.593004	0.0226757	509	-0.726654	4.41223e-10	none	none	none	none	none
CFH	ENSG00000000971	0.658241	2062	-0.357216	4.59836e-16	0.246006	838	-0.21094	0.0292947	1.24814	186	-0.241848	0.465252	0.200171	338	-0.352045	0.162594	0.371961	3424	-0.742108	3.37119e-85	none	none	none	none	none
CFHR3	ENSG00000116785	0.0292841	206	0.0836475	0.7454	0.0214923	84	0.0554558	0.9908	0.0616768	17	0.381663	0.823353	0.0138406	23	0.827225	0.507222	0.0223083	330	-0.110648	0.493825	none	none	none	none	none
CFHR1	ENSG00000244414	0.245677	1129	-0.342867	2.83747e-07	0.19846	705	-0.149828	0.21726	0.40437	90	0.206082	0.700249	0.134569	223	0.101862	0.920856	0.197394	2147	-0.388735	1.22556e-14	none	none	none	none	none
CFHR4	ENSG00000134365	0.00506006	49	-0.205567	0.689161	0.000883467	4	-0.308666	0.966242	0.00571982	4	-1.20261	0.585464	0.000638992	1	-1.58163	0.845425	0.0021117	58	-0.92889	0.0124644	none	none	none	none	none
CFHR2	ENSG00000080910	0.174035	813	-0.337854	4.39306e-05	0.102307	382	-0.130426	0.504099	0.259163	66	0.291094	0.693563	0.0593681	104	-0.726521	0.0583084	0.113455	1365	-0.516392	2.87506e-16	none	none	none	none	none
CFHR5	ENSG00000134389	0.0161497	156	-1.02832	3.00021e-07	0.00804022	34	-0.579331	0.292894	0.0406802	15	0.0970333	1	0.00929256	16	-0.397961	0.888116	0.0114337	221	-0.963866	1.28421e-08	up_DMSO	none	none	none	none
F13B	ENSG00000143278	0.0654072	492	-0.891219	6.20276e-19	0.0203569	81	-0.365365	0.315005	0.2011	57	-0.166176	0.848088	0.0160006	27	-1.10845	0.128508	0.0358329	657	-1.17096	5.0726e-38	none	none	none	none	up_DMSO
ASPM	ENSG00000066279	0.0182755	162	-0.812814	6.42382e-05	0.00509431	21	-0.30364	0.751318	0.00756722	3	-2.29547	0.0459009	0.00431711	7	-1.52703	0.388315	0.00869644	193	-1.16806	4.5308e-10	none	none	up_DMSO	none	up_DMSO
ZBTB41	ENSG00000177888	0.146704	894	-0.167556	0.0536909	0.0448112	199	-0.269155	0.24956	0.18208	63	0.0867915	0.991926	0.0412072	76	-0.688774	0.175462	0.0758878	1232	-0.524627	3.36398e-14	none	none	none	none	none
CRB1	ENSG00000134376	0.00110191	13	0.24805	0.834981	0.000605497	2	-0.158597	1	0	0	-19.8481	0.693563	0	0	0	1	0.000554966	15	-0.364976	0.691085	none	none	none	none	none
DENND1B	ENSG00000213047	0.177225	993	-0.406921	8.87992e-10	0.0531457	221	-0.00618712	1	0.362908	100	0.322982	0.50722	0.0400926	71	-1.18557	0.00285466	0.0914509	1385	-0.714202	5.33676e-32	none	none	none	up_DMSO	none
C1orf53	ENSG00000203724	0.128858	797	-0.441144	6.19704e-08	0.19232	681	-0.315008	0.00158052	0.0317013	8	-0.0319751	1	0.132228	221	0.71116	0.00794557	0.152832	1707	-0.212257	0.00043267	none	none	none	none	none
LHX9	ENSG00000143355	0.00162527	12	-1.48675	0.0292301	0	0	-20.3592	0.132887	0.00444548	1	0.803485	0.968963	0.00080375	2	-1.09607	0.922353	0.000799789	15	-1.7732	0.00172017	up_DMSO	none	none	none	up_DMSO
NEK7	ENSG00000151414	0.145708	892	-0.29668	0.000111984	0.0667738	288	-0.469326	0.00234952	0.141212	50	0.158755	0.902078	0.0562263	99	-0.338065	0.57553	0.087863	1329	-0.532469	2.83753e-16	none	none	none	none	none
PTPRC	ENSG00000081237	0	0	-18.3638	0.279261	0.000669238	2	19.3526	0.384307	0	0	0	1	0	0	0	1	0.00026408	2	1.01266	0.602185	none	none	none	none	none
NR5A2	ENSG00000116833	0.121696	788	-0.475113	9.82278e-10	0.0450786	202	-0.134364	0.633287	0.150699	50	0.0185101	1	0.0316642	60	-1.27011	0.00442036	0.0653153	1100	-0.722643	1.4004e-24	none	none	none	up_DMSO	none
ZNF281	ENSG00000162702	0.435872	1672	-0.023708	0.720682	0.183799	688	-0.115271	0.390775	0.411296	104	0.196112	0.693563	0.146044	254	-0.47804	0.0617597	0.249718	2718	-0.337587	4.18271e-15	none	none	none	none	none
KIF14	ENSG00000118193	0.000914981	9	-1.21838	0.236247	2.81873e-05	1	-3.89674	0.546083	0	0	-23.114	0.205208	0.000588537	1	-1.40355	0.87425	0.000448515	11	-2.10279	0.00752018	none	none	none	none	up_DMSO
DDX59	ENSG00000118197	0.10888	732	-0.175432	0.0778347	0.0810722	309	-0.159263	0.437181	0.0503858	23	-0.307998	0.774682	0.0484052	87	0.201687	0.85686	0.0786825	1151	-0.275891	0.000251429	none	none	none	none	none
CAMSAP2	ENSG00000118200	0.228093	1135	-0.237633	0.00027177	0.0664943	258	-0.281697	0.126964	0.230345	73	0.107027	0.932085	0.0649813	114	-0.757064	0.0300486	0.115883	1580	-0.55461	1.22909e-22	none	none	none	none	none
INAVA	ENSG00000163362	0.0034954	38	0.192958	0.778461	0.00052735	3	-1.33556	0.515044	0.0152639	4	1.75208	0.693563	0.00043141	1	18.719	0.616378	0.00166401	46	-0.340233	0.470916	none	none	none	none	none
KIF21B	ENSG00000116852	0.0167315	153	-0.152124	0.58298	0.00502519	20	-0.949853	0.11117	0.0181202	6	-0.737771	0.693563	0.00393111	7	-0.918297	0.697839	0.00833637	186	-0.806171	5.41708e-05	none	none	none	none	none
CACNA1S	ENSG00000081248	0.000224225	3	-1.56216	0.325393	0	0	-18.5245	0.539099	0	0	0	1	0	0	0	1	6.431e-05	3	-2.67818	0.121039	none	none	none	none	none
ASCL5	ENSG00000232237	0.000846693	6	0.906867	0.571808	0	0	-17.4979	0.539099	0	0	0	1	0	0	0	1	0.00024284	6	-0.0488276	0.977711	none	none	none	none	none
TMEM9	ENSG00000116857	0.302152	1379	-0.103694	0.10991	0.203454	729	-0.160522	0.163585	0.328958	90	0.703769	0.0685102	0.1457	249	0.133321	0.80793	0.217265	2447	-0.230651	1.24647e-06	none	none	none	none	none
IGFN1	ENSG00000163395	0	0	-17.7667	0.2698	0	0	0	1	0	0	0	1	0	0	0	1	0	0	-16.4011	0.2141	none	none	none	none	none
TNNT2	ENSG00000118194	0.000606293	10	1.10903	0.469872	7.2392e-05	1	16.1436	0.539099	0.00395409	2	3.19836	0.693563	0	0	0	1	0.000286686	13	0.988744	0.348969	none	none	none	none	none
LAD1	ENSG00000159166	0.278074	1286	-0.231868	0.00012666	0.24353	864	0.0905929	0.491033	0.110551	46	-0.105009	0.988116	0.151778	261	-0.169101	0.665196	0.223328	2457	-0.172479	0.000372899	none	none	none	none	none
TNNI1	ENSG00000159173	0.000681064	4	1.71622	0.352276	0.000926023	3	19.8214	0.249438	0.00110574	1	20.0774	0.693563	0	0	0	1	0.000584297	8	2.86069	0.0619686	none	none	none	none	none
PHLDA3	ENSG00000174307	0.15101	861	-0.440277	7.00037e-09	0.126018	507	-0.466639	2.31747e-05	0.106004	39	0.205914	0.874593	0.085976	151	0.0243125	1	0.120855	1558	-0.48267	8.23287e-16	none	none	none	none	none
CSRP1	ENSG00000159176	0.383437	1523	-0.317088	2.68062e-10	0.362897	1189	-0.369233	9.12307e-08	0.28481	87	-0.107091	0.907988	0.253658	427	-0.281386	0.233535	0.334649	3226	-0.404562	9.89385e-25	none	none	none	none	none
NAV1	ENSG00000134369	0.0159887	145	-0.119814	0.681539	0.00534057	24	-0.035293	1	0.0154371	7	0.236185	1	0.00575415	10	1.14192	0.565992	0.00873258	186	-0.249222	0.254823	none	none	none	none	none
IPO9	ENSG00000198700	0.209841	1088	-0.16269	0.0193994	0.0673875	300	-0.239756	0.199236	0.374043	110	0.76384	0.0201121	0.0603334	106	-0.191735	0.816021	0.11268	1604	-0.442103	1.34258e-14	none	none	none	none	none
SHISA4	ENSG00000198892	0.0465452	414	-0.741597	3.81959e-10	0.0315613	146	-0.677835	0.00161883	0.0159124	9	-1.58292	0.0477982	0.0162943	28	0.371252	0.830283	0.0309867	597	-0.861957	2.89298e-17	none	none	up_DMSO	none	none
LMOD1	ENSG00000163431	0	0	0	1	0	0	0	1	0	0	0	1	0	0	-20.6151	0.616378	0	0	-17.5523	0.384769	none	none	none	none	none
TIMM17A	ENSG00000134375	0.573458	1936	-0.223148	2.97834e-07	0.569874	1713	-0.302426	1.62316e-07	0.346339	94	0.226605	0.693563	0.374009	623	0.0562313	0.962363	0.507912	4366	-0.285308	3.35821e-17	none	none	none	none	none
RNPEP	ENSG00000176393	0.20127	1104	-0.517554	1.67214e-17	0.130751	520	-0.262991	0.0345592	0.138598	46	0.0544902	1	0.0800339	137	-0.530828	0.145446	0.136066	1807	-0.568082	2.09594e-26	none	none	none	none	none
ELF3	ENSG00000163435	0.255107	1168	-0.0129196	0.899022	0.174209	629	0.228206	0.0633439	0.317064	79	0.393051	0.485427	0.127958	219	0.256443	0.545396	0.186704	2095	-0.0688537	0.239821	none	none	none	none	none
GPR37L1	ENSG00000170075	0.0101542	97	0.663086	0.113126	0.00499905	22	0.364369	0.728512	0.0110692	6	1.09867	0.693563	0.00307949	6	21.5565	0.0987468	0.00603624	131	0.420977	0.180943	none	none	none	none	none
ARL8A	ENSG00000143862	0.23219	1176	-0.202787	0.00223645	0.198441	736	-0.248395	0.0136239	0.192264	70	0.0788846	0.992952	0.123671	210	0.0055911	1	0.18576	2192	-0.318951	2.21471e-10	none	none	none	none	none
PTPN7	ENSG00000143851	0.000625931	5	-0.108633	0.952816	0	0	0	1	0	0	0	1	0	0	0	1	0.000179523	5	-0.544935	0.627098	none	none	none	none	none
LGR6	ENSG00000133067	1.89731e-05	1	14.2118	0.444554	0	0	0	1	0	0	0	1	0	0	0	1	5.44168e-06	1	12.4101	0.384769	none	none	none	none	none
UBE2T	ENSG00000077152	0.0361589	283	-0.178421	0.337681	0.0504715	235	-0.253335	0.267944	0.00537116	3	-1.99614	0.203672	0.0278584	48	-0.481489	0.570362	0.0386831	569	-0.280003	0.0145617	none	none	none	none	none
PPP1R12B	ENSG00000077157	0.116213	769	-0.123269	0.220821	0.0136833	63	-0.740858	0.0265292	0.282527	89	-0.112823	0.902589	0.014334	26	-0.388374	0.80793	0.0490102	947	-0.824953	4.06544e-26	none	none	none	none	none
SYT2	ENSG00000143858	0.000923367	9	0.405723	0.783983	0	0	0	1	0	0	-22.6698	0.45423	0	0	0	1	0.000264831	9	-1.62333	0.168244	none	none	none	none	none
KDM5B	ENSG00000117139	0.245983	1205	-0.0188904	0.832211	0.0739548	295	-0.237816	0.196572	0.394148	110	0.80916	0.00869498	0.0610729	106	-0.750507	0.0431044	0.126285	1716	-0.40621	3.49374e-13	none	none	none	none	none
RABIF	ENSG00000183155	0.177951	1001	-0.23001	0.00191019	0.228802	835	-0.101958	0.41292	0.0470474	20	-0.00638509	1	0.129728	219	0.126862	0.850209	0.180892	2075	-0.142848	0.0102009	none	none	none	none	none
KLHL12	ENSG00000117153	0.109629	755	-0.196148	0.0379325	0.0563432	250	-0.323185	0.0937865	0.104403	47	0.0223009	1	0.0482763	85	-0.177644	0.879425	0.0702517	1137	-0.405618	5.34283e-08	none	none	none	none	none
ADIPOR1	ENSG00000159346	0.340354	1445	-0.288544	1.83098e-08	0.216873	809	-0.414212	9.5839e-07	0.111168	45	-0.17125	0.883819	0.137547	237	-0.32949	0.299243	0.226454	2536	-0.468854	5.6785e-27	none	none	none	none	none
CYB5R1	ENSG00000159348	0.183852	1014	-0.42302	1.01999e-10	0.0874805	337	0.0361191	0.955732	0.280958	91	0.293195	0.594797	0.0681372	120	-0.248146	0.654707	0.113492	1562	-0.498904	5.57367e-18	none	none	none	none	none
TMEM183A	ENSG00000163444	0.412879	1639	-0.155775	0.00268772	0.446512	1444	-0.270727	3.81809e-05	0.140974	53	0.21327	0.815884	0.279499	464	0.0427079	1	0.380705	3600	-0.21428	3.00666e-08	none	none	none	none	none
CHI3L1	ENSG00000133048	0.0167047	154	0.562576	0.0779979	0.00826183	49	1.00372	0.0951025	0.0267173	7	1.79383	0.526026	0.00439602	8	-0.440678	0.981655	0.0099272	218	0.416614	0.0898559	none	none	none	none	none
BTG2	ENSG00000159388	0.116382	705	0.0919291	0.434025	0.0722965	291	0.168838	0.455851	0.0726108	26	0.418914	0.693563	0.050812	89	-0.685394	0.115879	0.0785603	1111	-0.0851019	0.326149	none	none	none	none	none
FMOD	ENSG00000122176	0.00369377	40	-0.710122	0.154932	0	0	-19.6175	0.292413	0.0065434	2	-0.258264	1	0	0	0	1	0.0011988	42	-1.46821	0.00102525	none	none	none	none	up_DMSO
PRELP	ENSG00000188783	0	0	-14.5787	0.444554	0	0	0	1	0	0	0	1	0	0	0	1	0	0	-13.2132	0.384769	none	none	none	none	none
ATP2B4	ENSG00000058668	0.141064	810	0.194889	0.0425412	0.024312	101	0.324362	0.3858	0.193654	65	0.281954	0.693563	0.0206342	36	-1.24489	0.037924	0.0603114	1012	-0.33056	3.10352e-05	none	none	none	up_DMSO	none
LAX1	ENSG00000122188	0.00129447	7	0.331506	0.799738	0.000171599	1	17.3888	0.539099	0	0	-21.2131	0.693563	0	0	0	1	0.000438979	8	-0.44688	0.672883	none	none	none	none	none
ZC3H11A	ENSG00000058673	0.0040491	54	0.0213588	0.986518	0.00179354	8	0.611934	0.740517	0.0186315	8	0.156414	1	0.00230224	4	-1.77489	0.426806	0.00295037	74	-0.558619	0.165488	none	none	none	none	none
ZBED6	ENSG00000257315	0.00274969	35	0.438946	0.5345	0.00109706	4	0.237794	0.99384	0.0122382	4	0.868249	0.806739	0.000610554	1	19.2202	0.616378	0.00166375	44	-0.0481958	0.937819	none	none	none	none	none
SNRPE	ENSG00000182004	0.935673	2505	-0.246104	2.04514e-12	1.33726	3293	-0.181315	1.26832e-05	0.311968	84	-0.194704	0.723224	0.983045	1520	0.516582	5.98261e-07	1.09494	7402	-0.0395304	0.181076	none	none	none	none	none
SOX13	ENSG00000143842	0.0651137	569	-0.277603	0.0140905	0.0281962	130	-0.16535	0.646475	0.106772	40	-0.00377011	1	0.0228755	40	-0.484543	0.616378	0.0388765	779	-0.538033	1.62637e-08	none	none	none	none	none
ETNK2	ENSG00000143845	0.492804	1764	-0.359334	1.60594e-13	0.365698	1206	-0.311615	1.15287e-05	0.166937	60	-0.621287	0.127041	0.275269	457	-0.0225278	1	0.371036	3487	-0.396666	3.73379e-25	none	none	none	none	none
REN	ENSG00000143839	0.000478009	11	-1.87798	0.0412448	0.00205844	8	0.0174424	1	0	0	-17.8456	0.693563	0.000637258	1	-1.54307	0.851253	0.0011388	20	-0.626192	0.363827	up_DMSO	none	none	none	none
KISS1	ENSG00000170498	0.0587856	374	0.359987	0.0194246	0.0649241	241	0.165193	0.517933	0.0220326	8	0.515839	0.863729	0.0489162	81	0.70891	0.174727	0.0574908	704	0.310715	0.0030182	none	none	none	none	none
GOLT1A	ENSG00000174567	0.446672	1688	-0.338359	4.76626e-13	0.543461	1688	-0.168135	0.0123215	0.270781	85	-0.178778	0.761255	0.385574	626	0.569782	0.000204795	0.462954	4087	-0.176246	1.39475e-06	none	none	none	none	none
PLEKHA6	ENSG00000143850	0.0648599	554	-0.354413	0.00138392	0.0243924	111	-0.0149425	1	0.099806	44	0.137055	0.936962	0.0155599	26	-0.582787	0.616378	0.0349795	735	-0.591772	6.97341e-10	none	none	none	none	none
PPP1R15B	ENSG00000158615	0.410251	1588	-0.055597	0.372745	0.0937733	379	-0.28756	0.0500287	0.37251	100	0.1837	0.715194	0.0968522	171	-0.810262	0.00312799	0.191395	2238	-0.479873	2.8589e-25	none	none	none	none	none
PIK3C2B	ENSG00000133056	0.0298852	275	-0.0876971	0.694048	0.00941976	43	-0.424608	0.429922	0.0323429	9	0.0728485	1	0.00791419	15	-0.346243	0.951288	0.0153302	342	-0.473144	0.00193025	none	none	none	none	none
MDM4	ENSG00000198625	0.315594	1370	-0.217344	0.000140529	0.0855629	327	-0.283692	0.0702671	0.72188	150	0.356791	0.250029	0.067387	115	-0.28219	0.616378	0.159689	1962	-0.652047	2.74385e-40	none	none	none	none	none
LRRN2	ENSG00000170382	0.00108849	16	-0.472995	0.633528	0.000397794	2	-0.0186742	1	0	0	-20.887	0.492353	0	0	0	1	0.00046916	18	-0.956585	0.22524	none	none	none	none	none
NFASC	ENSG00000163531	0.00993639	91	-0.257302	0.491284	0.00206599	7	0.231572	0.960334	0.0211946	6	0.56185	0.844313	0.00246598	4	21.2355	0.205203	0.00484969	108	-0.425406	0.126824	none	none	none	none	none
CNTN2	ENSG00000184144	0.00262523	19	0.0236431	0.99301	0	0	0	1	0.0113484	3	0.880397	0.849901	0	0	0	1	0.000994685	22	-0.601589	0.304979	none	none	none	none	none
TMEM81	ENSG00000174529	0.00716605	98	-0.42364	0.224188	0.00256569	13	0.290568	0.876967	0.00376216	3	-1.69329	0.356771	0.00110813	2	-3.0021	0.232517	0.00347729	116	-0.935197	0.00124819	none	none	none	none	none
RBBP5	ENSG00000117222	0.166859	968	-0.14875	0.0639381	0.0789418	345	0.0026786	1	0.0928251	35	0.0462879	1	0.0575683	102	-0.485022	0.306737	0.0980988	1450	-0.31221	1.01438e-06	none	none	none	none	none
DSTYK	ENSG00000133059	0.108662	737	-0.113766	0.2883	0.0253548	118	-0.278476	0.393458	0.133326	49	0.320283	0.693563	0.0327721	57	0.00549141	1	0.0537533	961	-0.409663	5.15778e-07	none	none	none	none	none
TMCC2	ENSG00000133069	0.000231044	5	0.291379	0.853533	0.000110392	1	-0.0689892	1	0	0	-21.0798	0.693563	0	0	0	1	0.000109826	6	-1.46067	0.401288	none	none	none	none	none
NUAK2	ENSG00000163545	0.0109262	103	-0.23278	0.478047	0.00374091	16	0.898504	0.434451	0.0216433	10	0.237223	0.985672	0.00428803	7	-0.183081	1	0.00634573	136	-0.31579	0.244051	none	none	none	none	none
CDK18	ENSG00000117266	0.080254	609	-0.23791	0.0240665	0.0384109	200	0.129757	0.699193	0.177804	60	0.649457	0.26722	0.0263879	49	-0.87459	0.140619	0.0498069	918	-0.422793	8.96306e-07	none	none	none	none	none
MFSD4A	ENSG00000174514	0.00246046	30	-0.938853	0.0738476	0.00199876	7	-1.10674	0.264027	0.00954806	5	0.395316	0.965573	0.000575919	1	-1.7316	0.823135	0.001869	43	-1.24255	0.00230916	none	none	none	none	up_DMSO
ELK4	ENSG00000158711	0.24348	1183	-0.27844	6.64035e-06	0.110682	442	-0.14243	0.404518	0.295364	86	0.318856	0.576798	0.0827452	140	-0.641557	0.0478716	0.144399	1851	-0.485937	3.45632e-20	none	none	none	none	none
SLC45A3	ENSG00000158715	0.0147972	178	-0.81331	8.35931e-05	0.00436638	16	0.515972	0.633742	0.0416142	16	0.299066	0.88276	0.00531042	8	0.0748079	1	0.00843214	218	-0.803982	2.31048e-05	none	none	none	none	none
NUCKS1	ENSG00000069275	1.35235	2889	-0.0779047	0.0164186	1.4912	3497	-0.0304597	0.62328	0.563639	129	0.0603612	0.988835	1.1669	1767	0.548202	1.1153e-08	1.3352	8282	0.0417793	0.120646	none	none	none	none	none
RAB29	ENSG00000117280	0.370555	1553	-0.077274	0.201909	0.199864	745	-0.0711069	0.618016	0.194282	63	-0.0416309	1	0.135995	233	-0.369969	0.224144	0.229713	2594	-0.282125	3.27973e-10	none	none	none	none	none
SLC41A1	ENSG00000133065	0.0228962	208	0.116465	0.658639	0.00662812	26	0.465591	0.551788	0.0113779	4	-0.38827	0.919012	0.00176919	3	-1.07017	0.743588	0.00995064	241	-0.251865	0.202222	none	none	none	none	none
PM20D1	ENSG00000162877	0	0	-17.8451	0.315531	0	0	0	1	0	0	0	1	0	0	0	1	0	0	-16.4795	0.256095	none	none	none	none	none
RAB7B	ENSG00000276600	0.00691682	91	1.31189	0.00448739	0.00524094	37	0.170868	0.910452	0.0021053	1	2.31195	0.802669	0.00115232	2	-1.86014	0.595433	0.00443929	131	0.331866	0.352359	up_FFA	none	none	none	none
CTSE	ENSG00000196188	0.000361988	1	1.00148	0.751968	0	0	0	1	0	0	0	1	0	0	0	1	0.000103822	1	0.56509	0.827421	none	none	none	none	none
RHEX	ENSG00000263961	0.000585251	18	-0.414084	0.697187	0.000931329	6	0.800097	0.754438	0	0	-21.2657	0.608891	0	0	0	1	0.000535356	24	-0.444496	0.612443	none	none	none	none	none
FAM72A	ENSG00000196550	0.00395448	60	-0.106412	0.854907	0.00415993	26	-0.819314	0.239335	0	0	-20.969	0.512786	0.00728728	12	-0.554789	0.790243	0.00494212	98	-0.305919	0.384769	none	none	none	none	none
SRGAP2	ENSG00000266028	0.0530075	430	-0.165734	0.282003	0.0221442	99	-0.0693855	0.95258	0.0955379	35	0.0935884	1	0.0140145	24	-0.62317	0.614274	0.0301426	588	-0.503412	4.42846e-06	none	none	none	none	none
IKBKE	ENSG00000263528	0.0144332	141	0.0973835	0.76998	0.00753743	36	0.214019	0.824968	0.0132759	4	0.124593	1	0.00300625	5	0.742051	0.900627	0.00829036	186	-0.138069	0.57017	none	none	none	none	none
RASSF5	ENSG00000266094	0.0542186	408	0.0387596	0.833675	0.0237078	93	0.187711	0.665577	0.0621217	22	0.10814	1	0.0137246	25	-0.555241	0.616378	0.030309	548	-0.260156	0.0278206	none	none	none	none	none
EIF2D	ENSG00000143486	0.171364	976	-0.0883497	0.329644	0.153126	594	-0.237661	0.043453	0.0617144	27	-0.352311	0.693563	0.108887	188	0.223739	0.616378	0.143258	1785	-0.182635	0.00229819	none	none	none	none	none
DYRK3	ENSG00000143479	0.0598885	439	-0.154139	0.288288	0.0244163	97	-0.273535	0.443489	0.0425238	17	-0.580963	0.610159	0.0295204	52	0.184064	0.964866	0.0364932	605	-0.345108	0.00130953	none	none	none	none	none
MAPKAPK2	ENSG00000162889	0.279807	1334	0.0796101	0.260084	0.135823	539	0.032298	0.936734	0.204848	66	0.0182812	1	0.0879864	157	-0.552597	0.0989469	0.164368	2096	-0.226296	1.45565e-05	none	none	none	none	none
IL10	ENSG00000136634	0.000704422	4	2.57614	0.378758	0	0	0	1	0	0	-19.6103	0.693563	0	0	0	1	0.000202035	4	0.858431	0.642247	none	none	none	none	none
IL19	ENSG00000142224	0.00089582	18	0.385506	0.695893	0	0	-18.5357	0.401947	0.00378427	2	21.8543	0.655879	0	0	0	1	0.000337542	20	-0.322267	0.707482	none	none	none	none	none
IL24	ENSG00000162892	0	0	0	1	0	0	0	1	0	0	0	1	0	0	0	1	0	0	0	1	none	none	none	none	none
FCMR	ENSG00000162894	0.00199863	16	-0.747716	0.318692	0.000865588	4	-1.44891	0.298202	0	0	-20.8026	0.693563	0.00216474	4	0.373056	1	0.00155834	24	-0.750372	0.153153	none	none	none	none	none
PIGR	ENSG00000162896	0.098947	563	-0.0570095	0.689529	0.015046	66	-0.534202	0.150756	0.202685	52	0.437752	0.57079	0.0140649	24	-0.65513	0.586845	0.0428151	705	-0.595409	2.12953e-10	none	none	none	none	none
FCAMR	ENSG00000162897	0.00357777	44	0.666592	0.254053	0.000558797	5	-0.551886	0.873307	0.00806272	4	3.60964	0.465398	0.000422761	1	18.6898	0.616378	0.00154407	54	0.287082	0.572808	none	none	none	none	none
C1orf116	ENSG00000182795	0.00390967	32	0.68112	0.296096	0.00077241	4	-0.808035	0.696449	0	0	-21.1973	0.615523	0.00105593	2	20.0108	0.452342	0.00174004	38	0.034959	0.958923	none	none	none	none	none
PFKFB2	ENSG00000123836	0.0250799	270	-0.525093	0.00209133	0.00485954	26	0.100719	0.99931	0.0577297	22	0.678889	0.618474	0.00524899	11	0.131107	1	0.011901	329	-0.706765	2.90829e-06	none	none	none	none	none
YOD1	ENSG00000180667	0.0552894	488	-0.10437	0.473097	0.0206527	82	0.0718467	0.962061	0.0772284	33	0.733229	0.426865	0.0149897	28	-1.24728	0.0851274	0.0301085	631	-0.386111	0.000506138	none	none	none	none	none
C4BPB	ENSG00000123843	0.485078	1736	-0.616334	1.91365e-43	0.392127	1272	-0.330414	1.64445e-06	0.681572	140	0.404197	0.193042	0.274541	453	0.0799815	0.893955	0.389995	3601	-0.554567	1.06078e-52	none	none	none	none	none
C4BPA	ENSG00000123838	0.254888	1171	-0.706007	1.29122e-34	0.0760547	302	-0.442467	0.0026586	0.530536	123	0.0142447	1	0.064921	111	-1.0154	0.0012007	0.133717	1707	-0.993773	1.27831e-82	none	none	none	up_DMSO	none
CD55	ENSG00000196352	0.229857	1121	-0.430591	1.11715e-11	0.0835844	318	-0.414229	0.00407142	0.334941	93	-0.0416662	1	0.070499	123	-0.498281	0.219666	0.127001	1655	-0.716824	2.41851e-39	none	none	none	none	none
CR2	ENSG00000117322	1.35914e-05	1	-4.50032	0.267331	0	0	0	1	0	0	0	1	0	0	0	1	3.89814e-06	1	-4.93621	0.205188	none	none	none	none	none
CR1L	ENSG00000197721	0.00120553	9	0.876309	0.509892	0.000363713	1	0.784447	0.902627	0	0	0	1	0.000600535	1	19.1963	0.616378	0.000667811	11	0.96755	0.359076	none	none	none	none	none
CD46	ENSG00000117335	0.652443	2044	-0.167953	0.000104132	0.304953	1001	0.121066	0.25341	1.21157	201	0.231003	0.384743	0.233384	390	-0.0251768	1	0.402652	3636	-0.426215	7.23965e-32	none	none	none	none	none
CD34	ENSG00000174059	0.000268451	4	2.33076	0.429135	0	0	0	1	0	0	0	1	0	0	0	1	7.69943e-05	4	1.89434	0.412406	none	none	none	none	none
PLXNA2	ENSG00000076356	0.0852145	605	0.0953845	0.467431	0.0162494	59	0.687694	0.111115	0.153664	55	0.159729	0.892659	0.0121742	21	-1.20273	0.171101	0.037745	740	-0.41103	2.79239e-05	none	none	none	none	none
CAMK1G	ENSG00000008118	0.000682762	11	0.369808	0.754995	0.000400792	2	-0.0733871	1	0	0	-19.5081	0.610477	0	0	-20.0211	0.616378	0.000353975	13	-0.678576	0.521145	none	none	none	none	none
LAMB3	ENSG00000196878	0.192694	1009	0.0453094	0.638118	0.0666742	279	0.224769	0.297097	0.363096	92	0.655153	0.0868848	0.0598922	102	-0.0922345	1	0.107116	1482	-0.22266	0.000587683	none	none	none	none	none
G0S2	ENSG00000123689	0.867445	2149	0.425339	6.17658e-18	0.862839	2204	0.560104	4.29817e-23	0.503626	107	0.866035	0.00766594	0.685185	1041	0.717447	1.15559e-09	0.803693	5501	0.505991	8.81102e-49	none	none	none	none	none
HSD11B1	ENSG00000117594	0.541314	1842	-0.105214	0.0639329	0.339633	1092	-0.162415	0.0679682	0.584364	113	0.0365213	1	0.282814	466	0.369951	0.0789474	0.385799	3513	-0.268833	1.14275e-11	none	none	none	none	none
TRAF3IP3	ENSG00000009790	0.00100124	8	-0.0563015	0.979891	0.000164064	1	17.324	0.539099	0	0	-19.9676	0.693563	0.00107191	2	20.0325	0.450775	0.000670572	11	0.458569	0.630054	none	none	none	none	none
C1orf74	ENSG00000162757	0.0154743	175	-0.166807	0.539462	0.00821736	49	-0.676111	0.152565	0.0113065	6	0.42634	0.919929	0.00624293	11	-0.361854	0.968612	0.00977754	241	-0.495627	0.0111473	none	none	none	none	none
IRF6	ENSG00000117595	0.130715	796	0.0634171	0.556559	0.105096	391	0.00435723	1	0.0649718	22	-0.0364195	1	0.0786856	134	0.346712	0.500893	0.103738	1343	-0.0124711	0.887552	none	none	none	none	none
UTP25	ENSG00000117597	0.14602	881	-0.0682741	0.498483	0.118091	445	-0.178478	0.248619	0.120581	44	0.240269	0.821824	0.0939248	162	-0.15362	0.824174	0.11897	1532	-0.188662	0.0043697	none	none	none	none	none
SYT14	ENSG00000143469	0.000378364	2	3.53912	0.338593	0	0	0	1	0	0	0	1	0	0	0	1	0.000108519	2	3.1026	0.298548	none	none	none	none	none
HHAT	ENSG00000054392	0.0165356	216	-0.700396	0.000197652	0.00335299	14	-1.19138	0.0611645	0.0392848	19	-0.361215	0.772479	0.00243444	4	-2.16896	0.214832	0.00762624	253	-1.31965	8.78325e-14	none	none	none	none	up_DMSO
RCOR3	ENSG00000117625	0.161655	936	-0.325507	1.17274e-05	0.0968737	365	-0.274692	0.066512	0.344045	99	0.0744458	0.971646	0.0671514	116	-0.255679	0.639409	0.111883	1516	-0.563883	3.65388e-21	none	none	none	none	none
TRAF5	ENSG00000082512	0.0236346	192	0.186832	0.460262	0.00509438	25	-0.174631	0.908684	0.0207376	10	-0.824956	0.555925	0.00412998	7	0.184101	1	0.0104584	234	-0.407736	0.0311778	none	none	none	none	none
SLC30A1	ENSG00000170385	0.429986	1605	-0.223922	6.57699e-06	0.114502	444	-0.160395	0.315957	0.533473	131	0.453894	0.14903	0.11691	204	-0.704404	0.00575736	0.214627	2384	-0.531855	1.44236e-33	none	none	none	none	none
NEK2	ENSG00000117650	0.000415282	6	-3.01866	0.00146542	0.000249348	2	-2.11655	0.368697	0.0055744	1	2.09253	0.816436	0	0	-20.8554	0.616378	0.000336245	9	-2.63156	0.000552257	up_DMSO	none	none	none	up_DMSO
LPGAT1	ENSG00000123684	0.957947	2441	0.168466	1.7388e-05	0.466462	1510	0.200184	0.00568505	1.13158	194	0.482521	0.0139216	0.389044	644	-0.196246	0.376108	0.598577	4789	-0.138034	3.43663e-05	none	none	none	none	none
INTS7	ENSG00000143493	0.0973227	690	-0.0701178	0.551959	0.0514234	222	0.268828	0.267754	0.131354	43	0.998658	0.136567	0.0300673	52	-0.851058	0.124775	0.0599415	1007	-0.212342	0.0127284	none	none	none	none	none
DTL	ENSG00000143476	0.000745255	6	-1.48148	0.118788	0.000185598	1	-1.88807	0.570733	0	0	-18.736	0.693563	0	0	0	1	0.000286983	7	-1.97093	0.0196251	none	none	none	none	up_DMSO
PPP2R5A	ENSG00000066027	0.333215	1447	-0.374214	9.69843e-14	0.19462	743	-0.267026	0.00681892	0.220059	75	0.414666	0.481881	0.141208	239	-0.0603792	1	0.219034	2504	-0.437425	4.71724e-23	none	none	none	none	none
NENF	ENSG00000117691	0.522169	1898	-0.273032	2.91666e-10	0.559646	1724	-0.145947	0.034216	0.146744	49	-0.0373168	1	0.355976	588	0.424877	0.0137454	0.479552	4259	-0.174988	8.92611e-07	none	none	none	none	none
ATF3	ENSG00000162772	0.892595	2264	0.259747	6.9221e-08	0.943402	2287	0.211641	0.000703721	0.67841	130	0.319526	0.454532	0.808957	1188	0.839013	4.67177e-14	0.883217	5869	0.294944	3.03451e-18	none	none	none	none	none
FAM71A	ENSG00000162771	0.00448922	46	-0.213985	0.687206	0.00023931	1	1.32104	0.800464	0.00938068	2	0.533631	0.993431	0.000593376	1	19.179	0.616378	0.00175821	50	-0.560177	0.200278	none	none	none	none	none
BATF3	ENSG00000123685	0.00494466	53	-0.451846	0.320341	0.00467654	25	-0.680719	0.352481	0.00258595	2	0.80442	0.917443	0.00186406	3	0.362312	1	0.00387278	83	-0.630226	0.0513639	none	none	none	none	none
NSL1	ENSG00000117697	0.187218	1022	-0.226074	0.00193077	0.173996	654	-0.250442	0.0198742	0.12264	46	-0.00441666	1	0.127227	216	0.0952538	0.943832	0.16279	1938	-0.257662	2.45213e-06	none	none	none	none	none
TATDN3	ENSG00000203705	0.0878184	662	-0.451215	1.17672e-06	0.0771878	332	-0.576352	2.13095e-05	0.0688053	26	0.0654715	1	0.0490072	85	0.497095	0.424148	0.0716804	1105	-0.528487	1.34931e-12	none	none	none	none	none
SPATA45	ENSG00000185523	0.00215779	29	-0.306826	0.678343	0.000831932	8	-0.423138	0.876679	0	0	-20.9998	0.693563	0.000582723	1	-1.91311	0.80066	0.00112039	38	-0.783239	0.182305	none	none	none	none	none
FLVCR1	ENSG00000162769	0.0596548	516	-0.144924	0.298915	0.0116913	54	0.289185	0.616445	0.194514	63	0.793336	0.125586	0.014877	27	0.531942	0.729014	0.0302892	660	-0.417678	0.00010074	none	none	none	none	none
VASH2	ENSG00000143494	0.00351465	48	-0.712494	0.134458	0	0	-17.3487	0.539099	0.00751652	3	0.443108	0.981362	0	0	-21.5257	0.454696	0.00116815	51	-1.41674	0.00117265	none	none	none	none	up_DMSO
ANGEL2	ENSG00000174606	0.102322	714	-0.28753	0.00247372	0.0569753	239	-0.246228	0.244344	0.189058	65	0.25649	0.693563	0.0384108	66	-0.435672	0.519039	0.0672757	1084	-0.516012	7.62089e-12	none	none	none	none	none
RPS6KC1	ENSG00000136643	0.0887687	665	-0.164865	0.123442	0.0299632	123	-0.432222	0.0983494	0.164309	60	0.419993	0.560297	0.0355627	63	0.0519941	1	0.0513557	911	-0.445398	1.61241e-07	none	none	none	none	none
PROX1	ENSG00000117707	0.663229	1979	-0.310379	5.84127e-13	0.24936	874	-0.209916	0.0253659	0.610583	138	0.134659	0.771868	0.196583	335	-0.855344	1.77261e-06	0.360066	3326	-0.591605	6.80508e-57	none	none	none	none	none
SMYD2	ENSG00000143499	0.265456	1230	-0.217011	0.000337119	0.255848	925	-0.16887	0.0795026	0.152771	59	0.0101457	1	0.164377	280	-0.0755071	0.975999	0.229215	2494	-0.247407	1.14065e-07	none	none	none	none	none
PTPN14	ENSG00000152104	0.0483006	409	-0.399159	0.00119439	0.0069952	32	-1.25118	0.001917	0.106393	39	0.873769	0.260773	0.00673407	13	-2.47073	0.00362628	0.0208818	493	-0.973859	1.21631e-17	none	up_DMSO	none	up_DMSO	none
CENPF	ENSG00000117724	0.0170124	135	-0.418817	0.0942382	0.00605243	22	-0.0941162	0.999822	0.0292086	11	0.763685	0.693563	0.00400523	7	-2.0034	0.135597	0.00908051	175	-0.707003	0.000459753	none	none	none	none	none
KCTD3	ENSG00000136636	0.318562	1404	-0.180364	0.00134997	0.139375	554	-0.0417115	0.876967	0.269586	81	0.213601	0.697714	0.101194	177	-0.747102	0.00508781	0.182191	2216	-0.408643	1.1236e-17	none	none	none	none	none
USH2A	ENSG00000042781	0.00802412	87	-0.462315	0.203028	0.00402949	18	-0.0840815	1	0.00897633	5	0.165125	1	0.00283764	5	0.658038	0.944081	0.00492624	115	-0.489162	0.0934618	none	none	none	none	none
ESRRG	ENSG00000196482	0.00068729	7	-0.303296	0.861658	0.000204242	1	-0.531941	0.976622	0.00142979	1	1.67394	0.859578	0.00125467	2	20.2598	0.453114	0.000681175	11	0.484302	0.654751	none	none	none	none	none
GPATCH2	ENSG00000092978	0.0892894	626	-0.244419	0.0209615	0.0531368	213	-0.0629687	0.890687	0.112156	41	-0.332422	0.693563	0.034526	60	-0.52706	0.446977	0.0592302	940	-0.463707	2.00557e-08	none	none	none	none	none
SPATA17	ENSG00000162814	0.00126408	12	-0.80969	0.425307	0.000823766	4	-1.23562	0.493756	0	0	-19.7132	0.693563	0	0	-21.015	0.616378	0.000687607	16	-1.52579	0.0366618	none	none	none	none	up_DMSO
RRP15	ENSG00000067533	0.264541	1259	-0.147338	0.0255532	0.313054	1066	-0.273137	0.000508801	0.125517	43	-0.27967	0.721389	0.23073	389	0.267492	0.312273	0.270671	2757	-0.163483	0.000415023	none	none	none	none	none
TGFB2	ENSG00000092969	0.017455	129	-0.290293	0.273947	0.00191939	12	-0.422319	0.774155	0.0381645	13	0.033305	1	0.00233602	4	-2.15411	0.274499	0.0072711	158	-0.910202	8.71565e-06	none	none	none	none	none
LYPLAL1	ENSG00000143353	0.306028	1373	-0.503372	2.2989e-21	0.485051	1514	-0.418488	1.51459e-12	0.231206	73	0.207534	0.761385	0.326599	542	0.496828	0.0040988	0.381192	3502	-0.307431	2.35448e-15	none	none	none	none	none
ZC3H11B	ENSG00000215817	0.0041993	71	0.0931583	0.858092	0.00167526	7	-0.978735	0.429265	0.00981113	5	0.496287	0.923396	0.0012383	2	-1.53678	0.693825	0.00244258	85	-0.669372	0.0970982	none	none	none	none	none
SLC30A10	ENSG00000196660	0.122158	750	-0.134115	0.182418	0.0356119	148	-0.0553479	0.951213	0.219787	73	-0.0449651	1	0.0354816	60	0.0515776	1	0.0643186	1031	-0.495541	4.19931e-11	none	none	none	none	none
EPRS	NA_character_	0.781027	2282	-0.379375	7.2616e-24	0.611487	1837	-0.230059	0.0001279	0.480127	123	-0.119248	0.821535	0.477154	784	-0.142449	0.54416	0.61738	5026	-0.380482	5.79409e-34	none	none	none	none	none
BPNT1	ENSG00000162813	0.138502	853	-0.0510798	0.62681	0.127494	506	0.0213497	1	0.0895264	33	0.0749167	1	0.0926906	159	0.155395	0.833909	0.119496	1551	-0.0582448	0.418252	none	none	none	none	none
IARS2	ENSG00000067704	0.62168	2033	-0.0971081	0.0339203	0.498777	1587	-0.165674	0.0179783	0.374779	103	0.376212	0.410904	0.360516	601	0.0514564	0.985204	0.490282	4324	-0.191496	3.14304e-08	none	none	none	none	none
RAB3GAP2	ENSG00000118873	0.326206	1402	-0.0825168	0.198919	0.175252	624	-0.110381	0.437197	0.355234	106	-0.0754698	0.959487	0.116305	203	-0.426681	0.165128	0.204857	2335	-0.3776	3.68855e-16	none	none	none	none	none
MARK1	ENSG00000116141	0.000542339	7	0.269444	0.861265	0	0	0	1	0	0	0	1	0	0	0	1	0.000155548	7	-0.166915	0.896655	none	none	none	none	none
C1orf115	ENSG00000162817	0.36289	1502	-0.0882319	0.14681	0.21919	806	-0.25236	0.00812034	0.125851	50	-0.277055	0.693563	0.158362	273	-0.321197	0.28743	0.240333	2631	-0.301958	1.29291e-11	none	none	none	none	none
MARC2	ENSG00000117791	0.175953	984	-0.421962	1.36777e-09	0.135852	547	-0.300053	0.0106387	0.325031	95	0.413842	0.366476	0.0819103	141	-0.267114	0.616378	0.135347	1767	-0.522042	3.71063e-21	none	none	none	none	none
MARC1	ENSG00000186205	0.105845	721	-0.228765	0.0161652	0.0617462	259	-0.320615	0.0772746	0.0914798	37	-0.103112	0.993212	0.0484376	82	-0.045669	1	0.0710709	1099	-0.405999	6.55008e-08	none	none	none	none	none
HLX	ENSG00000136630	0.0675317	479	0.387317	0.00427996	0.0435797	213	0.663649	0.00267034	0.0711229	23	0.664547	0.632971	0.0307138	55	0.332647	0.731728	0.0472112	770	0.311109	0.00330959	none	none	none	none	none
DUSP10	ENSG00000143507	0.164157	906	0.120379	0.189389	0.0813264	353	0.0232777	1	0.143191	47	0.533704	0.510979	0.0613852	109	-0.423274	0.376145	0.100473	1415	-0.135798	0.0525382	none	none	none	none	none
HHIPL2	ENSG00000143512	0.000783961	5	1.44954	0.371138	0	0	0	1	0.00300561	1	21.5214	0.693563	0	0	0	1	0.000288873	6	1.37451	0.291402	none	none	none	none	none
TAF1A	ENSG00000143498	0.0176085	174	0.0542368	0.869662	0.0124034	50	-0.0742363	0.987017	0.0216744	7	-0.133935	1	0.00981111	17	0.787663	0.609437	0.0133231	248	-0.12975	0.526638	none	none	none	none	none
MIA3	ENSG00000154305	0.47526	1789	-0.174708	0.000392828	0.144212	500	-0.127093	0.416373	0.722762	157	0.437266	0.116538	0.136475	230	-0.425588	0.145647	0.249184	2676	-0.496758	1.62434e-31	none	none	none	none	none
AIDA	ENSG00000186063	0.515716	1828	-0.0860237	0.0896435	0.392641	1312	-0.0610152	0.547623	0.201337	58	-0.0402321	1	0.262351	443	-0.308212	0.160096	0.385131	3641	-0.1983	1.61747e-07	none	none	none	none	none
BROX	ENSG00000162819	0.284399	1322	-0.173448	0.00406171	0.215072	778	-0.260174	0.00646531	0.176121	57	0.409737	0.561283	0.162537	278	-0.086131	0.93683	0.218508	2435	-0.267585	1.4297e-08	none	none	none	none	none
FAM177B	ENSG00000197520	1.63679e-05	1	-3.50868	0.492861	0.00023913	1	17.8676	0.539099	0.00123464	1	20.2365	0.693563	0	0	0	1	0.000125355	3	0.794024	0.721446	none	none	none	none	none
DISP1	ENSG00000154309	0.029264	273	-0.34198	0.0568148	0.0108792	39	0.212819	0.777266	0.0562575	25	0.573292	0.661101	0.00607862	11	-0.515491	0.860524	0.0156916	348	-0.515735	0.000435147	none	none	none	none	none
TLR5	ENSG00000187554	0.00741865	66	-0.486763	0.231246	0.00129705	5	-0.438151	0.852503	0.00699595	4	-0.110645	1	0.000451598	1	18.785	0.616378	0.00292284	76	-0.878822	0.00602555	none	none	none	none	none
SUSD4	ENSG00000143502	0.00277857	31	-0.397006	0.517373	0.000121396	3	-3.22235	0.287867	0	0	-21.3549	0.654835	0	0	0	1	0.000844823	34	-1.31687	0.0128916	none	none	none	none	up_DMSO
CAPN8	ENSG00000203697	0.00996993	100	-0.189832	0.615742	0.00256827	13	-0.504407	0.646973	0.017545	6	0.721929	0.79068	0.00327103	6	21.6437	0.0945406	0.00521909	125	-0.378358	0.168474	none	none	none	none	none
CAPN2	ENSG00000162909	0.401472	1556	-0.360861	1.04388e-13	0.242108	873	-0.300745	0.000501497	0.365913	105	0.282516	0.59308	0.173095	292	-0.168948	0.631288	0.269936	2826	-0.476073	3.60467e-31	none	none	none	none	none
TP53BP2	ENSG00000143514	0.40445	1628	0.406357	2.37592e-13	0.283976	945	0.0644382	0.610922	0.297223	88	0.760888	0.0578065	0.213865	363	0.129643	0.745124	0.297968	3024	0.134406	0.00347498	none	none	none	none	none
FBXO28	ENSG00000143756	0.143	896	-0.185117	0.0257668	0.0702788	303	0.00169914	1	0.107831	40	-0.00942989	1	0.0452655	79	-0.750658	0.0890235	0.0844999	1318	-0.387862	9.53746e-09	none	none	none	none	none
DEGS1	ENSG00000143753	0.296236	1372	-0.0872467	0.209826	0.172785	636	-0.000256957	1	0.387725	104	0.463903	0.264147	0.131784	224	0.369747	0.281167	0.200581	2336	-0.209529	2.15313e-05	none	none	none	none	none
NVL	ENSG00000143748	0.0674491	495	-0.0527577	0.738164	0.0560472	219	-0.0028285	1	0.101129	33	0.165238	0.952877	0.0441068	77	0.412682	0.565454	0.0567279	824	-0.121771	0.226295	none	none	none	none	none
CNIH4	ENSG00000143771	0.544962	1863	-0.348531	2.09491e-15	0.458106	1439	-0.381882	1.44029e-09	0.488933	121	0.197388	0.693563	0.351517	581	0.277324	0.170658	0.451986	4004	-0.381928	2.45774e-27	none	none	none	none	none
WDR26	ENSG00000162923	0.307844	1350	-0.234112	2.10239e-05	0.0992686	414	-0.203204	0.200211	0.330266	102	0.0428057	1	0.081583	140	-0.796459	0.00794336	0.158753	2006	-0.563906	6.12484e-31	none	none	none	none	none
CNIH3	ENSG00000143786	0.00490525	50	-0.560619	0.196923	0.00688669	28	0.11315	0.973029	0.00631694	3	0.514056	0.96868	0.00127827	2	20.2867	0.450775	0.00463893	83	-0.318053	0.324623	none	none	none	none	none
DNAH14	ENSG00000185842	0.117338	790	-0.211221	0.020292	0.108992	437	-0.17983	0.260902	0.24361	86	0.53977	0.220234	0.0639031	108	0.0232458	1	0.100849	1421	-0.31913	1.74738e-06	none	none	none	none	none
LBR	ENSG00000143815	0.401108	1560	-0.197681	0.000185664	0.124581	455	-0.153195	0.330053	0.651128	152	0.346992	0.251748	0.123515	212	0.120029	0.869533	0.214792	2379	-0.482222	3.29314e-27	none	none	none	none	none
ENAH	ENSG00000154380	0.580888	1972	0.0196742	0.738336	0.380827	1258	-0.200876	0.008317	0.384716	103	0.265202	0.610426	0.286034	483	-0.201487	0.443909	0.410108	3816	-0.219583	2.0894e-09	none	none	none	none	none
SRP9	ENSG00000143742	0.668223	2096	-0.300629	1.24253e-14	0.851569	2336	-0.26231	1.43026e-07	0.250886	81	-0.18639	0.729766	0.555326	902	-0.0802906	0.783229	0.698118	5415	-0.244785	1.72071e-15	none	none	none	none	none
EPHX1	ENSG00000143819	0.79229	2204	-0.190338	8.04418e-06	0.440183	1374	0.0207991	0.929374	1.12172	175	0.451357	0.0823811	0.320187	525	-0.211224	0.37412	0.520015	4278	-0.375295	5.37311e-28	none	none	none	none	none
TMEM63A	ENSG00000196187	0.355827	1483	-0.0310974	0.662848	0.0884213	331	0.303169	0.0780911	0.805783	169	0.803325	3.53373e-05	0.0760393	133	-0.630794	0.0664351	0.176716	2116	-0.406094	1.02511e-16	none	none	none	none	none
LEFTY1	ENSG00000243709	0.00159725	16	0.344291	0.746383	0.0014798	12	2.69654	0.172636	0	0	0	1	0.000557253	1	19.0884	0.616378	0.0012077	29	1.05351	0.144174	none	none	none	none	none
PYCR2	ENSG00000143811	0.212512	1140	-0.034572	0.701812	0.177695	669	-0.18043	0.126687	0.0846187	35	-0.171994	0.922186	0.120186	206	-0.0310171	1	0.168601	2050	-0.175068	0.00162339	none	none	none	none	none
SDE2	ENSG00000143751	0.13479	847	-0.0776031	0.444554	0.0828502	337	-0.0800201	0.747693	0.0904727	36	0.179188	0.912839	0.0652862	115	-0.262308	0.64263	0.0926877	1335	-0.214054	0.00262174	none	none	none	none	none
H3F3A	NA_character_	1.73225	3091	-0.117574	1.98092e-05	2.39386	4362	0.138222	1.04297e-06	0.641942	140	-0.206538	0.644919	1.93653	2623	0.702714	2.205e-19	2.03082	10216	0.241272	3.14966e-29	none	none	none	none	none
ACBD3	ENSG00000182827	0.418364	1687	0.173069	0.00134472	0.417946	1351	0.250737	0.00081054	0.195448	66	0.212214	0.764126	0.309901	520	0.270382	0.225289	0.381205	3624	0.191289	3.33422e-06	none	none	none	none	none
MIXL1	ENSG00000185155	4.6666e-05	2	-1.38407	0.670734	0	0	0	1	0	0	0	1	0	0	0	1	1.33843e-05	2	-1.82026	0.551196	none	none	none	none	none
LIN9	ENSG00000183814	0.0104182	96	-0.0969438	0.814112	0.00627622	27	-0.0317318	1	0.00640012	3	-0.086277	1	0.00636096	12	0.243362	1	0.00749202	138	-0.122774	0.661478	none	none	none	none	none
PARP1	ENSG00000143799	0.650968	2078	0.00291847	0.976732	0.576394	1757	0.0175951	0.936511	0.182519	63	-0.123007	0.91787	0.4027	660	0.0866938	0.80649	0.537755	4558	-0.0371877	0.335423	none	none	none	none	none
ITPKB	ENSG00000143772	0.000431192	3	-0.462392	0.808387	0	0	-17.9772	0.539099	0	0	-21.8983	0.620417	0	0	0	1	0.00012367	3	-2.40797	0.110824	none	none	none	none	none
PSEN2	ENSG00000143801	0.0657464	539	-0.159033	0.222183	0.0306763	145	0.287556	0.383119	0.0825761	34	0.171185	0.921685	0.021569	38	-0.228696	0.932188	0.0391328	756	-0.294313	0.00334204	none	none	none	none	none
COQ8A	ENSG00000163050	0.175926	985	-0.23245	0.00181992	0.10979	450	0.114458	0.539099	0.14406	49	0.277994	0.73105	0.0661769	115	-0.302844	0.603256	0.116523	1599	-0.286502	2.74968e-06	none	none	none	none	none
CDC42BPA	ENSG00000143776	0.391829	1568	0.0395843	0.544343	0.151465	594	0.194487	0.146503	0.530364	133	0.504575	0.0924719	0.119787	210	-0.44626	0.141132	0.219058	2505	-0.248979	5.66429e-08	none	none	none	none	none
ZNF678	ENSG00000181450	0.0344297	301	-0.168488	0.380516	0.0150709	61	-0.17748	0.749996	0.0522257	20	0.268607	0.890911	0.0119185	20	1.65759	0.156731	0.0204775	402	-0.348098	0.0130259	none	none	none	none	none
SNAP47	ENSG00000143740	0.0939967	669	-0.0376707	0.77903	0.0695586	316	-0.165174	0.439735	0.105476	34	0.70017	0.474183	0.0369084	64	-0.100219	1	0.0676263	1083	-0.240549	0.00327454	none	none	none	none	none
JMJD4	ENSG00000081692	0.120258	790	-0.242404	0.00611748	0.121394	506	-0.223025	0.100803	0.102426	40	0.218564	0.859069	0.0827723	141	0.302076	0.573366	0.109182	1477	-0.237965	0.000342188	none	none	none	none	none
WNT9A	ENSG00000143816	0.000562123	10	-1.21427	0.276275	0	0	0	1	0.00268386	1	0.811109	0.973504	0	0	0	1	0.000218394	11	-1.53201	0.104244	none	none	none	none	none
ARF1	ENSG00000143761	0.858369	2395	-0.0724141	0.0769888	0.904501	2483	-0.172836	0.000847864	0.580351	138	0.46528	0.12989	0.644389	1037	0.249413	0.0963661	0.807036	6053	-0.110493	0.000201119	none	none	none	none	none
C1orf35	ENSG00000143793	0.186384	989	-0.0917011	0.303016	0.20351	742	-0.0776136	0.577716	0.116792	47	-0.0614708	1	0.137441	236	0.666622	0.0114254	0.177109	2014	-0.0676022	0.266727	none	none	none	none	none
MRPL55	ENSG00000162910	0.479301	1800	-0.18246	0.000152278	0.611423	1872	-0.0795976	0.313838	0.163772	54	0.0162783	1	0.404426	662	0.486699	0.00175476	0.502454	4388	-0.0506624	0.193086	none	none	none	none	none
GUK1	ENSG00000143774	1.36906	2880	-0.105927	0.00116576	1.83735	3940	0.0140174	0.8687	0.538696	134	-0.0612805	0.980468	1.43918	2083	1.07332	1.75931e-35	1.55701	9037	0.180125	9.72406e-14	none	none	none	up_FFA	none
GJC2	ENSG00000198835	0.000252057	7	1.20533	0.48142	0.000328598	2	-0.505567	0.93925	0.00179407	1	2.53944	0.783946	0	0	0	1	0.000240174	10	-0.10933	0.942844	none	none	none	none	none
IBA57	ENSG00000181873	0.0376909	359	-0.135826	0.461422	0.0160207	80	-0.0857308	0.945337	0.0288003	11	-0.273632	0.917714	0.00521925	11	-2.42854	0.0158434	0.019297	461	-0.604001	6.401e-06	none	none	none	up_DMSO	none
OBSCN	ENSG00000154358	0.00705119	65	-0.628853	0.0755645	0.00238053	14	-0.846291	0.391888	0.00785849	2	-0.0484646	1	0.000905617	2	-1.87444	0.621912	0.00339834	83	-1.05349	0.000319804	none	none	none	none	up_DMSO
TRIM11	ENSG00000154370	0.0557859	462	0.130542	0.412095	0.0246053	131	-0.0323459	1	0.145355	48	0.964699	0.127362	0.0194942	36	-0.0345941	1	0.0346009	677	-0.170351	0.140681	none	none	none	none	none
TRIM17	ENSG00000162931	2.28546e-05	1	-0.853339	0.728197	0	0	0	1	0.00347919	2	-0.165154	1	0	0	0	1	8.06686e-05	3	-2.05751	0.369058	none	none	none	none	none
HIST3H2A	NA_character_	0.00414252	38	-1.5377	3.12357e-05	0.000122728	1	-6.30639	3.63819e-07	0	0	-18.5234	0.693563	0.00058312	1	-3.76637	0.208749	0.0014099	40	-2.77216	3.15541e-14	up_DMSO	up_DMSO	none	none	up_DMSO
HIST3H2BB	NA_character_	0	0	0	1	0	0	0	1	0	0	0	1	0	0	0	1	0	0	0	1	none	none	none	none	none
RNF187	ENSG00000168159	0.663243	2062	-0.455819	5.48961e-32	0.518027	1596	-0.592815	1.48536e-26	0.389489	102	-0.042515	1	0.39268	648	-0.206201	0.316273	0.519674	4408	-0.562577	3.67594e-68	none	none	none	none	none
RHOU	ENSG00000116574	0.622961	2013	0.231385	8.07934e-07	0.541663	1683	0.210158	0.00200093	0.357403	91	0.235662	0.693563	0.408594	666	0.153693	0.545633	0.521495	4453	0.141914	0.000104312	none	none	none	none	none
RAB4A	ENSG00000168118	0.675166	2072	-0.387291	1.5669e-23	0.78786	2199	-0.435955	1.44999e-19	0.379918	104	0.117511	0.876269	0.520428	852	0.00679054	1	0.667344	5227	-0.377159	3.71995e-35	none	none	none	none	none
CCSAP	ENSG00000154429	0.03517	305	-0.451553	0.00388137	0.0236615	90	-0.483404	0.0995642	0.045209	18	0.0278655	1	0.0196491	33	0.485374	0.667563	0.0262284	446	-0.519021	2.91555e-05	none	none	none	none	none
ACTA1	ENSG00000143632	0.000730123	4	0.856076	0.714393	7.62163e-05	1	-2.0928	0.687736	0	0	0	1	0	0	0	1	0.000239481	5	-0.27571	0.86928	none	none	none	none	none
NUP133	ENSG00000069248	0.0873321	655	-0.390221	4.37179e-05	0.0348178	162	-0.0734076	0.899069	0.0867762	36	0.178799	0.913551	0.0287175	51	0.281797	0.81837	0.0491726	904	-0.481589	1.09382e-08	none	none	none	none	none
ABCB10	ENSG00000135776	0.12692	805	-0.22792	0.00694988	0.0350676	173	-0.328004	0.190209	0.131335	50	0.229623	0.787661	0.0282831	50	-0.856064	0.134041	0.0614456	1078	-0.578168	1.69959e-15	none	none	none	none	none
TAF5L	ENSG00000135801	0.0814171	616	-0.140614	0.246331	0.0380461	157	0.00672814	1	0.080124	28	0.0802111	1	0.0331401	59	-0.0327361	1	0.0499232	860	-0.285171	0.00203554	none	none	none	none	none
URB2	ENSG00000135763	0.051011	407	0.00291137	1	0.0199047	89	-0.314845	0.405556	0.0562564	19	0.455691	0.760924	0.0122546	21	-0.893503	0.405661	0.0273263	536	-0.403551	0.000784885	none	none	none	none	none
GALNT2	ENSG00000143641	0.374286	1473	-0.0353147	0.612819	0.105084	401	0.0300783	0.969568	0.668683	145	0.56089	0.0314283	0.0940712	162	-0.661762	0.0299274	0.191025	2181	-0.423626	6.46647e-19	none	none	none	none	none
PGBD5	ENSG00000177614	0.0227222	236	-0.161517	0.479766	0.00959299	38	-0.193538	0.818173	0.024326	10	-0.00865954	1	0.00899989	15	-0.448982	0.847928	0.0134961	299	-0.40418	0.0231846	none	none	none	none	none
COG2	ENSG00000135775	0.130494	842	-0.424885	5.06308e-08	0.110064	432	-0.0539448	0.842613	0.121946	45	0.0285803	1	0.0738114	127	0.0141358	1	0.105399	1446	-0.343202	1.18754e-07	none	none	none	none	none
AGT	ENSG00000135744	0.757241	2106	-0.655184	1.22884e-57	0.27944	944	-0.367615	3.02534e-06	1.33803	186	0.173531	0.684092	0.245783	410	-0.497214	0.00878393	0.429023	3646	-0.868501	9.69653e-130	none	none	none	none	none
C1orf198	ENSG00000119280	0.0822922	646	-0.371748	0.000112688	0.0493192	221	-0.471847	0.0115007	0.0812205	29	0.712786	0.496633	0.0372489	65	-0.55171	0.364161	0.0558673	961	-0.521468	2.98111e-10	none	none	none	none	none
TTC13	ENSG00000143643	0.0318574	322	-0.285269	0.102337	0.00478825	21	-0.430316	0.578542	0.102924	37	0.747485	0.376978	0.00532532	10	-0.414821	0.959851	0.0148021	390	-0.681707	1.13427e-06	none	none	none	none	none
ARV1	ENSG00000173409	0.084809	620	-0.215716	0.0488472	0.0667185	260	-0.240857	0.225579	0.0923624	34	0.0111934	1	0.0519293	90	-0.292805	0.64134	0.0680566	1004	-0.336797	3.53004e-05	none	none	none	none	none
FAM89A	ENSG00000182118	0.139248	830	0.0225982	0.849953	0.0966754	403	-0.427639	0.000839337	0.0304599	15	-0.907769	0.346938	0.0682866	116	0.106624	0.9924	0.0990354	1364	-0.26651	9.65285e-05	none	none	none	none	none
TRIM67	ENSG00000119283	0	0	-18.3649	0.233437	0	0	0	1	0	0	0	1	0	0	0	1	0	0	-16.9992	0.181304	none	none	none	none	none
C1orf131	ENSG00000143633	0.179132	982	-0.191576	0.0117273	0.220633	792	-0.0715689	0.602045	0.100761	34	0.1016	1	0.147016	248	0.502415	0.0699788	0.184291	2056	-0.0770262	0.191943	none	none	none	none	none
GNPAT	ENSG00000116906	0.287218	1313	-0.152785	0.0113451	0.154616	635	-0.214362	0.0658297	0.236804	78	0.343959	0.567605	0.12242	211	-0.272454	0.48192	0.184827	2237	-0.335243	4.31403e-12	none	none	none	none	none
EXOC8	ENSG00000116903	0.07787	612	-0.0611286	0.6569	0.0282837	118	0.107868	0.832813	0.0280686	15	-0.614642	0.642109	0.0249561	44	0.0624873	1	0.0415117	789	-0.233014	0.0203596	none	none	none	none	none
SPRTN	ENSG00000010072	0.0617161	509	-0.202841	0.121298	0.0497741	225	-0.109249	0.711898	0.0636943	24	0.15175	0.991795	0.0403416	70	0.147818	0.976034	0.0506915	828	-0.212528	0.0301115	none	none	none	none	none
EGLN1	ENSG00000135766	0.496003	1847	0.0833606	0.161185	0.375707	1180	-0.148575	0.0810068	0.188197	51	-0.532933	0.297942	0.281954	472	0.485961	0.0105953	0.378343	3550	-0.0891036	0.033572	none	none	none	none	none
TSNAX	ENSG00000116918	0.308486	1394	-0.217256	0.000100914	0.292814	1028	-0.219452	0.00921836	0.175147	60	0.276357	0.693563	0.201937	343	0.140508	0.704993	0.267786	2825	-0.227558	2.00244e-07	none	none	none	none	none
DISC1	ENSG00000162946	0.00161378	20	-0.180643	0.849953	0.000388839	1	18.5691	0.539099	0.0029673	1	0.431067	1	0	0	-20.9066	0.616378	0.000679492	22	-0.728236	0.334199	none	none	none	none	none
SIPA1L2	ENSG00000116991	0.0453687	359	-0.874559	1.99153e-13	0.00613916	29	-1.57112	0.000120078	0.0379535	18	-0.693437	0.492488	0.00682967	13	-0.397005	0.921	0.0182736	419	-1.32551	8.8775e-31	none	up_DMSO	none	none	up_DMSO
MAP10	ENSG00000212916	0.0242171	207	-0.185155	0.433771	0.0111314	41	-0.264365	0.653907	0.0234911	7	1.13377	0.693563	0.00689282	12	-1.27544	0.308572	0.0138877	267	-0.457231	0.00780669	none	none	none	none	none
NTPCR	ENSG00000135778	0.244656	1209	-0.161756	0.0154453	0.298039	1036	-0.313866	4.72306e-05	0.104348	40	0.49637	0.608891	0.190134	320	0.352816	0.187721	0.246523	2605	-0.187068	7.53144e-05	none	none	none	none	none
PCNX2	ENSG00000135749	0.0037774	73	-0.9326	0.00894359	0.000505656	2	-2.51096	0.0875281	0.0163479	9	-0.114985	1	0.00224361	4	0.491323	1	0.00229817	88	-1.29137	0.000121957	none	none	none	none	up_DMSO
MAP3K21	ENSG00000143674	0.0586601	494	0.0796988	0.606228	0.018169	86	-0.159556	0.751138	0.0918077	36	0.144235	0.960145	0.00728113	13	-1.55303	0.143794	0.028114	629	-0.490235	7.78484e-06	none	none	none	none	none
KCNK1	ENSG00000135750	0.0936509	614	0.166012	0.177904	0.0368055	149	0.241564	0.45412	0.0856174	35	0.1282	0.984575	0.0245051	42	0.27416	0.866413	0.0504923	840	-0.105932	0.29848	none	none	none	none	none
SLC35F3	ENSG00000183780	0.000390299	6	-1.26072	0.204884	0.000144461	1	-1.96067	0.593687	0.00124761	1	-0.0312915	1	0	0	0	1	0.000195522	8	-1.83617	0.0566845	none	none	none	none	none
COA6	ENSG00000168275	0.389422	1576	-0.331775	4.56839e-11	0.630714	1893	-0.346236	3.74984e-10	0.0813527	21	-0.284246	0.83548	0.454384	736	0.583023	3.68896e-05	0.497386	4226	-0.141209	0.000151675	none	none	none	none	none
TARBP1	ENSG00000059588	0.0726017	592	-0.224214	0.0453873	0.0178081	77	-0.282006	0.517933	0.209387	74	0.193583	0.776853	0.0143456	26	-0.190998	1	0.0365751	769	-0.699569	2.04508e-14	none	none	none	none	none
IRF2BP2	ENSG00000168264	0.723624	2161	-0.116207	0.00608096	0.279678	983	-0.14968	0.120646	0.537276	126	-0.00886195	1	0.246439	420	-0.5993	0.000626509	0.402612	3690	-0.421871	1.48573e-32	none	none	none	none	none
TOMM20	ENSG00000173726	1.3796	2879	-0.242589	3.35401e-17	1.55001	3596	-0.168521	1.18635e-05	0.755783	164	0.0613732	0.955047	1.15314	1741	0.381014	0.000226911	1.36623	8380	-0.134958	2.73718e-08	none	none	none	none	none
RBM34	ENSG00000188739	0.0257862	250	-0.121932	0.586331	0.0166784	81	-0.220109	0.633571	0.0414803	14	0.974922	0.587258	0.0111734	19	0.157637	1	0.0181824	364	-0.263292	0.0984777	none	none	none	none	none
ARID4B	ENSG00000054267	0.314564	1405	-0.0216327	0.780059	0.119515	446	-0.200085	0.170133	0.374808	103	0.570464	0.118674	0.0982225	168	-0.56838	0.0637445	0.174565	2122	-0.356218	8.5017e-13	none	none	none	none	none
GGPS1	ENSG00000152904	0.133866	861	-0.321671	4.47454e-05	0.121853	477	-0.268887	0.0360894	0.0559826	24	0.224362	0.914575	0.0743547	128	0.35055	0.512529	0.109774	1490	-0.310168	1.06767e-06	none	none	none	none	none
TBCE	ENSG00000284770	0.00893159	103	-0.630565	0.0274843	0.00223656	8	-0.0711441	1	0.0287472	14	0.332625	0.882805	0.000548839	1	-3.33766	0.40309	0.00421974	126	-1.07295	1.47002e-05	none	none	none	none	up_DMSO
TBCE-1	NA_character_	0.00893159	103	-0.630565	0.0274843	0.00223656	8	-0.0711441	1	0.0287472	14	0.332625	0.882805	0.000548839	1	-3.33766	0.40309	0.00421974	126	-1.07295	1.47002e-05	none	none	none	none	up_DMSO
B3GALNT2	ENSG00000162885	0.18349	1027	-0.115038	0.149581	0.0516558	215	-0.512124	0.00350799	0.34966	103	0.285683	0.58079	0.0421656	74	-0.073106	1	0.0929939	1419	-0.579708	4.0677e-21	none	none	none	none	none
GNG4	ENSG00000168243	0.00238181	22	-0.33379	0.644885	0.00193807	11	-0.240433	0.92734	0.00116402	1	0.662364	0.996719	0.000542882	1	-1.71361	0.825798	0.00163407	35	-0.54119	0.277132	none	none	none	none	none
LYST	ENSG00000143669	0.15412	910	0.107928	0.265261	0.0495435	200	-0.411478	0.0324983	0.230937	65	0.0045219	1	0.0569086	98	-0.0306785	1	0.0855906	1273	-0.358195	2.61488e-07	none	none	none	none	none
NID1	ENSG00000116962	0.177749	988	-0.33105	2.30557e-06	0.0348262	132	-0.467543	0.0452713	0.334525	94	0.26411	0.645031	0.0282626	48	-0.758296	0.234581	0.0802507	1262	-0.775329	1.90665e-34	none	none	none	none	none
GPR137B	ENSG00000077585	0.0627119	513	-0.100799	0.488698	0.0348406	162	-0.305957	0.247385	0.0451719	20	-0.0279928	1	0.022197	39	0.133383	1	0.0392956	734	-0.35049	0.000506585	none	none	none	none	none
ERO1B	ENSG00000086619	0.0806136	625	-0.381784	0.000141877	0.0192621	71	-0.288612	0.494137	0.132472	50	-0.0477609	1	0.017851	31	-0.312206	0.842884	0.0388504	777	-0.732979	1.77051e-16	none	none	none	none	none
EDARADD	ENSG00000186197	0.000862256	13	-0.592502	0.54729	0.00132995	9	0.193018	0.994331	0	0	0	1	0.000576423	1	-1.30984	0.892144	0.000943462	23	-0.289223	0.687036	none	none	none	none	none
LGALS8	ENSG00000116977	0.32873	1412	-0.0214214	0.779427	0.193845	729	-0.224922	0.0297928	0.249784	79	0.156166	0.830093	0.133047	230	-0.2352	0.561863	0.215649	2450	-0.289615	4.31606e-10	none	none	none	none	none
HEATR1	ENSG00000119285	0.189889	1039	-0.125744	0.119578	0.0756477	314	-0.273257	0.108118	0.268339	85	0.381887	0.48955	0.0598418	107	-0.263696	0.651771	0.107819	1545	-0.432325	1.06648e-12	none	none	none	none	none
ACTN2	ENSG00000077522	0.00034149	3	-0.816473	0.732177	0	0	-17.5344	0.539099	0	0	0	1	0	0	0	1	9.79426e-05	3	-1.66808	0.374369	none	none	none	none	none
MTR	ENSG00000116984	0.171141	972	0.0520264	0.589065	0.0502796	206	-0.183417	0.482614	0.24489	74	0.39443	0.506453	0.0442246	76	-0.0382978	1	0.0872892	1328	-0.332553	8.49053e-07	none	none	none	none	none
MT1HL1	ENSG00000244020	0.000180442	7	-2.51342	0.04175	0.00104516	5	-0.800569	0.638772	0	0	0	1	0	0	0	1	0.00046417	12	-1.30449	0.129967	up_DMSO	none	none	none	none
ZP4	ENSG00000116996	0	0	-17.3544	0.444554	0	0	0	1	0	0	0	1	0	0	0	1	0	0	-15.9888	0.384769	none	none	none	none	none
MTRNR2L11	NA_character_	0	0	-17.0952	0.393987	0	0	0	1	0	0	0	1	0	0	0	1	0	0	-15.7296	0.330284	none	none	none	none	none
CHRM3	ENSG00000133019	0.00799554	37	0.675868	0.15137	0.00049955	2	-1.78839	0.337637	0	0	-23.2643	0.310201	0	0	-21.7404	0.451142	0.00249032	39	-0.645655	0.111618	none	none	none	none	none
FMN2	ENSG00000155816	0	0	-15.2417	0.270263	0	0	0	1	0	0	0	1	0	0	0	1	0	0	-13.8761	0.214549	none	none	none	none	none
GREM2	ENSG00000180875	0.0130463	113	0.00844027	0.994464	0.00479216	19	1.24158	0.18492	0	0	-23.1205	0.177302	0.00418806	7	-0.130763	1	0.00687784	139	-0.0580791	0.842436	none	none	none	none	none
RGS7	ENSG00000182901	0.00100552	5	0.580639	0.708177	0.000577556	2	-1.1476	0.561361	0	0	0	1	0	0	0	1	0.000516294	7	-0.605866	0.51493	none	none	none	none	none
FH	ENSG00000091483	0.270552	1283	-0.408851	1.24989e-12	0.424513	1376	-0.234917	0.000682786	0.121497	42	-0.408047	0.613656	0.296065	499	0.46258	0.0116601	0.335714	3200	-0.17672	2.76644e-05	none	none	none	none	none
KMO	ENSG00000117009	0.048935	370	-0.272307	0.0604134	0.041492	157	-0.141432	0.646475	0.0571066	21	0.395436	0.770765	0.0326717	57	0.0473051	1	0.0413372	605	-0.248694	0.0220586	none	none	none	none	none
OPN3	ENSG00000054277	0.176973	995	-0.334497	1.12106e-06	0.0658504	295	-0.613218	1.60022e-05	0.104231	40	0.129889	0.964827	0.0444549	78	-0.677659	0.161063	0.0921783	1408	-0.656148	3.93079e-27	none	none	none	none	none
CHML	ENSG00000203668	0.090677	630	-0.480419	2.09934e-07	0.0233733	86	-0.51847	0.0659584	0.231523	78	0.0880689	0.966083	0.0182475	31	-1.8233	0.000828182	0.0455868	825	-0.970489	5.81089e-32	none	none	none	up_DMSO	none
WDR64	ENSG00000162843	0.000127391	3	-1.63954	0.447129	0.000311585	2	0.34139	1	0.00130598	1	20.3176	0.693563	0	0	0	1	0.000187307	6	-0.444531	0.760582	none	none	none	none	none
EXO1	ENSG00000174371	0.000702742	3	-1.22879	0.252165	0.000238204	2	-1.26127	0.683951	0	0	-19.3502	0.693563	0	0	-20.1069	0.616378	0.000295548	5	-1.8472	0.0260771	none	none	none	none	up_DMSO
MAP1LC3C	ENSG00000197769	0.000128462	4	-0.422864	0.770666	0	0	0	1	0.00381162	1	2.61968	0.778445	0	0	0	1	0.000118039	5	0.00351298	1	none	none	none	none	none
CEP170	ENSG00000143702	0.150453	887	0.11893	0.218529	0.0628198	242	0.0360619	0.979683	0.216853	75	0.080168	0.988143	0.0581843	100	-0.0776753	1	0.0898569	1304	-0.213574	0.00296175	none	none	none	none	none
SDCCAG8	ENSG00000054282	0.20341	1072	-0.138339	0.0751218	0.173043	590	-0.211813	0.076247	0.162921	58	0.131197	0.926782	0.133927	226	0.235083	0.58247	0.169909	1946	-0.203138	0.000293456	none	none	none	none	none
AKT3	ENSG00000117020	0.00271816	30	0.0929196	0.920683	0	0	-19.8896	0.18523	0.00395391	2	-0.430579	0.993003	0	0	0	1	0.000863821	32	-1.07895	0.0546698	none	none	none	none	none
ZBTB18	ENSG00000179456	0.0781304	614	-0.400845	4.04126e-05	0.0296066	134	-0.330946	0.24124	0.0818463	30	-0.0278468	1	0.0313406	54	-0.515608	0.483022	0.045152	832	-0.583834	2.89273e-11	none	none	none	none	none
ADSS	NA_character_	0.250317	1231	-0.208085	0.000932772	0.243477	874	-0.308404	0.000376738	0.126792	44	-0.15371	0.91595	0.166284	279	-0.189234	0.616378	0.220004	2428	-0.30016	3.74286e-10	none	none	none	none	none
CATSPERE	ENSG00000179397	0.00337119	46	-1.3389	0.000821155	0.0020014	9	-0.356479	0.842336	0.017893	4	1.12553	0.693563	0	0	-21.5616	0.475632	0.00213779	59	-1.33849	7.22969e-05	up_DMSO	none	none	none	up_DMSO
DESI2	ENSG00000121644	0.291782	1343	-0.192505	0.00117272	0.197299	724	-0.242075	0.0170674	0.176344	64	0.290331	0.693563	0.129119	222	-0.021449	1	0.203682	2353	-0.322597	1.11225e-11	none	none	none	none	none
COX20	ENSG00000203667	0.876034	2410	-0.106479	0.00695133	1.32435	3244	-0.0428361	0.514949	0.330753	92	-0.192391	0.69828	0.965209	1495	0.703995	2.20632e-12	1.06783	7241	0.10119	0.000389321	none	none	none	none	none
HNRNPU	ENSG00000153187	1.08539	2650	-0.125419	0.000353285	0.834447	2324	-0.182428	0.000726746	1.01313	183	0.136559	0.693563	0.648731	1036	-0.420869	0.000548743	0.855018	6193	-0.323959	6.08419e-31	none	none	none	none	none
EFCAB2	ENSG00000203666	0.0652882	501	-0.0711323	0.633687	0.0621996	250	-0.125849	0.605433	0.0492901	19	-0.122403	1	0.0325978	56	0.113673	1	0.0540101	826	-0.212952	0.0252954	none	none	none	none	none
KIF26B	ENSG00000162849	0.00189933	18	-0.543106	0.466655	0.000403203	1	-1.82765	0.447715	0.00163955	1	-0.616006	0.972706	0	0	-21.858	0.451502	0.000738776	20	-1.65242	0.0105279	none	none	none	none	up_DMSO
SMYD3	ENSG00000185420	0.0477004	398	-0.231271	0.116087	0.0471527	210	-0.314012	0.155068	0.0240134	10	-1.18239	0.237181	0.0316367	54	-0.507579	0.479043	0.0422041	672	-0.39953	0.000105946	none	none	none	none	none
TFB2M	ENSG00000162851	0.109048	745	-0.515064	4.81134e-10	0.105729	450	-0.210289	0.162764	0.0493605	22	0.125482	1	0.0646588	110	-0.501406	0.2415	0.0932704	1327	-0.42678	2.42421e-10	none	none	none	none	none
CNST	ENSG00000162852	0.127916	801	-0.262813	0.00250331	0.0575429	222	-0.142675	0.554314	0.138037	47	0.251203	0.7826	0.0432341	76	-0.287755	0.691879	0.0751874	1146	-0.440534	8.97999e-10	none	none	none	none	none
SCCPDH	ENSG00000143653	0.774221	2263	-0.144422	0.000286622	0.855456	2337	-0.0075536	1	0.476422	117	-0.0491684	1	0.579801	937	0.170572	0.366566	0.742133	5654	-0.0960041	0.00214244	none	none	none	none	none
AHCTF1	ENSG00000153207	0.248125	1224	-0.165497	0.0123224	0.0881779	352	-0.123342	0.539099	0.264621	82	0.306661	0.613656	0.0733184	129	-0.436856	0.310569	0.133393	1787	-0.426648	5.98939e-15	none	none	none	none	none
ZNF695	ENSG00000197472	0	0	-18.3322	0.273085	0	0	0	1	0	0	0	1	0	0	0	1	0	0	-16.9665	0.217367	none	none	none	none	none
ZNF670	ENSG00000277462	0.0160134	196	-0.490934	0.0207557	0.0099795	59	-0.594573	0.162498	0.0252059	12	0.0348628	1	0.00571004	10	0.0650473	1	0.0107652	277	-0.709378	3.13436e-05	none	none	none	none	none
ZNF669	ENSG00000188295	0.0296744	280	0.013901	0.967704	0.0204723	86	-0.165871	0.722367	0.0644929	24	1.04508	0.329301	0.00909581	16	-0.740651	0.616378	0.0206672	406	-0.291427	0.0472881	none	none	none	none	none
ZNF124	ENSG00000196418	0.0256369	255	0.110768	0.654863	0.00787049	36	-0.628649	0.229065	0.0512089	20	0.427654	0.742028	0.00571644	10	-0.57045	0.834236	0.0132489	321	-0.474384	0.00465155	none	none	none	none	none
ZNF496	ENSG00000162714	0.0190415	184	0.227088	0.415453	0.00435531	25	-0.320326	0.730635	0.0302903	10	0.757402	0.720359	0.00412047	7	-0.812121	0.751819	0.00905009	226	-0.26894	0.214945	none	none	none	none	none
OR2B11	ENSG00000177535	0.000648379	6	0.0894664	0.966841	0	0	0	1	0.0032575	2	2.07713	0.714151	0	0	0	1	0.000255353	8	-0.231844	0.838335	none	none	none	none	none
TRIM58	ENSG00000162722	0.00163219	26	0.922201	0.30328	0	0	-18.1646	0.539099	0.0197465	7	3.67182	0.324971	0	0	0	1	0.000888769	33	0.608366	0.391374	none	none	none	none	none
OR2L2	ENSG00000203663	0.000489401	16	0.272664	0.783821	0	0	0	1	0.00365351	2	1.06559	0.873985	0	0	0	1	0.000218192	18	-0.461624	0.58732	none	none	none	none	none
OR2G6	ENSG00000188558	0.000322192	3	1.32441	0.598549	0	0	0	1	0.00300561	1	1.94995	0.832704	0	0	0	1	0.000156433	4	0.459376	0.780955	none	none	none	none	none
SH3BP5L	ENSG00000175137	0.0526798	445	-0.156181	0.290554	0.0226168	97	-0.217786	0.565413	0.0767595	35	0.495901	0.610054	0.0216498	37	-0.219938	0.926419	0.0321051	614	-0.359613	0.00116729	none	none	none	none	none
ZNF672	ENSG00000171161	0.0674537	520	-0.0876303	0.538786	0.0408645	193	-0.0725672	0.88099	0.0571246	22	0.716745	0.613656	0.0200573	36	-1.23982	0.0342497	0.0426511	771	-0.344406	0.00042044	none	none	none	up_DMSO	none
ZNF692	ENSG00000171163	0.0363564	345	-0.304116	0.0585471	0.0148057	77	0.0203604	1	0.101368	38	0.421009	0.687834	0.0117253	21	-0.0279298	1	0.0219148	481	-0.509406	5.49697e-05	none	none	none	none	none
PGBD2	ENSG00000185220	0.0148353	150	-0.455165	0.0550155	0.00753092	37	-0.3158	0.634268	0.0266582	11	0.940282	0.674726	0.00606925	11	-0.759108	0.674313	0.0095988	209	-0.556635	0.00436203	none	none	none	none	none
FAM110C	ENSG00000184731	0.0529022	440	-0.366299	0.00392202	0.0313434	150	-0.306059	0.275782	0.0577031	24	0.67499	0.631752	0.0208135	38	-0.260017	0.894108	0.0349577	652	-0.469295	5.31157e-06	none	none	none	none	none
SH3YL1	ENSG00000035115	0.0967274	656	-0.650628	1.77918e-14	0.0537695	210	-0.736312	2.54061e-06	0.137709	49	0.118807	0.959457	0.0305422	53	0.353307	0.709171	0.0609731	968	-0.842821	1.21628e-30	none	none	none	none	none
ACP1	ENSG00000143727	0.889936	2463	-0.345478	1.93531e-24	1.18341	2990	-0.263505	9.64583e-10	0.342875	96	-0.561796	0.0599624	0.843806	1323	0.406235	0.000389361	0.980371	6872	-0.187033	1.25083e-11	none	none	none	none	none
ALKAL2	ENSG00000189292	0.0148021	100	-0.680992	0.00460988	0.00824018	32	-1.19905	0.0031724	0.0108491	3	-0.683127	0.830063	0.00522808	9	-0.033105	1	0.00928229	144	-1.03679	5.64263e-08	none	up_DMSO	none	none	up_DMSO
TMEM18	ENSG00000151353	0.190669	1030	-0.189449	0.0105196	0.175492	655	-0.3046	0.00316663	0.174984	58	0.226964	0.787661	0.126281	210	0.4735	0.13692	0.165204	1953	-0.253532	4.07308e-06	none	none	none	none	none
PXDN	ENSG00000130508	0.00187024	6	0.283891	0.825293	0.000399441	1	0.630757	0.95258	0	0	-20.6616	0.693563	0	0	0	1	0.000694023	7	-0.271981	0.771887	none	none	none	none	none
MYT1L	ENSG00000186487	0.00293121	27	-0.358169	0.572372	0.00221143	7	-0.705668	0.544112	0.0137425	4	1.40334	0.693563	0.000623271	1	19.25	0.616378	0.00219136	39	-0.619018	0.159572	none	none	none	none	none
EIPR1	ENSG00000032389	0.128216	830	-0.304108	0.000202159	0.114269	476	-0.269571	0.0434841	0.0393166	15	-0.705117	0.576798	0.0691857	118	-0.0707794	1	0.10327	1439	-0.355482	5.25216e-08	none	none	none	none	none
TRAPPC12	ENSG00000171853	0.127563	827	-0.1776	0.0437315	0.0719485	349	-0.235584	0.186705	0.212452	74	0.503455	0.372531	0.0354904	61	-0.493211	0.450775	0.0800537	1311	-0.461986	9.69444e-12	none	none	none	none	none
ADI1	ENSG00000182551	2.0267	3203	0.212135	1.7092e-14	2.87382	4554	0.347203	4.58423e-46	0.930755	164	-0.0240724	1	2.49779	3013	0.676877	2.84332e-21	2.47767	10934	0.525506	9.8134e-140	none	none	none	none	none
RNASEH1	ENSG00000171865	0.383788	1583	-0.0951199	0.109685	0.374976	1258	-0.212529	0.0050684	0.178552	65	0.0797411	1	0.240179	407	0.5689	0.00403037	0.333245	3313	-0.155544	0.000177934	none	none	none	none	none
RPS7	ENSG00000171863	2.83851	3329	-0.108583	4.70852e-09	3.65363	4630	0.0162408	0.402401	1.43662	213	-0.347993	0.0907628	3.41283	3411	0.797677	1.36182e-53	3.30101	11583	0.299456	2.56689e-77	none	none	none	none	none
COLEC11	ENSG00000118004	0.0111354	69	-0.141118	0.709697	0.00610191	20	0.497694	0.552705	0.00882188	5	1.23239	0.693563	0.00858569	14	1.16676	0.488264	0.00834192	108	0.192299	0.489587	none	none	none	none	none
DCDC2C	ENSG00000214866	0.00620791	32	0.0999143	0.878139	0.007556	25	-0.0612526	1	0.00990321	3	1.00127	0.843262	0.00490331	9	0.0428047	1	0.00643073	69	-0.00619801	0.99489	none	none	none	none	none
CMPK2	ENSG00000134326	0.0122017	151	-0.461142	0.0745465	0.0145553	67	0.661346	0.152831	0.00526023	3	-0.433075	0.95226	0.00746077	13	0.336326	0.995999	0.0115731	234	-0.000715854	1	none	none	none	none	none
RSAD2	ENSG00000134321	0.0455413	211	0.85916	4.28969e-05	0.0289628	94	0.708372	0.0225868	0.0231732	9	0.801498	0.721116	0.0267668	44	1.99097	0.00251701	0.0329415	358	0.79912	8.87612e-08	none	none	none	up_FFA	none
RNF144A	ENSG00000151692	0.00557238	91	-0.873505	0.00484745	0.00390904	19	-0.696869	0.387675	0.00234081	2	-2.27183	0.44887	0.00285182	5	-0.511505	0.996592	0.0040384	117	-0.981455	0.000654146	none	none	none	none	none
ID2	ENSG00000115738	0.578017	1817	-0.148351	0.00608096	0.419764	1294	-0.0183674	0.956748	0.353837	82	0.241549	0.693563	0.313414	514	-0.2744	0.197573	0.43213	3707	-0.209709	6.88733e-08	none	none	none	none	none
KIDINS220	ENSG00000134313	0.322324	1404	-0.182342	0.00145296	0.0642554	235	-0.123121	0.613544	0.585024	143	0.28647	0.442473	0.0619912	108	-0.623711	0.115552	0.148692	1890	-0.62007	1.64506e-35	none	none	none	none	none
MBOAT2	ENSG00000143797	0.000287864	2	-0.206872	0.930918	0	0	0	1	0	0	0	1	0	0	0	1	8.25622e-05	2	-0.643148	0.705027	none	none	none	none	none
ASAP2	ENSG00000151693	0.0306178	249	-0.141091	0.502752	0.021777	81	-0.0100431	1	0.0312172	14	0.0150151	1	0.0144884	25	0.792046	0.483892	0.0223469	369	-0.199287	0.186461	none	none	none	none	none
ITGB1BP1	ENSG00000119185	0.327722	1410	0.204282	0.00061767	0.46803	1496	0.162574	0.0317733	0.108866	37	0.160402	0.944607	0.305144	508	0.920441	8.03829e-09	0.371713	3451	0.273486	7.42337e-11	none	none	none	none	none
CPSF3	ENSG00000119203	0.108326	730	-0.557312	1.48765e-11	0.0831298	368	-0.297836	0.052789	0.058844	22	-0.145893	0.983714	0.068281	120	-0.477901	0.252276	0.0854245	1240	-0.496191	5.50158e-13	none	none	none	none	none
IAH1	ENSG00000134330	0.384768	1556	-0.291164	5.88946e-09	0.479221	1498	-0.279136	1.13957e-05	0.257856	76	0.170554	0.814774	0.303961	506	0.433109	0.0207468	0.395312	3636	-0.235994	6.03938e-10	none	none	none	none	none
ADAM17	ENSG00000151694	0.212219	1067	-0.0936221	0.248107	0.0229913	95	-0.78424	0.00129945	0.423794	115	0.358326	0.384979	0.0323472	58	-0.675562	0.248496	0.0885831	1335	-0.673693	6.16853e-28	none	none	none	none	none
YWHAQ	ENSG00000134308	0.982454	2510	-0.205487	3.34455e-09	1.09393	2786	-0.252356	1.86621e-08	0.350998	97	-0.29194	0.526026	0.765222	1221	0.0571652	0.868936	0.948409	6614	-0.20479	1.31222e-13	none	none	none	none	none
TAF1B	ENSG00000115750	0.107792	739	-0.116707	0.275538	0.100885	381	0.11177	0.57017	0.0790695	31	0.241348	0.854324	0.0614942	108	0.358738	0.537009	0.0906906	1259	-0.0684313	0.39492	none	none	none	none	none
GRHL1	ENSG00000134317	0.0825265	636	0.0389661	0.779303	0.0346348	129	-0.171725	0.589995	0.145694	50	0.287752	0.701853	0.029748	51	-0.423466	0.616378	0.0492837	866	-0.33652	0.000211415	none	none	none	none	none
KLF11	ENSG00000172059	0.116112	756	0.392195	8.47198e-05	0.0591926	250	0.436031	0.028659	0.131552	42	0.897323	0.220788	0.0472493	82	-0.349761	0.615202	0.0735083	1130	0.160588	0.0648451	none	none	none	none	none
CYS1	ENSG00000205795	0.000118732	1	2.30876	0.561538	0	0	0	1	0.0025884	1	21.3055	0.693563	0	0	0	1	8.91915e-05	2	3.26149	0.287873	none	none	none	none	none
RRM2	ENSG00000171848	0.00709275	65	-0.679556	0.0778239	0.00293354	14	-0.820884	0.362871	0.0105035	4	-0.698543	0.767069	0.00130021	2	-4.22969	0.0103661	0.00380212	85	-1.51166	9.15809e-07	none	none	none	up_DMSO	up_DMSO
HPCAL1	ENSG00000115756	0.341426	1458	-0.0487532	0.475135	0.380145	1255	0.0660762	0.539099	0.230653	77	0.181204	0.788654	0.24868	419	0.164273	0.616378	0.326772	3209	-0.0177719	0.720491	none	none	none	none	none
ODC1	ENSG00000115758	0.570425	1822	-0.466841	1.78311e-27	0.61512	1748	-0.431656	5.51252e-15	0.251801	77	-0.0778485	0.983658	0.414724	676	-0.0808406	0.82784	0.534986	4323	-0.425609	8.46372e-37	none	none	none	none	none
NOL10	ENSG00000115761	0.146256	916	-0.343876	3.93651e-06	0.0923491	409	-0.345755	0.0123844	0.109434	42	0.0942749	1	0.0596599	104	-0.387392	0.462606	0.0984561	1471	-0.493401	3.64937e-15	none	none	none	none	none
ATP6V1C2	ENSG00000143882	0.024978	102	0.168541	0.58257	0.0100567	35	-0.849096	0.0363747	0.0233281	8	-0.0130498	1	0.0115837	20	1.29796	0.270847	0.015073	165	-0.300665	0.113716	none	none	none	none	none
PDIA6	ENSG00000143870	0.789376	2249	-0.3508	2.60863e-20	0.445703	1418	-0.0480032	0.656287	1.05024	179	0.334967	0.237018	0.339912	560	-0.26629	0.195787	0.525699	4406	-0.464892	8.43316e-45	none	none	none	none	none
KCNF1	ENSG00000162975	6.61009e-05	3	-1.58946	0.220696	0	0	0	1	0	0	-18.6952	0.693563	0	0	0	1	1.89584e-05	3	-2.56233	0.0739516	none	none	none	none	none
C2orf50	ENSG00000150873	7.51852e-05	1	16.1982	0.444554	0.000342363	1	1.51712	0.764555	0	0	0	1	0	0	0	1	0.00015666	2	1.67479	0.528267	none	none	none	none	none
ROCK2	ENSG00000134318	0.613601	2027	0.0147268	0.808621	0.303064	1059	-0.102959	0.330536	0.521539	129	0.369493	0.29283	0.223275	382	-0.496337	0.0116279	0.373062	3597	-0.28777	1.05555e-14	none	none	none	none	none
E2F6	ENSG00000169016	0.0962296	695	-0.237895	0.0158603	0.0621851	268	-0.0872294	0.761967	0.0627613	27	0.256398	0.855115	0.0476447	84	0.624578	0.275366	0.067639	1074	-0.228159	0.00476177	none	none	none	none	none
GREB1	ENSG00000196208	0.0054419	92	-1.18069	1.57973e-05	0.00118496	8	-1.4358	0.181802	0.0271787	10	0.510741	0.823568	0.000691236	1	-1.72619	0.672735	0.00281283	111	-1.49869	8.85919e-09	up_DMSO	none	none	none	up_DMSO
LPIN1	ENSG00000134324	0.337606	1395	-0.0357182	0.625143	0.177686	652	0.0370959	0.885386	0.591138	135	0.56909	0.0464835	0.132431	227	-0.137065	0.809362	0.218906	2409	-0.265648	1.93399e-08	none	none	none	none	none
TRIB2	ENSG00000071575	0.0117328	120	-0.241411	0.444554	0.00291727	15	-1.05777	0.163253	0.00454992	3	-1.58429	0.384743	0.00485056	9	0.160964	1	0.00605519	147	-0.651811	0.00534661	none	none	none	none	none
LRATD1	ENSG00000162981	0.0119502	145	0.12377	0.732391	0.00789591	41	0.82197	0.201245	0.0125389	6	-0.405704	0.89836	0.00393778	7	-0.387551	1	0.00798091	199	-0.0159275	0.962323	none	none	none	none	none
NBAS	ENSG00000151779	0.13837	861	-0.317887	8.47192e-05	0.0453641	175	0.0122866	1	0.231456	70	0.245359	0.698124	0.0318754	57	-0.283468	0.786399	0.071993	1163	-0.571989	3.78554e-16	none	none	none	none	none
DDX1	ENSG00000079785	0.686236	2177	0.00184467	0.987338	0.725296	2121	-0.0650679	0.398186	0.276362	80	0.165086	0.820362	0.519789	852	0.312507	0.0433642	0.643436	5230	-0.00811787	0.838248	none	none	none	none	none
FAM49A	ENSG00000197872	0.00147159	18	-1.06673	0.166332	0.000182425	2	-2.03747	0.453088	0.00135131	1	20.3669	0.693563	0	0	-20.7739	0.616378	0.000522836	21	-1.71627	0.0118944	none	none	none	none	up_DMSO
RAD51AP2	ENSG00000214842	0.001517	14	-0.558011	0.494794	0.000526011	2	0.606797	0.935634	0	0	-20.6032	0.608891	0.00121755	2	20.2164	0.450775	0.00100462	18	-0.180704	0.810115	none	none	none	none	none
VSNL1	ENSG00000163032	0.0291333	262	-0.67212	1.11655e-05	0.0275233	126	-0.23623	0.488354	0.00480574	3	-1.68926	0.397362	0.00972457	16	-1.82582	0.0219201	0.0222097	407	-0.725898	1.06845e-08	none	none	none	up_DMSO	none
SMC6	ENSG00000163029	0.336342	1445	0.0231095	0.760854	0.223374	807	0.065059	0.648994	0.446377	114	0.709899	0.022682	0.158601	270	-0.185407	0.616378	0.241268	2636	-0.136789	0.00374887	none	none	none	none	none
GEN1	ENSG00000178295	0.0579257	480	-0.523948	5.77947e-06	0.0147379	64	-0.63328	0.0692374	0.163132	56	-0.0612011	1	0.00965732	17	-1.00852	0.360933	0.0287753	617	-1.01931	7.53492e-24	none	none	none	none	up_DMSO
KCNS3	ENSG00000170745	0.00941147	87	-0.306175	0.379255	0.006378	22	-1.07661	0.0270295	0.00817011	2	0.416777	1	0.00485831	8	-0.867167	0.625823	0.00683441	119	-0.762999	0.00142748	none	up_DMSO	none	none	none
RDH14	ENSG00000240857	0.225112	1133	-0.235043	0.000338286	0.18181	696	-0.195806	0.081234	0.212322	70	0.32715	0.617169	0.146402	251	0.0229431	1	0.184353	2150	-0.257847	4.72995e-07	none	none	none	none	none
NT5C1B	ENSG00000185013	0.00130171	6	0.770073	0.551959	0.00072173	2	19.4616	0.375954	0.00519045	2	-0.161046	1	0.00053781	1	-1.67461	0.831268	0.00092859	11	-0.0739215	0.944281	none	none	none	none	none
OSR1	ENSG00000143867	0.0010537	12	-0.463186	0.667884	0.000616208	3	0.186784	1	0	0	0	1	0.00160496	3	20.6153	0.30962	0.0010225	18	0.380233	0.638991	none	none	none	none	none
TTC32	ENSG00000183891	0.0439543	399	-0.379652	0.00715092	0.045504	198	-0.277576	0.237015	0.0463997	19	0.0135384	1	0.0294265	50	-0.585623	0.425903	0.040299	666	-0.420791	5.60144e-05	none	none	none	none	none
WDR35	ENSG00000118965	0.0238694	250	-0.34367	0.086533	0.00898728	43	-1.00403	0.00996264	0.0430571	20	0.489183	0.693563	0.0089642	16	-0.497831	0.809883	0.0139745	329	-0.733044	2.0641e-06	none	up_DMSO	none	none	none
MATN3	ENSG00000132031	0.0014282	13	0.587039	0.623005	5.96971e-05	1	15.8654	0.539099	0	0	-20.4832	0.613785	0.000641811	1	19.2923	0.616378	0.000623982	15	0.351379	0.716555	none	none	none	none	none
LAPTM4A	ENSG00000068697	0.8584	2344	-0.256791	8.3899e-12	0.519463	1586	-0.0787175	0.375648	1.14036	183	0.250408	0.430016	0.382691	621	-0.325341	0.0611065	0.589238	4734	-0.437989	7.49591e-43	none	none	none	none	none
SDC1	ENSG00000115884	0.946474	2403	-0.250813	1.18219e-10	0.311397	1061	-0.110225	0.286987	1.15982	181	0.049296	0.988728	0.304212	502	-0.486578	0.00433489	0.509481	4147	-0.574633	7.96646e-63	none	none	none	none	none
PUM2	ENSG00000055917	0.264308	1250	-0.292176	4.42547e-07	0.0815351	337	-0.377962	0.0103663	0.464082	123	0.553976	0.0822905	0.0691636	120	-1.01087	0.000724747	0.138427	1830	-0.647585	3.9054e-36	none	none	none	up_DMSO	none
RHOB	ENSG00000143878	1.56261	2935	-0.0932947	0.00868375	1.20127	2906	-0.0873548	0.13079	0.888274	158	0.234011	0.573227	1.01038	1522	-0.417285	6.68667e-05	1.24149	7521	-0.207942	9.17974e-15	none	none	none	none	none
HS1BP3	ENSG00000118960	0.21593	1135	-0.0519752	0.533555	0.160797	632	-0.233315	0.0404407	0.143459	53	0.156362	0.903791	0.12593	218	0.116229	0.878722	0.165875	2038	-0.194325	0.000381974	none	none	none	none	none
GDF7	ENSG00000143869	0.0370903	336	-0.181136	0.305741	0.0087951	40	-0.492949	0.363524	0.054731	21	-0.275895	0.844304	0.010558	18	0.254538	1	0.0184131	415	-0.601696	6.50281e-06	none	none	none	none	none
LDAH	ENSG00000118961	0.0635129	537	-0.329554	0.00344978	0.0304766	141	-0.0528738	0.970701	0.0807516	32	0.190904	0.930373	0.0254037	45	-0.431104	0.616378	0.0395146	755	-0.450118	3.6869e-06	none	none	none	none	none
APOB	ENSG00000084674	3.02683	3323	-0.178426	3.40682e-10	1.36294	3141	-0.0461433	0.539099	3.48679	241	-0.297356	0.292876	1.45204	1997	-0.640907	1.30647e-13	1.91189	8702	-0.651342	6.95497e-102	none	none	none	none	none
TDRD15	ENSG00000218819	0.0108582	105	-0.26656	0.423289	0.00084793	4	-1.30431	0.413916	0.0775149	25	1.18422	0.234846	0.000671096	1	19.3566	0.616378	0.00529955	135	-0.730713	0.00278387	none	none	none	none	none
KLHL29	ENSG00000119771	0.0286579	295	-0.474489	0.00303117	0.00386953	23	-0.726415	0.340138	0.0652628	26	-0.105531	1	0.00388222	7	-0.512184	0.922477	0.0122906	351	-0.997804	6.74609e-12	none	none	none	none	none
ATAD2B	ENSG00000119778	0.106867	750	-0.224271	0.016485	0.0375025	147	-0.194087	0.539099	0.1841	68	0.132456	0.906662	0.0332188	57	0.178323	0.957519	0.0592462	1022	-0.503371	1.04102e-10	none	none	none	none	none
UBXN2A	ENSG00000173960	0.259156	1248	-0.0264452	0.750432	0.167073	613	-0.368686	0.000292827	0.168021	58	0.0217111	1	0.123257	211	-0.215453	0.616378	0.180477	2130	-0.309868	1.38848e-09	none	none	none	none	none
MFSD2B	ENSG00000205639	0.000693608	10	-1.55536	0.0451428	0.000384797	2	-2.08303	0.287042	0.00681722	3	3.77301	0.607649	0.000558185	1	19.0908	0.616378	0.000661937	16	-1.18075	0.073621	up_DMSO	none	none	none	none
WDCP	ENSG00000163026	0.028519	261	-0.378199	0.029828	0.016116	74	-0.927142	0.0013281	0.0299077	12	0.472293	0.813348	0.0180008	32	0.0370684	1	0.0205274	379	-0.587125	1.55785e-05	none	none	none	none	none
FKBP1B	ENSG00000119782	0.0466567	409	-0.592348	1.81486e-06	0.0407105	163	-0.778013	2.10554e-05	0.0184946	9	-0.20186	1	0.0239778	41	-0.0383641	1	0.0369682	622	-0.713108	1.76132e-12	none	none	none	none	none
SF3B6	ENSG00000115128	0.850441	2385	-0.185063	8.72687e-07	1.33917	3265	-0.053434	0.369396	0.300223	79	-0.0771858	0.988116	0.990465	1529	0.59237	2.37846e-09	1.0732	7258	0.0827956	0.00406699	none	none	none	none	none
FAM228B	ENSG00000219626	0.0141238	140	-0.61745	0.00807507	0.00921068	37	-0.131432	0.912622	0.0178624	8	-0.565743	0.745519	0.0033277	6	0.211753	1	0.00905515	191	-0.734061	0.000118136	none	none	none	none	none
TP53I3	ENSG00000115129	0.500888	1854	0.04655	0.445358	0.724793	2088	-0.0623699	0.439735	0.200063	64	-0.279045	0.68489	0.504417	823	0.76541	2.21889e-09	0.583882	4829	0.0972245	0.00760337	none	none	none	none	none
PFN4	ENSG00000176732	0.00594588	47	-1.03815	0.00327278	0.00780698	24	-0.444928	0.518381	0.00235356	1	-0.773677	0.914775	0.00473022	8	1.51611	0.505652	0.00624234	80	-0.624108	0.0196456	up_DMSO	none	none	none	none
FAM228A	ENSG00000186453	0.0014881	11	1.30214	0.31752	0.000694283	2	-1.14079	0.539099	0	0	0	1	0.00119846	2	20.1936	0.450775	0.00105706	15	0.294455	0.727736	none	none	none	none	none
ITSN2	ENSG00000198399	0.473013	1766	-0.0873292	0.0985585	0.206348	748	-0.185342	0.0826248	0.443472	124	0.197164	0.693563	0.161868	281	-0.314077	0.286042	0.274658	2919	-0.37617	2.4163e-20	none	none	none	none	none
NCOA1	ENSG00000084676	0.193803	1086	-0.136479	0.0687666	0.0626549	258	-0.276711	0.139478	0.123332	47	0.0539497	1	0.0478105	83	-0.528577	0.305347	0.097149	1474	-0.453894	9.51914e-14	none	none	none	none	none
PTRHD1	ENSG00000184924	0.343001	1447	-0.133999	0.0213073	0.484865	1530	-0.00331806	1	0.069737	24	-0.295719	0.840362	0.297421	493	0.517494	0.00432713	0.379609	3494	0.0161291	0.735846	none	none	none	none	none
CENPO	ENSG00000138092	0.0115627	129	-0.33964	0.22962	0.00561906	33	-0.275645	0.770672	0.0124368	4	0.893575	0.780283	0.00481735	8	-0.0988118	1	0.00723065	174	-0.414584	0.0796317	none	none	none	none	none
ADCY3	ENSG00000138031	0.000368208	6	-2.01043	0.0904671	9.88837e-05	1	-1.92909	0.704831	0.00116402	1	-0.495978	1	0	0	0	1	0.000169421	8	-2.35157	0.0211316	none	none	none	none	up_DMSO
DNAJC27	ENSG00000115137	0.0333593	277	0.00571874	0.993647	0.00611843	21	-0.606928	0.353988	0.0740215	27	1.02571	0.286127	0.00446759	8	-0.63272	0.839129	0.0148871	333	-0.471098	0.00163922	none	none	none	none	none
EFR3B	ENSG00000084710	0.000357518	7	-0.301534	0.830657	6.15552e-05	1	15.9097	0.539099	0.00313918	2	21.5842	0.652318	0	0	0	1	0.0001937	10	0.179902	0.869005	none	none	none	none	none
POMC	ENSG00000115138	0.0316229	253	-1.34224	6.23538e-23	0.0151708	101	-1.91694	1.36362e-16	0.00429093	2	-2.23019	0.211097	0.0101148	18	0.175627	1	0.0181546	374	-1.65578	2.69083e-43	up_DMSO	up_DMSO	none	none	up_DMSO
DNMT3A	ENSG00000119772	0.0455551	444	-0.45294	0.000220522	0.0127742	55	-0.176432	0.790043	0.0786433	34	0.291332	0.784921	0.0107394	18	-1.42857	0.0963661	0.0229743	551	-0.761984	2.36852e-11	none	none	none	none	none
DTNB	ENSG00000138101	0.0538669	452	-0.214693	0.123577	0.0228521	100	-0.051728	0.991552	0.0548447	22	-0.0398643	1	0.0165715	29	-0.310856	0.86317	0.0305618	603	-0.429451	8.24152e-05	none	none	none	none	none
ASXL2	ENSG00000143970	0.190305	1034	-0.0208688	0.833358	0.0669234	270	-0.140029	0.539099	0.189987	64	0.426589	0.530817	0.048275	86	-0.720476	0.102938	0.0993879	1454	-0.36457	5.44284e-09	none	none	none	none	none
KIF3C	ENSG00000084731	0.0022328	31	-0.404358	0.522616	0.000480105	3	0.169137	1	0.00393464	2	0.973412	0.883946	0.000710773	1	-1.12563	0.929836	0.00112496	37	-0.571796	0.295432	none	none	none	none	none
RAB10	ENSG00000084733	1.06709	2636	-0.146524	2.39117e-05	1.09373	2809	-0.193267	3.89221e-05	0.613195	149	0.126057	0.77398	0.804357	1267	0.111764	0.589513	0.989826	6861	-0.168422	7.91356e-10	none	none	none	none	none
GAREM2	ENSG00000157833	0.00103824	15	-0.279858	0.774435	0.00012434	2	0.432925	0.976861	0	0	-17.5479	0.693563	0	0	0	1	0.000346842	17	-0.645793	0.371159	none	none	none	none	none
HADHA	ENSG00000084754	1.33216	2868	0.0750343	0.0296595	1.47679	3450	0.129689	0.00374252	0.859801	172	0.324627	0.253409	1.14983	1736	0.563423	4.85867e-09	1.32497	8226	0.15345	1.42744e-09	none	none	none	none	none
HADHB	ENSG00000138029	0.567502	1884	-0.155736	0.000742198	0.61029	1789	0.012388	0.986994	0.474734	125	0.334051	0.385374	0.44461	734	0.175304	0.434809	0.545876	4532	-0.0752053	0.0379898	none	none	none	none	none
ADGRF3	ENSG00000173567	0.00439022	28	1.08481	0.128251	0.000406302	2	-1.02742	0.699193	0.00613574	2	1.91359	0.707916	0.000563343	1	19.1041	0.616378	0.00171766	33	0.42729	0.446909	none	none	none	none	none
SELENOI	ENSG00000138018	0.256264	1210	-0.157574	0.0193864	0.0590873	235	-0.181283	0.437181	0.509278	133	0.294708	0.455885	0.0485513	87	-0.557214	0.246164	0.122097	1665	-0.60937	1.2932e-28	none	none	none	none	none
DRC1	ENSG00000157856	0.000251972	2	-2.01555	0.290023	0.000548841	2	-0.205307	1	0	0	-20.5508	0.693563	0	0	0	1	0.00028884	4	-1.43467	0.192198	none	none	none	none	none
OTOF	ENSG00000115155	0.000732825	9	-1.09502	0.303372	0.000295886	2	-2.0069	0.38219	0	0	-19.4137	0.693563	0	0	0	1	0.000326937	11	-1.81775	0.0317859	none	none	none	none	up_DMSO
KCNK3	ENSG00000171303	0.000173329	3	-1.74791	0.237348	0	0	0	1	0.00259829	1	21.311	0.693563	0	0	0	1	0.000105061	4	-1.10444	0.369502	none	none	none	none	none
SLC35F6	ENSG00000213699	0.67491	2015	-0.578468	9.42556e-47	0.178832	654	-0.536657	2.24694e-09	0.860132	161	-0.00856464	1	0.147719	257	-0.764387	0.000370677	0.326376	3087	-0.919352	2.61905e-134	none	none	none	none	none
CENPA	ENSG00000115163	0.00143365	20	-1.79246	0.000803932	0.000869286	5	-0.557781	0.797666	0	0	-21.8594	0.574332	0	0	-20.1069	0.616378	0.000754204	25	-1.94216	9.22077e-05	up_DMSO	none	none	none	up_DMSO
DPYSL5	ENSG00000157851	5.20026e-05	1	-0.920319	0.732557	0	0	0	1	0.00841492	3	23.0106	0.538169	0	0	0	1	0.000194169	4	2.346	0.245003	none	none	none	none	none
MAPRE3	ENSG00000084764	0.215357	1120	0.209634	0.00609688	0.21629	787	0.0936783	0.505868	0.144231	47	-0.114079	0.962366	0.142059	241	0.243975	0.546798	0.192419	2195	0.069199	0.243843	none	none	none	none	none
TMEM214	ENSG00000119777	0.174701	994	0.111063	0.212814	0.0524349	207	-0.0164042	1	0.188063	64	0.101044	0.963313	0.0504857	87	0.111673	1	0.0898117	1352	-0.236201	0.000559059	none	none	none	none	none
AGBL5	ENSG00000084693	0.0250936	244	-0.377302	0.0462337	0.0151369	65	0.353865	0.499446	0.0227406	9	0.571074	0.822424	0.00838568	14	-0.235879	1	0.0161475	332	-0.304915	0.0604016	none	none	none	none	none
OST4	ENSG00000228474	1.46294	2930	-0.0456281	0.204289	1.94568	4017	-0.152827	5.67542e-06	0.421472	104	-0.144401	0.813348	1.54109	2198	0.960831	3.97348e-29	1.65448	9249	0.139187	8.47166e-09	none	none	none	none	none
EMILIN1	ENSG00000138080	0.00521384	32	0.652731	0.323474	0.001133	6	-0.0457374	1	0	0	-20.9951	0.486083	0.0005891	1	-2.235	0.616378	0.00211759	39	-0.10093	0.855265	none	none	none	none	none
KHK	ENSG00000138030	0.36205	1463	-0.159576	0.00971532	0.483273	1511	0.235779	0.000849926	0.280062	80	-0.19174	0.735475	0.323777	532	0.462327	0.00871149	0.39676	3586	0.061685	0.162588	none	none	none	none	none
CGREF1	ENSG00000138028	0.043797	353	-0.26575	0.0890506	0.0238424	124	0.0129933	1	0.0382035	17	0.445518	0.764126	0.0120616	20	-0.149472	1	0.0263692	514	-0.370125	0.00223026	none	none	none	none	none
ABHD1	ENSG00000143994	0.0104042	96	0.332926	0.385093	0.00794031	31	0.41023	0.566185	0.0189664	8	1.59167	0.548008	0.00468506	8	0.614119	0.873821	0.00791409	143	0.274279	0.322428	none	none	none	none	none
PREB	ENSG00000138073	0.192282	1063	0.0349072	0.707774	0.138012	557	0.293457	0.0213854	0.101468	43	0.276386	0.756014	0.0799328	139	-0.322746	0.498829	0.135532	1802	-0.0338874	0.617305	none	none	none	none	none
TCF23	ENSG00000163792	0.000748456	5	1.61364	0.456037	0	0	0	1	0	0	0	1	0	0	0	1	0.000214664	5	1.17708	0.514718	none	none	none	none	none
SLC5A6	ENSG00000138074	0.088761	644	-0.171352	0.11659	0.0208895	100	-0.481586	0.113537	0.128051	45	0.306252	0.693563	0.0259405	46	0.379388	0.73042	0.0441401	835	-0.490714	1.9567e-08	none	none	none	none	none
ATRAID	ENSG00000138085	0.314119	1381	-0.644959	2.36145e-37	0.24524	902	-0.442223	2.60732e-08	0.230672	74	-0.269986	0.648986	0.175142	297	0.00939294	1	0.243845	2654	-0.608433	7.38565e-47	none	none	none	none	none
CAD	ENSG00000084774	0.0559463	487	-0.308389	0.0114619	0.0229031	120	0.0835822	0.914495	0.10437	43	0.846159	0.241313	0.0141608	24	-0.383311	0.810315	0.0315166	674	-0.444844	1.68796e-05	none	none	none	none	none
SLC30A3	ENSG00000115194	0.000594853	4	0.167927	0.935509	0	0	0	1	0	0	0	1	0	0	0	1	0.00017061	4	-0.268424	0.856977	none	none	none	none	none
TRIM54	ENSG00000138100	0.0012069	18	-0.982786	0.197211	0.0012085	8	-0.704603	0.611278	0.00120716	1	-1.1065	0.847472	0.001132	2	-2.25187	0.496364	0.00118527	29	-1.12869	0.04429	none	none	none	none	up_DMSO
UCN	ENSG00000163794	0.00927404	104	-0.745719	0.00691857	0.00265291	9	0.264245	0.917944	0.0318551	14	-0.263153	0.910441	0.0021935	4	0.975889	0.813287	0.0050374	131	-1.01872	1.61591e-05	none	none	none	none	up_DMSO
MPV17	ENSG00000115204	0.223319	1146	0.0607846	0.460776	0.250405	895	-0.0284808	0.90655	0.121035	42	0.222251	0.822106	0.140543	236	0.443366	0.139781	0.20722	2319	-0.0148015	0.810656	none	none	none	none	none
GTF3C2	ENSG00000115207	0.106034	741	-0.0654819	0.568076	0.0581193	254	0.105168	0.707514	0.0947437	37	0.0468033	1	0.0469843	82	-0.370262	0.573132	0.0693318	1114	-0.212798	0.00845411	none	none	none	none	none
EIF2B4	ENSG00000115211	0.20678	1075	-0.0448384	0.622872	0.254829	898	-0.0512878	0.722257	0.153545	53	0.00473965	1	0.178415	306	0.388802	0.148933	0.216173	2332	-0.0251254	0.673106	none	none	none	none	none
SNX17	ENSG00000115234	0.479021	1776	-0.153625	0.00157764	0.504213	1570	-0.102966	0.194226	0.139816	47	-0.126602	0.946894	0.328973	551	0.407671	0.0239597	0.437128	3944	-0.107242	0.00446058	none	none	none	none	none
ZNF513	ENSG00000163795	0.0771057	581	-0.061403	0.658706	0.0405425	198	-0.0761722	0.869717	0.0970346	39	0.306212	0.732191	0.0340993	59	0.308186	0.752748	0.0503171	877	-0.223012	0.0175624	none	none	none	none	none
PPM1G	ENSG00000115241	0.754812	2296	0.104747	0.0179603	0.861553	2402	0.095823	0.132969	0.257918	81	-0.1659	0.788376	0.629368	1016	0.572662	2.13361e-06	0.749056	5795	0.151692	1.52675e-06	none	none	none	none	none
NRBP1	ENSG00000115216	0.581922	1989	0.0604323	0.269243	0.541498	1676	-0.1599	0.0181878	0.320724	90	0.541507	0.219106	0.396929	654	0.190377	0.403494	0.50541	4409	-0.059587	0.117221	none	none	none	none	none
KRTCAP3	ENSG00000157992	0.0650703	424	-0.024028	0.896986	0.0531626	177	0.183562	0.52905	0.100547	33	0.617333	0.538585	0.0273645	47	-0.328721	0.749656	0.0499177	681	-0.129821	0.22459	none	none	none	none	none
IFT172	ENSG00000138002	0.00494504	53	-0.633568	0.147063	0.00297668	12	-0.845957	0.359719	0.0301362	11	0.728615	0.693563	0.000485687	1	-2.8223	0.579721	0.00337923	77	-1.06888	0.000628508	none	none	none	none	up_DMSO
FNDC4	ENSG00000115226	0.622194	1935	-0.560781	5.47563e-45	0.507631	1556	-0.576854	1.04443e-24	0.481933	121	0.28678	0.515798	0.322415	535	-0.0165755	1	0.484878	4147	-0.621211	6.52354e-80	none	none	none	none	none
GCKR	ENSG00000084734	0.154053	919	-0.162528	0.0560308	0.0695966	289	-0.326143	0.0573347	0.410651	112	0.715126	0.0251766	0.0546607	94	-0.172392	0.873775	0.0966443	1414	-0.467184	4.0193e-13	none	none	none	none	none
C2orf16	ENSG00000221843	0.00617496	61	-0.20026	0.658639	0.00210503	8	21.0069	0.0617684	0.0178487	9	-0.232945	0.991723	0	0	-20.8533	0.616378	0.00298189	78	-0.656295	0.0576628	none	none	none	none	none
ZNF512	ENSG00000243943	0.0297269	297	-0.270033	0.131779	0.00907761	38	-0.254638	0.695799	0.0667894	26	0.089039	1	0.010745	20	-0.366795	0.887856	0.0167251	381	-0.593004	2.83159e-05	none	none	none	none	none
CCDC121	ENSG00000176714	0.0102682	86	-0.414695	0.192216	0.0176027	66	0.291639	0.539099	0.00613648	2	-0.402317	0.996624	0.0052403	9	-0.579492	0.86317	0.0115796	163	-0.146797	0.517981	none	none	none	none	none
GPN1	ENSG00000198522	0.131984	839	-0.241898	0.00408557	0.135244	553	-0.143664	0.334579	0.0772284	31	0.444482	0.693563	0.0756404	133	-0.447042	0.284895	0.115353	1556	-0.27126	1.94542e-05	none	none	none	none	none
SUPT7L	ENSG00000119760	0.136163	860	-0.279772	0.000460566	0.076163	326	0.0159218	1	0.168519	61	0.165274	0.861695	0.0581377	102	-0.0117835	1	0.0899801	1349	-0.353997	1.33209e-07	none	none	none	none	none
SLC4A1AP	ENSG00000163798	0.218685	1143	-0.239896	0.00026584	0.181652	671	-0.0642381	0.688499	0.120534	45	-0.187188	0.849138	0.122298	214	-0.280103	0.460123	0.173326	2073	-0.26372	4.83879e-07	none	none	none	none	none
MRPL33	ENSG00000243147	0.769946	2258	-0.273853	1.02708e-12	0.998449	2670	-0.324884	1.45143e-12	0.321973	85	0.191968	0.771868	0.717969	1135	0.461341	0.000122788	0.835119	6148	-0.165719	3.10366e-08	none	none	none	none	none
RBKS	ENSG00000171174	0.148759	855	-0.311117	9.28e-05	0.288887	1007	-0.20701	0.0180569	0.0404612	14	-1.06308	0.250029	0.189244	320	0.679257	0.00174881	0.213782	2196	-0.0888777	0.1134	none	none	none	none	none
BABAM2	ENSG00000158019	0.118367	785	-0.639237	8.29715e-17	0.131261	534	-0.395058	0.000393994	0.0773363	29	0.230617	0.886397	0.0769089	131	0.131994	0.915149	0.110256	1479	-0.500804	4.2756e-16	none	none	none	none	none
FOSL2	ENSG00000075426	0.115621	756	-0.045701	0.69343	0.0553306	243	-0.184286	0.432625	0.120755	43	0.49235	0.56619	0.0505294	88	-0.910491	0.0208433	0.0725887	1130	-0.326517	2.14774e-05	none	none	none	none	none
PLB1	ENSG00000163803	0.0011645	9	-0.478197	0.666787	0.000867177	4	-0.617558	0.801254	0	0	-20.4917	0.693563	0.00134483	2	20.36	0.450775	0.00107598	15	-0.268329	0.733381	none	none	none	none	none
PPP1CB	ENSG00000213639	0.692026	2085	-0.398278	1.35848e-25	0.530804	1632	-0.354949	7.73125e-10	0.479702	119	0.198559	0.693563	0.391684	659	-0.479728	0.00119349	0.534596	4495	-0.475984	1.89934e-50	none	none	none	none	none
SPDYA	ENSG00000163806	0.00202552	26	-0.283913	0.731457	0.0007058	3	0.0585021	1	0.00798579	4	-0.372218	0.950558	0.00110447	2	20.0757	0.450775	0.00135791	35	-0.616533	0.211895	none	none	none	none	none
TRMT61B	ENSG00000171103	0.0792262	610	-0.219188	0.048689	0.0628474	292	-0.183818	0.392895	0.0665065	26	0.0594339	1	0.0432332	74	-0.172403	0.905226	0.0617919	1002	-0.304695	0.00025422	none	none	none	none	none
WDR43	ENSG00000163811	0.595062	2026	0.175803	0.000214866	0.503912	1578	-0.0291241	0.82705	0.409994	102	0.555592	0.13573	0.386084	646	0.429135	0.00920016	0.493025	4352	0.0463137	0.24324	none	none	none	none	none
TOGARAM2	ENSG00000189350	0.00119991	17	-0.381652	0.716884	0	0	0	1	0.00497632	2	-0.153161	1	0	0	-20.5593	0.616378	0.00045015	19	-1.46821	0.0739478	none	none	none	none	none
CLIP4	ENSG00000115295	0.117116	700	-0.428155	8.46256e-07	0.040037	167	-0.729871	6.90852e-05	0.140473	51	-0.308956	0.683034	0.0324584	56	-0.388226	0.616378	0.0620306	974	-0.804982	2.26203e-27	none	none	none	none	none
ALK	ENSG00000171094	0.0012026	5	-0.306192	0.82951	0	0	0	1	0.00563239	1	-0.333519	1	0	0	0	1	0.000464899	6	-1.31759	0.131736	none	none	none	none	none
YPEL5	ENSG00000119801	0.270161	1257	-0.240346	5.52287e-05	0.224	819	-0.179194	0.0828605	0.156573	53	0.446746	0.561895	0.151979	261	-0.180662	0.622385	0.214392	2390	-0.273101	9.56844e-09	none	none	none	none	none
LBH	ENSG00000213626	0.00141593	9	1.45614	0.209368	0.000325004	1	0.0672413	1	0	0	-19.1514	0.693563	0	0	0	1	0.000534349	10	0.509747	0.597427	none	none	none	none	none
LCLAT1	ENSG00000172954	0.0632178	536	-0.427121	0.000124194	0.017522	65	0.0530843	1	0.0993746	43	-0.0177366	1	0.0130436	24	-1.08498	0.221952	0.0310402	668	-0.733804	2.24349e-13	none	none	none	none	none
CAPN13	ENSG00000162949	0.000577019	5	0.646801	0.710516	0.000355402	1	0.250725	1	0	0	0	1	0	0	0	1	0.000305736	6	0.203236	0.890381	none	none	none	none	none
GALNT14	ENSG00000158089	0.000171532	1	-1.28615	0.456008	0	0	0	1	0	0	0	1	0	0	0	1	4.91969e-05	1	-1.72232	0.255052	none	none	none	none	none
EHD3	ENSG00000013016	0.000988284	11	0.291256	0.840263	0.000414385	1	0.92899	0.882918	0	0	0	1	0	0	0	1	0.000446965	12	0.150361	0.899929	none	none	none	none	none
XDH	ENSG00000158125	0.0720724	565	-0.530207	7.47049e-08	0.0241735	104	-0.00133018	1	0.142597	49	0.743764	0.298625	0.0180632	32	-1.21277	0.0641154	0.0386175	750	-0.696025	2.78751e-14	none	none	none	none	none
SRD5A2	ENSG00000277893	0.342082	1386	0.554313	1.99438e-17	0.212122	737	0.0496047	0.777811	0.276485	64	0.483627	0.465398	0.157758	265	0.194419	0.616378	0.234605	2452	0.155829	0.00282129	none	none	none	none	none
MEMO1	ENSG00000162959	0.0602006	505	-0.207947	0.09402	0.00915204	39	-0.867736	0.0396689	0.152723	54	0.153147	0.892291	0.00609802	12	-1.84509	0.0806988	0.0259437	610	-0.892296	2.76161e-18	none	none	none	none	none
DPY30	ENSG00000162961	0.537687	1916	-0.0257632	0.662719	0.765774	2196	-0.123087	0.0426988	0.154745	51	0.169424	0.884472	0.550031	888	0.669997	1.06535e-07	0.623202	5051	0.0682711	0.0554796	none	none	none	none	none
SPAST	ENSG00000021574	0.138552	828	-0.121506	0.207829	0.0589829	218	-0.211797	0.348837	0.125281	50	-0.264191	0.693563	0.0424334	72	-0.834914	0.06711	0.0782965	1168	-0.473828	2.22593e-11	none	none	none	none	none
SLC30A6	ENSG00000152683	0.10099	718	-0.399502	8.08012e-06	0.021443	88	-0.396683	0.228395	0.218976	70	0.519492	0.328807	0.0181803	32	0.240355	0.947723	0.0474958	908	-0.722819	8.51021e-20	none	none	none	none	none
NLRC4	ENSG00000091106	0.000767065	3	0.949716	0.635749	0	0	0	1	0.00163955	1	-0.60458	0.976231	0.000587961	1	19.1658	0.616378	0.000429722	5	0.261773	0.83926	none	none	none	none	none
YIPF4	ENSG00000119820	0.369186	1507	-0.330667	3.10963e-11	0.188643	714	-0.245098	0.0180263	0.53997	137	0.401275	0.187725	0.150454	258	-0.0551419	1	0.236555	2616	-0.48502	8.33624e-30	none	none	none	none	none
BIRC6	ENSG00000115760	0.38885	1572	-0.196745	0.000133234	0.148416	568	0.00477749	1	0.618785	148	0.24869	0.519188	0.127675	223	-0.378821	0.230753	0.221228	2511	-0.462071	6.74636e-26	none	none	none	none	none
TTC27	ENSG00000018699	0.066867	512	-0.206733	0.106234	0.0424861	212	-0.22034	0.39265	0.052282	22	0.0895472	1	0.033891	60	0.0654999	1	0.0471322	806	-0.305885	0.00134858	none	none	none	none	none
LTBP1	ENSG00000049323	0.073328	520	0.509225	5.5212e-05	0.0176458	67	0.0601843	0.991873	0.117248	36	1.12517	0.175065	0.0164721	30	0.0995563	1	0.0353888	653	0.078595	0.519834	none	none	none	none	none
RASGRP3	ENSG00000152689	0.0273153	274	-0.567424	0.000445595	0.0240429	104	-0.0172666	1	0.0618334	24	0.260081	0.902078	0.0108681	19	-0.96899	0.391608	0.0218697	421	-0.573563	1.32615e-05	none	none	none	none	none
FAM98A	ENSG00000119812	0.338307	1457	0.212069	0.00039131	0.472522	1490	0.21594	0.00301876	0.156102	55	0.146508	0.913519	0.334296	560	0.251498	0.254617	0.386195	3562	0.251263	2.36618e-09	none	none	none	none	none
CRIM1	ENSG00000150938	0.0190903	167	-0.297664	0.201464	0.00101177	6	-1.78069	0.087814	0.0334122	14	-0.0398531	1	0.00394129	7	-1.0415	0.616378	0.00775797	194	-0.886456	1.64389e-06	none	none	none	none	none
FEZ2	ENSG00000171055	0.282249	1293	-0.230926	6.4171e-05	0.223887	806	-0.401132	2.07714e-06	0.176884	61	0.10481	0.95797	0.157836	267	0.0319697	1	0.219988	2427	-0.364744	2.3554e-15	none	none	none	none	none
STRN	ENSG00000115808	0.197648	1055	-0.29383	1.18067e-05	0.102322	386	-0.258332	0.074613	0.22657	70	0.152655	0.867853	0.0774175	138	-0.168464	0.822763	0.124905	1649	-0.469655	1.12222e-16	none	none	none	none	none
HEATR5B	ENSG00000008869	0.0801462	583	-0.27792	0.0111705	0.0391693	150	-0.134241	0.684315	0.162551	55	0.127187	0.945273	0.0290138	50	-0.41483	0.616378	0.0505311	838	-0.524251	1.65878e-09	none	none	none	none	none
GPATCH11	ENSG00000152133	0.133309	818	-0.206822	0.0208813	0.144159	531	-0.390453	0.000339392	0.066871	24	0.417532	0.744562	0.100032	170	0.00947382	1	0.126282	1543	-0.276888	1.27131e-05	none	none	none	none	none
EIF2AK2	ENSG00000055332	0.413116	1612	-0.142809	0.00663668	0.273023	955	-0.141102	0.160856	0.289774	86	0.259576	0.681849	0.212491	357	0.0363953	1	0.295564	3010	-0.240076	7.84744e-09	none	none	none	none	none
CEBPZOS	ENSG00000218739	0.317399	1409	-0.28563	3.1493e-07	0.360269	1217	-0.195685	0.0137076	0.236578	68	0.158799	0.860191	0.239533	404	0.0462917	1	0.309445	3098	-0.240003	1.33982e-08	none	none	none	none	none
CEBPZ	ENSG00000115816	0.432845	1682	-0.0625401	0.293843	0.415515	1351	-0.220492	0.00209296	0.252687	71	0.26515	0.693563	0.323251	540	0.162628	0.573181	0.389588	3644	-0.129888	0.00106263	none	none	none	none	none
NDUFAF7	ENSG00000003509	0.0810457	593	-0.220334	0.0442452	0.0760321	334	0.050499	0.899961	0.144539	51	0.241552	0.767847	0.0506036	87	0.365956	0.604749	0.0713697	1065	-0.197367	0.0157697	none	none	none	none	none
PRKD3	ENSG00000115825	0.115378	775	-0.0962983	0.359651	0.0461072	182	-0.246043	0.318153	0.156398	57	0.175815	0.857842	0.0299441	53	-0.621345	0.334789	0.063519	1067	-0.469942	6.1624e-10	none	none	none	none	none
QPCT	ENSG00000115828	0.0104387	117	-0.834993	0.00237339	0.0020357	9	-0.890567	0.365301	0.0134665	7	-0.761231	0.670665	0.00299277	5	-1.02996	0.679064	0.00497379	138	-1.19323	2.70691e-07	none	none	none	none	up_DMSO
CDC42EP3	ENSG00000163171	0.0336954	277	-0.133918	0.491093	0.0288163	106	0.227408	0.539099	0.0301465	13	0.991571	0.646778	0.0189408	33	0.911675	0.307376	0.0273081	429	0.021691	0.894883	none	none	none	none	none
RMDN2	ENSG00000115841	0.028213	228	0.18407	0.444554	0.0132165	58	-0.0228098	1	0.0438309	16	0.640042	0.693563	0.0111852	19	-0.552021	0.689973	0.0175659	321	-0.147844	0.410183	none	none	none	none	none
CYP1B1	ENSG00000138061	0.0719508	510	0.591497	3.32526e-06	0.0207175	87	0.117257	0.861986	0.0565743	20	0.70976	0.616561	0.0176112	30	-0.275173	0.910215	0.0352521	647	0.141593	0.253674	none	none	none	none	none
ATL2	ENSG00000119787	0.142165	875	-0.20357	0.0150922	0.0500225	214	-0.132594	0.623934	0.283479	83	0.450527	0.35374	0.038478	68	-0.681757	0.205487	0.0779909	1240	-0.523177	2.22854e-14	none	none	none	none	none
HNRNPLL	ENSG00000143889	0.131532	851	-0.346359	8.55367e-06	0.099219	395	0.0095875	1	0.104412	40	-0.101461	0.996754	0.054897	97	-0.669835	0.102487	0.0954207	1383	-0.395223	1.51945e-09	none	none	none	none	none
GALM	ENSG00000143891	0.286856	1335	-0.219258	0.00019992	0.194964	729	-0.0658168	0.663518	0.168153	52	0.340877	0.693563	0.128231	220	-0.209666	0.616378	0.200909	2336	-0.278281	8.24429e-09	none	none	none	none	none
SRSF7	ENSG00000115875	0.451724	1705	-0.0968742	0.0820866	0.462651	1436	-0.0973801	0.261924	0.552275	126	0.432418	0.217915	0.319303	535	0.10423	0.770755	0.41881	3802	-0.155027	5.14895e-05	none	none	none	none	none
GEMIN6	ENSG00000152147	0.159331	906	0.0117194	0.924813	0.214809	786	-0.157897	0.156266	0.0395249	14	-0.177913	0.998587	0.137078	231	0.311803	0.383812	0.172055	1937	-0.0320972	0.624008	none	none	none	none	none
DHX57	ENSG00000163214	0.0613026	521	-0.346951	0.00183097	0.020376	101	-0.0720944	0.953051	0.0937038	37	0.0450881	1	0.0133559	25	-1.01229	0.268151	0.0315891	684	-0.659689	2.02226e-11	none	none	none	none	none
MORN2	ENSG00000188010	0.12537	780	-0.383379	2.79368e-06	0.157946	606	-0.388039	0.00015221	0.0102634	5	-2.21629	0.00969793	0.0962774	166	0.0723394	1	0.127124	1557	-0.356479	5.78292e-09	none	none	up_DMSO	none	none
ARHGEF33	ENSG00000214694	0.000178408	6	-2.89155	0.0230027	9.07977e-05	1	16.4704	0.539099	0	0	-19.6135	0.693563	0	0	0	1	8.69976e-05	7	-2.73542	0.0127284	up_DMSO	none	none	none	up_DMSO
SOS1	ENSG00000115904	0.238984	1191	-0.275691	7.79319e-06	0.109996	415	-0.150347	0.375388	0.246157	82	-0.0186659	1	0.0762484	133	-0.763781	0.0130884	0.139859	1821	-0.520809	6.98678e-23	none	none	none	none	none
CDKL4	ENSG00000205111	0.0014563	14	2.17274	0.0808446	0.000503196	2	18.9411	0.474966	0	0	-19.5897	0.63916	0	0	0	1	0.000616242	16	1.69724	0.104244	none	none	none	none	none
MAP4K3	ENSG00000011566	0.153222	927	-0.105725	0.239539	0.0806948	320	-0.0300774	0.984814	0.187858	69	0.212786	0.754972	0.065707	115	-0.455746	0.310421	0.0993233	1431	-0.307273	3.07541e-06	none	none	none	none	none
TMEM178A	ENSG00000152154	0.00289837	45	-0.79311	0.131104	0.000568631	4	-0.143973	1	0.0198987	8	0.42774	0.874916	0	0	0	1	0.00147954	57	-1.21046	0.00142446	none	none	none	none	up_DMSO
THUMPD2	ENSG00000138050	0.0730895	541	-0.103207	0.446533	0.0551044	221	-0.0101471	1	0.11243	38	0.593582	0.51954	0.0405438	70	0.772484	0.172677	0.0571551	870	-0.126534	0.19002	none	none	none	none	none
SLC8A1	ENSG00000183023	0.000410304	1	1.88452	0.606587	0	0	0	1	0	0	0	1	0	0	0	1	0.000117679	1	1.44807	0.619099	none	none	none	none	none
PKDCC	ENSG00000162878	0.0151604	191	-0.126672	0.666894	0.00623955	35	0.567284	0.449807	0.0262513	11	0.136083	1	0.00376602	7	-1.35642	0.450775	0.00848908	244	-0.409534	0.0551663	none	none	none	none	none
EML4	ENSG00000143924	0.453697	1732	0.0562022	0.347292	0.371115	1220	0.147726	0.094362	0.437433	117	0.304084	0.499742	0.271875	461	0.262964	0.285509	0.36671	3530	-0.00671225	0.894097	none	none	none	none	none
COX7A2L	ENSG00000115944	0.996863	2506	-0.521599	3.30011e-57	1.16532	2926	-0.522818	4.8746e-39	0.401367	107	-0.406099	0.247225	0.838226	1329	0.279642	0.0308411	1.00349	6868	-0.416849	7.61056e-56	none	none	none	none	none
MTA3	ENSG00000057935	0.111388	758	-0.25992	0.00411262	0.119622	471	0.0454456	0.876967	0.13115	46	0.120524	0.972445	0.0766479	131	0.255758	0.633864	0.10473	1406	-0.162636	0.0201906	none	none	none	none	none
OXER1	ENSG00000162881	0.0456397	385	-0.161073	0.328556	0.0141448	57	-0.20413	0.700897	0.0792004	27	0.29819	0.821916	0.0136528	24	1.60358	0.107965	0.0244174	493	-0.408772	0.000799133	none	none	none	none	none
HAAO	ENSG00000162882	0.257826	1246	-0.46593	2.7583e-16	0.279098	967	-0.238455	0.005305	0.0868937	32	-0.60928	0.381564	0.183497	308	0.400981	0.118855	0.240481	2553	-0.318798	2.54295e-12	none	none	none	none	none
ZFP36L2	ENSG00000152518	0.583058	1888	0.0585858	0.320066	0.296063	993	0.037767	0.81847	0.303311	83	0.39239	0.492069	0.228435	382	-0.364743	0.104399	0.358426	3346	-0.154426	0.000151625	none	none	none	none	none
THADA	ENSG00000115970	0.077994	555	-0.237206	0.0431885	0.0375831	163	-0.331583	0.179911	0.133042	47	0.231321	0.807895	0.0362958	63	0.177459	0.94359	0.0508241	828	-0.431987	1.22915e-06	none	none	none	none	none
PLEKHH2	ENSG00000152527	0.00643395	54	0.0672227	0.917578	0	0	-20.1052	0.175412	0.0118543	6	-0.785929	0.693563	0	0	-21.8938	0.450775	0.00209784	60	-1.24935	0.00123727	none	none	none	none	up_DMSO
C1GALT1C1L	ENSG00000223658	0.000226423	7	-1.55296	0.310493	0	0	-18.907	0.411703	0	0	-17.8456	0.693563	0	0	-19.5979	0.616378	6.49403e-05	7	-3.14332	0.035467	none	none	none	none	up_DMSO
DYNC2LI1	ENSG00000138036	0.0725115	565	-0.303193	0.0053307	0.0766997	348	-0.394201	0.00788375	0.0677799	28	0.270706	0.84506	0.047554	81	-0.1699	0.899627	0.0666437	1022	-0.3877	1.41066e-06	none	none	none	none	none
ABCG5	ENSG00000138075	0.105123	698	-0.331596	0.000225108	0.023962	117	-0.276558	0.429391	0.323962	88	0.186617	0.745174	0.0218809	39	-0.474198	0.616378	0.0530118	942	-0.789518	2.65364e-24	none	none	none	none	none
ABCG8	ENSG00000143921	0.166239	851	-0.304411	0.000122996	0.0359131	164	-0.193364	0.539099	0.33943	89	0.124893	0.882805	0.0359724	63	-0.485456	0.48192	0.0797751	1167	-0.70386	1.34544e-25	none	none	none	none	none
LRPPRC	ENSG00000138095	0.561668	1953	-0.350786	4.44733e-17	0.401256	1330	-0.230634	0.00131078	0.450276	124	0.201568	0.687834	0.289403	488	-0.369679	0.0504053	0.415056	3895	-0.424109	2.10856e-33	none	none	none	none	none
PPM1B	ENSG00000138032	0.238838	1173	-0.431315	1.50065e-13	0.102868	431	-0.432434	0.000449875	0.240422	82	0.0636121	1	0.0939084	164	-0.376772	0.323615	0.142132	1850	-0.611559	1.5094e-32	none	none	none	none	none
SLC3A1	ENSG00000138079	0.0513494	383	-0.342473	0.016303	0.0262109	113	-0.160796	0.680648	0.174763	55	0.701385	0.232634	0.0208756	36	-0.114672	1	0.0349992	587	-0.492774	3.03842e-06	none	none	none	none	none
PREPL	ENSG00000138078	0.231394	1175	-0.407154	9.3643e-12	0.177079	624	-0.3879	7.35977e-05	0.239274	77	0.1379	0.869262	0.130808	223	0.0200389	1	0.180226	2099	-0.46623	5.33377e-21	none	none	none	none	none
CAMKMT	ENSG00000143919	0.0394762	344	-0.33735	0.0259598	0.0437732	212	-0.501371	0.0101072	0.0407579	15	0.416218	0.84229	0.029578	50	0.269027	0.846359	0.0382564	621	-0.392152	0.00030868	none	none	none	none	none
SIX3	ENSG00000138083	5.64355e-05	1	15.7844	0.444554	0	0	0	1	0	0	0	1	0	0	0	1	1.61863e-05	1	13.9826	0.384769	none	none	none	none	none
SIX2	ENSG00000170577	2.95558e-05	1	14.8512	0.444554	0	0	0	1	0	0	0	1	0	0	0	1	8.47689e-06	1	13.0495	0.384769	none	none	none	none	none
SRBD1	ENSG00000068784	0.10184	675	-0.221104	0.0290841	0.088636	355	-0.183242	0.307856	0.0955337	27	0.182317	0.948469	0.0576209	102	0.269591	0.671365	0.0833496	1159	-0.266301	0.000350297	none	none	none	none	none
PRKCE	ENSG00000171132	0.0880391	639	0.15803	0.193896	0.0635082	232	0.381619	0.0618039	0.061129	28	-0.337459	0.731316	0.0370906	66	1.50979	0.00368654	0.0626395	965	0.0950518	0.330284	none	none	none	up_FFA	none
EPAS1	ENSG00000116016	0.323815	1374	0.132574	0.0416158	0.185993	675	-0.0216738	0.979166	0.194603	62	0.62129	0.292127	0.13364	229	-0.549672	0.03237	0.210141	2340	-0.123541	0.0162344	none	none	none	none	none
ATP6V1E2	ENSG00000250565	0.0922863	623	-0.0340187	0.807378	0.0716744	301	-0.341344	0.0376603	0.0267811	12	-1.20057	0.160222	0.0447441	79	0.167236	0.924987	0.0686237	1015	-0.28994	0.000371355	none	none	none	none	none
RHOQ	ENSG00000119729	0.540013	1833	-0.179259	0.000127312	0.272843	962	-0.403761	1.57507e-07	0.390579	108	0.0298261	1	0.237043	402	-0.492477	0.0109253	0.341335	3305	-0.452373	1.06375e-32	none	none	none	none	none
PIGF	ENSG00000151665	0.164449	945	-0.249958	0.00162189	0.142292	518	-0.167117	0.2379	0.127186	45	-0.160224	0.893295	0.103026	176	0.114783	0.922477	0.136652	1684	-0.271887	5.62538e-06	none	none	none	none	none
CRIPT	ENSG00000119878	0.269067	1277	-0.305259	2.13125e-07	0.339231	1145	-0.22188	0.00457037	0.0842342	30	-0.0346126	1	0.234042	390	0.0865219	0.885509	0.282403	2842	-0.194818	1.28149e-05	none	none	none	none	none
SOCS5	ENSG00000171150	0.0673777	556	-0.122264	0.358194	0.0219439	90	-0.523325	0.0817254	0.0950594	33	0.73633	0.419169	0.0165756	30	-1.09591	0.13359	0.0349364	709	-0.534739	1.04252e-07	none	none	none	none	none
MCFD2	ENSG00000180398	0.711842	2147	-0.215498	7.79521e-08	0.411341	1330	-0.133935	0.104511	0.749541	157	0.374445	0.19911	0.340787	566	-0.113643	0.701632	0.483756	4200	-0.348272	8.90735e-25	none	none	none	none	none
TTC7A	ENSG00000068724	0.0716671	562	-0.336	0.0022451	0.0334244	168	-0.557687	0.0096922	0.090909	34	0.325054	0.728303	0.0353289	61	0.330048	0.691687	0.0461835	825	-0.488153	5.35676e-08	none	none	none	none	none
STPG4	ENSG00000239605	0	0	0	1	0	0	0	1	0	0	-19.4044	0.693563	0	0	0	1	0	0	-15.7953	0.384769	none	none	none	none	none
CALM2	ENSG00000143933	1.9776	3184	0.0255921	0.444268	2.61454	4437	-0.051779	0.1245	1.08307	190	0.0160333	1	2.23831	2845	0.272734	0.00079032	2.28738	10656	0.167216	8.23933e-16	none	none	none	none	none
EPCAM	ENSG00000119888	0.0205982	182	-0.799744	4.4826e-06	0.00294054	18	-1.37117	0.0247726	0.0526669	19	-0.0979507	1	0.00330175	7	-2.53831	0.0390081	0.00917157	226	-1.38724	2.55978e-18	none	up_DMSO	none	up_DMSO	up_DMSO
MSH2	ENSG00000095002	0.0396053	351	-0.548226	4.5821e-05	0.0269932	117	-0.329487	0.281516	0.031781	12	0.392614	0.873	0.0247589	43	0.569903	0.552189	0.0300482	523	-0.425006	0.000218292	none	none	none	none	none
KCNK12	ENSG00000184261	0.000646399	3	2.26939	0.416534	0	0	-17.6378	0.539099	0	0	0	1	0.000630096	1	19.2657	0.616378	0.000372715	4	1.4579	0.404737	none	none	none	none	none
MSH6	ENSG00000116062	0.143515	839	-0.166363	0.0633965	0.0984316	388	-0.261197	0.0771845	0.0752131	28	-0.526638	0.565801	0.095102	161	-0.0315016	1	0.109878	1416	-0.260884	8.09243e-05	none	none	none	none	none
FBXO11	ENSG00000138081	0.215834	1129	-0.239535	0.000264838	0.111155	422	-0.0122518	1	0.272123	83	0.510654	0.27517	0.0929166	165	-0.106041	0.949272	0.139185	1799	-0.323303	5.19522e-09	none	none	none	none	none
FOXN2	ENSG00000170802	0.281041	1293	-0.00570021	0.960273	0.201545	717	0.0600224	0.71051	0.303073	93	0.542636	0.184312	0.163334	280	-0.0903059	0.922477	0.215148	2383	-0.0905294	0.086686	none	none	none	none	none
PPP1R21	ENSG00000162869	0.101631	710	-0.332832	0.00028617	0.0771209	306	-0.265649	0.118697	0.144731	54	0.576513	0.366477	0.0486583	85	-0.310688	0.616378	0.0771291	1155	-0.423284	6.03303e-09	none	none	none	none	none
STON1	ENSG00000243244	0.00402632	39	-0.15645	0.804816	0	0	-18.2026	0.539099	0.0163131	7	0.875181	0.693563	0	0	-20.878	0.616378	0.00150229	46	-0.913155	0.0350898	none	none	none	none	none
ASB3	ENSG00000115239	0.0497785	451	-0.324498	0.0126702	0.0253512	120	-0.296038	0.373908	0.119596	43	0.443472	0.607634	0.0155017	27	-0.483434	0.664848	0.0314366	641	-0.5815	2.64395e-08	none	none	none	none	none
CHAC2	ENSG00000143942	0.0509286	423	-0.255609	0.0708348	0.0786519	337	-0.0326204	0.974501	0.0216921	11	0.175536	1	0.0322029	57	-0.747376	0.194153	0.0556784	828	-0.217086	0.0233551	none	none	none	none	none
ERLEC1	ENSG00000068912	0.408267	1634	-0.114622	0.0379016	0.291304	986	-0.123588	0.227556	0.182336	63	-0.159528	0.850217	0.225157	381	0.311463	0.217864	0.302863	3064	-0.177086	2.71243e-05	none	none	none	none	none
GPR75	ENSG00000119737	0.000901126	16	-1.2901	0.110063	0.000327027	1	-0.42884	0.978569	0.00110574	1	2.11869	0.819605	0	0	0	1	0.00041105	18	-1.36182	0.0572865	none	none	none	none	none
PSME4	ENSG00000068878	0.411428	1642	-0.0429957	0.488698	0.13941	519	-0.22394	0.0781239	0.39896	113	0.266592	0.579577	0.114694	198	-0.528394	0.0594126	0.215609	2472	-0.40772	5.18136e-20	none	none	none	none	none
ACYP2	ENSG00000170634	0.188869	1018	-0.276676	6.71558e-05	0.235167	835	-0.21513	0.0257002	0.0462826	23	-0.673787	0.463335	0.135643	229	0.213518	0.616378	0.188278	2105	-0.228699	1.3896e-05	none	none	none	none	none
TSPYL6	ENSG00000178021	0	0	-17.0174	0.444554	0	0	0	1	0	0	0	1	0	0	0	1	0	0	-15.6518	0.384769	none	none	none	none	none
C2orf73	ENSG00000177994	0.000136783	2	2.32928	0.461422	0	0	-19.9321	0.192793	0	0	0	1	0	0	0	1	3.92307e-05	2	-3.42299	0.12596	none	none	none	none	none
SPTBN1	ENSG00000115306	1.78678	3033	-0.0988592	0.00197789	0.221693	731	-0.552862	1.26084e-10	1.95001	224	0.272182	0.256756	0.311334	497	-1.32679	1.77791e-21	0.73404	4485	-0.8169	5.11221e-124	none	none	none	up_DMSO	none
EML6	ENSG00000214595	0.00300472	46	0.0417816	0.961363	0.000534914	3	2.32354	0.548748	0.00824385	5	0.267922	1	0.00116997	2	-0.561262	1	0.00159629	56	-0.285318	0.568905	none	none	none	none	none
RTN4	ENSG00000115310	1.44496	2891	-0.166618	2.0392e-07	0.88328	2413	-0.0466856	0.539099	1.39086	204	0.292196	0.228656	0.683068	1079	-0.458948	0.000104981	0.995669	6587	-0.380079	4.38591e-43	none	none	none	none	none
CLHC1	ENSG00000162994	0.0184705	187	-0.0500129	0.867652	0.0051252	26	-0.62891	0.36936	0.0571713	21	-0.119351	1	0.0035583	6	-0.457872	0.984716	0.00959564	240	-0.771808	2.78159e-05	none	none	none	none	none
RPS27A	ENSG00000143947	3.62128	3354	-0.0418308	0.0183291	4.433	4631	0.112937	1.25155e-26	2.04099	237	-0.312205	0.0773922	4.22963	3475	0.811543	2.10927e-110	4.08878	11697	0.38597	6.28225e-156	none	none	none	none	none
MTIF2	ENSG00000085760	0.495152	1805	-0.151773	0.00159689	0.39867	1322	-0.242767	0.00065431	0.2379	70	-0.0886404	0.976851	0.295606	493	0.0482961	1	0.392277	3690	-0.247091	3.96381e-11	none	none	none	none	none
CCDC88A	ENSG00000115355	0.375223	1569	-0.0542985	0.398318	0.140804	530	-0.147229	0.315005	0.463348	120	0.212298	0.688109	0.104059	178	-0.592061	0.0457845	0.203984	2397	-0.428131	7.94939e-21	none	none	none	none	none
CFAP36	ENSG00000163001	0.182322	1026	-0.403137	2.69856e-09	0.194995	709	-0.417638	4.70266e-06	0.0615168	24	-0.228028	0.908388	0.107154	181	0.159197	0.803129	0.162403	1940	-0.422749	2.40758e-15	none	none	none	none	none
PPP4R3B	ENSG00000275052	0.434274	1664	-0.250975	1.025e-07	0.230543	835	-0.341114	6.15522e-05	0.322177	96	0.0881599	0.952184	0.190687	331	-0.551023	0.00775007	0.279078	2926	-0.463684	7.561e-31	none	none	none	none	none
PNPT1	ENSG00000138035	0.207395	1098	-0.232376	0.000774664	0.16735	646	-0.306862	0.00326964	0.22494	76	0.274115	0.693563	0.12639	217	0.0894177	0.960331	0.167885	2037	-0.324721	7.51425e-10	none	none	none	none	none
EFEMP1	ENSG00000115380	0.000106736	2	-4.62133	0.00813048	0	0	-19.104	0.385848	0	0	0	1	0	0	-20.7301	0.616378	3.06131e-05	2	-5.57411	0.00137718	up_DMSO	none	none	none	up_DMSO
VRK2	ENSG00000028116	0.168134	963	-0.130508	0.123007	0.168836	630	-0.420996	1.38289e-05	0.101523	36	0.106416	1	0.120446	206	0.0120318	1	0.152815	1835	-0.284697	5.55797e-07	none	none	none	none	none
FANCL	ENSG00000115392	0.041698	353	-0.336224	0.020785	0.0430176	180	-0.194743	0.488757	0.0542786	19	0.0428905	1	0.0270016	48	-0.101596	1	0.0381176	600	-0.347194	0.00122546	none	none	none	none	none
BCL11A	ENSG00000119866	1.68591e-05	1	-3.7211	0.126375	0	0	0	1	0	0	0	1	0	0	0	1	4.83534e-06	1	-4.15709	0.0835635	none	none	none	none	none
PAPOLG	ENSG00000115421	0.0517015	431	-0.097419	0.53411	0.0225632	90	-0.240889	0.539099	0.0530375	23	0.243615	0.892008	0.0176511	32	-0.785059	0.345264	0.0301092	576	-0.404027	0.000329233	none	none	none	none	none
REL	ENSG00000162924	0.112814	758	0.047238	0.678658	0.0532991	227	0.0852544	0.813287	0.190429	61	0.977948	0.0599624	0.0420635	75	-0.337415	0.620709	0.0699495	1121	-0.157466	0.0550811	none	none	none	none	none
PUS10	ENSG00000162927	0.0849823	632	-0.28423	0.00522515	0.0544559	230	-0.250717	0.252854	0.167862	55	0.559794	0.383687	0.0371107	64	-0.102637	1	0.0604704	981	-0.429149	1.25711e-07	none	none	none	none	none
PEX13	ENSG00000162928	0.239246	1185	-0.171232	0.010542	0.183427	690	-0.1543	0.20633	0.253728	83	0.204839	0.710215	0.139526	238	0.0771283	0.989004	0.187883	2196	-0.253586	5.54121e-07	none	none	none	none	none
KIAA1841	ENSG00000162929	0.0386827	360	-0.48671	0.00039719	0.0207004	91	-0.270426	0.487675	0.0791382	28	0.0844822	1	0.0177037	31	0.245857	0.958947	0.0262118	510	-0.583221	4.17337e-07	none	none	none	none	none
C2orf74	ENSG00000237651	0.215112	1046	0.400077	1.95714e-07	0.338567	1098	0.0397022	0.785492	0.0455259	14	0.0652313	1	0.248974	418	0.634452	0.000898971	0.270282	2576	0.304852	1.71808e-09	none	none	none	none	none
USP34	ENSG00000115464	0.409296	1623	-0.0388818	0.537825	0.17032	624	-0.285068	0.00704158	0.608707	142	0.0892305	0.890097	0.140153	243	0.0830774	0.970155	0.239231	2632	-0.424966	5.51509e-23	none	none	none	none	none
XPO1	ENSG00000082898	0.539199	1896	-0.0622283	0.246181	0.294089	1024	-0.218215	0.0102278	0.518094	133	0.192094	0.693202	0.239275	407	-0.344714	0.116747	0.352865	3460	-0.333077	1.44962e-18	none	none	none	none	none
FAM161A	ENSG00000170264	0.0629579	433	0.00930553	0.970791	0.0355571	133	-0.383856	0.130031	0.063508	26	0.289768	0.868866	0.0258376	45	-0.446422	0.616378	0.0411218	637	-0.337671	0.00117579	none	none	none	none	none
CCT4	ENSG00000115484	0.892592	2493	-0.0841659	0.0325009	1.08009	2795	-0.0974524	0.0747358	0.373346	96	-0.260663	0.613581	0.843809	1337	0.278264	0.0285654	0.941014	6721	-0.0104093	0.757293	none	none	none	none	none
COMMD1	ENSG00000173163	0.306949	1383	-0.493849	6.76233e-21	0.472091	1500	-0.318204	3.63819e-07	0.0707148	26	-0.995412	0.0860958	0.314276	518	0.280249	0.189977	0.36926	3427	-0.274359	4.2417e-12	none	none	none	none	none
B3GNT2	ENSG00000170340	0.1257	799	-0.210947	0.017018	0.0519643	207	-0.0697054	0.868403	0.1549	54	0.825953	0.174622	0.0420374	73	-0.535972	0.339318	0.0723539	1133	-0.3758	3.13774e-07	none	none	none	none	none
TMEM17	ENSG00000186889	0.0170366	176	-0.32188	0.174878	0.0102155	44	-0.103796	0.949676	0.00829452	3	-1.01152	0.689096	0.00513924	9	-0.394823	0.973787	0.0106218	232	-0.493475	0.0083871	none	none	none	none	none
EHBP1	ENSG00000115504	0.281111	1329	-0.283904	6.84122e-07	0.105059	404	-0.199512	0.203691	0.315105	95	-0.288049	0.559577	0.0933667	163	-0.291416	0.51061	0.156551	1991	-0.556219	8.50786e-29	none	none	none	none	none
OTX1	ENSG00000115507	0.00173015	23	-0.780751	0.274346	0.00110664	6	0.0843718	1	0	0	0	1	0.00108366	2	20.0483	0.451366	0.00125506	31	-0.333311	0.571729	none	none	none	none	none
WDPCP	ENSG00000143951	0.0274763	260	0.0502389	0.842433	0.00945134	45	-0.242615	0.70813	0.0656543	25	0.177772	0.959493	0.00726915	12	-1.00247	0.506366	0.0151696	342	-0.500901	0.00145429	none	none	none	none	none
MDH1	ENSG00000014641	0.656735	2134	-0.417013	1.91213e-27	0.929699	2505	-0.264286	3.72168e-08	0.390052	108	-0.0558836	1	0.645924	1036	0.299483	0.0356092	0.755552	5783	-0.223206	1.36961e-13	none	none	none	none	none
UGP2	ENSG00000169764	1.79855	3113	0.0524352	0.0952392	2.21263	4183	0.0315087	0.539099	1.13593	190	-0.13868	0.693563	1.88391	2543	0.319574	0.000278872	1.9732	10029	0.143907	5.63819e-11	none	none	none	none	none
VPS54	ENSG00000143952	0.134474	853	-0.0347127	0.75243	0.0441133	205	-0.34957	0.106591	0.204507	74	0.295556	0.666832	0.0415863	71	-0.31215	0.659312	0.0726949	1203	-0.423789	4.24281e-09	none	none	none	none	none
PELI1	ENSG00000197329	0.0447812	393	-0.019899	0.92968	0.0149288	74	0.014963	1	0.0268569	14	-0.560029	0.680809	0.0121284	21	-0.0477264	1	0.0229123	502	-0.313858	0.0165848	none	none	none	none	none
LGALSL	ENSG00000119862	0.152597	911	-0.264603	0.00065965	0.145234	560	-0.0344297	0.918273	0.0956328	36	-0.106413	0.995186	0.0992333	173	-0.128772	0.875373	0.132613	1680	-0.215014	0.000430327	none	none	none	none	none
AFTPH	ENSG00000119844	0.32306	1448	-0.0569161	0.40641	0.126285	480	-0.186524	0.193993	0.320269	95	0.620596	0.0918262	0.100279	176	-0.536085	0.0828293	0.179123	2199	-0.350006	7.22783e-13	none	none	none	none	none
SERTAD2	ENSG00000179833	0.32991	1412	0.097211	0.144757	0.13489	503	0.157284	0.318944	0.260596	69	0.480732	0.415795	0.121988	210	-0.20972	0.616378	0.189666	2194	-0.111115	0.0363426	none	none	none	none	none
SLC1A4	ENSG00000115902	0.133671	812	-0.289397	0.00044503	0.0233011	91	-0.348897	0.296963	0.256654	83	0.407952	0.42309	0.0179454	31	-1.29548	0.0400442	0.0583349	1017	-0.749236	3.26694e-25	none	none	none	up_DMSO	none
CEP68	ENSG00000011523	0.0677405	503	0.204486	0.137597	0.0446062	186	0.0398512	0.986605	0.100781	36	0.189819	0.907988	0.0241933	42	0.0452417	1	0.0463694	767	-0.135461	0.198188	none	none	none	none	none
RAB1A	ENSG00000138069	0.774625	2234	-0.15705	5.955e-05	0.609656	1818	-0.296996	9.83177e-08	0.409598	109	0.109245	0.885567	0.450937	744	-0.294896	0.0672223	0.605524	4905	-0.312536	1.11873e-23	none	none	none	none	none
ACTR2	ENSG00000138071	0.966631	2502	-0.107199	0.0037413	0.69559	2049	-0.190664	0.000811666	0.655189	141	0.0353716	1	0.531906	875	-0.267775	0.0847755	0.723805	5567	-0.290992	3.19848e-23	none	none	none	none	none
SPRED2	ENSG00000198369	0.121747	800	-0.0912315	0.386734	0.0737671	292	-0.0626421	0.850207	0.127589	49	0.322296	0.693563	0.0598237	102	0.172137	0.871833	0.0845295	1243	-0.200477	0.00719384	none	none	none	none	none
MEIS1	ENSG00000143995	0.0106884	123	-0.405737	0.173191	0.00457919	24	0.341035	0.7342	0.0139032	7	-0.682989	0.693563	0.00525871	9	-0.512859	0.88481	0.00673202	163	-0.527448	0.0263136	none	none	none	none	none
ETAA1	ENSG00000143971	0.106459	728	-0.241844	0.00984154	0.0692569	266	-0.25422	0.171323	0.0969124	38	0.439187	0.646644	0.0601	103	0.273033	0.662771	0.0777938	1135	-0.284629	0.0001483	none	none	none	none	none
C1D	ENSG00000197223	0.350398	1508	-0.292927	1.26185e-08	0.4602	1486	-0.294716	3.54511e-06	0.168118	58	-0.0200575	1	0.305981	505	0.171589	0.547942	0.376637	3557	-0.230963	3.33132e-09	none	none	none	none	none
WDR92	ENSG00000243667	0.0547977	464	-0.285264	0.0246996	0.0601093	254	0.209277	0.379955	0.0416336	18	-0.0685388	1	0.0365692	65	-0.399132	0.616127	0.0511941	801	-0.145975	0.155392	none	none	none	none	none
PNO1	ENSG00000115946	0.264266	1268	-0.0166131	0.853676	0.31027	1050	-0.140448	0.141009	0.0956213	33	0.399167	0.693563	0.209485	354	0.269522	0.345829	0.262541	2705	-0.0404422	0.44158	none	none	none	none	none
PPP3R1	ENSG00000221823	0.185203	1020	-0.207759	0.00519366	0.112573	451	-0.178429	0.254514	0.14396	43	0.572949	0.507716	0.083483	148	-0.18673	0.754998	0.125425	1662	-0.309348	1.78067e-07	none	none	none	none	none
CNRIP1	ENSG00000119865	2.65543e-05	1	-0.570446	0.860826	0	0	0	1	0	0	0	1	0	0	0	1	7.61603e-06	1	-1.00664	0.711723	none	none	none	none	none
PLEK	ENSG00000115956	6.47924e-05	2	0.016825	1	0	0	0	1	0	0	0	1	0	0	-20.6219	0.616378	1.85831e-05	2	-3.55196	0.378372	none	none	none	none	none
FBXO48	ENSG00000204923	0.0514361	394	0.0359509	0.849481	0.0497107	191	0.0247682	1	0.0195346	5	0.335596	0.983456	0.0293073	52	-0.452143	0.603919	0.043497	642	-0.0690587	0.567745	none	none	none	none	none
APLF	ENSG00000169621	0.022706	215	-0.152283	0.522304	0.0109384	47	-0.126762	0.909562	0.0458933	14	0.869591	0.661101	0.0070886	12	0.26472	1	0.0139136	288	-0.330489	0.0617814	none	none	none	none	none
PROKR1	ENSG00000169618	0.000133994	2	0.796131	0.76588	0	0	0	1	0.00263306	1	21.3302	0.693563	0	0	0	1	9.452e-05	3	1.65819	0.418938	none	none	none	none	none
ARHGAP25	ENSG00000163219	0.000123258	5	-2.28518	0.136149	0.00109722	6	0.149891	1	0	0	-19.7647	0.693563	0.00062028	1	19.243	0.616378	0.000652715	12	-0.124985	0.90365	none	none	none	none	none
ANTXR1	ENSG00000169604	0.00018766	3	-2.13963	0.169402	0	0	0	1	0	0	-19.6428	0.693563	0	0	0	1	5.38228e-05	3	-2.84958	0.0500804	none	none	none	none	none
GFPT1	ENSG00000198380	0.642513	1976	-0.324722	1.1661e-13	0.43192	1370	-0.293784	1.67431e-05	0.554159	125	0.135226	0.794048	0.354381	589	-0.24473	0.232814	0.471872	4060	-0.423965	6.9473e-34	none	none	none	none	none
NFU1	ENSG00000169599	0.317992	1427	-0.179968	0.00162625	0.476005	1518	-0.207075	0.00226055	0.140943	47	0.559367	0.503287	0.316817	527	0.511083	0.00368236	0.376222	3519	-0.0695816	0.108734	none	none	none	none	none
AAK1	ENSG00000115977	0.623436	1971	-0.234823	3.39369e-08	0.301527	1030	-0.300173	0.000134191	0.957506	170	0.383122	0.159298	0.233979	397	-0.0903568	0.869869	0.387746	3568	-0.510265	1.11938e-45	none	none	none	none	none
ANXA4	ENSG00000196975	0.77211	2278	-0.376823	2.96456e-25	0.947057	2523	-0.369874	3.46727e-16	0.572298	138	0.169992	0.693563	0.645059	1048	0.0149302	1	0.799115	5987	-0.333608	2.50438e-31	none	none	none	none	none
GMCL1	ENSG00000087338	0.206697	1074	-0.0531746	0.529106	0.114356	467	-0.208765	0.15013	0.140748	52	0.276299	0.710639	0.080063	138	-0.149187	0.865927	0.131208	1731	-0.277033	1.65758e-06	none	none	none	none	none
SNRNP27	ENSG00000124380	0.423366	1693	0.172736	0.00148926	0.619613	1885	0.195943	0.00216808	0.142838	42	0.180235	0.905917	0.430453	705	0.675091	1.65407e-06	0.496936	4325	0.287982	2.15593e-14	none	none	none	none	none
MXD1	ENSG00000059728	0.194046	1013	-0.0421479	0.654767	0.0850948	338	-0.390773	0.00609225	0.297975	86	0.70754	0.0747525	0.0734246	128	-0.178113	0.817399	0.117408	1565	-0.358884	2.78813e-09	none	none	none	none	none
ASPRV1	ENSG00000244617	0.000599343	8	-1.1015	0.421054	0	0	0	1	0	0	0	1	0.000515935	1	18.9772	0.616378	0.00032528	9	-0.617281	0.603123	none	none	none	none	none
PCBP1	ENSG00000169564	1.17252	2726	-0.0798723	0.022684	0.934616	2527	-0.0501859	0.500863	0.416052	105	-0.312398	0.448214	0.677072	1092	-0.37124	0.00239503	0.915238	6450	-0.198323	8.38963e-13	none	none	none	none	none
C2orf42	ENSG00000115998	0.0580738	499	-0.281471	0.0221667	0.0250185	106	-0.274679	0.432731	0.0382727	17	-0.523349	0.693563	0.0174325	32	-0.576775	0.605522	0.0325262	654	-0.547262	1.31682e-07	none	none	none	none	none
TIA1	ENSG00000116001	0.12059	776	-0.250189	0.00334322	0.0364375	148	-0.279197	0.306065	0.358677	100	0.300329	0.570654	0.0283738	52	-0.488437	0.559728	0.0650404	1076	-0.68347	2.45259e-21	none	none	none	none	none
PCYOX1	ENSG00000116005	0.586544	1961	-0.14165	0.00272716	0.172921	623	-0.0727176	0.644571	0.618725	134	-0.00372246	1	0.145908	247	-0.223308	0.579194	0.293018	2965	-0.487608	4.51805e-34	none	none	none	none	none
SNRPG	ENSG00000143977	0.825836	2362	-0.17217	6.85136e-06	1.18485	3012	-0.236503	4.47537e-08	0.208961	59	-0.278033	0.693563	0.818645	1283	0.372419	0.00191484	0.952223	6716	-0.0719295	0.0162566	none	none	none	none	none
FAM136A	ENSG00000035141	0.498831	1834	0.00841186	0.908538	0.610827	1861	-0.0500826	0.557555	0.236613	73	0.0278694	1	0.433676	719	0.638524	7.22944e-06	0.518069	4487	0.048117	0.215538	none	none	none	none	none
TGFA	ENSG00000163235	0.0363831	289	0.225327	0.267408	0.015701	62	0.381923	0.448882	0.0290525	15	0.56756	0.698876	0.0112475	20	-0.979483	0.364563	0.0205933	386	-0.0503548	0.77341	none	none	none	none	none
ADD2	ENSG00000075340	0	0	-14.8024	0.444554	0	0	0	1	0	0	0	1	0	0	0	1	0	0	-13.4369	0.384769	none	none	none	none	none
VAX2	ENSG00000116035	0	0	0	1	0	0	0	1	0	0	0	1	0	0	0	1	0	0	0	1	none	none	none	none	none
ANKRD53	ENSG00000144031	0.00396401	39	0.0276158	0.980198	0.00346917	13	0.196291	0.948619	0.00304705	1	0.203136	1	0.00245838	4	21.231	0.201573	0.0033016	57	0.153655	0.740258	none	none	none	none	none
TEX261	ENSG00000144043	0.201901	1108	-0.221276	0.00118881	0.075799	316	-0.491427	0.000584677	0.196558	67	-0.0141504	1	0.0604356	103	-0.347627	0.546475	0.109971	1594	-0.562169	3.66972e-22	none	none	none	none	none
NAGK	ENSG00000124357	0.12413	760	-0.199625	0.0285054	0.139102	528	-0.273809	0.0226763	0.10556	44	0.137214	0.951866	0.0947057	162	0.754741	0.022536	0.120895	1494	-0.199434	0.00218131	none	none	none	none	none
MCEE	ENSG00000124370	0.0890506	580	-0.272982	0.0100735	0.120353	462	-0.208812	0.143546	0.0544768	19	0.200853	0.958051	0.0719598	121	0.0216329	1	0.0955849	1182	-0.217736	0.00321055	none	none	none	none	none
MPHOSPH10	ENSG00000124383	0.273036	1310	-0.0829302	0.252912	0.264724	931	-0.158027	0.10889	0.183501	57	0.0248732	1	0.197841	337	-0.121499	0.78533	0.245494	2635	-0.163411	0.000643534	none	none	none	none	none
PAIP2B	ENSG00000124374	0.145673	843	-0.256899	0.00178427	0.151769	558	-0.298982	0.00896214	0.0330329	16	-0.692473	0.527678	0.103107	175	0.476151	0.173975	0.133024	1592	-0.240149	0.000103221	none	none	none	none	none
ZNF638	ENSG00000075292	0.478624	1760	-0.233446	5.82011e-07	0.154704	552	-0.26105	0.0255296	0.836781	168	0.436001	0.0690035	0.139837	244	-0.56916	0.0222201	0.257717	2724	-0.585183	7.95593e-46	none	none	none	none	none
DYSF	ENSG00000135636	0.104943	746	-0.533176	1.01495e-10	0.0390224	181	-0.48625	0.0196506	0.0913147	38	0.048139	1	0.0236133	43	-1.09387	0.0567428	0.0544621	1008	-0.801701	2.91083e-26	none	none	none	none	none
[truncated: 14,262 more rows]
