# Supplementary material for: Single-cell metabolic profiling reveals subgroups of primary human hepatocytes with heterogeneous responses to drug challenge
Source: Genome Biol. 2023 Oct 17;24:234. doi: 10.1186/s13059-023-03075-9 (PMC10583437; doi:10.1186/s13059-023-03075-9)
Supplement: Supplementary file 9 — Additional file 9: Table S8. Differential expression FFA+Cocktail vs. DMSO. [file 13059_2023_3075_MOESM9_ESM.xlsx]

## Sheet: Supp_Tab8_differential_expression_FFACocktail_vs_DMSO
gene	gene_id	bile_sterols_FFA_Cocktail_mean	bile_sterols_FFA_Cocktail_n_cells	bile_sterols_FFA_Cocktail_log2FC	bile_sterols_FFA_Cocktail_pvals_adj	carbs_phaseII_stress_FFA_Cocktail_mean	carbs_phaseII_stress_FFA_Cocktail_n_cells	carbs_phaseII_stress_FFA_Cocktail_log2FC	carbs_phaseII_stress_FFA_Cocktail_pvals_adj	lipids_phaseIII_FFA_Cocktail_mean	lipids_phaseIII_FFA_Cocktail_n_cells	lipids_phaseIII_FFA_Cocktail_log2FC	lipids_phaseIII_FFA_Cocktail_pvals_adj	losing_expression_FFA_Cocktail_mean	losing_expression_FFA_Cocktail_n_cells	losing_expression_FFA_Cocktail_log2FC	losing_expression_FFA_Cocktail_pvals_adj	pseudobulk_FFA_Cocktail_mean	pseudobulk_FFA_Cocktail_n_cells	pseudobulk_FFA_Cocktail_log2FC	pseudobulk_FFA_Cocktail_pvals_adj	changes_bile_sterols	changes_carbs_phaseII_stress	changes_lipids_phaseIII	changes_losing_expression	changes_pseudobulk
SAMD11	ENSG00000187634	0.00473019	40	0.664155	0.219393	0.00150106	6	0.0607513	1	0.000370262	1	-2.84663	0.637121	0.00442234	2	1.23989	0.917938	0.00315898	49	0.527649	0.31099	none	none	none	none	none
NOC2L	ENSG00000188976	0.274259	1834	-0.204239	8.70799e-05	0.191546	697	-0.0849795	0.4966	0.240215	168	0.118317	0.741337	0.156295	86	0.121244	1	0.228571	2785	-0.0710895	0.178854	none	none	none	none	none
KLHL17	ENSG00000187961	0.0159823	185	-0.0312431	0.91692	0.0126741	47	1.15916	0.0128396	0.0378637	31	0.355606	0.642696	0.00650554	4	0.260593	1	0.015299	267	0.382155	0.0493638	none	up_FFA_Cocktail	none	none	none
PLEKHN1	ENSG00000187583	0.0386695	381	0.500057	0.00115524	0.0161633	69	0.840632	0.0279824	0.0370306	33	-0.503729	0.42513	0.0197639	12	2.13491	0.210451	0.0280642	495	0.553977	4.9292e-05	none	none	none	none	none
PERM1	ENSG00000187642	0.000929361	7	2.99487	0.161959	0.00113094	3	20.1099	0.204668	0	0	-21.3132	0.217433	0	0	-20.7676	0.744984	0.000850816	10	0.849797	0.474887	none	none	none	none	none
HES4	ENSG00000188290	0.413628	2185	0.796764	2.40676e-48	0.500429	1424	0.730147	7.12265e-27	0.226282	145	0.936489	0.00014695	0.235969	122	0.798266	0.0116897	0.416454	3876	0.779557	3.67939e-75	none	none	none	none	none
ISG15	ENSG00000187608	0.822857	3346	0.302576	1.09778e-13	1.05348	2482	-0.13809	0.0136179	0.291786	172	0.420723	0.0965718	0.683128	326	0.237895	0.474364	0.860737	6326	0.0909008	0.00912259	none	none	none	none	none
AGRN	ENSG00000188157	0.0732281	746	-0.842284	4.18301e-24	0.0189682	94	0.135155	0.779434	0.224622	162	-0.329332	0.162934	0.0341566	18	0.378865	0.898413	0.0590743	1020	-0.49615	1.106e-10	none	none	none	none	none
RNF223	ENSG00000237330	0	0	0	1	0	0	0	1	0	0	0	1	0	0	0	1	0	0	0	1	none	none	none	none	none
C1orf159	ENSG00000131591	0.0375091	418	0.159136	0.34063	0.0196109	82	0.0462623	1	0.0521595	54	-0.372125	0.490155	0.0173907	9	2.0171	0.332596	0.0296817	563	0.145891	0.31811	none	none	none	none	none
TTLL10	ENSG00000162571	3.38892e-05	2	-0.258051	0.930077	0	0	0	1	0	0	0	1	0	0	0	1	1.52074e-05	2	-0.0485456	0.991988	none	none	none	none	none
TNFRSF18	ENSG00000186891	0.000296264	6	0.949987	0.605308	0.000256875	1	17.9709	0.4966	0	0	-19.6135	0.551959	0	0	0	1	0.00023147	7	0.886114	0.593095	none	none	none	none	none
TNFRSF4	ENSG00000186827	0.000896311	11	0.566326	0.628935	0.000277499	1	0.389742	0.993812	0	0	0	1	0	0	0	1	0.000508645	12	0.660505	0.549519	none	none	none	none	none
SDF4	ENSG00000078808	0.597554	2920	-0.416612	1.31584e-32	0.415299	1328	0.0621144	0.4966	0.403769	245	-0.591217	0.000121899	0.331819	179	0.227963	0.659595	0.488074	4672	-0.156296	4.21993e-06	none	none	none	none	none
B3GALT6	ENSG00000176022	0.119411	1054	0.0277556	0.781716	0.0942202	383	0.375355	0.00937447	0.0935122	74	0.189674	0.726903	0.0771781	42	0.283118	0.834301	0.103799	1553	0.215499	0.00260763	none	none	none	none	none
C1QTNF12	ENSG00000184163	0.0118237	120	0.126647	0.69258	0.00913593	32	0.100199	0.951406	0.0101984	8	-0.850594	0.471699	0.00328132	2	-0.101023	1	0.00983992	162	0.0320273	0.918735	none	none	none	none	none
UBE2J2	ENSG00000160087	0.326785	2096	0.155114	0.00276015	0.378647	1219	0.252661	0.000625953	0.204187	152	0.248353	0.422199	0.225879	124	0.13464	0.925884	0.328249	3591	0.214565	3.86512e-07	none	none	none	none	none
SCNN1D	ENSG00000162572	0.00753963	132	-0.452159	0.129117	0.00759211	36	1.13723	0.0487614	0.0195315	20	0.164833	0.952696	0.00786562	5	1.41444	0.744984	0.00842355	193	0.227269	0.401357	none	up_FFA_Cocktail	none	none	none
ACAP3	ENSG00000131584	0.117565	1059	-0.162104	0.0434648	0.074907	310	0.319815	0.0579724	0.146131	122	-0.575521	0.0163211	0.073575	42	0.356065	0.744984	0.0988582	1533	-0.0130716	0.890125	none	none	none	none	none
PUSL1	ENSG00000169972	0.130114	1114	-0.0553574	0.538284	0.184683	680	0.0237388	0.942613	0.0348521	34	-0.297166	0.682478	0.0918777	50	0.0797052	1	0.140676	1878	-0.00245491	0.984159	none	none	none	none	none
INTS11	ENSG00000127054	0.242471	1748	-0.443875	1.59876e-18	0.273128	921	0.0580118	0.621296	0.244838	178	0.382133	0.116288	0.169778	94	0.116942	1	0.247244	2941	-0.119158	0.0120623	none	none	none	none	none
CPTP	ENSG00000224051	0.195089	1486	-0.220387	0.000301729	0.198691	719	0.355055	0.00029614	0.122068	98	-0.0216889	1	0.114054	63	0.116461	1	0.183436	2366	0.0764155	0.204948	none	none	none	none	none
TAS1R3	ENSG00000169962	0.000479746	7	-1.00902	0.407437	0	0	0	1	0	0	0	1	0.00156695	1	20.5807	0.744984	0.000369393	8	-0.0202346	0.994916	none	none	none	none	none
DVL1	ENSG00000107404	0.336378	2135	0.226821	7.32357e-06	0.229782	817	0.0577113	0.654746	0.351604	225	0.532366	0.00604445	0.20934	116	0.928371	0.00340074	0.284055	3293	0.277714	1.80535e-10	none	none	none	none	none
MXRA8	ENSG00000162576	0.000134272	2	-0.726818	0.688423	0	0	0	1	0	0	0	1	0	0	0	1	6.02532e-05	2	-0.517266	0.78812	none	none	none	none	none
AURKAIP1	ENSG00000175756	1.16159	4035	-0.255483	7.98559e-22	1.62389	3356	-0.141697	0.00011168	0.471602	277	-0.145958	0.535265	0.909831	450	-0.0321262	1	1.26629	8118	-0.166456	7.16437e-12	none	none	none	none	none
CCNL2	ENSG00000221978	0.267532	1797	0.0342209	0.60453	0.15498	556	-0.0274234	0.931598	0.576726	312	0.112445	0.609041	0.136932	74	0.340461	0.676254	0.232963	2739	0.0629253	0.260184	none	none	none	none	none
MRPL20	ENSG00000242485	0.991983	3815	-0.13779	7.34848e-06	1.32409	2991	-0.472369	4.60857e-36	0.302696	201	-0.549264	0.00293454	0.742614	375	-0.281852	0.218971	1.04703	7382	-0.307464	1.52553e-32	none	none	none	none	none
ANKRD65	ENSG00000235098	0.000463571	6	-0.322526	0.819868	0.00015037	1	-3.23487	0.118176	0.000307417	1	18.2301	0.551959	0	0	0	1	0.000287019	8	-1.4887	0.151464	none	none	none	none	none
VWA1	ENSG00000179403	0.119095	1035	-0.361492	2.57808e-06	0.0689231	279	0.0698297	0.801917	0.119199	100	-0.665772	0.00907083	0.0465724	27	0.139712	1	0.0927259	1441	-0.19537	0.00594261	none	none	none	none	none
ATAD3C	ENSG00000215915	0.00777845	119	-0.600819	0.0282632	0.00694145	28	-0.429913	0.483898	0.00858633	8	-0.00979885	1	0.00279847	2	-0.909837	0.932897	0.00702366	157	-0.4733	0.0619506	none	none	none	none	none
ATAD3B	ENSG00000160072	0.136602	1135	0.0410331	0.650594	0.139378	531	0.132995	0.353434	0.164221	132	-0.0238309	1	0.127855	70	0.956377	0.0371945	0.138722	1868	0.149757	0.0217685	none	none	none	none	none
ATAD3A	ENSG00000197785	0.176064	1374	-0.0745295	0.321043	0.184908	670	0.251903	0.0177157	0.164571	132	0.761268	0.00426034	0.146002	80	0.26467	0.744984	0.175703	2256	0.154669	0.00719168	none	none	none	none	none
TMEM240	ENSG00000205090	0.00253047	23	0.161657	0.844781	0.000641083	3	0.987535	0.701838	0	0	-20.7549	0.499077	0.00197829	1	20.9172	0.744984	0.00157598	27	0.44788	0.518269	none	none	none	none	none
SSU72	ENSG00000160075	0.823358	3463	-0.248753	1.09488e-15	1.03565	2577	-0.252422	7.9122e-09	0.374222	239	0.121075	0.647954	0.582741	303	-0.117925	0.803188	0.849966	6582	-0.205035	7.13623e-14	none	none	none	none	none
FNDC10	ENSG00000228594	0.00344721	72	-1.08943	0.00177456	0.00305538	18	-0.660604	0.397851	0.00123758	2	-1.60797	0.42004	0.00322554	2	-0.194882	1	0.00312187	94	-0.837413	0.00820535	up_DMSO	none	none	none	none
MIB2	ENSG00000197530	0.0702811	731	-0.233312	0.0187189	0.0511257	219	0.204192	0.387371	0.104352	89	-0.0327713	1	0.0354953	20	-0.0859576	1	0.0618759	1059	-0.035806	0.741551	none	none	none	none	none
MMP23B	ENSG00000189409	0.0209058	224	-1.53114	1.17337e-22	0.0248818	92	-1.02901	2.73268e-06	0.0101698	8	-0.128063	1	0.0110074	6	-0.534849	0.908089	0.0207127	330	-1.1816	6.44627e-21	up_DMSO	up_DMSO	none	none	up_DMSO
CDK11B	ENSG00000248333	0.129353	1121	0.0637931	0.467892	0.0955258	382	-0.541741	3.89421e-06	0.0669467	65	-0.26794	0.580304	0.0839149	49	-0.00947969	1	0.107581	1617	-0.175697	0.0102664	none	none	none	none	none
SLC35E2B	ENSG00000189339	0.0512158	632	-0.481486	2.39537e-06	0.0129772	72	-0.075809	0.950699	0.0768465	73	-0.234292	0.624448	0.0320414	17	1.2241	0.366527	0.0364412	794	-0.212539	0.0463892	none	none	none	none	none
CDK11A	ENSG00000008128	0.116344	987	0.0300832	0.774555	0.0682485	271	-0.278719	0.0908971	0.167632	109	0.653337	0.0326714	0.0676131	36	0.437079	0.744984	0.0966615	1403	0.057992	0.500355	none	none	none	none	none
SLC35E2A	ENSG00000215790	0.0280033	422	-0.713329	1.48221e-08	0.0128737	51	0.689886	0.134675	0.0303659	30	-0.945687	0.0548972	0.0127989	7	-0.0188441	1	0.0208688	510	-0.388213	0.00265594	none	none	none	none	none
NADK	ENSG00000008130	0.344332	2101	-0.356557	6.55993e-16	0.253113	876	-0.382399	6.9053e-07	0.322347	221	0.0362625	0.98678	0.233422	126	0.0208784	1	0.296912	3324	-0.269418	1.42249e-11	none	none	none	none	none
GNB1	ENSG00000078369	1.09045	3879	-0.201484	2.49142e-13	0.83032	2183	-0.441242	8.79809e-22	0.594457	328	0.177661	0.377564	0.743617	382	0.127203	0.744984	0.922166	6772	-0.190986	4.30849e-13	none	none	none	none	none
CALML6	ENSG00000169885	0.000684942	7	0.862007	0.525693	0	0	-17.5419	0.4966	0.000650894	1	-2.19196	0.413108	0	0	0	1	0.000352505	8	-0.409125	0.710256	none	none	none	none	none
TMEM52	ENSG00000178821	0.0127101	172	-0.606146	0.00569643	0.0107524	45	-0.249289	0.643776	0.0039259	5	-1.09356	0.510499	0.0160934	9	2.18288	0.313612	0.0116827	231	-0.245303	0.260457	none	none	none	none	none
CFAP74	ENSG00000142609	0.0012574	24	-0.311836	0.751412	0.000142572	1	0.0210049	1	0	0	-21.9113	0.364537	0	0	0	1	0.000618929	25	-0.672009	0.44057	none	none	none	none	none
GABRD	ENSG00000187730	7.66375e-05	4	-1.67268	0.378351	0.000285399	1	18.1228	0.4966	0.00387896	2	0.344427	0.998404	0	0	0	1	0.000412891	7	0.257695	0.885037	none	none	none	none	none
PRKCZ	ENSG00000067606	0.0749125	764	-0.45902	1.60663e-07	0.0514107	224	-0.297218	0.119447	0.0674342	53	-0.144731	0.857314	0.0485419	28	0.226819	0.994781	0.0627861	1069	-0.290399	0.00037356	none	none	none	none	none
FAAP20	ENSG00000162585	0.392264	2261	-0.511917	5.76018e-35	0.587198	1705	-0.170082	0.00495709	0.17736	134	-0.0389352	1	0.265586	145	0.170635	0.784914	0.439667	4245	-0.265439	3.61609e-14	none	none	none	none	none
SKI	ENSG00000157933	0.138918	1176	0.269465	0.000424022	0.0476643	194	0.322133	0.144334	0.183188	134	0.875104	0.00094922	0.0501249	28	0.276945	0.926508	0.0982553	1532	0.417586	2.00078e-09	none	none	none	none	none
MORN1	ENSG00000116151	0.0161238	206	-0.0616052	0.813274	0.0103776	38	-0.507895	0.265853	0.0193918	13	0.317413	0.831417	0.00837691	5	-0.138781	1	0.0133846	262	-0.16071	0.452858	none	none	none	none	none
RER1	ENSG00000157916	0.915242	3628	-0.361071	1.95968e-34	0.962908	2453	0.129904	0.0132457	0.585254	317	-0.719107	2.48622e-08	0.573021	300	0.256237	0.410409	0.876978	6698	-0.0980869	0.000568268	none	none	none	none	none
PEX10	ENSG00000157911	0.0979311	949	-0.33987	2.71503e-05	0.096506	397	-0.0121471	1	0.043639	41	-0.364994	0.536849	0.0707992	40	0.512628	0.638179	0.0909505	1427	-0.112773	0.152591	none	none	none	none	none
PLCH2	ENSG00000149527	0.00158323	13	0.118644	0.913648	0	0	-19.1032	0.341462	0.00265272	1	1.17524	0.827368	0	0	0	1	0.000894444	14	0.00192519	1	none	none	none	none	none
PANK4	ENSG00000157881	0.0542939	541	0.315358	0.0144792	0.0400687	158	0.242242	0.368743	0.0649918	51	0.829812	0.117036	0.023529	13	-0.190409	1	0.046554	763	0.329989	0.00259409	none	none	none	none	none
HES5	ENSG00000197921	0.000229296	1	-0.207467	0.942159	4.54518e-05	1	-3.00084	0.572913	0	0	0	1	0	0	-20.7115	0.744984	0.000120328	2	-1.92678	0.345564	none	none	none	none	none
TNFRSF14	ENSG00000157873	0.218717	1575	-0.0229526	0.764331	0.128155	485	0.354647	0.00433127	0.267952	180	-0.0697734	0.882441	0.0950257	54	0.422665	0.647852	0.175232	2294	0.149543	0.00743683	none	none	none	none	none
PRXL2B	ENSG00000157870	0.0393244	506	-0.700455	3.61155e-10	0.0229925	112	-0.706495	0.00223978	0.0220795	24	-1.10155	0.0330808	0.0268668	15	0.6042	0.744984	0.030639	657	-0.589247	9.16621e-09	none	none	up_DMSO	none	none
MMEL1	ENSG00000142606	0.000215272	3	-1.14028	0.51199	0	0	-18.0894	0.4966	0	0	0	1	0	0	0	1	9.6601e-05	3	-1.62781	0.343913	none	none	none	none	none
TTC34	ENSG00000215912	0.00190052	44	-0.540304	0.298225	0	0	-17.6811	0.4966	0.000810161	1	-2.88617	0.10502	0	0	0	1	0.00090903	45	-0.858924	0.0648071	none	none	none	none	none
PRDM16	ENSG00000142611	0.0114381	129	0.318179	0.277029	0.00330717	12	1.20906	0.242791	0.0276833	21	1.26861	0.185596	0.00328395	2	21.6494	0.638179	0.00864421	164	0.763428	0.00252304	none	none	none	none	none
ARHGEF16	ENSG00000130762	0.0172657	222	-0.516846	0.00649559	0.0150425	80	0.547233	0.175385	0.0174061	19	-0.810675	0.32033	0.0122045	7	0.854302	0.778457	0.015925	328	-0.102003	0.606444	none	none	none	none	none
MEGF6	ENSG00000162591	0.00103927	19	-0.981231	0.272789	0.00036026	2	18.4589	0.331621	0.0050673	4	-0.573395	0.816295	0.00192164	1	20.8753	0.744984	0.00114499	26	-0.303798	0.69537	none	none	none	none	none
TPRG1L	ENSG00000158109	0.334104	2069	-0.361895	1.92768e-15	0.282284	951	-0.4117	1.75267e-08	0.141298	107	-0.16082	0.691485	0.224163	121	-0.367643	0.361915	0.290043	3248	-0.336941	6.29715e-17	none	none	none	none	none
WRAP73	ENSG00000116213	0.0858707	788	0.054257	0.642965	0.0745647	298	0.0169521	1	0.0869104	67	0.0882119	0.948315	0.0424196	25	0.0179963	1	0.0773329	1178	0.0635146	0.511518	none	none	none	none	none
TP73	ENSG00000078900	0.00014137	3	-1.14107	0.670401	5.9356e-05	1	15.8572	0.4966	0	0	-19.2286	0.551959	0	0	0	1	8.62044e-05	4	-0.991021	0.624747	none	none	none	none	none
CCDC27	ENSG00000162592	1.94611e-05	1	-3.31308	0.477404	0	0	0	1	0	0	-19.7865	0.551959	0	0	0	1	8.73295e-06	1	-4.0942	0.2858	none	none	none	none	none
SMIM1	ENSG00000235169	0.0603577	583	-0.649462	2.72837e-11	0.0831759	302	-0.534294	4.47179e-05	0.0140514	10	-0.71298	0.522844	0.0313027	18	-0.303033	0.944802	0.0630403	913	-0.552681	7.13267e-12	none	none	none	none	none
LRRC47	ENSG00000130764	0.18995	1453	-0.0563721	0.445332	0.107012	424	-0.268176	0.036257	0.12205	98	0.529699	0.116843	0.0972155	56	-0.134932	1	0.144309	2031	-0.0441647	0.522268	none	none	none	none	none
CEP104	ENSG00000116198	0.207783	1549	-0.26364	4.50392e-06	0.113468	424	-0.139327	0.364684	0.200201	153	0.399002	0.150091	0.110496	61	0.593386	0.357652	0.161514	2187	-0.0580299	0.359596	none	none	none	none	none
DFFB	ENSG00000169598	0.0116631	153	-0.33888	0.182231	0.00585717	24	-0.047074	1	0.0197883	17	-0.379619	0.68465	0.00563516	3	1.51089	0.768741	0.0094069	197	-0.164808	0.496013	none	none	none	none	none
C1orf174	ENSG00000198912	0.121164	1059	0.0837432	0.365317	0.116234	449	0.286164	0.0331779	0.0951387	72	0.881472	0.0281067	0.0776234	45	-0.00891911	1	0.113186	1625	0.223769	0.0013571	none	none	none	none	none
NPHP4	ENSG00000131697	0.00543166	110	-0.765847	0.00728277	0.00212293	17	1.27087	0.256245	0.00983533	10	-0.314422	0.893099	0.00282994	2	-0.0796233	1	0.00421214	139	-0.331703	0.288255	none	none	none	none	none
KCNAB2	ENSG00000069424	0.00195167	39	-0.976654	0.0616583	0.00111437	6	-0.331519	0.898542	0.00161761	3	-1.83768	0.421521	0	0	0	1	0.0014154	48	-0.842832	0.078128	none	none	none	none	none
CHD5	ENSG00000116254	0.000177298	1	0.181936	0.953895	0	0	0	1	0.0027323	1	21.3837	0.551959	0	0	0	1	0.000269066	2	2.14939	0.43472	none	none	none	none	none
RPL22	ENSG00000116251	2.45971	4658	-0.0335596	0.0916339	3.12935	4038	-0.0565089	0.00127367	1.18433	505	-0.0153078	1	2.23284	859	-0.120838	0.588404	2.60578	10060	-0.0468708	0.0225853	none	none	none	none	none
RNF207	ENSG00000158286	0.036443	486	-0.766	1.52323e-11	0.00691897	29	0.0455578	1	0.074254	67	-1.21692	5.0768e-06	0.019925	11	2.63502	0.152666	0.026117	593	-0.639756	2.83506e-09	none	none	up_DMSO	none	none
ICMT	ENSG00000116237	0.108283	986	-0.411939	4.02006e-08	0.052545	216	0.137296	0.578235	0.0648528	62	-0.708324	0.0497171	0.0627035	36	0.231952	0.945924	0.0794098	1300	-0.180777	0.017561	none	none	none	none	none
GPR153	ENSG00000158292	0.0197978	218	-1.72662	9.80334e-33	0.0105749	44	-0.725486	0.0460165	0.0211644	19	-0.942001	0.115312	0.00409182	2	-2.11509	0.306086	0.0148104	283	-1.35376	1.16398e-25	up_DMSO	none	none	none	up_DMSO
ACOT7	ENSG00000097021	0.10702	996	-0.609734	8.55393e-18	0.11935	463	-0.290407	0.0153876	0.0400291	35	-0.0594052	1	0.0818578	43	0.281703	0.831665	0.104628	1537	-0.359742	1.40429e-08	none	none	none	none	none
HES2	ENSG00000069812	0.00914023	120	-0.512795	0.0769435	0.00412192	19	-1.13478	0.0478396	0.00877641	10	1.46647	0.333139	0.00638824	4	-0.302995	1	0.00691956	153	-0.527524	0.0368349	none	up_DMSO	none	none	none
ESPN	ENSG00000187017	0.0961471	868	-1.22502	2.1258e-66	0.116553	451	-0.696504	1.62766e-11	0.0202198	22	-1.81503	1.78716e-05	0.0653974	37	-0.592301	0.394961	0.0956834	1378	-0.924185	2.34396e-53	up_DMSO	none	up_DMSO	none	none
TNFRSF25	ENSG00000215788	0.00308669	33	-0.860486	0.0604239	0.00139684	6	-0.766999	0.538761	0.00385221	2	-0.88796	0.656742	0	0	-20.5293	0.744984	0.00218806	41	-0.839239	0.0418939	none	none	none	none	none
PLEKHG5	ENSG00000171680	0.00314797	45	-0.289586	0.579548	0.00219178	9	1.28708	0.375148	0.00468244	7	1.31231	0.457953	0.00174325	1	20.7346	0.744984	0.00274949	62	0.448091	0.339757	none	none	none	none	none
NOL9	ENSG00000162408	0.120711	1080	-0.16829	0.0340426	0.0667131	252	-0.00360234	1	0.165386	117	0.363144	0.280669	0.0658704	37	0.153472	1	0.0977048	1486	0.00251273	0.985947	none	none	none	none	none
TAS1R1	ENSG00000173662	0	0	-15.9534	0.148938	0	0	0	1	0.00258715	1	21.3048	0.551959	0.00193616	1	20.8862	0.744984	0.000369863	2	3.90901	0.289382	none	none	none	none	none
ZBTB48	ENSG00000204859	0.0444049	500	-0.254903	0.0430796	0.0343566	132	0.313841	0.276572	0.0684301	60	-0.513827	0.197954	0.0113983	6	-0.768964	0.744984	0.0389709	698	-0.112498	0.365979	none	none	none	none	none
KLHL21	ENSG00000162413	0.251753	1742	0.719131	1.93278e-34	0.096514	378	1.16075	2.22237e-15	0.25511	179	0.818657	0.000177732	0.118236	66	1.18096	0.00853189	0.179312	2365	0.910758	1.31899e-60	none	up_FFA_Cocktail	none	up_FFA_Cocktail	none
PHF13	ENSG00000116273	0.0537836	585	-0.0199032	0.901017	0.0292543	109	0.7464	0.00846291	0.0612912	51	0.491106	0.402373	0.0401107	22	0.178235	1	0.0435513	767	0.27162	0.0167526	none	none	none	none	none
THAP3	ENSG00000041988	0.11989	948	0.365869	2.1658e-05	0.139151	504	0.415731	0.000484162	0.0588493	45	0.38734	0.551959	0.0653155	37	-0.0867581	1	0.117677	1534	0.372344	8.67064e-08	none	none	none	none	none
DNAJC11	ENSG00000007923	0.192349	1465	-0.103361	0.131202	0.118564	451	-0.20899	0.113478	0.161084	129	-0.011855	1	0.100634	57	0.253917	0.821802	0.15286	2102	-0.0600997	0.362242	none	none	none	none	none
CAMTA1	ENSG00000171735	0.501672	2686	-0.127574	0.00236718	0.704369	1996	-0.0671922	0.337002	0.189008	126	0.314816	0.355274	0.29942	162	-0.018024	1	0.537839	4970	-0.0629037	0.0959688	none	none	none	none	none
VAMP3	ENSG00000049245	0.221611	1641	-0.301456	3.25357e-08	0.187283	693	-0.545668	9.75769e-11	0.0937767	70	0.0712939	0.972529	0.140276	77	-0.0463918	1	0.191579	2481	-0.333996	2.97337e-12	none	none	none	none	none
PER3	ENSG00000049246	0.044323	461	0.422847	0.00220399	0.0167257	69	0.356621	0.394069	0.0441004	35	0.284598	0.700209	0.0175612	10	-0.0168578	1	0.0310905	575	0.416921	0.0010991	none	none	none	none	none
UTS2	ENSG00000049247	0.000975633	4	2.65679	0.186465	3.26708e-05	1	14.9958	0.4966	0	0	0	1	0	0	0	1	0.000450336	5	2.90669	0.161248	none	none	none	none	none
TNFRSF9	ENSG00000049249	0.0484841	397	0.421151	0.00433465	0.0226175	82	1.44022	2.32983e-05	0.0809966	51	0.927054	0.0482717	0.0237699	12	0.581966	0.805515	0.0383873	542	0.747028	2.77847e-09	none	up_FFA_Cocktail	none	none	none
PARK7	ENSG00000116288	1.49695	4342	-0.135794	1.48039e-08	2.03296	3707	-0.206517	2.44152e-13	0.549541	307	-0.207215	0.285053	1.23811	574	-0.1466	0.637975	1.61137	8930	-0.162015	3.49882e-13	none	none	none	none	none
ERRFI1	ENSG00000116285	1.77153	4343	0.217508	3.81087e-12	1.19399	2697	-0.0336515	0.63722	1.40712	506	-0.0482703	0.863156	1.45851	631	0.597858	3.95153e-06	1.49395	8177	0.192596	5.69681e-13	none	none	none	none	none
SLC45A1	ENSG00000162426	0.000560006	10	-1.54414	0.111123	0.000290783	2	-0.890487	0.776952	0.00143239	1	-0.867868	0.862235	0	0	0	1	0.000462174	13	-1.20979	0.158418	none	none	none	none	none
RERE	ENSG00000142599	0.156774	1275	0.0730538	0.365598	0.0579513	231	0.144855	0.526388	0.195092	145	-0.266737	0.381526	0.068578	38	0.447087	0.727188	0.112854	1689	0.115928	0.106847	none	none	none	none	none
ENO1	ENSG00000074800	2.30688	4645	-0.27854	5.35097e-57	2.58499	3931	-0.460604	5.96352e-97	1.28245	523	-0.0688968	0.716824	2.17525	849	-0.228136	0.0774534	2.32955	9948	-0.31951	1.88088e-73	none	none	none	none	none
SLC2A5	ENSG00000142583	0.000291506	1	-0.419887	0.851632	0.000872184	2	19.7349	0.321986	0.000857138	1	19.7098	0.551959	0	0	0	1	0.000524787	4	1.7942	0.300859	none	none	none	none	none
GPR157	ENSG00000180758	0.0939838	901	0.318445	0.000601389	0.0362304	143	0.702133	0.0048615	0.0631634	56	0.142691	0.881656	0.0343586	18	0.663693	0.714929	0.0638305	1118	0.484549	2.45864e-08	none	none	none	none	none
H6PD	ENSG00000049239	0.348891	2032	-0.943418	1.11493e-103	0.0928765	351	-0.248628	0.0830736	0.419206	237	-1.22217	2.8604e-19	0.18128	94	-0.0575624	1	0.239088	2714	-0.688289	7.19253e-60	none	none	up_DMSO	none	none
SPSB1	ENSG00000171621	0.52743	2713	-0.14423	0.000444607	0.526323	1557	0.0222686	0.871858	0.392141	238	0.507312	0.00716187	0.353955	187	0.00125045	1	0.50056	4695	-9.32747e-05	1	none	none	none	none	none
SLC25A33	ENSG00000171612	0.505365	2535	-0.646909	2.98364e-61	0.577196	1642	-0.172624	0.00542144	0.248607	169	-0.52669	0.00754532	0.351459	190	-0.00161603	1	0.49997	4536	-0.354028	1.11796e-26	none	none	none	none	none
TMEM201	ENSG00000188807	0.0140736	185	-0.0397198	0.903704	0.00634146	27	1.46784	0.0242241	0.0163847	14	-0.76821	0.395198	0.00307101	2	-0.702304	1	0.0101861	228	0.112155	0.664524	none	up_FFA_Cocktail	none	none	none
PIK3CD	ENSG00000171608	0.00922809	115	0.640125	0.0413228	0.0051916	23	1.91812	0.0163732	0.016501	15	1.40994	0.20387	0.00560918	3	1.06475	0.881799	0.0078284	156	1.08434	8.16252e-05	none	up_FFA_Cocktail	none	none	up_FFA_Cocktail
CLSTN1	ENSG00000171603	0.0269802	336	-0.392441	0.0132491	0.00944308	39	0.701736	0.205884	0.0434017	38	-0.828108	0.0905899	0.0061942	4	-0.17528	1	0.0193485	417	-0.259897	0.0997673	none	none	none	none	none
CTNNBIP1	ENSG00000178585	0.142933	1196	-0.779699	2.52099e-36	0.214423	766	-0.194748	0.0417439	0.0368216	30	-1.0174	0.0329075	0.0780888	46	-0.375471	0.694477	0.156616	2038	-0.448219	5.09097e-18	none	none	up_DMSO	none	none
LZIC	ENSG00000162441	0.387176	2315	-0.219417	5.19214e-07	0.40095	1260	-0.252005	0.000177995	0.181495	133	0.282536	0.416846	0.290322	159	0.236869	0.670015	0.368668	3867	-0.151646	0.000101751	none	none	none	none	none
NMNAT1	ENSG00000173614	0.097941	924	-0.418756	9.93803e-08	0.0859695	337	-0.234698	0.124634	0.0710779	58	0.161508	0.827425	0.0499354	28	-0.235228	0.956662	0.0867647	1347	-0.265871	0.000183531	none	none	none	none	none
RBP7	ENSG00000162444	0.00383553	42	-0.220107	0.662803	0.00430143	23	0.159558	0.925014	0.000378701	1	-0.801344	0.918054	0	0	0	1	0.00339724	66	0.0127508	0.985405	none	none	none	none	none
UBE4B	ENSG00000130939	0.154669	1285	-0.21747	0.000838868	0.0668493	285	-0.39988	0.00738956	0.154649	114	0.0895249	0.886185	0.0812694	45	0.21068	0.935476	0.113766	1729	-0.146562	0.0227117	none	none	none	none	none
KIF1B	ENSG00000054523	0.496876	2585	-0.322851	4.80898e-17	0.180608	649	-0.473064	6.64071e-08	0.476516	284	0.0396077	0.952726	0.275349	148	0.0779603	1	0.352372	3666	-0.21251	1.53534e-08	none	none	none	none	none
PGD	ENSG00000142657	0.682473	3090	-0.0176065	0.708606	0.5022	1515	0.351587	3.09174e-08	0.451644	272	0.483495	0.00642988	0.305391	162	0.0898308	1	0.560232	5039	0.213884	1.18225e-10	none	none	none	none	none
CENPS	ENSG00000175279	0.0500266	547	-0.664351	1.28865e-10	0.0549979	225	-0.31381	0.0914515	0.0148878	10	0.219563	0.956592	0.0221061	13	-0.976193	0.379016	0.0467502	795	-0.474846	3.00914e-07	none	none	none	none	none
CORT	ENSG00000241563	0.00304007	21	-0.432537	0.447421	0.00510847	19	1.29445	0.108669	0	0	0	1	0	0	-20.6191	0.744984	0.00332356	40	0.332838	0.485129	none	none	none	none	none
DFFA	ENSG00000160049	0.345914	2138	-0.241296	1.29663e-07	0.290919	984	-0.373398	3.26301e-07	0.197172	143	0.185628	0.575062	0.218913	120	0.273172	0.667566	0.302014	3385	-0.198083	1.30237e-06	none	none	none	none	none
PEX14	ENSG00000142655	0.0949753	907	-0.293103	0.000590088	0.0869348	328	0.388	0.0119582	0.087325	68	-0.158509	0.794338	0.0566776	32	0.533644	0.669198	0.0875942	1335	0.046941	0.607801	none	none	none	none	none
CASZ1	ENSG00000130940	0.0954576	903	0.201408	0.0335267	0.0359371	145	0.471528	0.0618456	0.101367	80	0.486648	0.224175	0.048514	26	0.340537	0.869884	0.0684213	1154	0.359557	2.34369e-05	none	none	none	none	none
TARDBP	ENSG00000120948	0.417621	2410	0.0835744	0.0906633	0.219232	727	-0.288023	0.0012415	0.332624	214	0.140807	0.596682	0.200106	109	0.180513	0.832893	0.314241	3460	0.0315113	0.533625	none	none	none	none	none
MASP2	ENSG00000009724	0.41756	2344	-0.805309	3.87983e-84	0.395976	1235	0.157781	0.0483884	0.188792	129	-1.79326	4.91863e-28	0.196427	102	0.150731	0.916951	0.371667	3810	-0.392853	6.60695e-27	none	none	up_DMSO	none	none
SRM	ENSG00000116649	0.65612	3061	-0.324487	1.55898e-20	0.920115	2339	-0.328968	6.12787e-13	0.190865	144	0.0140426	1	0.446657	235	-0.0557355	1	0.704506	5779	-0.276392	1.31722e-20	none	none	none	none	none
EXOSC10	ENSG00000171824	0.226044	1637	0.0654932	0.345609	0.127475	483	-0.188424	0.146846	0.184745	132	0.219153	0.551959	0.103968	59	0.105464	1	0.173367	2311	0.0484979	0.447584	none	none	none	none	none
MTOR	ENSG00000198793	0.21629	1560	-0.342294	1.126e-09	0.0937489	352	-0.650535	1.82949e-08	0.172845	119	0.279589	0.440699	0.0903189	49	-0.388181	0.64008	0.153886	2080	-0.316747	1.66607e-09	none	none	none	none	none
ANGPTL7	ENSG00000171819	0.00243397	39	-1.32077	0.00530021	0.00115109	5	-0.950842	0.468023	0.00222665	2	-0.122489	1	0	0	-22.4001	0.483601	0.00168816	46	-1.29146	0.00322428	up_DMSO	none	none	none	up_DMSO
UBIAD1	ENSG00000120942	0.1724	1358	-0.0787381	0.297528	0.10593	395	0.500694	0.000258339	0.0875124	75	-0.621419	0.046555	0.0739175	41	0.190868	0.987539	0.131332	1869	0.137272	0.0343237	none	none	none	none	none
FBXO2	ENSG00000116661	0.309254	1773	-0.648125	4.46883e-37	0.452265	1279	-0.69978	5.69464e-31	0.0929038	71	-1.07489	5.99973e-05	0.271939	146	-0.347804	0.34707	0.34543	3269	-0.650657	2.77167e-61	none	none	up_DMSO	none	none
FBXO44	ENSG00000132879	0.048042	540	-0.11461	0.406507	0.0389039	169	0.564296	0.0137995	0.0601081	58	0.322793	0.555912	0.0259783	16	0.256381	1	0.043204	783	0.205312	0.0679338	none	none	none	none	none
FBXO6	ENSG00000116663	0.223999	1595	-0.190818	0.0012115	0.291611	967	-0.27054	0.000484869	0.0688364	57	-0.495593	0.250418	0.140374	76	-0.176735	0.889152	0.230946	2695	-0.223714	2.47191e-06	none	none	none	none	none
MAD2L2	ENSG00000116670	0.3735	2246	-0.181481	7.37437e-05	0.501471	1519	-0.217041	0.000442073	0.151886	118	0.181349	0.647945	0.225632	123	0.205726	0.744984	0.39267	4006	-0.146629	0.000135582	none	none	none	none	none
DRAXIN	ENSG00000162490	0.000347234	4	-0.41695	0.865362	0	0	-18.7021	0.4966	0.00190433	2	1.97048	0.599551	0	0	0	1	0.000287898	6	-0.455129	0.784725	none	none	none	none	none
AGTRAP	ENSG00000177674	0.20598	1532	0.164493	0.0129586	0.191825	677	0.702549	2.07444e-12	0.127123	101	0.0612349	0.97596	0.113505	63	0.837929	0.102338	0.185987	2373	0.443952	1.2459e-16	none	none	none	none	none
C1orf167	ENSG00000215910	0.000608754	8	-0.782785	0.498301	0.000546583	2	2.7349	0.433867	0.00141093	2	-0.221922	1	0.00221869	1	-0.553326	1	0.000798884	13	-0.272113	0.794154	none	none	none	none	none
MTHFR	ENSG00000177000	0.177323	1388	-0.0263729	0.74942	0.0510322	213	0.274182	0.208904	0.176471	136	-0.0775269	0.902901	0.0607924	33	0.671738	0.508633	0.117364	1770	0.138437	0.0368108	none	none	none	none	none
CLCN6	ENSG00000011021	0.0840421	852	0.1771	0.0805378	0.0217007	81	1.21258	0.000317026	0.1604	121	0.16142	0.687498	0.0162612	10	-0.112277	1	0.0587606	1064	0.336866	0.000161542	none	up_FFA_Cocktail	none	none	none
NPPA	ENSG00000175206	0.000256603	2	0.344846	0.884544	0	0	0	1	0	0	-21.2144	0.329088	0	0	0	1	0.000115148	2	-1.26978	0.444824	none	none	none	none	none
NPPB	ENSG00000120937	0.000387225	2	0.992009	0.71719	0	0	-19.1049	0.4966	0	0	-18.6614	0.551959	0	0	0	1	0.000173763	2	-0.97169	0.669345	none	none	none	none	none
KIAA2013	ENSG00000116685	0.29383	1875	-0.307806	3.51922e-10	0.172438	618	0.521002	6.97726e-07	0.227537	168	-0.396585	0.0682485	0.168505	94	0.273555	0.744984	0.230346	2755	0.0158813	0.79682	none	none	none	none	none
PLOD1	ENSG00000083444	0.240726	1676	-0.572171	5.03191e-29	0.0985972	367	0.375428	0.00877271	0.242323	170	-0.953861	6.54239e-09	0.0886852	48	-0.0910564	1	0.17137	2261	-0.318938	8.4812e-11	none	none	none	none	none
MFN2	ENSG00000116688	0.367778	2158	0.0524003	0.335586	0.184567	667	0.23429	0.0304318	0.39988	242	0.828112	3.98455e-06	0.230335	126	0.512137	0.176187	0.286216	3193	0.26414	8.99696e-10	none	none	none	none	none
MIIP	ENSG00000116691	0.0999004	910	0.123774	0.209506	0.14819	554	0.580061	3.321e-07	0.058103	47	0.223146	0.755225	0.0585277	32	0.490906	0.71789	0.111454	1543	0.384104	5.11301e-08	none	none	none	none	none
TNFRSF1B	ENSG00000028137	0.123398	1040	0.738371	3.80548e-18	0.0364579	148	1.12871	4.30674e-06	0.121521	94	0.673142	0.0447585	0.0488746	27	0.899462	0.385789	0.0825924	1309	0.875033	9.35214e-28	none	up_FFA_Cocktail	none	none	none
VPS13D	ENSG00000048707	0.17091	1340	-0.422488	3.72049e-12	0.0529671	203	-0.423224	0.0139962	0.235653	166	-0.395752	0.0770621	0.0816026	46	0.530135	0.562201	0.12138	1755	-0.293521	4.55375e-07	none	none	none	none	none
DHRS3	ENSG00000162496	0.554225	2771	-0.480677	1.72576e-39	0.375976	1216	0.605195	5.19274e-17	0.406171	239	-0.500655	0.00179562	0.242773	131	0.12705	0.937138	0.444957	4357	-0.0355076	0.409274	none	none	none	none	none
C1orf158	ENSG00000157330	1.73544e-05	1	14.0831	0.422507	0.00020274	1	0.475935	0.971562	0	0	0	1	0	0	0	1	8.55487e-05	2	0.516756	0.857061	none	none	none	none	none
PRAMEF8	ENSG00000182330	0.000502133	3	0.830384	0.699947	0.000735188	2	0.313727	0.98423	0	0	-21.9136	0.551959	0	0	0	1	0.000507309	5	-0.413112	0.796112	none	none	none	none	none
PRAMEF14	ENSG00000204481	0.000333369	2	1.26861	0.580471	0	0	0	1	0	0	-21.9136	0.551959	0	0	0	1	0.000149596	2	-1.33331	0.617704	none	none	none	none	none
PDPN	ENSG00000162493	0.000355089	3	-0.205211	0.908724	0	0	0	1	0	0	0	1	0	0	0	1	0.000159342	3	0.00433256	1	none	none	none	none	none
PRDM2	ENSG00000116731	0.172258	1350	-0.00232641	0.989591	0.0924069	341	-0.00537167	1	0.187837	138	0.185301	0.59166	0.0841756	47	-0.174844	0.977152	0.134049	1876	0.0472676	0.518671	none	none	none	none	none
KAZN	ENSG00000189337	0.00180098	28	-0.170846	0.826068	0.00179764	10	2.37047	0.138126	0.00829121	7	2.2504	0.272889	0	0	0	1	0.00207272	45	0.950967	0.0915903	none	none	none	none	none
TMEM51	ENSG00000171729	0.00449801	52	0.609561	0.252427	0.00117971	5	-0.213626	0.979424	0.00832464	5	1.47715	0.493183	0	0	-20.2159	0.744984	0.00304829	62	0.539977	0.264521	none	none	none	none	none
FHAD1	ENSG00000142621	0.000396668	8	0.172415	0.909387	0	0	-17.566	0.4966	0.000466095	1	18.8306	0.551959	0	0	0	1	0.000210328	9	-0.0396645	0.984817	none	none	none	none	none
EFHD2	ENSG00000142634	0.241716	1697	-0.171672	0.00241929	0.264097	904	0.00563736	1	0.0733225	67	-0.268803	0.571588	0.153811	82	0.0999558	1	0.229975	2750	-0.0460259	0.423669	none	none	none	none	none
CELA2B	ENSG00000215704	0.000112195	1	1.54019	0.63453	0	0	0	1	0	0	0	1	0	0	0	1	5.03463e-05	1	1.74962	0.609589	none	none	none	none	none
CASP9	ENSG00000132906	0.0204487	307	-0.669607	2.31455e-05	0.0228003	104	0.426574	0.195844	0.0200764	20	-0.744102	0.36497	0.00788893	5	0.0571875	1	0.0200896	436	-0.208224	0.189	none	none	none	none	none
DNAJC16	ENSG00000116138	0.169469	1356	-0.0742551	0.331334	0.0507876	201	-0.0557504	0.895747	0.231308	159	-0.00115008	1	0.073667	40	0.292063	0.83151	0.118815	1756	0.0260234	0.745185	none	none	none	none	none
AGMAT	ENSG00000116771	0.377962	2134	-0.403858	1.38544e-20	0.386584	1204	-0.0451537	0.665297	0.196899	143	0.195054	0.551959	0.309391	168	0.532045	0.0736606	0.361967	3649	-0.120389	0.002818	none	none	none	none	none
DDI2	ENSG00000197312	0.274358	1792	-0.294946	2.41838e-09	0.082754	327	-0.234344	0.13339	0.292018	201	-0.0566368	0.923017	0.130977	71	0.111515	1	0.187991	2391	-0.145741	0.00403119	none	none	none	none	none
PLEKHM2	ENSG00000116786	0.353667	2195	0.489344	7.91945e-24	0.214681	766	0.325946	0.000528265	0.316119	205	1.03327	1.98324e-07	0.152454	85	0.725802	0.0964206	0.277966	3251	0.539364	7.71612e-35	none	none	up_FFA_Cocktail	none	none
SLC25A34	ENSG00000162461	0.00736449	142	-1.02522	3.69323e-05	0.00210952	15	-1.13393	0.147999	0.0087784	9	-0.474132	0.72214	0.0024566	2	0.308769	1	0.00496431	168	-0.849429	0.000239298	up_DMSO	none	none	none	none
TMEM82	ENSG00000162460	0.197553	1398	-0.35757	6.08808e-09	0.200069	674	0.571039	7.27276e-09	0.0966764	69	-1.31835	7.72503e-08	0.0738281	42	0.353974	0.744984	0.179353	2183	0.00988819	0.896247	none	none	up_DMSO	none	none
FBLIM1	ENSG00000162458	0.106386	914	-0.0447831	0.665921	0.0678094	277	0.803851	2.53808e-06	0.129125	101	-0.0164547	1	0.0432083	26	0.595298	0.681088	0.0869532	1318	0.266012	0.000495647	none	none	none	none	none
UQCRHL	ENSG00000233954	0.010203	144	-0.374089	0.161384	0.0084072	39	0.618377	0.283445	0.00065924	2	-4.09201	0.0386602	0.00233118	1	0.204641	1	0.00807806	186	-0.0793294	0.781324	none	none	up_DMSO	none	none
SPEN	ENSG00000065526	0.421576	2436	0.439342	2.94375e-22	0.0898061	336	0.432926	0.00367389	0.507969	279	0.692908	3.55994e-05	0.166033	91	0.833369	0.0342586	0.275184	3142	0.563774	1.0817e-36	none	none	none	none	none
ZBTB17	ENSG00000116809	0.050308	546	-0.00148095	1	0.0308003	135	0.244776	0.432126	0.0591224	51	0.193478	0.803824	0.0219099	13	-0.125741	1	0.0406441	745	0.124536	0.317188	none	none	none	none	none
HSPB7	ENSG00000173641	0	0	0	1	0	0	0	1	0	0	0	1	0	0	0	1	0	0	0	1	none	none	none	none	none
FAM131C	ENSG00000185519	0.00194017	36	-0.349475	0.543564	0.0027909	14	0.639403	0.575143	0.00236232	3	-0.185316	1	0.00372179	3	21.8303	0.497932	0.00247097	56	0.36849	0.471406	none	none	none	none	none
EPHA2	ENSG00000142627	0.156494	1223	0.697248	5.9183e-20	0.0656467	255	1.49389	2.47248e-15	0.196948	146	0.401777	0.155619	0.0813963	43	1.40526	0.0200613	0.117069	1667	0.896015	5.34087e-38	none	up_FFA_Cocktail	none	up_FFA_Cocktail	none
ARHGEF19	ENSG00000142632	0.00593182	136	-0.0908637	0.806812	0.00462077	39	-0.131517	0.928757	0.00878266	12	0.727391	0.55883	0	0	-20.6805	0.744984	0.00504329	187	-0.0341358	0.92522	none	none	none	none	none
CPLANE2	ENSG00000132881	0.0148472	164	-0.155938	0.538284	0.0107043	48	-0.661165	0.0836099	0.00423195	4	-0.506681	0.891987	0.0111523	7	0.908199	0.759826	0.0121585	223	-0.25999	0.221211	none	none	none	none	none
FBXO42	ENSG00000037637	0.266851	1819	-0.14981	0.00647774	0.12302	473	0.153051	0.312083	0.337135	215	0.0343293	0.995815	0.101302	59	-0.0173908	1	0.200277	2566	0.015066	0.819159	none	none	none	none	none
SZRD1	ENSG00000055070	0.508963	2716	0.0630143	0.167973	0.416942	1337	-0.162275	0.0226486	0.276867	185	0.803047	0.000195464	0.322727	172	0.07723	1	0.439254	4410	0.0425492	0.320623	none	none	none	none	none
SPATA21	ENSG00000187144	0.00657839	61	0.321376	0.455635	0.00599455	22	-0.217813	0.809201	0.00178697	2	-1.55102	0.444224	0.00611915	4	22.5493	0.382565	0.00597697	89	0.16542	0.645458	none	none	none	none	none
NECAP2	ENSG00000157191	0.258857	1784	0.258805	5.1293e-06	0.196708	704	-0.10931	0.363366	0.169391	119	0.983088	0.000506817	0.177601	99	0.448369	0.370933	0.220823	2706	0.196076	9.93297e-05	none	none	none	none	none
NBPF1	ENSG00000219481	0.118053	1067	-0.383464	1.27848e-07	0.0681284	268	0.0984207	0.679175	0.109381	88	-0.147919	0.753769	0.0688418	38	0.539524	0.612655	0.0934628	1461	-0.110258	0.148603	none	none	none	none	none
CROCC	ENSG00000058453	0.0183589	221	0.0411413	0.880633	0.00930468	37	0.0844661	0.972772	0.034051	33	0.00923634	1	0.00355655	2	-0.629488	1	0.0145187	293	0.0571275	0.80292	none	none	none	none	none
MFAP2	ENSG00000117122	2.49457e-05	1	-1.92545	0.580051	0	0	0	1	0	0	0	1	0	0	0	1	1.11941e-05	1	-1.71586	0.614448	none	none	none	none	none
ATP13A2	ENSG00000159363	0.0472179	573	-0.174843	0.164452	0.0201336	88	0.801867	0.0135012	0.0581317	50	-0.168856	0.819408	0.0208955	13	0.99111	0.639487	0.0349978	724	0.132057	0.288255	none	none	none	none	none
SDHB	ENSG00000117118	0.641293	3102	-0.258528	1.64288e-13	0.949588	2435	-0.303065	1.97009e-11	0.225659	158	-0.231164	0.416849	0.476659	254	-0.32155	0.22661	0.71452	5949	-0.276727	6.29969e-21	none	none	none	none	none
RCC2	ENSG00000179051	0.140208	1164	0.218365	0.00499423	0.0520903	212	0.344403	0.0967324	0.172225	123	0.609638	0.0302665	0.0597767	34	0.554136	0.638179	0.10072	1533	0.374333	6.30644e-08	none	none	none	none	none
ARHGEF10L	ENSG00000074964	0.0806531	830	-0.693925	2.92841e-18	0.0366626	179	-0.245037	0.310507	0.153502	116	-0.331975	0.272134	0.0422283	26	-0.0443747	1	0.0650539	1151	-0.452043	7.26304e-10	none	none	none	none	none
ACTL8	ENSG00000117148	3.05994e-05	1	-3.04155	0.324538	0.000678335	2	0.60344	0.879026	0	0	0	1	0	0	0	1	0.000273907	3	-0.0364992	0.991524	none	none	none	none	none
IGSF21	ENSG00000117154	0.000206393	3	17.6552	0.331947	0	0	0	1	0	0	0	1	0	0	0	1	9.26167e-05	3	16.4991	0.337408	none	none	none	none	none
KLHDC7A	ENSG00000179023	0.0299555	417	-1.06417	2.65813e-18	0.00646825	31	-0.0504375	1	0.0278075	28	-1.2393	0.00622624	0.0153164	9	-0.175129	1	0.0193582	485	-0.824167	3.43944e-12	up_DMSO	none	up_DMSO	none	none
ALDH4A1	ENSG00000159423	0.25608	1725	-0.917334	1.73964e-83	0.185141	683	-0.369838	3.84906e-05	0.241883	164	-0.465892	0.0238049	0.170555	96	-0.210747	0.752459	0.219475	2668	-0.597113	1.00461e-44	none	none	none	none	none
IFFO2	ENSG00000169991	0.0291925	310	0.330234	0.0657546	0.013059	51	0.0521346	1	0.0395295	27	1.366	0.0669804	0.00781292	4	-0.241761	1	0.0216187	392	0.386157	0.017126	none	none	none	none	none
UBR4	ENSG00000127481	0.340778	1974	-0.447218	9.43787e-24	0.105272	437	-0.289034	0.0199287	0.433698	267	0.0159876	1	0.242447	127	0.728752	0.0235577	0.247223	2805	-0.184904	2.77552e-05	none	none	none	none	none
EMC1	ENSG00000127463	0.183066	1413	-0.434634	3.71253e-13	0.066934	249	0.618695	0.000313248	0.280483	195	-0.549518	0.00213647	0.0925082	50	0.738216	0.267709	0.136374	1907	-0.14614	0.0156324	none	none	none	none	none
MRTO4	ENSG00000053372	0.28785	1919	0.0590735	0.349359	0.341614	1117	0.259322	0.000896068	0.161282	117	-0.127742	0.780258	0.152818	83	0.271041	0.744984	0.286412	3236	0.174593	0.00013125	none	none	none	none	none
AKR7A3	ENSG00000162482	0.436824	2398	-0.838958	1.45842e-94	0.718084	1950	-0.695746	1.09045e-46	0.131642	95	-0.871143	0.000226228	0.304645	165	-0.430175	0.126282	0.510534	4608	-0.713836	5.93305e-107	none	none	none	none	none
AKR7A2	ENSG00000053371	0.44082	2459	-0.421	2.49836e-26	0.67429	1900	-0.175553	0.00180376	0.1544	115	-0.201102	0.56994	0.284486	153	-0.216932	0.703938	0.495126	4627	-0.263059	5.37092e-15	none	none	none	none	none
CAPZB	ENSG00000077549	0.697962	3204	-0.161475	2.57689e-06	0.771131	2087	-0.146081	0.00742708	0.350365	223	0.1211	0.667323	0.42828	229	0.0053963	1	0.675393	5743	-0.100848	0.00131851	none	none	none	none	none
MICOS10	ENSG00000173436	1.2027	4085	-0.0198859	0.556071	1.54878	3283	0.171369	8.10283e-06	0.419618	251	0.0992395	0.73606	0.822778	401	-0.000898778	1	1.24376	8020	0.0915932	0.000405862	none	none	none	none	none
NBL1	ENSG00000158747	0.0843645	770	-0.0885143	0.421816	0.0720463	286	0.347334	0.0467418	0.0555368	45	0.422675	0.527878	0.0300883	16	-0.316257	0.933161	0.0723023	1117	0.135763	0.139694	none	none	none	none	none
TMCO4	ENSG00000162542	0.0870431	825	-0.162249	0.0994494	0.0547633	239	-0.198837	0.345464	0.0750074	59	0.791176	0.0927356	0.0427391	25	-0.0973718	1	0.0694701	1148	-0.0611042	0.531864	none	none	none	none	none
RNF186	ENSG00000178828	0.00199359	23	-0.233016	0.728487	0.00222705	7	0.397084	0.81742	0.000819714	2	19.6454	0.416145	0.00155915	1	20.5735	0.744984	0.00195898	33	0.289563	0.633111	none	none	none	none	none
OTUD3	ENSG00000169914	0.0461303	484	0.701318	4.99941e-07	0.0176028	64	1.04606	0.00691705	0.0861985	61	0.930027	0.0332888	0.0138927	8	1.48887	0.575011	0.034797	617	0.884394	3.93524e-12	none	up_FFA_Cocktail	none	none	none
PLA2G2A	ENSG00000188257	0.172111	855	0.345889	0.000315159	0.154688	460	0.372426	0.00285037	0.0840291	47	-0.0773238	0.984389	0.170056	84	0.636078	0.185639	0.159117	1446	0.384617	3.65611e-08	none	none	none	none	none
PLA2G5	ENSG00000127472	0	0	0	1	0	0	0	1	0	0	0	1	0	0	0	1	0	0	0	1	none	none	none	none	none
UBXN10	ENSG00000162543	0.00327534	38	-0.854244	0.059722	0.00169434	7	-1.09276	0.298768	0.001354	2	0.521643	0.954684	0.00201445	1	-0.100125	1	0.00241167	48	-0.770912	0.0599694	none	none	none	none	none
CAMK2N1	ENSG00000162545	0.539407	2719	-0.3989	4.08104e-26	0.600418	1734	-0.329908	1.62051e-09	0.199208	134	-0.0019455	1	0.384937	207	0.0451112	1	0.52402	4794	-0.287925	1.29497e-18	none	none	none	none	none
MUL1	ENSG00000090432	0.105601	995	-0.0252965	0.811548	0.0526418	224	0.866683	7.01931e-06	0.104028	88	-0.10639	0.867948	0.0589188	32	0.702628	0.483601	0.0805883	1339	0.272293	0.000380636	none	none	none	none	none
FAM43B	ENSG00000183114	0.000215053	2	2.39683	0.37802	0	0	0	1	0	0	0	1	0	0	0	1	9.65029e-05	2	2.60622	0.362639	none	none	none	none	none
CDA	ENSG00000158825	0.589458	2850	0.804924	1.72927e-75	0.846823	2180	0.689062	1.46193e-38	0.188832	136	1.05863	7.55179e-05	0.337359	179	0.398147	0.24543	0.63559	5345	0.71096	2.66024e-92	none	none	up_FFA_Cocktail	none	none
PINK1	ENSG00000158828	0.426102	2411	-0.355156	1.54959e-18	0.365143	1173	0.0696904	0.493284	0.288335	198	0.327848	0.160585	0.274948	147	0.233933	0.710047	0.3783	3929	-0.0660278	0.118071	none	none	none	none	none
DDOST	ENSG00000244038	0.353474	2073	-0.468364	1.78401e-24	0.317613	1042	0.542835	2.24181e-12	0.339802	206	-0.787133	7.0347e-07	0.242071	134	0.291978	0.60147	0.327815	3455	-0.0640993	0.170066	none	none	none	none	none
KIF17	ENSG00000117245	0.0021205	31	-1.81531	2.59825e-05	0.0016924	8	0.596963	0.710325	0.0034581	4	0.182728	1	0	0	-19.7831	0.744984	0.00184052	43	-1.01086	0.00798406	up_DMSO	none	none	none	up_DMSO
SH2D5	ENSG00000189410	0.0304546	370	0.979898	4.16778e-08	0.0168424	83	1.74261	8.12717e-06	0.03355	39	0.544565	0.437204	0.0193442	10	1.54251	0.439165	0.0243556	502	1.18171	4.29629e-14	none	up_FFA_Cocktail	none	none	up_FFA_Cocktail
HP1BP3	ENSG00000127483	0.538617	2787	0.0262413	0.587439	0.290713	976	-0.461171	7.90558e-11	0.730663	371	0.831976	8.45884e-10	0.284947	149	0.185332	0.744984	0.431904	4283	0.000247848	1	none	none	none	none	none
EIF4G3	ENSG00000075151	0.42422	2424	-0.161554	0.000244281	0.150728	537	-0.0184113	0.99182	0.466169	286	-0.0605863	0.864119	0.164654	90	0.160485	0.920798	0.296703	3337	-0.0188868	0.724462	none	none	none	none	none
ECE1	ENSG00000117298	0.134218	1140	-0.285817	6.28519e-05	0.0388994	155	0.512723	0.0280415	0.245494	175	0.0131929	1	0.0696558	39	0.333487	0.776366	0.0990266	1509	-0.0223993	0.799607	none	none	none	none	none
NBPF3	ENSG00000142794	0.011709	201	-0.664623	0.0011036	0.00284922	14	-0.568209	0.530364	0.0190675	16	1.5047	0.164957	0.0109367	6	3.61765	0.28617	0.00874525	237	-0.13088	0.591235	none	none	none	none	none
ALPL	ENSG00000162551	0.0130206	147	-0.739284	0.000446921	0.00484529	20	0.162143	0.920451	0.00785042	8	-1.7473	0.0418496	0.00209023	1	-0.649692	1	0.00845136	176	-0.591672	0.00320903	none	none	up_DMSO	none	none
RAP1GAP	ENSG00000076864	0.0756185	712	-0.158387	0.137816	0.0511555	221	0.539211	0.00611322	0.0462906	43	0.0970443	0.969703	0.0308817	18	1.74505	0.146642	0.0598017	994	0.212067	0.0207112	none	none	none	none	none
USP48	ENSG00000090686	0.268548	1827	-0.212447	4.39798e-05	0.144395	537	-0.456126	3.49158e-06	0.26806	188	0.0976656	0.788725	0.117358	66	-0.113361	1	0.206025	2618	-0.201368	2.22183e-05	none	none	none	none	none
LDLRAD2	ENSG00000187942	0.000313601	2	-0.8647	0.75956	0	0	0	1	0	0	0	1	0	0	0	1	0.000140725	2	-0.655066	0.81591	none	none	none	none	none
HSPG2	ENSG00000142798	0.00342404	54	-0.717706	0.0778537	0.000761095	3	-0.560728	0.783236	0.00361209	6	-1.24295	0.35434	0.00339092	2	21.6957	0.638179	0.00241245	65	-0.471067	0.227987	none	none	none	none	none
CDC42	ENSG00000070831	1.33907	4226	0.0901054	0.000782238	1.51467	3188	-0.1999	1.30285e-07	0.723757	368	0.321243	0.0366999	1.05706	515	-0.157387	0.620637	1.33601	8297	-0.0349726	0.21004	none	none	none	none	none
WNT4	ENSG00000162552	0.00446677	43	-0.373198	0.422507	0.00658428	25	0.559958	0.438413	0.00206716	1	-0.57485	0.955968	0	0	-20.5331	0.744984	0.0046732	69	0.0509029	0.910902	none	none	none	none	none
ZBTB40	ENSG00000184677	0.0671222	686	0.121944	0.315467	0.0190262	77	0.136303	0.790787	0.101071	83	0.314	0.486727	0.0331597	20	0.311421	0.95219	0.0476893	866	0.221175	0.03416	none	none	none	none	none
C1QA	ENSG00000173372	0.000103168	2	-2.52519	0.519507	0	0	0	1	0	0	0	1	0	0	0	1	4.62954e-05	2	-2.31545	0.542055	none	none	none	none	none
C1QC	ENSG00000159189	0	0	-19.0084	0.422507	0	0	0	1	0	0	0	1	0	0	0	1	0	0	-17.6426	0.429955	none	none	none	none	none
C1QB	ENSG00000173369	0	0	-19.2468	0.407806	0	0	0	1	0	0	0	1	0	0	0	1	0	0	-17.8809	0.412432	none	none	none	none	none
EPHB2	ENSG00000133216	0.000566914	10	-0.421643	0.71751	0	0	-18.1861	0.39413	0.00355278	2	2.03649	0.643388	0	0	0	1	0.000500809	12	0.0371896	0.984159	none	none	none	none	none
TEX46	ENSG00000227868	0.000912216	5	0.969354	0.553462	0.000680336	2	2.24798	0.4966	0	0	0	1	0	0	0	1	0.000670292	7	1.48439	0.27876	none	none	none	none	none
KDM1A	ENSG00000004487	0.191627	1433	-0.143142	0.0303062	0.131067	479	-0.520123	3.54989e-07	0.129605	105	0.0117265	1	0.11817	66	0.0316515	1	0.156873	2083	-0.222884	5.57064e-05	none	none	none	none	none
LUZP1	ENSG00000169641	0.160887	1271	0.141718	0.0582359	0.0767085	278	-0.203724	0.236711	0.112697	93	-0.0841142	0.926573	0.0584239	33	-0.548307	0.519432	0.11518	1675	0.030576	0.708397	none	none	none	none	none
HTR1D	ENSG00000179546	0.000793741	9	0.263955	0.829855	0.000515349	3	-0.530857	0.888233	0.000378701	1	18.531	0.551959	0	0	0	1	0.000580112	13	0.0459593	0.975784	none	none	none	none	none
HNRNPR	ENSG00000125944	0.624313	2978	0.061748	0.150472	0.410335	1279	-0.471262	1.15947e-14	0.391296	249	0.0921797	0.752887	0.43474	230	-0.0791345	1	0.507434	4736	-0.108176	0.00215321	none	none	none	none	none
ZNF436	ENSG00000125945	0.0189859	255	0.115154	0.619059	0.00675441	31	-0.311918	0.625714	0.0270582	23	0.474966	0.619004	0.00752417	4	1.4855	0.744984	0.0137271	313	0.17497	0.408118	none	none	none	none	none
TCEA3	ENSG00000204219	0.228863	1559	-1.056	6.39495e-96	0.25842	840	-1.14301	3.92778e-63	0.0675086	59	-1.16328	0.000196255	0.169892	92	-0.871549	0.000699297	0.223209	2550	-1.05648	1.19494e-137	up_DMSO	up_DMSO	up_DMSO	none	up_DMSO
ASAP3	ENSG00000088280	0.093885	871	-0.430879	9.97689e-08	0.0528777	206	-0.299684	0.118176	0.113616	93	-0.0552637	0.986491	0.0502327	29	0.160876	1	0.0752318	1199	-0.268458	0.000365865	none	none	none	none	none
E2F2	ENSG00000007968	0.000156877	5	-1.00183	0.53929	0	0	0	1	0	0	-20.0002	0.395585	0	0	-19.3836	0.744984	7.03969e-05	5	-2.04121	0.161269	none	none	none	none	none
ID3	ENSG00000117318	0.109836	838	0.0171583	0.890755	0.135671	473	0.212721	0.126582	0.0462537	37	0.694253	0.32033	0.0728675	40	0.589306	0.526824	0.111699	1388	0.18596	0.0146148	none	none	none	none	none
RPL11	ENSG00000142676	3.21634	4725	-0.108726	3.5994e-13	3.98313	4048	-0.0143545	0.405373	1.92964	652	0.0150456	1	3.24455	1014	-0.0279796	0.995744	3.42398	10439	-0.0572495	0.00093248	none	none	none	none	none
ELOA	ENSG00000011007	0.380638	2259	-0.31699	3.59053e-13	0.245073	840	-0.333001	3.57402e-05	0.198387	143	0.178387	0.598549	0.21407	118	0.288738	0.639281	0.29962	3360	-0.191647	2.60209e-06	none	none	none	none	none
PITHD1	ENSG00000057757	0.395184	2377	0.366699	3.16886e-15	0.447636	1378	0.123622	0.111627	0.167836	118	0.504461	0.101717	0.221483	123	-0.253606	0.653361	0.382449	3996	0.222049	2.47224e-08	none	none	none	none	none
LYPLA2	ENSG00000011009	0.247576	1683	-0.101135	0.092791	0.268333	899	-0.140598	0.132603	0.151959	120	0.0136227	1	0.204536	112	0.0993305	1	0.244672	2814	-0.082738	0.110463	none	none	none	none	none
GALE	ENSG00000117308	0.190784	1441	0.0677613	0.372251	0.213968	760	0.33757	0.000365857	0.120002	89	0.550376	0.146233	0.140029	76	0.492583	0.410351	0.189776	2366	0.259801	1.63532e-06	none	none	none	none	none
HMGCL	ENSG00000117305	0.450535	2542	-0.400606	1.22725e-23	0.53877	1572	-0.387073	4.33601e-12	0.198029	150	-0.403947	0.0949436	0.248819	138	-0.536458	0.0543427	0.447024	4402	-0.379234	5.73796e-29	none	none	none	none	none
FUCA1	ENSG00000179163	0.138786	1139	-0.820555	1.57877e-37	0.0917505	334	0.0189057	1	0.116622	97	-1.27674	2.52474e-09	0.050478	27	-0.747306	0.306302	0.110523	1597	-0.56267	4.12203e-22	none	none	up_DMSO	none	none
CNR2	ENSG00000188822	1.39484e-05	1	13.7679	0.422507	0	0	0	1	0	0	-19.4191	0.551959	0	0	0	1	6.2592e-06	1	-3.19804	0.489431	none	none	none	none	none
PNRC2	ENSG00000189266	0.610033	3021	0.195469	2.80974e-07	0.529458	1570	-0.0989062	0.179665	0.234026	158	0.621727	0.0100148	0.366719	196	0.0504681	1	0.529118	4945	0.111097	0.00176712	none	none	none	none	none
SRSF10	ENSG00000188529	0.464773	2562	-0.129376	0.00219677	0.408154	1304	-0.325943	4.04292e-07	0.488661	287	-0.0366147	0.964811	0.347185	184	0.261936	0.570436	0.433148	4337	-0.150234	3.56363e-05	none	none	none	none	none
MYOM3	ENSG00000142661	0	0	-16.8018	0.422507	0	0	0	1	0	0	0	1	0.00198044	1	20.9188	0.744984	0.000194779	1	2.13545	0.5631	none	none	none	none	none
IL22RA1	ENSG00000142677	0.0168397	194	0.328174	0.177563	0.00435689	15	0.30733	0.786505	0.0107172	8	-0.934527	0.416849	0.00738706	4	0.449811	1	0.0106976	221	0.253951	0.30041	none	none	none	none	none
IFNLR1	ENSG00000185436	0.0289323	287	0.764791	2.39983e-05	0.0181243	67	1.34827	0.000328808	0.0324926	32	1.14469	0.119407	0.00591288	3	-0.129696	1	0.0227698	389	0.984406	7.98917e-10	none	up_FFA_Cocktail	none	none	none
GRHL3	ENSG00000158055	0.000748184	12	0.550481	0.650594	0.000405678	1	18.6303	0.4966	0	0	-20.3797	0.551959	0.0021349	1	21.0273	0.744984	0.000701308	14	1.17788	0.348837	none	none	none	none	none
STPG1	ENSG00000001460	0.0504337	523	0.325304	0.0158709	0.0368107	143	0.124739	0.711249	0.0510465	41	0.783053	0.192193	0.0288518	17	1.00284	0.512072	0.0431285	724	0.359956	0.00163109	none	none	none	none	none
NIPAL3	ENSG00000001461	0.0721666	757	-0.530576	1.87116e-09	0.0310573	133	-0.135496	0.684648	0.0559268	57	-0.532475	0.197365	0.053007	28	1.1023	0.218971	0.0533884	975	-0.254255	0.00377159	none	none	none	none	none
RCAN3	ENSG00000117602	0.12325	1053	-0.0717888	0.42993	0.0743501	280	-0.223696	0.198399	0.0691977	59	-0.0581033	1	0.0659197	37	-0.124678	1	0.0951067	1429	-0.0759243	0.363299	none	none	none	none	none
NCMAP	ENSG00000184454	0.00932995	106	-0.184179	0.559161	0.00621895	27	-0.305425	0.67311	0.00203556	4	-1.02878	0.686198	0.00625231	4	0.837366	0.930185	0.00732811	141	-0.130851	0.664216	none	none	none	none	none
SRRM1	ENSG00000133226	0.802653	3456	0.328581	5.73059e-22	0.691106	1921	-0.170964	0.00271098	0.629667	338	0.660018	7.2839e-06	0.477706	247	0.229944	0.57148	0.715911	5962	0.161697	1.51373e-07	none	none	none	none	none
CLIC4	ENSG00000169504	0.447233	2430	-0.0210619	0.696604	0.335906	1098	0.1233	0.171022	0.379875	238	0.468493	0.0147118	0.262798	145	0.147262	0.860633	0.381722	3911	0.119966	0.00270176	none	none	none	none	none
RUNX3	ENSG00000020633	4.10293e-05	1	15.3244	0.422507	0	0	0	1	0	0	0	1	0	0	0	1	1.84115e-05	1	14.1684	0.429955	none	none	none	none	none
SYF2	ENSG00000117614	0.745872	3377	0.336281	6.20898e-22	0.825843	2220	-0.0234745	0.802966	0.329064	200	0.535366	0.0126494	0.472329	247	0.170971	0.744984	0.720732	6044	0.181812	3.62407e-09	none	none	none	none	none
RSRP1	ENSG00000117616	0.182637	1384	0.230845	0.000718067	0.0644033	223	1.45351	1.91656e-13	0.439092	256	0.322321	0.108004	0.0581849	32	0.879704	0.340133	0.142835	1895	0.474648	7.91797e-15	none	up_FFA_Cocktail	none	none	none
RHD	ENSG00000187010	0.00106247	9	-0.236608	0.838876	0.000290677	1	18.1493	0.4966	0	0	-22.2851	0.0536573	0	0	0	1	0.000588263	10	-0.619539	0.465305	none	none	none	none	none
TMEM50A	ENSG00000183726	0.65759	3136	0.177617	2.27978e-06	0.640218	1839	0.671603	1.58537e-31	0.454215	264	-0.172869	0.439022	0.368608	197	0.259375	0.547908	0.608399	5436	0.386925	2.05791e-33	none	none	none	none	none
RHCE	ENSG00000188672	0.00147851	16	-0.731557	0.295002	0.000535991	2	-1.73719	0.330404	0	0	-21.3117	0.27322	0.0020785	1	20.9886	0.744984	0.00107347	19	-0.822704	0.208046	none	none	none	none	none
MACO1	ENSG00000204178	0.37826	2267	-0.125923	0.00780318	0.160348	567	0.309355	0.00652353	0.261337	174	-0.312999	0.185958	0.174909	94	0.514356	0.28617	0.26657	3102	0.0883748	0.0661647	none	none	none	none	none
LDLRAP1	ENSG00000157978	0.0836884	826	-0.361686	2.30051e-05	0.0461014	189	-0.0989151	0.734045	0.0955554	81	0.372527	0.409177	0.0445852	24	0.113314	1	0.0662491	1120	-0.135352	0.126717	none	none	none	none	none
MAN1C1	ENSG00000117643	0.021318	216	-0.851156	1.47885e-07	0.00890499	39	-1.20827	0.000555732	0.00560706	6	-2.613	0.00159762	0.0103405	6	-0.0843491	1	0.0143876	267	-0.932074	2.49015e-10	none	up_DMSO	up_DMSO	none	none
SELENON	ENSG00000162430	0.0970817	942	-0.306481	0.000148655	0.035891	165	0.187851	0.505249	0.0963767	79	0.193253	0.700775	0.0219529	12	-0.541052	0.744984	0.066174	1198	-0.0794438	0.384623	none	none	none	none	none
MTFR1L	ENSG00000117640	0.184574	1423	-0.288809	1.02606e-06	0.181327	663	-0.145748	0.20284	0.108452	84	0.0109875	1	0.108895	60	-0.215456	0.848933	0.170606	2230	-0.180129	0.000816925	none	none	none	none	none
AUNIP	ENSG00000127423	0.00044875	12	-0.387965	0.760775	0.000419528	2	-0.34773	0.972584	0	0	0	1	0	0	-20.6412	0.744984	0.000362282	14	-0.826855	0.482994	none	none	none	none	none
PAQR7	ENSG00000182749	0.00943604	129	-0.351789	0.262049	0.00844431	34	0.730012	0.216722	0.00674155	7	-1.22874	0.310949	0.00178518	1	-2.96046	0.21657	0.0081163	171	-0.258658	0.345174	none	none	none	none	none
STMN1	ENSG00000117632	0.0596433	521	-0.578173	6.19387e-08	0.0744002	268	-0.428006	0.0037997	0.0186022	19	-1.16467	0.056601	0.042322	22	-0.379738	0.784896	0.0607532	830	-0.49427	7.79485e-09	none	none	none	none	none
PAFAH2	ENSG00000158006	0.144436	1210	-0.3254	5.98638e-07	0.0634637	263	-0.173823	0.38529	0.127177	96	0.251825	0.551959	0.0827921	47	0.0358603	1	0.106119	1616	-0.146351	0.0297866	none	none	none	none	none
EXTL1	ENSG00000158008	0.00079687	8	0.633914	0.600625	0.000633604	2	19.2737	0.322079	0	0	-20.3014	0.551959	0	0	0	1	0.000600607	10	0.976961	0.387866	none	none	none	none	none
SLC30A2	ENSG00000158014	0.0476505	360	1.072	4.70975e-12	0.0271416	98	1.59887	6.43633e-07	0.0589695	41	1.93941	0.00122492	0.0176533	9	0.677156	0.815539	0.0376191	508	1.32081	1.40019e-21	up_FFA_Cocktail	up_FFA_Cocktail	up_FFA_Cocktail	none	up_FFA_Cocktail
TRIM63	ENSG00000158022	1.76233e-05	1	-3.87405	0.327647	0.000227957	1	17.7986	0.4966	0.00048226	2	18.8798	0.394167	0.00233564	1	21.1571	0.744984	0.000358503	5	1.83821	0.430796	none	none	none	none	none
PDIK1L	ENSG00000175087	0.0672637	679	-0.318385	0.0015467	0.0367459	142	-0.547398	0.0053342	0.0702509	51	0.498192	0.374287	0.0255135	14	-1.0396	0.235089	0.0516595	886	-0.32848	0.000277234	none	none	none	none	none
FAM110D	ENSG00000197245	0.000463228	8	0.393203	0.798679	0.000180625	2	-2.18195	0.404825	0	0	-20.1775	0.409798	0	0	0	1	0.000277148	10	-1.04085	0.375015	none	none	none	none	none
AL391650.1	NA_character_	0.00102344	10	-0.27935	0.824009	0.00265114	9	0.769647	0.526698	0	0	-18.6615	0.551959	0.00235799	1	0.678807	1	0.00170802	20	0.360458	0.641482	none	none	none	none	none
ZNF593	ENSG00000142684	0.828304	3529	0.151946	7.95863e-06	1.13487	2772	0.144474	0.00207433	0.287542	170	0.432996	0.0811491	0.547991	279	0.0997506	0.904899	0.880814	6750	0.160107	3.02826e-08	none	none	none	none	none
CNKSR1	ENSG00000142675	0.0067776	88	-0.136969	0.719621	0.00303757	15	0.761589	0.477191	0.00551491	6	-0.901703	0.551959	0	0	-20.5648	0.744984	0.00458894	109	-0.0206248	0.964732	none	none	none	none	none
CEP85	ENSG00000130695	0.0464024	477	0.720328	1.56015e-07	0.0171649	65	0.442754	0.278055	0.060999	47	0.559622	0.344945	0.00633618	4	-1.15519	0.694477	0.0322601	593	0.604757	2.19736e-06	none	none	none	none	none
SH3BGRL3	ENSG00000142669	1.04422	3722	-0.0697425	0.0545982	1.56198	3222	-0.257732	4.94832e-11	0.314533	191	0.0791867	0.854982	0.765602	375	-0.128766	0.744984	1.1648	7510	-0.153664	3.96113e-08	none	none	none	none	none
UBXN11	ENSG00000158062	0.0358574	472	-0.0393075	0.822056	0.0272559	137	0.244071	0.457784	0.050852	46	0.341055	0.56241	0.0185881	10	-0.122639	1	0.0318999	665	0.115425	0.408488	none	none	none	none	none
CD52	ENSG00000169442	7.53684e-05	1	0.317394	0.911133	0.000162848	1	17.3133	0.4966	0.000699636	1	19.4168	0.551959	0	0	0	1	0.000144806	3	2.62507	0.263012	none	none	none	none	none
CRYBG2	ENSG00000176092	0.137812	1041	0.764798	3.33796e-19	0.18394	638	0.939504	1.08253e-18	0.083724	75	0.547043	0.211192	0.0711569	41	0.639132	0.477327	0.145198	1795	0.839466	1.51438e-36	none	none	none	none	none
LIN28A	ENSG00000131914	0.000329525	3	4.61239	0.361388	0	0	0	1	0.00431669	3	2.47316	0.416849	0	0	0	1	0.000447266	6	2.69524	0.159689	none	none	none	none	none
DHDDS	ENSG00000117682	0.1977	1507	-0.219705	0.000288637	0.157873	581	-0.568952	5.8712e-10	0.116035	96	-0.693113	0.00748539	0.116745	63	-0.0352673	1	0.168798	2247	-0.345214	1.32742e-11	none	none	none	none	none
HMGN2	ENSG00000198830	0.422687	2368	-0.400654	4.29931e-22	0.44298	1341	-0.43242	7.18261e-13	0.201153	145	-0.111022	0.778454	0.282019	150	0.0612546	1	0.40127	4004	-0.337968	2.53738e-21	none	none	none	none	none
RPS6KA1	ENSG00000117676	0.148494	1227	-0.049162	0.563066	0.111975	435	0.167054	0.279093	0.116482	84	0.362743	0.407973	0.0870448	50	0.377317	0.742335	0.126223	1796	0.126007	0.0653598	none	none	none	none	none
ARID1A	ENSG00000117713	0.44985	2424	-0.01832	0.734457	0.146071	544	0.335483	0.00353613	0.52312	301	0.429364	0.0088894	0.19207	102	0.200387	0.793875	0.313064	3371	0.194254	2.74736e-06	none	none	none	none	none
PIGV	ENSG00000060642	0.0749142	779	-0.432132	7.19843e-07	0.0536188	210	0.484163	0.0143482	0.043074	43	-0.669818	0.11306	0.0321567	18	-0.268802	0.980484	0.0603327	1050	-0.105144	0.270542	none	none	none	none	none
ZDHHC18	ENSG00000204160	0.295695	1940	0.847423	3.53469e-50	0.163908	569	0.926697	1.58084e-16	0.271052	183	0.649503	0.00249987	0.139381	75	1.02863	0.0152343	0.228065	2767	0.908129	6.69518e-70	none	none	none	up_FFA_Cocktail	none
SFN	ENSG00000175793	0.667463	2652	1.3908	1.63999e-146	0.919176	2098	1.06677	1.05382e-72	0.338999	182	1.86787	3.98606e-15	0.577483	283	0.753391	7.57842e-05	0.732376	5215	1.1504	1.33043e-192	up_FFA_Cocktail	up_FFA_Cocktail	up_FFA_Cocktail	none	up_FFA_Cocktail
GPN2	ENSG00000142751	0.158429	1274	0.0630884	0.43997	0.148819	552	0.230262	0.0589926	0.0854385	68	0.379116	0.440284	0.0945503	53	0.593151	0.419731	0.143398	1947	0.215416	0.000458115	none	none	none	none	none
GPATCH3	ENSG00000198746	0.0790344	787	0.0258365	0.839979	0.051555	218	0.410578	0.0418731	0.0582747	50	-0.0305805	1	0.0659523	36	0.70704	0.435526	0.0657682	1091	0.240816	0.0075097	none	none	none	none	none
NUDC	ENSG00000090273	1.40364	4300	0.180089	3.15355e-11	1.71221	3423	-0.309554	7.19604e-20	0.649117	335	0.362041	0.0230525	1.15169	547	-0.0370194	1	1.44489	8605	-0.0446246	0.100854	none	none	none	none	none
NR0B2	ENSG00000131910	0.302374	1765	0.529481	4.56318e-18	0.437008	1255	1.19044	4.27286e-55	0.134473	95	0.147104	0.786753	0.234234	123	0.90011	0.00283662	0.335666	3238	0.856725	9.07712e-73	none	up_FFA_Cocktail	none	none	none
KDF1	ENSG00000175707	0.00852191	110	-0.849777	0.000836812	0.00824533	31	-0.545458	0.298329	0.00371987	3	-0.0972081	1	0.00533391	3	-0.249752	1	0.00776923	147	-0.624457	0.00714589	none	none	none	none	none
TRNP1	ENSG00000253368	0.373575	2055	-0.341103	3.23627e-13	0.395816	1188	-0.366802	3.14436e-08	0.266055	183	0.196258	0.505768	0.282594	149	0.0447596	1	0.365701	3575	-0.273586	1.81729e-12	none	none	none	none	none
TENT5B	ENSG00000158246	0.000596558	9	1.02513	0.418565	7.61529e-05	1	16.2167	0.4966	0.00185547	1	20.8247	0.551959	0	0	0	1	0.000425599	11	1.90351	0.160146	none	none	none	none	none
SLC9A1	ENSG00000090020	0.0397813	452	-0.0658696	0.684108	0.0104614	44	0.663404	0.208451	0.0726405	61	0.50345	0.295795	0.00800033	4	1.09379	0.81959	0.027689	561	0.236306	0.0779188	none	none	none	none	none
WDTC1	ENSG00000142784	0.0835875	834	-0.429363	4.19659e-07	0.0386144	170	-0.488613	0.0125371	0.0663824	64	-0.295993	0.551959	0.0550197	32	0.318793	0.848344	0.062335	1100	-0.317018	7.55521e-05	none	none	none	none	none
TMEM222	ENSG00000186501	0.106195	976	-0.066796	0.490828	0.10792	387	0.532085	0.000101943	0.0868504	75	-0.306212	0.484036	0.0562684	32	0.0180846	1	0.100604	1470	0.176035	0.0203843	none	none	none	none	none
SYTL1	ENSG00000142765	0.00157831	29	-0.752646	0.212183	0.00121476	5	-1.30144	0.244012	0	0	-20.6993	0.414333	0	0	-20.4583	0.744984	0.00117417	34	-1.13132	0.0323825	none	none	none	none	up_DMSO
MAP3K6	ENSG00000142733	0.0115831	153	0.283478	0.312053	0.00524903	24	0.739984	0.302558	0.0244608	23	0.747666	0.402407	0.00597117	4	0.218717	1	0.00949487	204	0.483032	0.0404992	none	none	none	none	none
FCN3	ENSG00000142748	0	0	0	1	0	0	0	1	0	0	0	1	0	0	0	1	0	0	0	1	none	none	none	none	none
CD164L2	ENSG00000174950	0	0	-16.013	0.422507	0	0	0	1	0	0	0	1	0	0	0	1	0	0	-14.6475	0.429955	none	none	none	none	none
GPR3	ENSG00000181773	6.66137e-05	1	16.0236	0.422507	0	0	0	1	0.00316406	2	21.5956	0.437781	0	0	0	1	0.000249344	3	17.928	0.23745	none	none	none	none	none
WASF2	ENSG00000158195	0.725561	3248	0.11831	0.000928159	0.534467	1589	-0.0929421	0.199734	0.406673	252	0.563049	0.00182301	0.400431	212	0.151282	0.757863	0.598173	5301	0.1126	0.00058888	none	none	none	none	none
AHDC1	ENSG00000126705	0.068559	727	0.00967216	0.950761	0.0213879	101	0.17648	0.659618	0.124131	91	0.558282	0.105708	0.0209672	12	0.728784	0.744984	0.0496401	931	0.219741	0.0261239	none	none	none	none	none
FGR	ENSG00000000938	0	0	-18.2009	0.422507	0	0	0	1	0	0	0	1	0	0	0	1	0	0	-16.8353	0.429955	none	none	none	none	none
IFI6	ENSG00000126709	0.293695	1659	-0.154649	0.0204387	0.257939	745	0.142732	0.218876	0.165733	108	-0.566636	0.0313252	0.223304	116	0.552621	0.161444	0.264183	2628	0.0250504	0.702636	none	none	none	none	none
FAM76A	ENSG00000009780	0.101562	924	0.0565671	0.591264	0.0879903	339	-0.00610197	1	0.043524	41	-0.905847	0.0243814	0.0580747	32	-0.118775	1	0.0880543	1336	-0.00429496	0.974146	none	none	none	none	none
STX12	ENSG00000117758	0.416532	2391	0.106265	0.0274639	0.376462	1202	-0.104775	0.221178	0.296646	194	0.166711	0.551959	0.250158	136	-0.0132758	1	0.376485	3923	0.0378099	0.4234	none	none	none	none	none
PPP1R8	ENSG00000117751	0.144186	1189	-0.0936327	0.246972	0.101403	399	-0.0672334	0.739341	0.0709861	65	0.250245	0.65639	0.108659	60	0.388022	0.65936	0.119205	1713	0.0168473	0.844913	none	none	none	none	none
THEMIS2	ENSG00000130775	0.000401766	7	-0.739709	0.561332	0	0	0	1	0	0	0	1	0	0	0	1	0.000180288	7	-0.530068	0.688407	none	none	none	none	none
RPA2	ENSG00000117748	0.120909	1056	0.147827	0.0880165	0.131964	495	0.0262361	0.953482	0.0395444	36	0.0948474	0.986331	0.0555926	31	-0.264321	0.887554	0.113082	1618	0.0870588	0.26491	none	none	none	none	none
SMPDL3B	ENSG00000130768	0.00229973	45	-1.54392	0.000394591	0.00138323	5	0.943661	0.633006	0	0	-22.869	0.0185262	0.00954422	5	1.777	0.638179	0.00250121	55	-0.623945	0.147683	up_DMSO	none	up_DMSO	none	none
XKR8	ENSG00000158156	0.0406134	467	0.178091	0.274614	0.0309043	140	0.769657	0.00306277	0.0369159	35	0.426565	0.558478	0.00686486	4	-0.541489	0.987083	0.0333138	646	0.425877	0.000638725	none	none	none	none	none
EYA3	ENSG00000158161	0.0661327	711	-0.307084	0.0015851	0.0349266	153	-0.0269283	1	0.0951135	80	0.129918	0.845313	0.020559	12	-0.609146	0.744984	0.0516913	956	-0.144715	0.145907	none	none	none	none	none
PTAFR	ENSG00000169403	0.000493152	12	-0.526609	0.635542	0	0	-19.0907	0.350156	0	0	0	1	0.00178518	1	20.7689	0.744984	0.000396871	13	-0.346589	0.786898	none	none	none	none	none
DNAJC8	ENSG00000126698	0.86878	3653	0.198061	1.25552e-09	0.992765	2494	-0.466347	5.75815e-27	0.409645	232	0.717369	0.000135475	0.602628	304	-0.284825	0.27547	0.858314	6683	-0.122481	2.83039e-05	none	none	none	none	none
ATP5IF1	ENSG00000130770	1.5316	4407	-0.179172	2.28308e-13	2.21181	3826	-0.304288	1.09731e-29	0.611081	314	-0.331582	0.0403339	1.39252	625	-0.374923	0.00620703	1.71497	9172	-0.264873	1.53871e-32	none	none	none	none	none
SESN2	ENSG00000130766	0.560971	2775	0.180245	1.17562e-05	0.328615	1082	0.895295	1.95214e-30	0.652642	345	0.773322	4.64234e-08	0.310953	164	0.53214	0.0780581	0.45362	4366	0.514416	1.73911e-45	none	none	none	none	none
MED18	ENSG00000130772	0.0412192	403	-0.235342	0.105229	0.0454979	189	-0.419775	0.0279824	0.0285907	21	1.04525	0.272134	0.0297033	17	-0.641286	0.63569	0.0408518	630	-0.303744	0.00636196	none	none	none	none	none
PHACTR4	ENSG00000204138	0.597946	2940	0.263207	7.12258e-12	0.264799	900	-0.0417451	0.760306	0.415907	259	-0.12937	0.577405	0.314387	172	0.940373	0.000127229	0.429652	4271	0.257169	1.26177e-12	none	none	none	none	none
RCC1	ENSG00000180198	0.242443	1674	0.295497	1.80639e-06	0.164577	591	0.154428	0.226349	0.156365	102	0.617339	0.055781	0.150272	85	0.496456	0.364902	0.197542	2452	0.321808	1.33831e-09	none	none	none	none	none
TRNAU1AP	ENSG00000180098	0.15074	1273	0.156735	0.0335941	0.141947	536	0.133249	0.350054	0.13997	109	0.188593	0.640509	0.0900071	53	0.785794	0.224322	0.140647	1971	0.208962	0.000692663	none	none	none	none	none
TAF12	ENSG00000120656	0.25487	1764	0.0223729	0.754005	0.301049	1027	-0.0197105	0.936792	0.0708208	64	-0.00480093	1	0.124254	68	-0.0419734	1	0.246971	2923	0.022144	0.71066	none	none	none	none	none
RAB42	ENSG00000188060	7.18891e-05	3	-1.27393	0.348964	0	0	-19.622	0.213517	0	0	-19.1194	0.551959	0	0	0	1	3.22595e-05	3	-3.78616	0.0871793	none	none	none	none	none
GMEB1	ENSG00000162419	0.083939	795	0.27841	0.00580544	0.0454451	182	0.477204	0.0307934	0.102032	70	1.40019	0.000796623	0.0442515	26	1.46825	0.111954	0.0665262	1073	0.555551	3.39588e-10	none	none	up_FFA_Cocktail	none	none
YTHDF2	ENSG00000198492	0.478645	2564	-0.123889	0.00318176	0.353844	1174	-0.280445	5.19836e-05	0.332105	209	0.619435	0.00203277	0.259122	139	-0.236484	0.668022	0.399023	4086	-0.106221	0.00578401	none	none	none	none	none
OPRD1	ENSG00000116329	0.000229593	3	-0.719327	0.675431	0.000253182	1	0.302717	1	0.000838309	1	19.6777	0.551959	0	0	0	1	0.000258279	5	0.161779	0.921675	none	none	none	none	none
EPB41	ENSG00000159023	0.516513	2609	-0.112422	0.00815029	0.240746	816	-0.0647305	0.58844	0.734596	370	-0.169931	0.338203	0.285577	152	0.453164	0.203778	0.403155	3947	-0.016554	0.734011	none	none	none	none	none
TMEM200B	ENSG00000253304	0.0180518	198	0.22312	0.37802	0.00632177	24	-0.344303	0.610414	0.0124486	14	-0.191208	0.96548	0.00623749	5	0.121421	1	0.0120021	241	0.106906	0.663407	none	none	none	none	none
SRSF4	ENSG00000116350	0.555983	2848	0.245931	3.95673e-10	0.2823	951	0.190783	0.0321878	0.556356	311	-0.287907	0.0737694	0.249005	134	0.304788	0.567348	0.420846	4244	0.226259	7.40767e-10	none	none	none	none	none
MECR	ENSG00000116353	0.163506	1307	-0.293609	8.45824e-06	0.189377	683	-0.296569	0.00153196	0.0862256	66	-0.606631	0.0897604	0.0870834	49	0.160303	1	0.160553	2105	-0.263767	1.21492e-06	none	none	none	none	none
PTPRU	ENSG00000060656	0.0504395	554	-0.349348	0.00267487	0.0283342	109	0.821309	0.00342633	0.0553952	48	-0.344005	0.549763	0.0238947	13	0.710939	0.744984	0.039694	724	0.0310065	0.823171	none	none	none	none	none
MATN1	ENSG00000162510	2.24371e-05	1	14.4537	0.422507	0	0	0	1	0	0	0	1	0.00172566	1	20.72	0.744984	0.00017979	2	17.4561	0.407447	none	none	none	none	none
LAPTM5	ENSG00000162511	0.0209658	266	-1.06552	2.10269e-12	0.013167	55	-0.141068	0.821438	0.0134995	12	-1.05346	0.232588	0.00814272	5	-0.285766	1	0.0161956	338	-0.704442	5.73281e-07	up_DMSO	none	none	none	none
SDC3	ENSG00000162512	0.0279474	396	0.0147526	0.950924	0.0091559	40	0.405417	0.4966	0.0415602	41	0.0159451	1	0.00964641	5	0.0939449	1	0.0198841	482	0.142655	0.40014	none	none	none	none	none
PUM1	ENSG00000134644	0.557442	2807	0.0254503	0.586411	0.260972	895	0.0422979	0.757921	0.54431	311	0.688545	5.306e-06	0.317324	172	0.439073	0.185927	0.419203	4185	0.184298	4.9976e-07	none	none	none	none	none
NKAIN1	ENSG00000084628	0.00168303	29	-1.24868	0.0283724	0.00130143	9	-1.17694	0.320085	0.00133142	3	20.3455	0.258942	0	0	-21.5075	0.651494	0.00134675	41	-1.20998	0.0166014	up_DMSO	none	none	none	up_DMSO
SNRNP40	ENSG00000060688	0.119651	1055	-0.068349	0.4478	0.166858	624	0.39164	0.00022348	0.110497	73	1.03562	0.0063272	0.0676635	37	0.200933	0.98778	0.132009	1789	0.233571	0.000297158	none	none	up_FFA_Cocktail	none	none
ZCCHC17	ENSG00000121766	0.248581	1743	-0.0998696	0.096297	0.219599	779	-0.356183	2.34214e-05	0.0575136	49	-0.413144	0.423479	0.115927	66	-0.246295	0.751887	0.211167	2637	-0.187091	0.000121183	none	none	none	none	none
FABP3	ENSG00000121769	0.0022312	28	-0.446685	0.525102	0.000602011	3	-1.4018	0.385785	0.000513475	1	-0.233143	1	0.00227179	1	21.117	0.744984	0.00149118	33	-0.335549	0.6057	none	none	none	none	none
SERINC2	ENSG00000168528	0.861782	3365	-0.324736	7.64388e-22	0.723726	1924	0.815909	5.19061e-46	0.760672	377	0.0396857	0.932434	0.440066	232	0.701858	0.00115845	0.760341	5898	0.23444	3.06181e-14	none	none	none	none	none
TINAGL1	ENSG00000142910	0.0014557	12	-0.185771	0.851284	0.000597191	2	-0.967228	0.667089	0	0	-22.0711	0.31559	0.00181828	1	-0.0861843	1	0.00106111	15	-0.691271	0.375192	none	none	none	none	none
PEF1	ENSG00000162517	0.214873	1586	-0.10881	0.0859652	0.266256	903	0.437757	1.88039e-07	0.115485	92	0.288167	0.512337	0.163562	89	0.456606	0.399165	0.222641	2670	0.212234	2.24402e-05	none	none	none	none	none
COL16A1	ENSG00000084636	0.0117574	162	-0.357063	0.151324	0.00435338	20	-0.310401	0.724777	0.0582135	45	0.766128	0.178148	0.00161934	1	0.587751	1	0.0111426	228	0.016526	0.957627	none	none	none	none	none
ADGRB2	ENSG00000121753	0.000195057	2	2.09384	0.528324	0.000255452	1	17.9629	0.4966	0	0	0	1	0	0	0	1	0.000185509	3	3.38695	0.293721	none	none	none	none	none
SPOCD1	ENSG00000134668	0.00237818	24	3.06885	0.00347085	0.000605511	2	19.2082	0.329803	0.003259	3	2.24265	0.468625	0	0	0	1	0.00152546	29	3.19551	0.000647283	up_FFA_Cocktail	none	none	none	up_FFA_Cocktail
PTP4A2	ENSG00000184007	1.09652	3873	-0.16713	3.0109e-09	0.973317	2466	-0.194159	3.11576e-05	0.748636	383	0.386882	0.00792863	0.754544	380	0.0872174	0.909156	0.991502	7102	-0.0819458	0.00281002	none	none	none	none	none
KHDRBS1	ENSG00000121774	0.653637	3040	0.124602	0.00107075	0.505907	1539	-0.260619	1.41959e-05	0.365647	228	0.353281	0.0939168	0.395373	209	-0.0384956	1	0.551599	5016	0.00807161	0.859725	none	none	none	none	none
TMEM39B	ENSG00000121775	0.0511549	540	0.277558	0.0295422	0.0336291	131	0.754675	0.00264496	0.0431374	39	0.00733909	1	0.0170327	10	-0.392771	0.951264	0.0405208	720	0.39939	0.00033816	none	none	none	none	none
KPNA6	ENSG00000025800	0.357633	2155	-0.10692	0.0288966	0.155497	591	-0.371765	0.00013532	0.235353	174	0.113038	0.750287	0.21346	117	0.34036	0.520167	0.257443	3037	-0.0601915	0.23094	none	none	none	none	none
TXLNA	ENSG00000084652	0.323305	2037	-0.498346	2.18955e-29	0.161504	587	-0.877281	7.29345e-25	0.259591	179	-0.112268	0.733797	0.185815	99	-0.602269	0.0534309	0.243305	2902	-0.540683	3.34532e-39	none	none	none	none	none
CCDC28B	ENSG00000160050	0.0271259	277	0.143034	0.480043	0.0348541	131	-0.115123	0.740009	0.0103483	12	-0.74709	0.477933	0.0199992	12	-0.526749	0.781728	0.0282255	432	-0.0824967	0.622781	none	none	none	none	none
IQCC	ENSG00000160051	0.00247233	41	-1.03326	0.0186017	0.000758107	6	-1.99684	0.106364	0.00699029	5	-1.05361	0.400467	0.0032341	2	21.6273	0.682544	0.00220311	54	-0.994908	0.0117747	up_DMSO	none	none	none	none
DCDC2B	ENSG00000222046	0.000362866	4	-0.41164	0.78785	0	0	0	1	0.00181872	2	-0.0570032	1	0	0	0	1	0.000288974	6	-0.244799	0.844023	none	none	none	none	none
TMEM234	ENSG00000160055	0.0354062	386	-0.0961817	0.581949	0.0314637	127	0.613538	0.0221575	0.0308913	31	-0.484114	0.442783	0.00960788	5	-0.0152542	1	0.0310436	549	0.159741	0.262493	none	none	none	none	none
EIF3I	ENSG00000084623	0.710836	3248	-0.272477	1.53478e-16	0.921093	2362	-0.250598	7.66137e-08	0.221161	155	-0.360679	0.135902	0.514127	266	-0.0267492	1	0.738171	6031	-0.223794	1.22671e-14	none	none	none	none	none
FAM167B	ENSG00000183615	0.000622305	8	1.65095	0.268536	0	0	-18.466	0.4966	0.00117758	2	20.1682	0.391354	0	0	0	1	0.000360927	10	0.679202	0.627597	none	none	none	none	none
LCK	ENSG00000182866	7.53684e-05	1	-0.334172	0.904038	0	0	0	1	0	0	0	1	0	0	0	1	3.38208e-05	1	-0.124656	0.970521	none	none	none	none	none
HDAC1	ENSG00000116478	0.169999	1350	-0.15726	0.0184426	0.143318	547	-0.208806	0.0741683	0.118233	98	0.180166	0.677705	0.110905	63	0.423271	0.607248	0.150363	2058	-0.084817	0.181634	none	none	none	none	none
MARCKSL1	ENSG00000175130	0.113608	947	0.0755442	0.430457	0.124098	478	0.471961	0.000144094	0.0757136	58	1.01979	0.0172084	0.101496	55	0.503049	0.519432	0.113812	1538	0.337726	1.21492e-06	none	none	up_FFA_Cocktail	none	none
TSSK3	ENSG00000162526	0.00222521	24	-0.267943	0.702922	0.00168545	5	-0.186595	0.982895	0	0	-23.438	0.0397417	0	0	0	1	0.001645	29	-0.743514	0.17729	none	none	up_DMSO	none	none
FAM229A	ENSG00000225828	0.0137494	183	-0.406351	0.0841811	0.00714463	26	0.459794	0.504561	0.0234929	21	-0.687292	0.342584	0.00153155	1	-1.82977	0.744984	0.0106903	231	-0.274812	0.21274	none	none	none	none	none
BSDC1	ENSG00000160058	0.340504	2127	0.0177593	0.774469	0.156499	577	0.299286	0.00842642	0.343091	213	0.200103	0.447827	0.139488	79	0.402335	0.557414	0.250338	2996	0.198119	1.37129e-05	none	none	none	none	none
ZBTB8B	ENSG00000273274	0.000818695	13	0.15357	0.902399	0.000261495	1	17.9966	0.4966	0.00101396	2	-1.46706	0.687101	0	0	0	1	0.000538004	16	0.0623883	0.963637	none	none	none	none	none
ZBTB8A	ENSG00000160062	0.070531	672	-0.0461959	0.714678	0.0288401	115	-0.146475	0.676286	0.0622908	48	-0.231681	0.702928	0.0224333	11	0.543301	0.85291	0.0492384	846	0.0035844	0.985202	none	none	none	none	none
ZBTB8OS	ENSG00000176261	0.403116	2349	-0.277467	2.26919e-10	0.547337	1637	-0.0912189	0.214212	0.188469	134	-0.438771	0.0836688	0.259342	142	0.0587299	1	0.429404	4262	-0.156944	2.36884e-05	none	none	none	none	none
RBBP4	ENSG00000162521	0.303059	1948	-0.158849	0.0017703	0.213927	729	-0.423817	3.95833e-07	0.243286	168	0.101848	0.794189	0.190045	102	0.00295898	1	0.253612	2947	-0.189472	2.17158e-05	none	none	none	none	none
SYNC	ENSG00000162520	0.0959027	792	0.302774	0.00291586	0.0613094	233	-0.45374	0.00398107	0.0923939	68	-0.695309	0.0304291	0.0724235	40	0.109392	1	0.0800818	1133	-0.0807657	0.401722	none	none	none	none	none
KIAA1522	ENSG00000162522	0.300024	1947	0.217474	4.98502e-05	0.15868	565	0.201112	0.100736	0.284293	198	0.801631	9.34624e-05	0.173631	96	0.697735	0.0829717	0.232289	2806	0.349358	2.27923e-13	none	none	none	none	none
YARS	NA_character_	0.658319	3154	0.0182551	0.691625	0.512809	1546	0.02	0.894362	0.550552	316	0.429389	0.00672076	0.353163	187	0.224802	0.652997	0.565021	5203	0.106203	0.00175307	none	none	none	none	none
S100PBP	ENSG00000116497	0.126381	1087	0.3945	7.13688e-07	0.0619931	224	0.240638	0.250852	0.141207	104	-0.382629	0.210554	0.0402981	22	-0.0457751	1	0.0942469	1437	0.260901	0.000425462	none	none	none	none	none
FNDC5	ENSG00000160097	0.00462937	64	-1.16283	0.000741579	0.00549833	20	0.585666	0.4966	0.000577361	1	-2.75144	0.226772	0.0043812	2	-0.145907	1	0.00465721	87	-0.462974	0.161445	up_DMSO	none	none	none	none
HPCA	ENSG00000121905	0.000168238	2	17.3603	0.383776	0.000659091	2	19.3306	0.333159	0	0	0	1	0	0	0	1	0.00032829	4	18.3249	0.163132	none	none	none	none	none
TMEM54	ENSG00000121900	0.187	1373	-0.737802	2.20149e-36	0.225981	778	-0.278643	0.00173828	0.0929542	79	-0.377203	0.350766	0.0915873	51	-0.0705655	1	0.186045	2281	-0.445704	8.42826e-20	none	none	none	none	none
RNF19B	ENSG00000116514	0.251029	1741	0.632327	2.65043e-27	0.130235	501	0.935173	2.54033e-14	0.136804	94	0.954589	0.00327641	0.133313	73	0.985973	0.0257591	0.185198	2409	0.825493	3.17799e-51	none	none	none	none	none
AK2	ENSG00000004455	0.66471	3088	-0.281663	1.38087e-16	0.81689	2184	-0.213628	1.80741e-05	0.35472	227	-0.220399	0.332184	0.483147	253	0.10359	0.903919	0.683721	5752	-0.198808	2.13879e-11	none	none	none	none	none
AZIN2	ENSG00000142920	0.0062473	71	0.603123	0.152156	0.00436415	17	0.726637	0.413563	0.00394589	5	-0.863474	0.598768	0.00204212	1	-0.694811	1	0.00495181	94	0.435586	0.24166	none	none	none	none	none
TRIM62	ENSG00000116525	0.012979	165	0.0806531	0.784202	0.00535576	21	0.668987	0.406584	0.0135522	11	0.666869	0.635948	0.00191207	1	-1.27484	0.85291	0.0090064	198	0.284063	0.263955	none	none	none	none	none
ZNF362	ENSG00000160094	0.0217351	290	-0.31158	0.0784308	0.0131319	51	0.264574	0.607949	0.0135148	14	-0.472986	0.680252	0.014711	8	1.42425	0.60328	0.0171744	363	0.00432327	0.990871	none	none	none	none	none
PHC2	ENSG00000134686	0.444935	2466	0.315701	4.29232e-13	0.359002	1166	0.712369	2.97742e-22	0.404806	246	0.436853	0.0193288	0.270835	149	0.41856	0.271846	0.392069	4027	0.507056	5.39572e-40	none	none	none	none	none
ZSCAN20	ENSG00000121903	0.0102215	154	-0.159523	0.601278	0.00314188	13	0.250099	0.880896	0.0156303	18	0.687278	0.550437	0	0	-21.8426	0.638179	0.00687596	185	0.0247289	0.945436	none	none	none	none	none
CSMD2	ENSG00000121904	0.000379974	4	2.02144	0.485168	0	0	-18.5948	0.4966	0.00101509	1	-0.931605	0.832117	0	0	0	1	0.000240914	5	-0.568839	0.741863	none	none	none	none	none
SMIM12	ENSG00000163866	0.465413	2579	-0.0573143	0.237319	0.565751	1677	0.0653282	0.419019	0.186547	137	-0.111902	0.800647	0.309636	167	0.0534868	1	0.469235	4560	0.0245638	0.579381	none	none	none	none	none
GJB3	ENSG00000188910	0.00820527	98	0.905624	0.0109443	0.00394338	18	0.125921	0.974092	0.00689852	8	1.57357	0.316182	0.00684388	4	2.0245	0.658829	0.00634609	128	0.828703	0.0080818	none	none	none	none	none
GJA4	ENSG00000187513	0	0	0	1	0	0	0	1	0	0	0	1	0	0	0	1	0	0	0	1	none	none	none	none	none
DLGAP3	ENSG00000116544	0.000691753	9	0.160328	0.905733	0.000708588	2	1.087	0.727355	0	0	0	1	0.00207971	1	0.317327	1	0.000786739	12	0.447462	0.706659	none	none	none	none	none
TMEM35B	ENSG00000243749	0.241726	1343	-0.0414759	0.583189	0.235168	722	0.53076	9.26815e-09	0.0712806	33	-0.714107	0.0949436	0.072042	40	0.429327	0.739245	0.2107	2138	0.239689	5.69891e-06	none	none	none	none	none
ZMYM6	ENSG00000163867	0.0861528	853	-0.0864723	0.419475	0.0282018	125	-0.0480532	0.970839	0.146845	120	0.0388446	1	0.0267852	16	-0.569866	0.741532	0.0622962	1114	-0.0362856	0.732952	none	none	none	none	none
ZMYM1	ENSG00000197056	0.0942974	855	0.178967	0.0694971	0.0535883	206	-0.109065	0.670633	0.127717	97	0.467441	0.211311	0.0550206	30	0.446838	0.744984	0.0771383	1188	0.172637	0.0481475	none	none	none	none	none
SFPQ	ENSG00000116560	0.489012	2511	0.0444313	0.379863	0.262371	889	0.118726	0.253207	0.70852	372	0.167862	0.365987	0.312174	165	0.394461	0.276661	0.399916	3937	0.144034	0.00024767	none	none	none	none	none
ZMYM4	ENSG00000146463	0.191172	1464	-0.164889	0.0102707	0.093175	357	-0.22189	0.13631	0.204749	142	0.111441	0.794189	0.0929453	52	0.133779	1	0.144866	2015	-0.0782873	0.23063	none	none	none	none	none
KIAA0319L	ENSG00000142687	0.221864	1560	-0.537501	7.98589e-25	0.0710071	280	0.0778453	0.758541	0.245421	182	-0.790121	1.87413e-06	0.107461	59	0.75043	0.199043	0.154385	2081	-0.30189	3.22016e-09	none	none	none	none	none
NCDN	ENSG00000020129	0.0300895	376	-0.51338	0.000240521	0.0108496	49	-0.415207	0.358984	0.0194393	20	-0.503897	0.551959	0.0159001	9	0.238534	1	0.0205758	454	-0.361213	0.00866461	none	none	none	none	none
TFAP2E	ENSG00000116819	0.000251272	5	2.68499	0.365317	0.00081602	2	19.6388	0.321986	0.000718558	1	19.4553	0.551959	0	0	0	1	0.000475579	8	4.9711	0.107399	none	none	none	none	none
PSMB2	ENSG00000126067	1.01886	3820	-0.156613	1.69724e-07	1.46902	3173	0.0525124	0.309768	0.434051	253	-0.0392849	0.967926	0.793069	392	-0.207294	0.468839	1.12875	7638	-0.0557198	0.052661	none	none	none	none	none
C1orf216	ENSG00000142686	0.0251942	333	-0.140045	0.440119	0.0180775	81	-0.0285093	1	0.025173	25	0.175258	0.911987	0.0136739	8	-0.579136	0.836088	0.02133	447	-0.0837447	0.635652	none	none	none	none	none
CLSPN	ENSG00000092853	0.0050453	44	0.59384	0.311605	0.000978647	5	-0.500163	0.797828	0	0	-23.1721	0.0745921	0.0013912	1	20.4089	0.744984	0.00277621	50	0.0741917	0.901838	none	none	none	none	none
AGO4	ENSG00000134698	0.111727	1018	0.229397	0.00804275	0.031265	127	0.549435	0.0394184	0.207286	147	0.713528	0.00489073	0.0574456	33	0.474248	0.744984	0.0821547	1325	0.424315	4.97911e-08	none	none	none	none	none
AGO1	ENSG00000092847	0.0732841	770	-0.591928	2.87446e-12	0.026564	116	-0.22713	0.481746	0.086402	67	-0.0705369	0.975284	0.032367	19	-0.179419	1	0.0522501	972	-0.361336	1.45238e-05	none	none	none	none	none
AGO3	ENSG00000126070	0.17621	1358	-0.294158	1.27891e-06	0.0454905	180	0.371752	0.100232	0.312302	203	-0.121803	0.673061	0.0965663	54	1.22759	0.0185718	0.127678	1795	-0.0205695	0.791935	none	none	none	up_FFA_Cocktail	none
TEKT2	ENSG00000092850	4.87759e-05	1	15.5739	0.422507	0	0	-17.8529	0.4966	0	0	0	1	0.00214186	1	21.032	0.744984	0.000232543	2	1.26015	0.664159	none	none	none	none	none
ADPRHL2	ENSG00000116863	0.196359	1466	0.189404	0.00471413	0.242535	841	0.238928	0.00958852	0.122837	87	0.666277	0.0642912	0.115743	62	-0.0744449	1	0.201042	2456	0.224814	2.49259e-05	none	none	none	none	none
COL8A2	ENSG00000171812	0.000377705	4	0.110082	0.959689	0	0	-16.3256	0.4966	0.00272795	2	21.3814	0.439571	0	0	0	1	0.000358695	6	1.0816	0.450943	none	none	none	none	none
TRAPPC3	ENSG00000054116	0.508247	2714	0.127893	0.00254683	0.612755	1763	-0.0551046	0.4966	0.208315	144	0.151768	0.668845	0.354772	184	0.206016	0.7186	0.512434	4805	0.0611854	0.11761	none	none	none	none	none
MAP7D1	ENSG00000116871	0.106813	987	-0.173402	0.0391543	0.0673612	288	-0.0429313	0.916455	0.0688838	67	-0.127872	0.868434	0.0440238	25	0.0926677	1	0.0828751	1367	-0.0553335	0.524448	none	none	none	none	none
THRAP3	ENSG00000054118	0.635873	3086	0.14292	0.000162024	0.388385	1229	-0.116489	0.150726	0.445458	276	0.380023	0.0351909	0.334935	183	0.332804	0.375347	0.498144	4774	0.138045	7.60976e-05	none	none	none	none	none
SH3D21	ENSG00000214193	0.00969877	113	0.0506691	0.888715	0.00339617	14	0.461937	0.653847	0.0119435	12	-0.714957	0.551959	0.00711927	4	2.74744	0.526391	0.00718339	143	0.172862	0.562235	none	none	none	none	none
EVA1B	ENSG00000142694	0.0946233	888	-0.200448	0.0256668	0.115065	444	0.286487	0.0368259	0.0582057	52	0.275158	0.663093	0.0536346	30	0.133529	1	0.0959066	1414	0.0821859	0.334806	none	none	none	none	none
STK40	ENSG00000196182	0.242397	1725	0.287237	7.55828e-07	0.135802	519	0.367949	0.0018743	0.215827	155	1.0093	1.64971e-05	0.126702	68	0.421496	0.575437	0.188291	2467	0.427606	2.0829e-16	none	none	up_FFA_Cocktail	none	none
LSM10	ENSG00000181817	0.42397	2451	-0.0558183	0.281031	0.591122	1744	-0.00125142	1	0.0737415	54	-0.0191666	1	0.254058	136	-0.0215237	1	0.447079	4385	-0.00914561	0.858262	none	none	none	none	none
OSCP1	ENSG00000116885	0.011582	171	-0.973845	1.46848e-06	0.0103428	46	-0.652129	0.10073	0.00851202	8	-1.52571	0.0877368	0.00645291	3	1.10257	0.845244	0.0103893	228	-0.780537	1.20983e-05	none	none	none	none	none
MRPS15	ENSG00000116898	0.83772	3529	0.0663232	0.0657988	1.19201	2816	-0.136115	0.00229388	0.21075	141	0.0160522	1	0.591046	309	0.172287	0.694451	0.905859	6795	-0.017418	0.626674	none	none	none	none	none
CSF3R	ENSG00000119535	0.000239877	3	17.8721	0.2717	0	0	0	1	0	0	-20.379	0.39012	0	0	0	1	0.000107642	3	-0.0534922	0.987458	none	none	none	none	none
ZC3H12A	ENSG00000163874	0.132036	1019	0.90029	1.86687e-25	0.0654547	232	1.82394	2.04577e-18	0.111678	88	0.134485	0.830241	0.058409	32	1.18699	0.133885	0.0978456	1371	1.07753	9.4536e-42	none	up_FFA_Cocktail	none	none	up_FFA_Cocktail
MEAF6	ENSG00000163875	0.476921	2550	-0.160578	0.000173504	0.580445	1677	-0.342949	4.61753e-10	0.218996	156	-0.0716064	0.902375	0.292862	156	-0.567805	0.0185815	0.480637	4539	-0.261101	2.60847e-14	none	none	none	none	none
SNIP1	ENSG00000163877	0.132973	1106	0.112287	0.19504	0.0663713	245	-0.731726	6.12619e-08	0.089313	72	-0.295866	0.522352	0.0768652	43	0.123747	1	0.0988814	1466	-0.1565	0.0323254	none	none	none	none	none
DNALI1	ENSG00000163879	0.0456427	475	-0.172926	0.210551	0.0559163	232	-0.608804	6.97393e-05	0.00809073	9	-1.927	0.0116015	0.0381396	22	-0.497302	0.729817	0.0462407	738	-0.465141	1.71874e-06	none	none	up_DMSO	none	none
GNL2	ENSG00000134697	0.226013	1611	0.352619	1.45638e-08	0.1876	683	-0.182279	0.0792642	0.134275	96	0.623577	0.0717579	0.13144	74	0.0578053	1	0.195615	2464	0.13983	0.0118085	none	none	none	none	none
RSPO1	ENSG00000169218	1.52852e-05	1	13.9	0.422507	0	0	0	1	0	0	0	1	0	0	0	1	6.85908e-06	1	12.744	0.429955	none	none	none	none	none
C1orf109	ENSG00000116922	0.139385	1174	0.263031	0.000741461	0.0925111	362	0.153461	0.393342	0.0947287	69	0.34281	0.490181	0.0592261	34	0.692181	0.487085	0.110425	1639	0.302022	9.75757e-06	none	none	none	none	none
CDCA8	ENSG00000134690	0.00483756	52	-0.404371	0.372673	0.00384265	16	-0.376958	0.685027	0.000226733	1	-4.29542	0.226857	0	0	-21.8464	0.638179	0.00366038	69	-0.546973	0.141196	none	none	none	none	none
EPHA10	ENSG00000183317	0.000211207	6	-2.30255	0.0172444	0.000526031	4	1.98818	0.399748	0.000409878	1	-2.39396	0.42561	0	0	0	1	0.000324965	11	-0.966784	0.214782	up_DMSO	none	none	none	none
MANEAL	ENSG00000185090	0.0202741	335	-0.602605	0.00021906	0.0103687	54	0.860837	0.0629202	0.0163137	16	-0.168262	0.94423	0.014734	8	1.38488	0.620763	0.0156553	413	-0.0687102	0.720888	none	none	none	none	none
YRDC	ENSG00000196449	0.252498	1758	0.310626	7.90195e-08	0.275457	936	0.280976	0.00104371	0.10776	87	0.494815	0.205955	0.163939	88	0.538013	0.281477	0.242555	2869	0.340696	1.86063e-12	none	none	none	none	none
C1orf122	ENSG00000197982	0.531023	2768	-0.406961	9.77683e-28	0.704365	1953	-0.399099	1.39883e-15	0.16174	123	-0.250731	0.457415	0.333662	179	-0.0676772	1	0.552485	5023	-0.348728	4.28012e-28	none	none	none	none	none
MTF1	ENSG00000188786	0.177455	1399	0.253685	0.000166273	0.0734864	299	0.244718	0.179015	0.152672	115	0.424628	0.19145	0.0907288	51	0.368586	0.744984	0.127329	1864	0.336509	6.12129e-08	none	none	none	none	none
INPP5B	ENSG00000204084	0.0628241	656	-0.118922	0.315467	0.0288945	98	0.274693	0.416398	0.0660039	61	-0.688597	0.0603201	0.0369994	19	1.15608	0.36399	0.047491	834	0.0219918	0.868672	none	none	none	none	none
SF3A3	ENSG00000183431	0.315741	2054	-0.227241	2.2119e-06	0.288996	979	-0.288373	0.000142668	0.172	130	0.180832	0.616047	0.217434	119	0.0922622	1	0.285845	3282	-0.177668	2.92807e-05	none	none	none	none	none
FHL3	ENSG00000183386	0.00712764	93	0.142364	0.711538	0.00776472	34	0.0626818	1	0.0047126	4	-0.0879476	1	0.00875203	5	1.04997	0.771679	0.00736425	136	0.186303	0.5548	none	none	none	none	none
UTP11	ENSG00000183520	0.399275	2349	0.199422	2.5574e-05	0.467151	1409	-0.288934	3.17842e-06	0.153806	110	0.671835	0.0371627	0.250684	138	-0.25364	0.638179	0.393669	4006	-0.051758	0.256544	none	none	none	none	none
POU3F1	ENSG00000185668	0.000962784	6	2.48724	0.225391	0.000236332	1	17.8506	0.4966	0.00226508	1	21.1128	0.551959	0	0	0	1	0.000679785	8	3.35052	0.0799484	none	none	none	none	none
RRAGC	ENSG00000116954	0.588448	2885	0.678253	6.88109e-64	0.348451	1145	0.358501	1.12903e-06	0.462501	261	1.60471	8.72654e-19	0.330615	178	0.513312	0.0787401	0.462303	4469	0.658365	3.44384e-73	none	none	up_FFA_Cocktail	none	none
MYCBP	ENSG00000214114	0.0847703	729	-0.445888	6.52533e-07	0.141519	460	-0.350015	0.00148745	0.0210108	14	-0.716652	0.391193	0.0749214	41	-0.158008	1	0.101145	1244	-0.378372	5.88896e-08	none	none	none	none	none
GJA9	ENSG00000131233	0.00414099	27	1.20939	0.0504388	0.000277702	2	18.0834	0.477034	0.0152112	8	0.464957	0.809321	0.00235624	1	21.1698	0.744984	0.00325149	38	1.02324	0.0623796	none	none	none	none	none
RHBDL2	ENSG00000158315	0.00530704	56	0.417898	0.402775	0.000825571	2	-0.182097	1	0.0102744	12	-1.62438	0.0183071	0	0	-20.8354	0.744984	0.00341074	70	-0.469682	0.218534	none	none	up_DMSO	none	none
AKIRIN1	ENSG00000174574	0.531549	2744	-0.0443877	0.336134	0.426983	1329	-0.111569	0.152684	0.289465	201	0.138503	0.630235	0.360239	189	0.303855	0.441692	0.457803	4463	0.00876575	0.857061	none	none	none	none	none
NDUFS5	ENSG00000168653	1.72081	4468	0.0963763	9.10672e-05	2.36378	3865	0.0552649	0.085507	0.661319	344	0.0201941	1	1.67945	733	0.0369282	1	1.88987	9410	0.0605897	0.0101573	none	none	none	none	none
MACF1	ENSG00000127603	0.76041	3276	0.03802	0.372507	0.164501	562	0.795213	6.55218e-13	1.08905	479	0.0609574	0.770898	0.304946	158	0.305971	0.497932	0.509845	4475	0.237689	4.83572e-11	none	none	none	none	none
BMP8A	ENSG00000183682	0.0026423	40	-0.272543	0.608419	0.000482104	3	0.450119	0.947192	0.00820135	6	-0.357953	0.869781	0	0	0	1	0.00193944	49	-0.210476	0.682769	none	none	none	none	none
PABPC4	ENSG00000090621	0.742114	3249	-0.0377937	0.349375	0.561031	1648	-0.0237966	0.840802	0.512777	297	0.522035	0.00136204	0.44236	231	0.463728	0.0674197	0.62727	5425	0.0909748	0.00568019	none	none	none	none	none
HEYL	ENSG00000163909	0.000434524	7	-1.23944	0.319602	0.000181318	2	-0.595076	0.931703	0.0016725	1	1.03202	0.867294	0	0	0	1	0.000380534	10	-0.601815	0.575762	none	none	none	none	none
PPIE	ENSG00000084072	0.268226	1841	-0.12706	0.0244459	0.300607	1007	0.124525	0.192175	0.196918	144	-0.066708	0.928581	0.126721	70	-0.169234	0.919477	0.261783	3062	0.00753871	0.907296	none	none	none	none	none
BMP8B	ENSG00000116985	0.0108163	167	-0.236642	0.383776	0.00484882	22	0.229525	0.839447	0.0179594	13	0.517452	0.685237	0.00217309	2	-0.52062	1	0.00817282	204	0.0232782	0.94447	none	none	none	none	none
OXCT2	ENSG00000198754	0.00780379	120	-0.500639	0.118307	0.00793815	37	0.116204	0.934408	0.0102004	10	1.41919	0.364464	0.00205707	1	-2.43939	0.442776	0.00745635	168	-0.260745	0.366196	none	none	none	none	none
TRIT1	ENSG00000043514	0.0728765	750	-0.0679592	0.558336	0.0459866	195	-0.00562881	1	0.0782838	62	-0.0148229	1	0.0388741	22	0.107335	1	0.0595937	1029	0.00635604	0.965208	none	none	none	none	none
MYCL	ENSG00000116990	0.0273912	282	0.267173	0.156134	0.0168677	76	0.688049	0.069947	0.0131369	16	0.841766	0.498415	0.00155487	1	-1.97652	0.678458	0.0198252	375	0.455604	0.00434999	none	none	none	none	none
MFSD2A	ENSG00000168389	0.137843	902	0.444819	1.30602e-06	0.0836269	279	0.336957	0.0443457	0.0981722	57	-0.178472	0.763	0.0591086	31	0.236007	0.959569	0.106553	1269	0.387053	3.83266e-07	none	none	none	none	none
CAP1	ENSG00000131236	1.0449	3789	-0.141549	1.62046e-06	0.795089	2146	-0.361245	3.11153e-14	0.493649	279	0.22005	0.296476	0.693444	354	0.0145142	1	0.876283	6568	-0.141023	3.22023e-07	none	none	none	none	none
PPT1	ENSG00000131238	0.215617	1587	-0.0565574	0.422507	0.114689	455	-0.0393649	0.884709	0.166949	131	-0.1877	0.566868	0.106022	58	0.366298	0.703938	0.162752	2231	0.0234218	0.734805	none	none	none	none	none
RLF	ENSG00000117000	0.186017	1408	0.693392	1.64089e-23	0.0715749	268	0.400171	0.02118	0.161637	114	0.819139	0.00482847	0.0605363	34	-0.0951371	1	0.128091	1824	0.638592	3.31794e-23	none	none	none	none	none
TMCO2	ENSG00000188800	1.74926e-05	1	14.0946	0.422507	0	0	0	1	0	0	0	1	0	0	0	1	7.84962e-06	1	12.9386	0.429955	none	none	none	none	none
ZMPSTE24	ENSG00000084073	0.395549	2274	-0.218081	1.26828e-06	0.17625	609	-0.0594056	0.697883	0.309872	209	-0.760279	9.01928e-07	0.211218	113	0.178587	0.824541	0.287365	3205	-0.130054	0.00293456	none	none	none	none	none
COL9A2	ENSG00000049089	1.84948e-05	1	-1.66109	0.484307	0	0	0	1	0.000768698	1	19.5526	0.551959	0	0	0	1	6.16144e-05	2	1.44057	0.599384	none	none	none	none	none
SMAP2	ENSG00000084070	0.256926	1729	-0.754145	4.00396e-52	0.217113	711	-0.889675	3.52808e-31	0.0652073	50	-0.563908	0.187771	0.162207	89	-0.326331	0.586281	0.219043	2579	-0.724143	7.05985e-62	none	none	none	none	none
ZFP69B	ENSG00000187801	0.0153417	194	0.224384	0.375778	0.0100102	53	0.550048	0.304489	0.0146658	14	1.14031	0.30529	0.0133054	7	1.29614	0.673966	0.0130496	268	0.521373	0.0116846	none	none	none	none	none
ZFP69	ENSG00000187815	0.010274	143	-0.052959	0.881216	0.00665313	33	0.161101	0.888095	0.00777153	7	0.766137	0.684533	0	0	0	1	0.0077012	183	0.148153	0.602697	none	none	none	none	none
EXO5	ENSG00000164002	0.0249086	295	-0.111988	0.574213	0.0117328	50	0.400386	0.42972	0.0229967	19	0.261918	0.876045	0.00912444	5	0.0255389	1	0.01817	369	0.119574	0.522731	none	none	none	none	none
ZNF684	ENSG00000117010	0.0391884	411	-0.350808	0.0108621	0.0309441	122	-0.749401	0.00022174	0.0222245	20	-0.360512	0.7078	0.0127404	8	-1.48231	0.16397	0.0322485	561	-0.552801	6.70164e-07	none	none	none	none	none
RIMS3	ENSG00000117016	0.00801202	124	-0.545592	0.0473058	0.00583045	30	0.44496	0.529277	0.00275242	5	-0.809357	0.711595	0.00371723	2	-0.153744	1	0.00638809	161	-0.168863	0.559726	none	none	none	none	none
NFYC	ENSG00000066136	0.197784	1516	0.0267254	0.729892	0.137175	514	0.026304	0.950062	0.101748	87	-0.115436	0.857314	0.0968071	54	0.695403	0.282688	0.157945	2171	0.110838	0.0680156	none	none	none	none	none
KCNQ4	ENSG00000117013	0.00129189	22	0.127516	0.900501	9.63512e-05	1	-3.01696	0.410207	0.00141744	1	20.4359	0.551959	0.00406344	2	21.9572	0.638179	0.00111463	26	0.51752	0.564179	none	none	none	none	none
CITED4	ENSG00000179862	0.671188	3065	-0.340893	6.25113e-20	0.904767	2283	-0.461429	1.0099e-22	0.326868	206	0.0199944	1	0.573074	285	-0.216558	0.532329	0.727245	5839	-0.363818	3.32191e-33	none	none	none	none	none
CTPS1	ENSG00000171793	0.196047	1457	-0.44636	1.85899e-14	0.125468	473	-0.472846	8.69345e-06	0.172033	127	-0.766567	0.000403787	0.125858	69	-0.0855769	1	0.160408	2126	-0.416513	6.35497e-16	none	none	none	none	none
SLFNL1	ENSG00000171790	0.00103566	7	-0.898806	0.317621	0	0	-18.1714	0.4966	0	0	-21.4961	0.222511	0	0	0	1	0.000464743	7	-1.25943	0.119524	none	none	none	none	none
SCMH1	ENSG00000010803	0.0557869	657	-0.315687	0.00220821	0.024732	110	0.403501	0.208177	0.0691692	59	-0.875356	0.00479308	0.0188727	11	-0.132277	1	0.0411733	837	-0.196858	0.0564962	none	none	none	none	none
FOXO6	ENSG00000204060	0.000368823	19	-2.17911	0.0003103	0.000725951	5	0.720146	0.704379	0	0	-20.1655	0.411519	0	0	-20.8757	0.744984	0.000443945	24	-1.38011	0.0574448	up_DMSO	none	none	none	none
EDN2	ENSG00000127129	0.00464789	37	0.670473	0.206741	0.00360211	15	0.22959	0.886366	0.00120264	1	-0.898598	0.792197	0.00220012	1	-0.320943	1	0.00376708	54	0.374288	0.414542	none	none	none	none	none
HIVEP3	ENSG00000127124	0.0195586	247	-0.584666	0.000651732	0.0163288	71	-0.243338	0.548573	0.0111647	8	-0.473256	0.73042	0.00329532	2	-2.37867	0.2665	0.0161381	328	-0.487362	0.00202136	none	none	none	none	none
GUCA2B	ENSG00000044012	0.0855188	671	-1.44041	2.43502e-65	0.10904	368	-1.6624	2.67635e-67	0.0250036	24	-1.80716	5.97175e-05	0.075624	42	-0.669378	0.25485	0.0893703	1105	-1.48744	9.67202e-122	up_DMSO	up_DMSO	up_DMSO	none	up_DMSO
GUCA2A	ENSG00000197273	0.00028792	6	-1.301	0.454807	0.000400325	1	1.54914	0.724083	0	0	0	1	0	0	0	1	0.000282746	7	-0.229023	0.893787	none	none	none	none	none
FOXJ3	ENSG00000198815	0.181498	1367	0.577341	1.24998e-16	0.0904286	310	0.401839	0.00917465	0.218121	145	0.547971	0.0405113	0.107317	62	0.866887	0.094914	0.141812	1884	0.583634	1.38997e-20	none	none	none	none	none
RIMKLA	ENSG00000177181	0.0141414	208	-0.409222	0.0632815	0.0143052	71	-0.362496	0.361432	0.00623036	8	0.284044	0.963668	0.0102592	6	0.0520791	1	0.0132737	293	-0.307804	0.114304	none	none	none	none	none
ZMYND12	ENSG00000066185	0.0105714	147	-1.1317	8.93181e-08	0.0111951	41	-1.45639	8.90201e-07	0.000880806	1	-3.55323	0.0906013	0.0105911	6	-0.335147	1	0.0101404	195	-1.24412	2.80142e-12	up_DMSO	up_DMSO	none	none	up_DMSO
PPCS	ENSG00000127125	0.464177	2532	-0.412935	1.18785e-26	0.528901	1568	-0.277918	1.92798e-06	0.234459	162	0.164138	0.609267	0.308777	166	0.24384	0.639502	0.457785	4428	-0.252648	1.22176e-13	none	none	none	none	none
CCDC30	ENSG00000186409	0.0136268	162	-0.194728	0.436247	0.00367524	15	0.12399	0.978404	0.0277541	22	-0.878892	0.142235	0.0065781	4	0.948209	0.875485	0.0100965	203	-0.247602	0.279282	none	none	none	none	none
PPIH	ENSG00000171960	0.0887719	798	0.0830621	0.447877	0.124588	486	0.16804	0.25247	0.0348766	24	-0.0211628	1	0.045946	24	0.597889	0.676961	0.0945592	1332	0.161582	0.0460944	none	none	none	none	none
YBX1	ENSG00000065978	2.08743	4569	-0.21536	5.86092e-27	2.60012	3950	-0.214901	4.18589e-21	0.837386	407	-0.112573	0.551959	1.90165	794	0.0334833	1	2.1791	9720	-0.166976	7.91165e-17	none	none	none	none	none
CLDN19	ENSG00000164007	0.00110163	25	-1.70755	0.0104787	0.00100836	7	-1.62578	0.145263	0	0	0	1	0	0	-20.2759	0.744984	0.000881105	32	-1.68055	0.00263684	up_DMSO	none	none	none	up_DMSO
P3H1	ENSG00000117385	0.0859778	815	-0.489545	1.67504e-08	0.0334368	129	0.518936	0.0396501	0.119869	104	-0.525133	0.0475596	0.0397853	21	0.690507	0.647139	0.0636332	1069	-0.193893	0.0213179	none	none	none	none	none
C1orf50	ENSG00000164008	0.18147	1234	-0.0811953	0.30178	0.246873	752	-0.17612	0.0660665	0.0389894	25	-0.549136	0.382018	0.074548	41	0.132124	1	0.186157	2052	-0.111365	0.0594383	none	none	none	none	none
TMEM269	ENSG00000274386	0.000414019	4	0.777082	0.632484	0.000263902	1	0.977348	0.844302	0	0	-19.0361	0.551959	0	0	0	1	0.000287007	5	0.573978	0.688843	none	none	none	none	none
SVBP	ENSG00000177868	0.17977	1396	-0.162648	0.013843	0.212272	742	0.0371734	0.839008	0.0418351	32	0.0578559	1	0.115713	65	0.304297	0.744984	0.17637	2235	-0.00582012	0.944836	none	none	none	none	none
ERMAP	ENSG00000164010	0.0382869	463	-0.359201	0.0053427	0.0215324	79	0.0981634	0.871858	0.0296064	27	-0.987069	0.0420576	0.0104411	6	-0.654755	0.832111	0.02852	575	-0.254109	0.041847	none	none	none	none	none
ZNF691	ENSG00000164011	0.0279951	323	0.0958244	0.626802	0.0228027	100	0.336047	0.348381	0.0153027	19	-0.543196	0.551959	0.0172092	10	0.932563	0.731939	0.0240624	452	0.233137	0.141794	none	none	none	none	none
SLC2A1	ENSG00000117394	0.117894	951	0.73592	3.91367e-16	0.0406313	159	1.71823	7.13505e-12	0.159486	117	1.13439	0.000102207	0.0255036	16	0.051105	1	0.0820579	1243	0.980965	3.14007e-32	none	up_FFA_Cocktail	up_FFA_Cocktail	none	none
FAM183A	ENSG00000186973	2.10532e-05	1	-4.68446	0.149596	0.000635956	2	19.279	0.325564	0	0	0	1	0	0	0	1	0.000253369	3	0.270562	0.890606	none	none	none	none	none
EBNA1BP2	ENSG00000117395	0.535654	2791	0.0480608	0.301164	0.639	1807	-0.217575	8.93127e-05	0.176813	123	-0.234506	0.495417	0.336658	180	-0.0419971	1	0.530832	4901	-0.0770655	0.0355637	none	none	none	none	none
CFAP57	ENSG00000243710	0.00239752	34	-0.705594	0.162929	0.00361472	11	0.119646	0.993812	0.0149161	13	-1.01106	0.272134	0	0	-20.7394	0.744984	0.00349684	58	-0.6644	0.0867067	none	none	none	none	none
TMEM125	ENSG00000179178	0	0	0	1	0.000130483	1	-1.92476	0.668677	0	0	0	1	0	0	0	1	5.0047e-05	1	-2.02145	0.575341	none	none	none	none	none
C1orf210	ENSG00000253313	0.00127487	13	-1.33983	0.0477855	0.000340864	1	-1.62941	0.439508	0	0	-19.3542	0.551959	0	0	-21.733	0.638179	0.000702822	14	-1.61762	0.0135934	up_DMSO	none	none	none	up_DMSO
TIE1	ENSG00000066056	0.000789687	7	0.120389	0.935648	0	0	0	1	0.00124977	2	-0.0890563	1	0	0	0	1	0.000441045	9	0.174129	0.889204	none	none	none	none	none
MPL	ENSG00000117400	2.54871e-05	1	14.6376	0.422507	0	0	-18.6593	0.4966	0	0	0	1	0	0	0	1	1.14371e-05	1	-3.89194	0.465976	none	none	none	none	none
CDC20	ENSG00000117399	0.00308005	25	-0.0817677	0.923848	0.00082532	3	-1.33993	0.362843	0.000768513	1	-2.79146	0.391207	0.00182217	1	-0.149181	1	0.00193121	30	-0.535758	0.356401	none	none	none	none	none
ELOVL1	ENSG00000066322	0.365821	2184	-0.134499	0.00531809	0.24942	868	0.436502	4.78839e-07	0.243158	169	0.0296724	1	0.191357	106	0.734965	0.043567	0.295508	3327	0.178781	2.90423e-05	none	none	none	none	none
MED8	ENSG00000159479	0.435388	2507	0.0584962	0.251268	0.574648	1693	0.0491291	0.54667	0.170091	119	0.209186	0.562995	0.249164	140	-0.123037	0.926164	0.452085	4459	0.0585653	0.161049	none	none	none	none	none
SZT2	ENSG00000198198	0.052333	618	-0.539362	8.49603e-08	0.0190588	71	0.0546954	0.983623	0.114069	89	-0.243452	0.551959	0.0255524	14	0.554243	0.798694	0.0412186	792	-0.277872	0.00558511	none	none	none	none	none
HYI	ENSG00000178922	0.33108	1994	-0.210142	3.97745e-05	0.460859	1386	0.318778	2.49945e-06	0.182099	136	0.276593	0.406224	0.175765	99	0.10652	1	0.355248	3615	0.0985822	0.0263539	none	none	none	none	none
PTPRF	ENSG00000142949	0.34302	1998	-0.693749	5.69569e-56	0.0978395	386	-0.0613162	0.781251	0.486466	286	-0.639344	3.95257e-06	0.203601	110	0.74673	0.0346238	0.245218	2780	-0.38635	1.32727e-19	none	none	none	none	none
KDM4A	ENSG00000066135	0.147795	1220	-0.0374144	0.672355	0.0619521	237	-0.477679	0.0019777	0.0930146	68	0.000383242	1	0.0640037	36	0.156223	1	0.102829	1561	-0.0780895	0.316142	none	none	none	none	none
ST3GAL3	ENSG00000126091	0.0462834	528	-0.24601	0.0507231	0.0197147	79	0.312407	0.429355	0.0712707	58	-0.518213	0.203221	0.00848305	4	0.204201	1	0.0341083	669	-0.114036	0.373374	none	none	none	none	none
ARTN	ENSG00000117407	0.00176892	20	-0.142199	0.852377	0.00165607	7	0.0994516	1	0.00119982	2	-1.04045	0.765307	0	0	-20.4862	0.744984	0.00151219	29	-0.22693	0.734138	none	none	none	none	none
IPO13	ENSG00000117408	0.0833811	835	-0.240896	0.0083961	0.0397758	170	-0.0524166	0.931427	0.0570237	51	0.0193223	1	0.0300317	17	-0.395228	0.837815	0.0595812	1073	-0.11083	0.251879	none	none	none	none	none
DPH2	ENSG00000132768	0.0932065	894	0.155576	0.108736	0.0746576	323	0.252926	0.15205	0.058333	59	0.155468	0.835715	0.0566129	31	0.703843	0.505357	0.0800744	1307	0.266961	0.000795676	none	none	none	none	none
ATP6V0B	ENSG00000117410	1.36568	4265	0.214425	4.3048e-16	1.48856	3139	0.979482	6.64434e-121	0.882462	413	-0.258746	0.0762046	0.936166	456	0.837772	2.47879e-09	1.33705	8273	0.579625	7.21255e-124	none	none	none	none	none
B4GALT2	ENSG00000117411	0.10852	1013	-0.385818	2.16739e-07	0.0910461	366	0.189558	0.269568	0.0915203	80	0.0140568	1	0.0812273	45	0.391801	0.744984	0.0979545	1504	-0.0614543	0.447314	none	none	none	none	none
CCDC24	ENSG00000159214	0.0225313	299	-0.603625	0.000118256	0.0225359	101	-0.279653	0.397943	0.0112595	10	-0.666803	0.533421	0.0167581	10	0.351183	1	0.0211835	420	-0.377941	0.00789412	none	none	none	none	none
SLC6A9	ENSG00000196517	0.0858512	759	0.132376	0.222176	0.0374519	157	1.28908	9.68033e-08	0.071819	62	-0.498372	0.237392	0.0260561	15	1.8726	0.180977	0.0604334	993	0.406684	3.85858e-06	none	up_FFA_Cocktail	none	none	none
DMAP1	ENSG00000178028	0.134757	1127	-0.118516	0.146305	0.156125	565	0.327133	0.00413219	0.130261	98	-0.138439	0.782457	0.0821122	46	0.608571	0.450425	0.137463	1836	0.127813	0.0567535	none	none	none	none	none
ERI3	ENSG00000117419	0.193084	1462	-0.173898	0.00594901	0.24242	832	-0.0635317	0.594836	0.0548738	50	-0.119573	0.920451	0.0986616	56	0.12107	1	0.193135	2400	-0.0771863	0.187943	none	none	none	none	none
RNF220	ENSG00000187147	0.219091	1609	-0.0238044	0.749369	0.150157	541	-0.225832	0.0475273	0.126713	104	0.424071	0.245262	0.120002	67	0.405896	0.612655	0.176499	2321	0.00148823	0.990786	none	none	none	none	none
TMEM53	ENSG00000126106	0.13642	1142	-0.00641937	0.958278	0.169758	589	0.319885	0.00406561	0.0528805	45	-0.780218	0.0648818	0.0641108	36	0.096327	1	0.136301	1812	0.141037	0.0370033	none	none	none	none	none
ARMH1	ENSG00000198520	0.00830462	112	-0.0123681	0.982949	0.00412181	16	0.494196	0.622328	0.0177323	12	0.547486	0.65868	0.00148556	1	-0.186793	1	0.00668352	141	0.242742	0.429955	none	none	none	none	none
KIF2C	ENSG00000142945	0.00218532	21	0.079345	0.921533	0.00103378	4	19.9803	0.163432	0.00276954	2	-0.39712	0.96879	0.00356588	2	-0.294111	1	0.00191995	29	0.24085	0.718449	none	none	none	none	none
RPS8	ENSG00000142937	3.55695	4716	0.0221012	0.327781	4.29185	4048	-0.158996	2.25844e-31	1.68969	604	0.191869	0.172517	3.21116	977	-0.0999981	0.643061	3.67532	10345	-0.0394395	0.0975726	none	none	none	none	none
BEST4	ENSG00000142959	0.000238215	14	-1.98465	0.247071	0.000398858	2	0.0910217	1	0.00828923	4	22.9888	0.232399	0	0	0	1	0.0008348	20	0.684942	0.564151	none	none	none	none	none
PLK3	ENSG00000173846	0.0846874	739	1.2442	3.75616e-28	0.0723839	270	1.93026	5.13173e-22	0.103962	82	0.933897	0.0102704	0.0392866	23	1.04252	0.363714	0.07684	1114	1.43588	7.4996e-50	up_FFA_Cocktail	up_FFA_Cocktail	none	none	up_FFA_Cocktail
TCTEX1D4	ENSG00000188396	0.00309443	35	0.249426	0.714581	0.00401759	16	-0.0151749	1	0.001961	1	1.60226	0.762786	0.00205484	1	20.9721	0.744984	0.00326765	53	0.260374	0.610258	none	none	none	none	none
BTBD19	ENSG00000222009	0.00872351	150	-0.646859	0.00848084	0.00394015	19	-0.723556	0.295643	0.00789828	7	-0.821094	0.551959	0.003863	2	0.247104	1	0.00635357	178	-0.580112	0.0143628	none	none	none	none	none
PTCH2	ENSG00000117425	0.00784802	97	-0.0856518	0.826046	0.00222926	8	1.05658	0.4278	0.00247706	3	-2.80569	0.0335578	0.0052881	3	-0.785685	0.894296	0.00506865	111	-0.284483	0.410424	none	none	up_DMSO	none	none
EIF2B3	ENSG00000070785	0.284313	1907	0.0430928	0.501752	0.328066	1058	-0.289426	7.46386e-05	0.118314	87	-0.114781	0.857859	0.170576	94	-0.229977	0.744984	0.278395	3146	-0.129037	0.00556345	none	none	none	none	none
HECTD3	ENSG00000126107	0.140484	1191	0.040858	0.641911	0.063571	256	0.298747	0.11824	0.190312	141	0.645777	0.0144741	0.0584605	33	0.612806	0.581599	0.106373	1621	0.264048	8.62723e-05	none	none	none	none	none
UROD	ENSG00000126088	0.362609	2245	-0.225425	7.94442e-07	0.453086	1405	-0.217943	0.000823445	0.154106	119	-0.612736	0.00976745	0.263802	142	-0.0914481	1	0.373133	3911	-0.213926	2.24151e-08	none	none	none	none	none
ZSWIM5	ENSG00000162415	0.00270024	46	-0.673872	0.141707	0.00104098	4	0.865738	0.707566	0.00128079	2	-1.76925	0.516296	0.00305047	2	1.76988	0.804944	0.00199983	54	-0.244928	0.627071	none	none	none	none	none
HPDL	ENSG00000186603	0.00394536	55	-0.0118645	0.992423	0.00592788	31	0.308775	0.714916	0.00223318	2	21.0923	0.396369	0.00368365	2	-0.0283459	1	0.00456127	90	0.205179	0.624318	none	none	none	none	none
MUTYH	ENSG00000132781	0.0409449	431	0.231431	0.137943	0.0335792	147	-0.303633	0.225901	0.0339083	27	0.567173	0.523659	0.0177995	10	0.243415	1	0.0353554	615	0.048791	0.74524	none	none	none	none	none
TOE1	ENSG00000132773	0.0444542	475	-0.0518306	0.748497	0.0366212	157	-0.292926	0.215734	0.0341503	28	0.190855	0.878345	0.0439559	26	1.3448	0.150473	0.0406862	686	-0.00249605	0.992944	none	none	none	none	none
TESK2	ENSG00000070759	0.0399698	416	0.03061	0.865362	0.0287856	102	0.225513	0.4966	0.0121832	8	-1.37829	0.0929569	0.0288011	16	0.892849	0.623211	0.0326545	542	0.136335	0.340513	none	none	none	none	none
CCDC163	ENSG00000280670	0.00554331	68	-0.19158	0.634789	0.00184319	8	-0.637344	0.588366	0.00895453	5	-0.144862	1	0.00219542	1	21.0676	0.744984	0.00403145	82	-0.140347	0.728552	none	none	none	none	none
MMACHC	ENSG00000132763	0.0569677	583	-0.548805	1.27701e-07	0.0316843	129	-0.924603	8.96434e-07	0.0316108	22	-0.355187	0.652429	0.0299584	17	-0.600619	0.67408	0.0428551	751	-0.616124	2.84161e-11	none	none	none	none	none
PRDX1	ENSG00000117450	2.44687	4675	-0.0622018	0.0013978	3.17652	4021	-0.040824	0.0804695	1.54657	580	0.183824	0.158648	2.46526	898	-0.283078	0.00608084	2.66609	10174	-0.0750209	8.34136e-05	none	none	none	none	none
AKR1A1	ENSG00000117448	0.782606	3385	-0.327319	3.17778e-24	1.09905	2683	-0.0967929	0.0582766	0.35679	237	-0.482727	0.00386067	0.484792	255	-0.389547	0.0881057	0.845154	6560	-0.216124	9.78908e-15	none	none	none	none	none
NASP	ENSG00000132780	0.307245	1960	0.0308055	0.641272	0.287465	903	-0.580029	3.60673e-16	0.206346	142	-0.0998031	0.824945	0.191257	102	-0.245429	0.736185	0.281253	3107	-0.254698	5.0832e-09	none	none	none	none	none
CCDC17	ENSG00000159588	0.0107723	150	-0.748989	0.000944059	0.00353457	12	0.445369	0.675993	0.0337616	26	-0.279162	0.744262	0.00391745	2	21.9043	0.638179	0.00891654	190	-0.357823	0.106668	none	none	none	none	none
GPBP1L1	ENSG00000159592	0.438082	2435	-0.240916	5.17426e-09	0.231517	835	-0.0225198	0.931948	0.492823	292	0.339536	0.0580268	0.229907	127	0.0852542	1	0.342177	3689	-0.0390241	0.40542	none	none	none	none	none
TMEM69	ENSG00000159596	0.144362	1181	-0.0145938	0.884431	0.117023	442	-0.170714	0.225125	0.0620148	55	-0.581614	0.140204	0.0879139	48	-0.046839	1	0.122613	1726	-0.0727402	0.323171	none	none	none	none	none
IPP	ENSG00000197429	0.0762765	785	-0.853925	3.02425e-25	0.044426	193	-0.768854	1.36063e-06	0.0436406	39	-1.03847	0.00774855	0.0459458	24	-0.0661653	1	0.0588136	1041	-0.725833	2.10731e-22	none	none	up_DMSO	none	none
MAST2	ENSG00000086015	0.104116	976	0.0110101	0.930077	0.0423953	187	0.531834	0.0135003	0.125061	102	0.0646069	0.965189	0.0426395	24	0.65721	0.640907	0.0758493	1289	0.223473	0.00519894	none	none	none	none	none
PIK3R3	ENSG00000117461	0.0112793	135	-0.0712233	0.825318	0.00660709	30	0.35171	0.639726	0.00658773	5	0.65159	0.76903	0.00545584	3	-0.270183	1	0.00858911	173	0.129515	0.650641	none	none	none	none	none
TSPAN1	ENSG00000117472	0.0221304	238	0.101949	0.660173	0.0225078	84	0.472313	0.181414	0.0117836	7	0.923907	0.551959	0.00741145	4	0.452866	1	0.0201099	333	0.347078	0.0485474	none	none	none	none	none
POMGNT1	ENSG00000085998	0.168298	1319	-0.256197	6.27768e-05	0.0874612	342	0.243192	0.13902	0.183988	138	-0.157614	0.632182	0.0929444	50	0.470337	0.617523	0.13097	1849	-0.0135634	0.867227	none	none	none	none	none
LURAP1	ENSG00000171357	0.000293088	17	-0.916367	0.448014	0.000333899	2	-1.19109	0.625239	0.000631803	1	-0.419919	1	0	0	0	1	0.000303408	20	-0.97566	0.371141	none	none	none	none	none
RAD54L	ENSG00000085999	0.000501216	7	0.973623	0.462672	0	0	-17.0334	0.4966	0.000568229	1	19.1165	0.551959	0.00180774	1	20.7871	0.744984	0.00044212	9	1.52095	0.30104	none	none	none	none	none
LRRC41	ENSG00000132128	0.184783	1425	-0.250404	2.90616e-05	0.115332	450	0.22918	0.100632	0.168056	126	-0.21142	0.551959	0.088519	49	0.024163	1	0.147517	2050	-0.0342314	0.620776	none	none	none	none	none
UQCRH	ENSG00000173660	1.6166	4406	-0.0462888	0.0838219	2.16419	3787	-0.00860554	0.913118	0.482454	279	-0.121659	0.603161	1.25526	581	-0.0862535	0.838572	1.71243	9053	-0.022137	0.42615	none	none	none	none	none
NSUN4	ENSG00000117481	0.125048	1108	-0.218265	0.00305435	0.0909381	364	0.119434	0.507616	0.123472	94	0.184462	0.685302	0.0706404	40	0.551817	0.587666	0.106505	1606	0.019116	0.827447	none	none	none	none	none
FAAH	ENSG00000117480	0.0675247	706	-0.187892	0.0841508	0.0315292	132	0.837725	0.00118719	0.11073	88	-0.372005	0.285014	0.0234419	14	0.369299	0.959569	0.0523796	940	0.0468952	0.681783	none	none	none	none	none
MKNK1	ENSG00000079277	0.123572	1099	-0.256736	0.000424488	0.0850646	319	-0.0598666	0.81742	0.180633	136	-0.227914	0.481239	0.0722038	39	-0.066097	1	0.107708	1593	-0.153203	0.0274276	none	none	none	none	none
MOB3C	ENSG00000142961	0.00806753	124	-0.194854	0.542595	0.00558196	26	-0.245162	0.769524	0.0115418	11	-0.0415213	1	0.00310484	2	-1.15666	0.787635	0.00686707	163	-0.2382	0.407782	none	none	none	none	none
ATPAF1	ENSG00000123472	0.22894	1662	-0.524697	3.32553e-25	0.199932	707	-0.477317	1.45324e-08	0.103679	81	-0.0124348	1	0.147676	82	0.172613	0.905155	0.201134	2532	-0.393917	9.02807e-18	none	none	none	none	none
TEX38	ENSG00000186118	0.00011278	5	-2.4681	0.141707	0	0	0	1	0	0	-19.6124	0.551959	0	0	0	1	5.0609e-05	5	-2.60466	0.0984533	none	none	none	none	none
EFCAB14	ENSG00000159658	0.255333	1756	-0.307502	1.42518e-09	0.0972434	395	-0.205695	0.161384	0.173975	129	0.0533566	0.968556	0.145337	79	0.137516	0.989967	0.178236	2359	-0.139776	0.00739238	none	none	none	none	none
CYP4A11	ENSG00000187048	0.0483117	461	-0.329641	0.00893556	0.00897707	47	0.710118	0.163483	0.0361909	36	-0.88596	0.0285761	0.0277077	15	-0.316647	0.955388	0.0303577	559	-0.216767	0.0826204	none	none	none	none	none
CYP4X1	ENSG00000186377	0.0026992	60	0.323051	0.588053	0.00047584	5	-1.72521	0.250555	0.0011085	1	-2.60082	0.290899	0.00742224	4	2.04458	0.653361	0.00220062	70	-0.03098	0.968445	none	none	none	none	none
CYP4Z1	ENSG00000186160	0.000138228	4	0.624399	0.674882	0	0	0	1	0	0	0	1	0	0	0	1	6.20282e-05	4	0.833876	0.579441	none	none	none	none	none
CYP4A22	ENSG00000162365	0.00511113	142	-1.54261	2.11799e-12	0.000608602	5	-0.283149	0.962965	0.0042012	4	-1.76374	0.0660495	0.00400702	2	-0.423907	1	0.00321248	153	-1.29442	1.947e-08	up_DMSO	none	none	none	up_DMSO
PDZK1IP1	ENSG00000162366	0.032174	316	-1.30014	3.50175e-24	0.0298331	119	-1.08077	1.51129e-08	0.0116529	11	-1.90525	0.00507412	0.0211732	11	-0.2368	1	0.0287709	457	-1.13239	1.18633e-26	up_DMSO	up_DMSO	up_DMSO	none	up_DMSO
TAL1	ENSG00000162367	0	0	0	1	0	0	0	1	0	0	0	1	0	0	0	1	0	0	0	1	none	none	none	none	none
STIL	ENSG00000123473	0.00782845	105	0.0710416	0.85399	0.00292393	12	1.46447	0.20905	0.00980615	10	0.387751	0.860646	0.00677043	4	1.37471	0.744984	0.00598043	131	0.491954	0.107831	none	none	none	none	none
CMPK1	ENSG00000162368	0.889924	3567	-0.118034	0.000216967	0.923983	2350	-0.369994	2.1068e-16	0.493709	282	-0.0203819	1	0.746905	377	-0.164478	0.643061	0.86144	6576	-0.209266	1.51885e-14	none	none	none	none	none
FOXE3	ENSG00000186790	0.000208442	3	1.26604	0.527948	0	0	0	1	0	0	0	1	0	0	0	1	9.35364e-05	3	1.47548	0.484772	none	none	none	none	none
FOXD2	ENSG00000186564	0.00335853	42	0.591022	0.298178	0.00130462	7	0.0493227	1	0.00190261	3	0.362244	0.980141	0.00198777	1	20.9242	0.744984	0.00233495	53	0.634905	0.204942	none	none	none	none	none
TRABD2B	ENSG00000269113	0.0247897	267	-0.42509	0.0101111	0.0163712	61	0.546279	0.188182	0.024098	17	-0.370943	0.696452	0.0134132	7	1.45693	0.617433	0.0203939	352	-0.0151224	0.946433	none	none	none	none	none
SLC5A9	ENSG00000117834	0.0159376	302	-1.22818	2.25368e-15	0.00215048	13	-0.816907	0.379119	0.0290132	32	-1.10287	0.00836092	0.00297633	2	-1.15946	0.804127	0.0102817	349	-1.08663	1.13259e-13	up_DMSO	none	up_DMSO	none	up_DMSO
SPATA6	ENSG00000132122	0.0235336	246	-0.680839	1.51971e-05	0.0136754	60	-1.04657	0.000288906	0.0156458	11	-0.165845	0.96879	0.00728016	4	-0.327404	1	0.0176069	321	-0.706451	4.60862e-07	none	up_DMSO	none	none	none
ELAVL4	ENSG00000162374	0.000323345	3	18.303	0.199071	0	0	0	1	0	0	0	1	0	0	0	1	0.000145098	3	17.1468	0.204613	none	none	none	none	none
DMRTA2	ENSG00000142700	0.00033473	4	2.15787	0.363324	0.000260871	1	0.00531369	1	0	0	0	1	0	0	-20.5602	0.744984	0.000250264	5	-0.357975	0.849542	none	none	none	none	none
FAF1	ENSG00000185104	0.193007	1469	-0.275678	3.39666e-06	0.176421	637	-0.0737306	0.589751	0.0857503	74	-0.374357	0.360568	0.108799	59	0.298274	0.744984	0.170924	2239	-0.120506	0.0333387	none	none	none	none	none
CDKN2C	ENSG00000123080	0.00353012	60	-1.95825	2.11421e-10	0.00353317	16	-1.02027	0.117944	0	0	-22.6824	0.118307	0.00182362	1	-0.989155	0.988669	0.00311861	77	-1.56732	2.7033e-08	up_DMSO	none	none	none	up_DMSO
RNF11	ENSG00000123091	0.437479	2451	-0.0726797	0.121599	0.255108	872	-0.253723	0.00209625	0.282631	179	0.609164	0.00590329	0.231858	130	0.084646	1	0.336567	3632	-0.0227386	0.64627	none	none	none	none	none
TTC39A	ENSG00000085831	0.0244918	346	-0.652643	1.17593e-05	0.0190519	100	-0.413357	0.18425	0.015086	15	-0.886386	0.285221	0.0209338	12	0.569735	0.823826	0.021403	473	-0.452834	0.000773236	none	none	none	none	none
EPS15	ENSG00000085832	0.374741	2246	-0.0691781	0.178394	0.200536	696	-0.304296	0.000798772	0.362104	239	0.467898	0.0151152	0.174519	95	-0.0341329	1	0.287356	3276	-0.0412568	0.415171	none	none	none	none	none
OSBPL9	ENSG00000117859	0.766996	3408	0.413893	2.30483e-33	0.639522	1816	0.00701261	1	0.649368	350	0.429756	0.00425402	0.462823	242	0.0871983	0.972488	0.680028	5816	0.248771	6.04295e-16	none	none	none	none	none
NRDC	ENSG00000078618	0.504982	2701	-0.241532	1.34356e-09	0.332916	1064	-0.559225	3.19667e-17	0.382274	234	-0.292349	0.138847	0.230266	125	-0.230961	0.720584	0.403457	4124	-0.309818	1.53117e-18	none	none	none	none	none
RAB3B	ENSG00000169213	0.128094	968	0.0739634	0.428125	0.0480426	227	0.594935	0.00235931	0.123966	102	0.943009	0.00297562	0.0763443	41	0.855174	0.246246	0.0920143	1338	0.387137	1.03867e-07	none	none	none	none	none
TXNDC12	ENSG00000117862	0.22952	1491	-0.205042	0.000934985	0.211904	676	0.466981	1.80757e-06	0.104096	62	-0.220088	0.650938	0.0557923	31	-0.222149	0.963076	0.196978	2260	0.113784	0.0466326	none	none	none	none	none
KTI12	ENSG00000198841	0.058392	602	0.0475382	0.740221	0.0568114	237	0.346325	0.0759289	0.0184589	16	0.00600833	1	0.0381628	21	0.840433	0.526391	0.0530265	876	0.260188	0.0103694	none	none	none	none	none
BTF3L4	ENSG00000134717	0.594414	2966	-0.127175	0.00103841	0.814826	2218	0.0705585	0.280849	0.26529	174	-0.071721	0.888887	0.400438	213	0.298983	0.401732	0.637049	5571	0.0136788	0.740798	none	none	none	none	none
ZFYVE9	ENSG00000157077	0.119778	1062	-0.278891	0.000205548	0.0541642	212	0.0611823	0.876255	0.113926	92	-0.0197931	1	0.0489463	27	0.450788	0.744984	0.0872394	1393	-0.060515	0.473805	none	none	none	none	none
CC2D1B	ENSG00000154222	0.124194	1081	-0.0970889	0.264055	0.0667558	280	0.18841	0.362596	0.116891	99	0.433954	0.234195	0.0606626	36	-0.0640687	1	0.0954084	1496	0.0839752	0.302562	none	none	none	none	none
ORC1	ENSG00000085840	0.00218571	20	0.241419	0.776188	0.00016914	1	-1.57771	0.506549	0.00242483	2	-0.597521	0.916133	0.00197828	1	-0.715391	1	0.00140843	24	-0.196736	0.800427	none	none	none	none	none
PRPF38A	ENSG00000134748	0.186706	1415	0.259923	0.000122361	0.168035	608	-0.000778224	1	0.113697	90	0.528722	0.154348	0.11341	63	0.483932	0.501868	0.167272	2176	0.203485	0.000477153	none	none	none	none	none
TUT4	ENSG00000134744	0.530734	2783	0.234549	1.79039e-08	0.257616	838	0.042589	0.769868	0.730768	377	0.399381	0.00610496	0.282026	147	0.427042	0.259426	0.415393	4145	0.253421	2.65916e-11	none	none	none	none	none
GPX7	ENSG00000116157	0.0238674	317	-0.51687	0.000738425	0.0187879	80	0.346504	0.392584	0.00789713	6	-0.709479	0.551959	0.00827507	5	-0.00599454	1	0.019278	408	-0.146077	0.382523	none	none	none	none	none
SHISAL2A	ENSG00000182183	0.000961449	11	-0.143302	0.928066	0.000722571	2	-0.525338	0.854365	0	0	0	1	0	0	0	1	0.000708584	13	-0.243108	0.826699	none	none	none	none	none
COA7	ENSG00000162377	0.19751	1481	-0.00502634	0.961482	0.164121	603	-0.0801025	0.561119	0.0969649	71	0.0631721	0.989025	0.120946	66	-0.189633	0.886565	0.1702	2221	-0.014242	0.847871	none	none	none	none	none
ZYG11B	ENSG00000162378	0.386997	2253	-0.613051	5.7574e-51	0.158335	572	-0.774124	4.99951e-19	0.257172	182	-0.467053	0.0161326	0.198416	111	-0.455638	0.216627	0.271741	3118	-0.547868	4.01635e-45	none	none	none	none	none
ZYG11A	ENSG00000203995	0.0204374	244	-0.0865904	0.699229	0.00841366	31	0.423276	0.4966	0.0598726	54	0.257215	0.686019	0.00962792	5	0.221643	1	0.0174977	334	0.120297	0.533254	none	none	none	none	none
ECHDC2	ENSG00000121310	0.492492	2612	-0.787763	9.47209e-101	0.480085	1466	-0.340362	1.41091e-08	0.707283	370	-0.73154	6.44677e-10	0.259364	140	-0.360488	0.330027	0.479702	4588	-0.555947	7.93007e-67	none	none	none	none	none
SCP2	ENSG00000116171	0.860096	3494	-1.03033	1.94174e-223	0.857053	2223	-1.02599	6.0809e-123	0.423318	263	-1.05078	1.16583e-14	0.643779	331	-0.741733	2.72864e-07	0.807358	6311	-0.964587	2.15234e-284	up_DMSO	up_DMSO	up_DMSO	none	none
PODN	ENSG00000174348	0	0	-19.2242	0.163306	0	0	0	1	0	0	0	1	0	0	0	1	0	0	-17.8584	0.168562	none	none	none	none	none
SLC1A7	ENSG00000162383	0.00105417	9	0.0256727	0.990371	0.00183948	5	0.302162	0.913231	0	0	0	1	0	0	-20.7295	0.744984	0.00117858	14	-0.0521964	0.961552	none	none	none	none	none
CPT2	ENSG00000157184	0.24396	1627	-0.788785	2.50796e-59	0.160549	597	-0.441043	2.09522e-06	0.09253	76	-0.4717	0.186571	0.153784	85	-0.261301	0.744984	0.192596	2385	-0.549004	2.18602e-34	none	none	none	none	none
CZIB	ENSG00000162384	0.212306	1571	-0.115481	0.0739759	0.282944	965	0.112674	0.266345	0.0713397	60	-0.0512825	1	0.106494	58	-0.23351	0.815313	0.219216	2654	0.0101378	0.883908	none	none	none	none	none
MAGOH	ENSG00000162385	0.398042	2322	0.240408	5.83062e-07	0.607113	1790	0.394838	6.80536e-12	0.170185	121	0.784816	0.00734515	0.226254	122	-0.126673	0.934314	0.445532	4355	0.308552	2.49443e-16	none	none	none	none	none
LRP8	ENSG00000157193	0.0145062	203	0.658272	0.00632835	0.00346025	18	2.2125	0.0313697	0.0252581	22	0.724538	0.427211	0.00480389	3	1.38692	0.82082	0.010061	246	0.911085	4.31769e-05	none	up_FFA_Cocktail	none	none	none
NDC1	ENSG00000058804	0.0673635	732	-0.498506	3.91912e-08	0.0194934	85	0.342754	0.362853	0.0641606	63	-0.593193	0.103933	0.0313558	17	0.413304	0.869629	0.0452394	897	-0.24517	0.0077022	none	none	none	none	none
YIPF1	ENSG00000058799	0.191808	1508	-0.353809	5.11049e-10	0.141215	525	0.0274867	0.941246	0.131174	109	-0.33883	0.300422	0.0783272	44	-0.27794	0.792236	0.157037	2186	-0.164031	0.00292988	none	none	none	none	none
DIO1	ENSG00000211452	0.166375	1251	-0.854022	6.80888e-45	0.11748	461	0.275015	0.039319	0.125463	100	-1.33309	2.07806e-10	0.0944963	52	-0.0842314	1	0.137714	1864	-0.467969	3.6042e-18	none	none	up_DMSO	none	none
HSPB11	ENSG00000081870	0.28639	1875	-0.105933	0.0635549	0.407512	1290	-0.208903	0.00257263	0.101037	75	-0.109834	0.891987	0.16455	90	-0.168483	0.874851	0.308007	3330	-0.153246	0.000429227	none	none	none	none	none
LRRC42	ENSG00000116212	0.243563	1724	0.151485	0.0114146	0.261924	901	0.0819404	0.479652	0.151022	111	0.42293	0.2038	0.17022	95	0.438664	0.411888	0.236974	2831	0.171602	0.000512645	none	none	none	none	none
LDLRAD1	ENSG00000203985	0.000114945	3	1.29756	0.582325	0	0	0	1	0	0	0	1	0	0	0	1	5.15802e-05	3	1.50701	0.537762	none	none	none	none	none
TMEM59	ENSG00000116209	0.870684	3578	-0.261172	9.64417e-17	0.849154	2242	0.657366	2.14442e-37	0.574365	299	-1.07034	3.74573e-18	0.503632	257	0.195364	0.653361	0.805774	6376	0.106501	0.000438889	none	none	up_DMSO	none	none
TCEANC2	ENSG00000116205	0.0360759	433	-0.512785	5.0705e-05	0.0171506	71	-0.280227	0.479375	0.0264564	22	0.0137097	1	0.0173318	10	0.293651	1	0.0263063	536	-0.295811	0.018092	none	none	none	none	none
CYB5RL	ENSG00000215883	0.0232528	304	-0.612722	4.87167e-05	0.0151613	68	-0.551612	0.0813863	0.0257118	22	-0.442391	0.551959	0.0179794	10	0.809102	0.744984	0.0198012	404	-0.446265	0.00114468	none	none	none	none	none
MRPL37	ENSG00000116221	0.490571	2640	-0.394835	4.75709e-26	0.541998	1625	-0.142395	0.0279701	0.206879	147	-0.0484915	0.977173	0.338341	182	0.124473	0.886641	0.475647	4594	-0.198387	5.19686e-09	none	none	none	none	none
SSBP3	ENSG00000157216	0.0806013	811	-0.723785	1.33167e-19	0.047961	206	-0.212862	0.33702	0.0488046	42	-0.334674	0.551959	0.0283349	17	-1.16797	0.0989711	0.0607363	1076	-0.513303	8.13311e-12	none	none	none	none	none
ACOT11	ENSG00000162390	0.000619153	13	-1.41884	0.0669487	0.00109862	5	20.0681	0.152856	0.000577361	1	-2.80331	0.297818	0.00211355	1	21.0128	0.744984	0.000947131	20	-0.0373065	0.974266	none	none	none	none	none
FAM151A	ENSG00000162391	0.0381964	364	-0.678434	2.91674e-07	0.0274902	100	-0.0718326	0.908528	0.0444686	40	-1.66241	6.16615e-07	0.0449294	25	0.66908	0.638179	0.0351872	529	-0.509874	3.74733e-06	none	none	up_DMSO	none	none
MROH7	ENSG00000184313	8.40529e-05	1	-0.848109	0.726728	0	0	0	1	0	0	-19.2389	0.551959	0	0	0	1	3.77179e-05	1	-1.53662	0.468274	none	none	none	none	none
TTC4	ENSG00000243725	0.200072	1342	0.352812	1.99323e-07	0.171458	570	-0.00315813	1	0.113957	64	0.580202	0.18022	0.0945043	51	0.145823	1	0.172742	2027	0.22901	9.06333e-05	none	none	none	none	none
PARS2	ENSG00000162396	0.0221995	314	-0.34758	0.0353558	0.0157007	79	0.00265042	1	0.012426	12	0.44906	0.770898	0.021507	11	0.664894	0.763152	0.0189609	416	-0.0583883	0.763586	none	none	none	none	none
TTC22	ENSG00000006555	0.0717876	701	0.667154	9.7597e-10	0.0375203	155	0.497465	0.0407363	0.0470993	40	0.300073	0.685754	0.0277413	16	0.376884	0.924331	0.0526	912	0.623599	3.62728e-10	none	none	none	none	none
LEXM	ENSG00000162398	0.00618153	54	0.453161	0.339271	0.00556294	19	0.241559	0.825852	0.00106595	2	-2.1649	0.385551	0.00439256	3	0.211594	1	0.00541352	78	0.257642	0.512022	none	none	none	none	none
DHCR24	ENSG00000116133	0.749321	3135	-0.809769	2.36639e-129	0.27525	924	0.0018018	1	0.709947	347	-1.33054	1.24483e-31	0.483078	250	0.348824	0.231911	0.538574	4656	-0.465942	4.13035e-45	none	none	up_DMSO	none	none
TMEM61	ENSG00000143001	0.00183799	37	-1.17055	0.0295946	0.00137925	6	-0.464427	0.76524	0.00191683	1	20.8717	0.551959	0.00203285	1	-0.888982	1	0.00168668	45	-0.749795	0.148982	up_DMSO	none	none	none	none
PCSK9	ENSG00000169174	0.0722299	686	-0.231739	0.0282632	0.026668	101	0.825921	0.00554526	0.089726	78	-0.735371	0.013198	0.0396837	22	2.23731	0.0278152	0.0527671	887	0.0259776	0.832578	none	none	none	up_FFA_Cocktail	none
USP24	ENSG00000162402	0.193845	1471	-0.187013	0.00245445	0.070247	275	0.0301891	0.97426	0.239275	167	0.071282	0.901041	0.104002	61	0.634624	0.317053	0.140753	1974	0.0109986	0.89128	none	none	none	none	none
PLPP3	ENSG00000162407	0.364101	2095	0.321227	2.93545e-10	0.132181	455	0.922683	1.33017e-13	0.303157	187	0.362987	0.115802	0.156108	85	0.693454	0.113067	0.250465	2822	0.544735	3.56369e-31	none	none	none	none	none
PRKAA2	ENSG00000162409	0.0771656	747	-0.315675	0.000390809	0.0301438	136	-0.424372	0.0745688	0.109484	92	0.239018	0.558424	0.0388456	22	0.214615	1	0.0576031	997	-0.18262	0.0401744	none	none	none	none	none
FYB2	ENSG00000187889	0.0570307	580	-1.20155	9.24606e-41	0.0278885	110	-0.712826	0.000849778	0.0598758	48	-1.83885	3.70766e-12	0.0477751	26	0.600569	0.659515	0.0451402	764	-0.992214	3.9099e-34	up_DMSO	none	up_DMSO	none	none
C8A	ENSG00000157131	0.0374116	393	-1.05984	2.98482e-19	0.01851	74	-0.36811	0.284707	0.0428692	44	-1.59796	8.71517e-07	0.0113079	6	-1.51283	0.216147	0.027973	517	-0.953521	1.1782e-19	up_DMSO	none	up_DMSO	none	none
C8B	ENSG00000021852	0.0412517	426	-0.759219	2.17219e-10	0.0271948	103	0.18538	0.599233	0.0301122	30	-1.57725	8.45713e-05	0.0177689	10	-0.153611	1	0.032778	569	-0.500706	2.77579e-06	none	none	up_DMSO	none	none
DAB1	ENSG00000173406	0.00557712	71	-0.626074	0.0745009	0.00298239	14	-0.509822	0.554519	0.00603228	5	1.19538	0.551959	0.00104812	1	-2.7802	0.526483	0.00416804	91	-0.563136	0.0781201	none	none	none	none	none
OMA1	ENSG00000162600	0.118349	1047	-0.408693	3.49631e-08	0.109196	426	-0.0651057	0.742808	0.0672753	65	-1.04883	0.000265821	0.0672279	38	0.105358	1	0.106268	1576	-0.249629	0.000131901	none	none	up_DMSO	none	none
TACSTD2	ENSG00000184292	0.00167872	21	-0.38811	0.669487	0.00116436	5	1.00056	0.566958	0.00137394	2	1.06104	0.749973	0	0	-20.5212	0.744984	0.00129519	28	-0.0330867	0.974437	none	none	none	none	none
MYSM1	ENSG00000162601	0.194417	1483	0.124203	0.0689598	0.0621881	239	0.0893028	0.732426	0.575419	320	0.737457	1.10291e-06	0.0801955	47	0.52012	0.576588	0.158892	2089	0.288057	6.44655e-07	none	none	none	none	none
JUN	ENSG00000177606	0.996427	3676	0.378567	1.26834e-28	0.563567	1608	1.06326	1.78586e-60	0.922211	418	0.708517	6.99173e-08	0.525746	267	0.606165	0.00329958	0.778963	5969	0.681801	2.82417e-104	none	up_FFA_Cocktail	none	none	none
FGGY	ENSG00000172456	0.353767	2000	-0.427523	1.21767e-18	0.472505	1387	-0.750896	3.03398e-39	0.132053	89	-0.796302	0.00194039	0.288337	150	-0.384746	0.244566	0.377496	3626	-0.58766	4.4677e-55	none	none	none	none	none
HOOK1	ENSG00000134709	0.233368	1650	-0.393356	5.79736e-14	0.111565	421	-0.501594	5.68398e-06	0.144695	116	-0.561486	0.0248547	0.110423	62	-0.366238	0.638179	0.168408	2249	-0.366188	9.95958e-14	none	none	none	none	none
CYP2J2	ENSG00000134716	0.25631	1723	-0.0826913	0.195856	0.123973	432	0.0718737	0.693417	0.219695	156	-0.330037	0.18022	0.114684	63	0.181464	0.934093	0.189084	2374	0.0142609	0.837059	none	none	none	none	none
NFIA	ENSG00000162599	0.840032	3336	-0.725178	9.29719e-117	0.346573	1124	-0.607897	1.10179e-21	1.057	453	-1.19335	7.84507e-32	0.497017	252	0.0828431	0.987539	0.632077	5165	-0.585422	4.88387e-81	none	none	up_DMSO	none	none
TM2D1	ENSG00000162604	0.343838	2137	0.0713125	0.195514	0.274417	922	0.753937	5.60457e-19	0.328535	212	-0.266409	0.219052	0.157641	83	0.476956	0.393539	0.297837	3354	0.330409	8.85541e-15	none	none	none	none	none
PATJ	ENSG00000132849	0.251581	1676	-0.298048	1.29617e-08	0.0873836	329	-0.381756	0.00443009	0.380125	233	-0.261278	0.211675	0.134125	73	-0.0693758	1	0.185966	2311	-0.238519	1.89488e-06	none	none	none	none	none
L1TD1	ENSG00000240563	0.000828846	13	-0.412121	0.670866	0.000247495	1	17.9172	0.4966	0.00136153	2	-1.66425	0.551959	0.00187531	1	1.1788	1	0.000745734	17	-0.239667	0.802391	none	none	none	none	none
KANK4	ENSG00000132854	0.00275876	48	-1.061	0.00493642	0.000628526	3	-1.47351	0.265636	0.00110509	2	-3.48951	0.111825	0.00396839	2	-0.355198	1	0.00194598	55	-1.2321	0.00247296	up_DMSO	none	none	none	up_DMSO
USP1	ENSG00000162607	0.212346	1569	0.137489	0.0371116	0.125209	473	-0.0676007	0.700973	0.115338	77	0.842113	0.0259924	0.10592	59	-0.0771388	1	0.161729	2178	0.137935	0.021142	none	none	none	none	none
DOCK7	ENSG00000116641	0.224603	1625	0.267986	1.04984e-05	0.0955973	362	0.0611612	0.793123	0.281347	188	0.442069	0.0521256	0.0947259	51	0.130738	1	0.166285	2226	0.275001	7.55297e-07	none	none	none	none	none
ANGPTL3	ENSG00000132855	0.316156	1804	-2.00932	0	0.248148	805	-1.58268	8.80418e-121	0.275998	165	-2.92357	2.03054e-90	0.187607	102	-1.48487	2.8286e-14	0.274644	2876	-1.85196	0	up_DMSO	up_DMSO	up_DMSO	up_DMSO	up_DMSO
ATG4C	ENSG00000125703	0.0586611	619	-0.314932	0.00301306	0.0484492	192	-0.2832	0.170711	0.0316993	23	-0.615956	0.369632	0.0448402	25	1.05666	0.29933	0.051515	859	-0.194679	0.0503251	none	none	none	none	none
FOXD3	ENSG00000187140	8.90173e-05	1	1.58758	0.627044	0	0	0	1	0.0010918	1	20.0591	0.551959	0	0	0	1	0.00011567	2	3.33094	0.336761	none	none	none	none	none
ALG6	ENSG00000088035	0.0430258	477	-0.42356	0.000610346	0.0242998	99	0.344295	0.312119	0.0555083	49	-0.575942	0.170008	0.0243571	13	0.55679	0.807664	0.0348731	638	-0.156445	0.206884	none	none	none	none	none
ITGB3BP	ENSG00000142856	0.0715038	795	-0.303469	0.000643461	0.0875486	382	-0.0223292	0.994574	0.0575608	47	0.329092	0.57264	0.0866	49	0.262505	0.842781	0.0781755	1273	-0.0881205	0.331138	none	none	none	none	none
EFCAB7	ENSG00000203965	0.0124572	170	-0.469724	0.03196	0.00970587	41	-0.0717071	0.982817	0.0120925	9	-0.45014	0.748155	0.00391467	2	-0.161067	1	0.0105365	222	-0.275275	0.198187	none	none	none	none	none
PGM1	ENSG00000079739	0.340523	2072	-0.786812	7.80791e-77	0.315903	1043	-0.445272	8.10381e-11	0.129559	109	-0.513756	0.0670611	0.238138	127	-0.400221	0.267229	0.306379	3351	-0.56273	2.69758e-50	none	none	none	none	none
ROR1	ENSG00000185483	0.00218383	46	-0.957452	0.027355	0	0	-20.2302	0.134097	0.00449628	6	1.39537	0.511402	0.00159638	1	-0.214343	1	0.00144883	53	-0.793769	0.0898971	none	none	none	none	none
UBE2U	ENSG00000177414	0	0	-14.2408	0.422507	0	0	0	1	0	0	0	1	0	0	0	1	0	0	-12.8754	0.429955	none	none	none	none	none
CACHD1	ENSG00000158966	0.0188051	216	0.0879059	0.719338	0.00951246	34	1.15427	0.0378787	0.0217737	20	-0.217342	0.893998	0.0061844	3	0.50659	1	0.0142055	273	0.342367	0.0886456	none	up_FFA_Cocktail	none	none	none
RAVER2	ENSG00000162437	0.00404811	74	-1.05494	0.00226782	0.0027763	11	0.381925	0.789723	0.000838121	1	-3.5711	0.0768461	0.00355111	2	1.0441	0.971948	0.00328879	88	-0.648471	0.0575285	up_DMSO	none	none	none	none
JAK1	ENSG00000162434	1.58485	4381	-0.0267133	0.375461	1.33591	2985	-0.42081	1.39021e-27	1.2204	516	0.577822	2.20276e-07	1.10569	523	0.169061	0.567615	1.41697	8405	-0.0846057	0.00051148	none	none	none	none	none
AK4	ENSG00000162433	0.675486	2999	-0.744978	2.82973e-110	0.438519	1352	-0.58472	9.38604e-24	0.390832	244	-0.282163	0.145641	0.56486	290	0.02619	1	0.553973	4885	-0.52331	4.29579e-65	none	none	none	none	none
DNAJC6	ENSG00000116675	0.0164207	224	0.376143	0.115046	0.00550036	26	-0.153663	0.903883	0.0119253	9	-0.151329	0.995301	0.00110886	1	-1.59227	0.774183	0.0104144	260	0.225658	0.33137	none	none	none	none	none
LEPROT	ENSG00000213625	0.703118	3147	-0.203513	5.11838e-09	0.468113	1431	0.0645226	0.481675	0.583016	317	-0.360272	0.0159005	0.440334	231	0.525635	0.0296533	0.578805	5126	-0.0142011	0.735784	none	none	none	none	none
LEPR	ENSG00000116678	0.135705	1050	-0.670529	7.38335e-24	0.0438298	157	0.419416	0.0718188	0.178298	127	-0.990958	1.56503e-07	0.0653314	35	0.196913	1	0.0964989	1369	-0.430749	1.09896e-11	none	none	none	none	none
PDE4B	ENSG00000184588	0.000825265	9	-1.51108	0.0322287	0.000405678	1	-3.66198	0.00276021	0.000528623	1	-0.0158393	1	0	0	-20.8025	0.744984	0.000562592	11	-2.5438	0.000123377	up_DMSO	up_DMSO	none	none	up_DMSO
SGIP1	ENSG00000118473	0.00127012	10	0.914188	0.427012	0	0	0	1	0.00428171	2	22.0328	0.39012	0	0	0	1	0.000866924	12	1.72875	0.123508	none	none	none	none	none
TCTEX1D1	ENSG00000152760	0.00347064	57	-0.896608	0.0198078	0.00436211	15	-0.491741	0.536398	0.00198904	2	-1.40468	0.622864	0.00652716	4	1.63443	0.744984	0.00401042	78	-0.50864	0.172576	none	none	none	none	none
WDR78	ENSG00000152763	0.0128903	171	-0.965247	6.23408e-07	0.0138613	61	-0.111241	0.885682	0.00749549	9	-0.344096	0.895101	0.00790066	4	0.215102	1	0.0123978	245	-0.495998	0.00609007	none	none	none	none	none
MIER1	ENSG00000198160	0.731096	3333	0.468903	7.79143e-41	0.582642	1713	0.043675	0.612875	0.514388	297	1.14164	7.74057e-13	0.41561	220	0.353711	0.258362	0.628096	5563	0.360129	5.37474e-30	none	none	up_FFA_Cocktail	none	none
SLC35D1	ENSG00000116704	0.239829	1602	-0.665401	2.11543e-38	0.0937133	333	-0.171756	0.296135	0.208255	139	-0.803144	2.37897e-05	0.129356	71	0.399481	0.606867	0.170731	2145	-0.413852	2.10113e-17	none	none	none	none	none
IL12RB2	ENSG00000081985	0.00127171	13	-0.0282283	0.990491	0	0	0	1	0.00516841	3	-0.0900601	1	0	0	0	1	0.000929134	16	-0.038387	0.974613	none	none	none	none	none
SERBP1	ENSG00000142864	1.69353	4431	0.0799471	0.000913849	1.65976	3344	-0.565503	9.82618e-65	0.692885	351	-0.0912676	0.686373	1.32778	603	-0.118988	0.744984	1.5752	8729	-0.189998	1.52724e-17	none	none	none	none	none
GADD45A	ENSG00000116717	1.89016	4466	0.947153	1.95556e-237	1.84151	3422	0.939658	4.35062e-120	1.46238	561	1.04525	5.17963e-23	1.3361	577	0.66297	6.16365e-07	1.78733	9026	0.949184	0	none	none	up_FFA_Cocktail	none	none
GNG12	ENSG00000172380	0.935313	3590	0.179188	2.82414e-08	0.740013	2005	0.0489691	0.4966	0.551841	301	0.793576	1.79092e-07	0.654539	329	0.256681	0.373402	0.806194	6225	0.209663	4.4969e-13	none	none	none	none	none
DIRAS3	ENSG00000162595	0.0126409	149	-0.0878627	0.760207	0.00911105	35	-0.872827	0.0254593	0.00836067	6	-0.0857976	1	0.0013628	1	-2.65771	0.46449	0.00988095	191	-0.483002	0.023397	none	none	none	none	none
WLS	ENSG00000116729	0.242197	1668	-0.0632071	0.355338	0.127073	446	0.22734	0.0965183	0.180086	126	-0.510597	0.0385308	0.103738	58	0.701953	0.256142	0.180115	2298	0.0841367	0.161252	none	none	none	none	none
DEPDC1	ENSG00000024526	0.00213972	28	-0.286307	0.704215	0.00062765	3	-1.07797	0.527622	0.00168793	3	-0.00191164	1	0.00414892	2	0.451992	1	0.00172604	36	-0.253825	0.698941	none	none	none	none	none
LRRC7	ENSG00000033122	0.00675859	73	0.527944	0.172968	0.00068903	3	-0.203161	1	0.0207621	19	-0.602332	0.507051	0.00583586	3	22.4807	0.485482	0.0053111	98	0.171716	0.650641	none	none	none	none	none
LRRC40	ENSG00000066557	0.165607	1321	-0.078212	0.308124	0.108909	418	-0.356968	0.00308008	0.109055	85	-0.297333	0.466836	0.100664	54	-0.037503	1	0.133551	1878	-0.149978	0.0171871	none	none	none	none	none
SRSF11	ENSG00000116754	0.785122	3377	0.178223	1.79651e-07	0.490831	1494	0.161188	0.0199104	1.12303	483	0.0515253	0.829364	0.410703	215	0.247844	0.560503	0.658857	5569	0.193907	7.78872e-10	none	none	none	none	none
ANKRD13C	ENSG00000118454	0.126915	1085	0.297744	0.000213725	0.0617106	240	0.278803	0.161377	0.127168	99	0.64653	0.0442635	0.0684933	35	0.907425	0.257801	0.0961777	1459	0.419676	5.60644e-09	none	none	none	none	none
HHLA3	ENSG00000197568	0.170156	1312	-0.144607	0.0403615	0.227275	785	-0.152644	0.127317	0.0400389	32	-0.281733	0.690815	0.0859965	46	-0.00362312	1	0.174762	2175	-0.124482	0.0313211	none	none	none	none	none
CTH	ENSG00000116761	0.340055	2056	-0.266718	2.69844e-08	0.350147	1093	0.490238	1.04565e-10	0.272625	180	-0.261421	0.295211	0.185277	102	-0.219863	0.744984	0.324027	3431	0.0593466	0.22221	none	none	none	none	none
PTGER3	ENSG00000050628	0.000392661	4	-0.477746	0.780647	0	0	-17.5396	0.4966	0	0	0	1	0	0	0	1	0.000176203	4	-0.720557	0.645536	none	none	none	none	none
ZRANB2	ENSG00000132485	0.297392	1864	-0.301034	2.17838e-09	0.225238	756	-0.684805	1.01305e-18	0.40343	253	-0.397271	0.0211937	0.206401	110	-0.203084	0.744984	0.268123	2983	-0.431989	1.20562e-24	none	none	none	none	none
NEGR1	ENSG00000172260	3.92921e-05	2	-1.92121	0.328932	6.6673e-05	1	-2.68405	0.593315	0	0	-21.1073	0.551959	0.00191112	1	20.8674	0.744984	0.000231166	4	-0.856293	0.661727	none	none	none	none	none
LRRIQ3	ENSG00000162620	0.00463788	80	-0.919879	0.00348052	0.00677414	30	-0.390283	0.527344	0.000568229	1	-3.51332	0.137264	0.00293581	2	0.279869	1	0.00500758	113	-0.651793	0.0207656	none	none	none	none	none
FPGT	ENSG00000254685	0.0594787	649	-0.418411	3.14041e-05	0.0490456	205	-0.363878	0.0487616	0.0414112	39	-0.455209	0.435015	0.0392952	23	0.431805	0.798986	0.0522388	916	-0.3105	0.000562721	none	none	none	none	none
TNNI3K	ENSG00000116783	0.00153643	14	-0.527298	0.507386	0.000341009	1	18.3797	0.4966	0.000890829	1	-0.415331	1	0	0	-20.8925	0.744984	0.000882036	16	-0.431451	0.598248	none	none	none	none	none
ERICH3	ENSG00000178965	0.00133332	14	-1.21328	0.0529195	0.000684689	2	-1.55789	0.327162	0.000843452	1	-0.647958	0.933226	0	0	0	1	0.000919426	17	-1.2152	0.0404677	none	none	none	none	up_DMSO
CRYZ	ENSG00000116791	0.498662	2500	-0.425018	5.42663e-26	0.427521	1287	-0.764517	1.63028e-39	0.251628	175	-0.225745	0.393501	0.427168	226	-0.303747	0.309132	0.447211	4188	-0.515888	3.74887e-52	none	none	none	none	none
TYW3	ENSG00000162623	0.552025	2828	0.177209	1.19082e-05	0.527427	1575	-0.125987	0.0684068	0.178516	128	-0.00315041	1	0.336336	180	0.253216	0.60974	0.495471	4711	0.0751924	0.0512455	none	none	none	none	none
SLC44A5	ENSG00000137968	0.00652718	67	-0.215931	0.555078	0.0015785	7	-0.102118	1	0.00434654	5	-1.36482	0.322845	0.00419189	2	1.13866	0.943824	0.00424819	81	-0.170019	0.647299	none	none	none	none	none
ACADM	ENSG00000117054	0.4529	2450	-0.352427	5.14943e-18	0.391017	1233	-0.596075	1.53137e-22	0.159312	123	-0.453695	0.0773085	0.317734	164	-0.412686	0.157854	0.395508	3970	-0.426709	1.63145e-33	none	none	none	none	none
RABGGTB	ENSG00000137955	0.551932	2799	0.195748	1.54831e-06	0.650275	1856	0.350403	4.02989e-10	0.481808	290	0.32918	0.0753102	0.371442	198	0.325541	0.36531	0.567038	5143	0.29205	1.58623e-18	none	none	none	none	none
MSH4	ENSG00000057468	0.000155193	4	-0.16945	0.939434	0	0	0	1	0.00151443	2	20.5314	0.391339	0	0	0	1	0.000174679	6	1.36682	0.392238	none	none	none	none	none
ST6GALNAC3	ENSG00000184005	0	0	0	1	0	0	-17.9772	0.4966	0	0	0	1	0	0	0	1	0	0	-16.6914	0.429955	none	none	none	none	none
PIGK	ENSG00000142892	0.0980025	904	-0.584814	6.28085e-14	0.0486273	199	0.192006	0.440994	0.101868	84	-0.998717	5.59821e-05	0.0367768	22	-0.168754	1	0.073311	1209	-0.375383	1.94982e-07	none	none	none	none	none
AK5	ENSG00000154027	0.00420875	41	-0.972226	0.0148687	0.00638473	23	-0.454642	0.4966	0	0	-19.5463	0.551959	0	0	-20.9278	0.744984	0.00433751	64	-0.709721	0.03139	none	none	none	none	none
AC118549.1	NA_character_	0.273423	1865	0.116883	0.0441322	0.129015	487	0.318383	0.011579	0.294441	199	0.361183	0.123907	0.123392	69	0.308115	0.744984	0.204737	2620	0.264526	1.19437e-07	none	none	none	none	none
USP33	ENSG00000077254	0.277453	1875	-0.319969	5.30126e-11	0.132986	495	-0.490204	1.69475e-06	0.300576	196	0.0168187	1	0.150788	81	0.263594	0.744984	0.211189	2647	-0.237433	2.79952e-07	none	none	none	none	none
MIGA1	ENSG00000180488	0.338654	2079	-0.30813	1.00451e-11	0.123989	445	-0.0363465	0.896593	0.269083	186	-0.383511	0.0644002	0.152485	83	-0.113107	1	0.233184	2793	-0.155377	0.000705378	none	none	none	none	none
NEXN	ENSG00000162614	0.0101222	150	-1.50091	1.86458e-14	0.00548948	27	-0.43722	0.4966	0.0099975	8	-1.34747	0.145737	0.0108744	6	-0.0600361	1	0.00841065	191	-1.06274	8.98553e-09	up_DMSO	none	none	none	up_DMSO
FUBP1	ENSG00000162613	0.312195	1979	0.249399	1.95289e-06	0.206415	722	-0.195273	0.0460165	0.162743	130	0.0559653	0.968693	0.190488	105	0.189961	0.81364	0.249288	2936	0.109861	0.0272175	none	none	none	none	none
DNAJB4	ENSG00000162616	0.166183	1263	-0.397152	3.48736e-10	0.108664	412	-0.717382	9.86302e-12	0.121105	88	-0.0616677	0.977995	0.0878939	47	-0.3944	0.640708	0.133295	1810	-0.448428	7.1295e-16	none	none	none	none	none
GIPC2	ENSG00000137960	0.125759	1022	-0.501459	2.58457e-12	0.109148	383	-0.777869	1.8234e-13	0.0507293	41	-1.02256	0.00758181	0.0776844	42	-0.380319	0.708404	0.109456	1488	-0.600899	4.51707e-23	none	none	up_DMSO	none	none
PTGFR	ENSG00000122420	0.0111463	203	-1.3812	2.30877e-12	0.00353523	14	0.435704	0.673133	0.0176763	20	-1.1613	0.0309558	0.0136988	7	1.33594	0.654735	0.00893102	244	-0.855343	1.55911e-06	up_DMSO	none	up_DMSO	none	none
IFI44L	ENSG00000137959	0.00399198	28	1.36324	0.0380164	0.00402563	14	0.335503	0.791281	0.00157413	1	-0.939613	0.781608	0.00176795	1	20.7549	0.744984	0.00361846	44	0.745778	0.135425	up_FFA_Cocktail	none	none	none	none
IFI44	ENSG00000137965	0.0347059	302	-0.0525294	0.785104	0.0292612	111	-0.656742	0.00258845	0.0148049	12	-0.862076	0.302761	0.0234497	12	-0.403656	0.886942	0.0301302	437	-0.364257	0.00414674	none	none	none	none	none
ADGRL4	ENSG00000162618	0.000262598	3	1.26765	0.574886	0	0	-17.9536	0.4966	0	0	0	1	0	0	0	1	0.000117838	3	-0.313521	0.890866	none	none	none	none	none
ADGRL2	ENSG00000117114	0.168976	1320	0.0764152	0.329652	0.0462844	172	0.654636	0.00196371	0.203027	144	0.158104	0.650866	0.0712416	38	1.2733	0.0595735	0.114667	1674	0.313477	1.11033e-06	none	none	none	none	none
TTLL7	ENSG00000137941	0.20986	1528	0.287021	6.01834e-06	0.0953899	352	-0.0347445	0.933473	0.202563	135	-0.0156131	1	0.06747	36	-0.0192252	1	0.151444	2051	0.20159	0.000723321	none	none	none	none	none
PRKACB	ENSG00000142875	0.201917	1542	0.0814408	0.251481	0.108837	373	-0.252363	0.0611374	0.124014	91	0.391404	0.328485	0.0850512	45	-0.0248866	1	0.149319	2051	0.0421786	0.547777	none	none	none	none	none
SAMD13	ENSG00000203943	0.000804486	20	-1.58452	0.0435471	0.000169395	3	-3.91467	0.0156805	0.000226733	1	-4.28678	0.163939	0	0	-20.8987	0.744984	0.000441702	24	-2.54673	0.000167239	up_DMSO	up_DMSO	none	none	up_DMSO
DNASE2B	ENSG00000137976	0	0	-17.3352	0.422507	0	0	0	1	0	0	0	1	0	0	-20.6295	0.744984	0	0	-17.9787	0.311749	none	none	none	none	none
RPF1	ENSG00000117133	0.359147	2204	0.22065	5.96169e-06	0.38992	1226	-0.111237	0.178863	0.144322	99	0.179716	0.685234	0.224149	121	-0.106198	0.994058	0.342773	3650	0.0541602	0.260837	none	none	none	none	none
GNG5	ENSG00000174021	1.61711	4426	0.0645323	0.0124525	2.16739	3787	0.00792439	0.928862	0.694731	346	0.149295	0.484215	1.06643	495	-0.158401	0.637178	1.71005	9054	0.0352525	0.181372	none	none	none	none	none
SPATA1	ENSG00000122432	0.0159649	128	0.0679597	0.829086	0.0115474	39	-0.0872308	0.951406	0.0136567	10	-1.20225	0.158236	0.00862983	5	0.829824	0.871538	0.0133891	182	-0.072968	0.771349	none	none	none	none	none
CTBS	ENSG00000117151	0.259661	1760	-0.405263	5.88169e-16	0.197922	689	-0.0560603	0.697809	0.186875	131	-0.722716	0.000435075	0.119517	66	-0.0153765	1	0.217149	2646	-0.234524	3.94421e-07	none	none	none	none	none
SSX2IP	ENSG00000117155	0.244508	1684	-0.499017	8.09581e-22	0.168332	559	-0.763011	1.74442e-18	0.120894	84	-0.435554	0.187301	0.149024	81	-0.509064	0.229975	0.197326	2408	-0.549734	2.24286e-32	none	none	none	none	none
LPAR3	ENSG00000171517	0.00113952	16	0.0481272	0.971784	0.000716622	2	-0.141833	1	0	0	0	1	0.00200733	1	-0.0383049	1	0.000983632	19	-0.0222046	0.989731	none	none	none	none	none
MCOLN2	ENSG00000153898	0.000214054	6	-1.07166	0.459616	4.34766e-05	1	15.408	0.4966	0.00243778	3	21.2189	0.274903	0	0	0	1	0.000281808	10	0.690877	0.567376	none	none	none	none	none
WDR63	ENSG00000162643	0	0	0	1	0.000149291	1	17.1879	0.4966	0	0	0	1	0	0	0	1	5.72606e-05	1	15.8053	0.429955	none	none	none	none	none
MCOLN3	ENSG00000055732	0.000224681	9	-1.20884	0.306677	0	0	0	1	0.000204202	1	17.6398	0.551959	0	0	-21.0473	0.744984	0.000114986	10	-2.00278	0.31548	none	none	none	none	none
SYDE2	ENSG00000097096	0.0606906	607	0.0248657	0.871293	0.0171165	68	0.123631	0.839498	0.0322529	28	-0.346685	0.649972	0.0178657	11	-0.0440508	1	0.0377934	714	0.105938	0.407606	none	none	none	none	none
C1orf52	ENSG00000162642	0.214562	1580	0.299914	1.20673e-06	0.204094	728	0.468009	1.34812e-06	0.131396	99	0.581364	0.0852158	0.111141	60	0.33405	0.744984	0.194607	2467	0.417501	3.01938e-15	none	none	none	none	none
BCL10	ENSG00000142867	0.27025	1822	0.720436	5.11725e-35	0.218806	759	0.546509	4.32153e-09	0.19849	135	1.41172	1.52283e-07	0.122939	70	-0.0726155	1	0.231053	2786	0.658837	3.4879e-39	none	none	up_FFA_Cocktail	none	none
DDAH1	ENSG00000153904	0.304873	1856	-0.51661	1.86193e-29	0.169448	622	-0.549634	3.7733e-10	0.180178	134	0.19182	0.565172	0.276639	148	-0.00815659	1	0.241506	2760	-0.381403	5.40138e-19	none	none	none	none	none
CCN1	ENSG00000142871	0.255733	1547	-0.693086	1.87168e-34	0.103213	372	0.168925	0.321986	0.411089	231	-0.580393	0.000588649	0.124286	65	-0.239127	0.771233	0.195081	2215	-0.408153	5.92832e-16	none	none	none	none	none
ZNHIT6	ENSG00000117174	0.184084	1403	0.266483	0.000113249	0.112171	390	-0.0517257	0.824422	0.161866	108	0.492209	0.140138	0.0994115	55	0.598313	0.383919	0.146633	1956	0.239908	9.15497e-05	none	none	none	none	none
ODF2L	ENSG00000122417	0.0962393	799	-0.208955	0.0212368	0.0624404	235	-0.307088	0.0752118	0.10559	75	-0.462399	0.205083	0.044079	24	-0.10467	1	0.0787942	1133	-0.228074	0.00360939	none	none	none	none	none
SH3GLB1	ENSG00000097033	0.957173	3759	0.333943	2.046e-27	1.04691	2592	-0.104499	0.0398632	0.438077	268	0.589396	0.000915777	0.650643	330	0.191702	0.620658	0.925441	6949	0.150764	6.97688e-08	none	none	none	none	none
SELENOF	ENSG00000183291	0.679071	3184	-0.153791	1.04628e-05	0.437656	1366	0.00476451	1	0.333647	214	-0.479264	0.00595276	0.37557	201	0.12551	0.868585	0.532667	4965	-0.0302084	0.446067	none	none	none	none	none
HS2ST1	ENSG00000153936	0.141854	1187	-0.489048	3.90776e-14	0.0446261	181	-0.178138	0.485094	0.121044	99	-0.766072	0.00195935	0.078591	43	0.0843367	1	0.0968969	1510	-0.338165	9.39488e-08	none	none	none	none	none
LMO4	ENSG00000143013	0.694313	3167	0.236156	1.04484e-10	0.660875	1852	0.331461	6.98166e-09	0.299146	195	0.272979	0.294226	0.329478	174	0.389207	0.267461	0.618197	5388	0.330048	8.7806e-25	none	none	none	none	none
PKN2	ENSG00000065243	0.447036	2518	0.205592	2.84814e-06	0.21418	732	0.518855	3.56702e-08	0.559869	320	0.272152	0.127796	0.216331	116	0.902146	0.00460051	0.34286	3686	0.388572	2.66901e-22	none	none	none	none	none
GTF2B	ENSG00000137947	0.181074	1370	0.0685991	0.384765	0.238968	823	0.125902	0.245186	0.0859549	67	0.486252	0.329894	0.120646	65	-0.415238	0.486209	0.190739	2325	0.0746852	0.234136	none	none	none	none	none
KYAT3	ENSG00000137944	0.136417	1128	-0.398948	8.26232e-09	0.160579	574	-0.287802	0.00531035	0.0640499	47	-0.198657	0.771516	0.0810904	44	-0.49826	0.487015	0.135223	1793	-0.327778	1.95881e-08	none	none	none	none	none
RBMXL1	ENSG00000213516	0.0913912	887	-0.282123	0.000745016	0.0435969	178	-0.202491	0.405684	0.0734088	61	-0.592417	0.109535	0.0427133	25	-0.514934	0.670083	0.0670249	1151	-0.253239	0.00153168	none	none	none	none	none
GBP3	ENSG00000117226	0.196575	1410	-0.319163	2.75547e-08	0.0879982	355	-0.385155	0.00320341	0.0935393	81	-0.479826	0.141424	0.0902867	48	-0.252272	0.815471	0.13733	1894	-0.265064	1.40672e-06	none	none	none	none	none
GBP1	ENSG00000117228	0.914995	3547	0.515845	3.09468e-46	0.639725	1771	0.177985	0.00473576	0.721525	360	0.0803149	0.74418	0.638693	325	0.509469	0.00915497	0.768821	6003	0.391481	1.32067e-36	none	none	none	none	none
GBP2	ENSG00000162645	0.439868	2455	0.132756	0.00549137	0.346657	1104	-0.0239556	0.891697	0.275705	185	-0.120164	0.705783	0.250006	134	0.525024	0.14235	0.374058	3878	0.121926	0.00313334	none	none	none	none	none
GBP7	ENSG00000213512	0.0332687	414	-1.63251	9.40439e-53	0.0251201	101	-1.24086	3.59107e-10	0.0313167	29	-2.21699	7.12886e-10	0.0275214	16	-0.845872	0.398777	0.0294427	560	-1.47558	6.19244e-54	up_DMSO	up_DMSO	up_DMSO	none	up_DMSO
GBP4	ENSG00000162654	0.047311	481	-0.679459	9.52701e-10	0.0214912	86	-0.836367	0.000485479	0.0276028	24	-0.574718	0.416849	0.0275215	15	-0.775144	0.51268	0.0340946	606	-0.665341	9.48911e-11	none	none	none	none	none
GBP5	ENSG00000154451	0.00108797	8	3.46925	0.039471	0.000279978	1	-0.159399	1	0	0	-18.1477	0.551959	0.0021854	1	21.061	0.744984	0.000810539	10	2.09179	0.114985	up_FFA_Cocktail	none	none	none	none
GBP6	ENSG00000183347	0.00061906	6	0.331727	0.830465	0.0001501	1	17.1957	0.4966	0	0	-19.618	0.551959	0	0	0	1	0.000335368	7	0.384897	0.774798	none	none	none	none	none
LRRC8B	ENSG00000197147	0.060384	635	-0.293762	0.010251	0.0184193	69	0.714154	0.0514662	0.0647662	59	0.306794	0.562034	0.0238235	13	0.407224	0.931378	0.0409965	776	0.0497491	0.703001	none	none	none	none	none
LRRC8C	ENSG00000171488	0.00226173	33	0.0369229	0.968258	0.000722585	4	19.4633	0.159573	0.00477098	3	-0.320142	0.976347	0	0	0	1	0.00162298	40	0.272769	0.677588	none	none	none	none	none
LRRC8D	ENSG00000171492	0.163615	1303	-0.709851	2.08885e-34	0.065739	238	-0.320279	0.0551567	0.0948518	82	-0.933647	0.000430152	0.0794534	46	0.323513	0.745935	0.113028	1669	-0.480271	1.47256e-17	none	none	none	none	none
ZNF326	ENSG00000162664	0.206643	1527	-0.446113	1.26969e-15	0.104681	399	-0.397896	0.000911717	0.227328	147	-0.363517	0.12785	0.0941425	50	0.098565	1	0.157905	2123	-0.332967	1.01882e-10	none	none	none	none	none
ZNF644	ENSG00000122482	0.484861	2619	0.228797	8.38033e-08	0.257693	886	0.382507	8.72506e-06	0.521118	290	0.506919	0.002332	0.29117	156	0.854236	0.00126127	0.381195	3951	0.397465	7.38759e-25	none	none	none	none	none
CDC7	ENSG00000097046	0.00718353	77	0.18037	0.64849	0.0025919	10	0.624298	0.621376	0.00648356	8	-0.0620042	1	0.00362718	2	-0.523978	1	0.00502409	97	0.214962	0.566589	none	none	none	none	none
TGFBR3	ENSG00000069702	0.0657255	658	-1.10503	2.78533e-36	0.0184073	70	-0.100277	0.872874	0.0618099	50	-1.03696	0.00156468	0.019946	12	-0.293308	1	0.0428025	790	-0.812929	1.53874e-22	up_DMSO	none	up_DMSO	none	none
BRDT	ENSG00000137948	0.00024316	2	3.14478	0.389675	0	0	0	1	0	0	-19.3682	0.551959	0	0	0	1	0.000109116	2	0.72263	0.767807	none	none	none	none	none
EPHX4	ENSG00000172031	0	0	-17.4013	0.102858	0.000297572	1	18.1831	0.4966	0	0	0	1	0	0	0	1	0.000114134	1	0.764751	0.777889	none	none	none	none	none
SETSIP	ENSG00000230667	0.000240962	4	2.22651	0.343811	0.000314841	1	-1.14694	0.704949	0	0	0	1	0	0	0	1	0.000228887	5	-0.418509	0.826796	none	none	none	none	none
BTBD8	ENSG00000189195	0.0423676	422	0.182168	0.228555	0.0183299	77	0.23434	0.581172	0.048285	36	0.491925	0.494872	0.0130932	8	-0.130171	1	0.0306792	543	0.271831	0.0404648	none	none	none	none	none
GLMN	ENSG00000174842	0.0660488	643	-0.0959868	0.423374	0.051146	218	-0.403936	0.0214687	0.0487831	48	-0.339285	0.551959	0.0340331	19	-0.316045	0.906864	0.0559865	928	-0.220792	0.0177354	none	none	none	none	none
RPAP2	ENSG00000122484	0.169375	1320	-0.228674	0.000567318	0.102223	389	-0.484891	3.33977e-05	0.175553	118	-0.363818	0.213096	0.0888883	50	0.345858	0.744984	0.136131	1877	-0.251479	1.43039e-05	none	none	none	none	none
GFI1	ENSG00000162676	0.00207949	27	-0.172312	0.829759	0.000365532	2	-1.63059	0.403312	0.00250428	3	21.2578	0.297502	0.00180774	1	20.7871	0.744984	0.00142484	33	0.0531191	0.948596	none	none	none	none	none
EVI5	ENSG00000067208	0.229683	1627	-0.533796	8.89859e-26	0.12022	457	-0.578028	2.45594e-08	0.178628	132	-0.290538	0.329619	0.126063	70	-0.431834	0.437012	0.173966	2286	-0.461185	4.12283e-22	none	none	none	none	none
RPL5	ENSG00000122406	2.91374	4700	0.0373982	0.0350895	3.55523	4047	-0.124729	4.8236e-22	1.62625	598	0.22339	0.0633589	2.74689	959	-0.051404	0.872042	3.05408	10304	-0.0245363	0.240093	none	none	none	none	none
DIPK1A	ENSG00000154511	0.179653	1409	-0.00819841	0.934146	0.0807916	301	0.304737	0.0682689	0.136947	112	-0.0562263	0.976201	0.0761007	42	0.108426	1	0.128588	1864	0.141709	0.0297797	none	none	none	none	none
MTF2	ENSG00000143033	0.113507	1045	-0.235855	0.00213954	0.0457244	188	0.25695	0.282181	0.141738	113	-0.434089	0.116684	0.0877993	48	0.931946	0.137982	0.0869384	1394	-0.0198733	0.834667	none	none	none	none	none
TMED5	ENSG00000117500	0.915667	3607	0.0891942	0.00775922	0.56772	1683	0.553015	2.07111e-20	0.804828	395	-0.0879927	0.664749	0.462259	241	0.159563	0.744984	0.72993	5926	0.284771	1.52565e-21	none	none	none	none	none
CCDC18	ENSG00000122483	0.0299429	393	-0.146037	0.370489	0.0159421	68	0.522675	0.211072	0.0391614	35	-0.779877	0.0797337	0.0188108	10	1.92091	0.331026	0.0241174	506	0.0417886	0.808224	none	none	none	none	none
DR1	ENSG00000117505	0.414408	2384	-0.00429168	0.951279	0.338123	1116	0.205609	0.00980661	0.263306	173	0.533029	0.019641	0.254475	140	0.699573	0.0197887	0.358939	3813	0.199884	3.67302e-07	none	none	none	none	none
FNBP1L	ENSG00000137942	0.413522	2357	0.000126873	1	0.271949	904	-0.818762	2.79531e-32	0.23849	167	0.225393	0.451116	0.25762	143	-0.381606	0.27538	0.331749	3571	-0.306227	3.63653e-15	none	none	none	none	none
BCAR3	ENSG00000137936	0.139534	1155	0.0770889	0.37012	0.0856743	338	0.412788	0.00691705	0.119796	88	0.635738	0.0779359	0.0753425	42	-0.0390505	1	0.111194	1623	0.256532	0.000159371	none	none	none	none	none
DNTTIP2	ENSG00000067334	0.548881	2834	0.480775	1.92803e-32	0.396718	1260	0.271634	0.000163408	0.447271	263	0.662103	0.000120419	0.32535	175	0.40835	0.225963	0.461486	4532	0.446103	3.43793e-35	none	none	none	none	none
GCLM	ENSG00000023909	1.89135	4486	0.491281	1.49488e-90	1.85125	3495	0.578251	8.99631e-59	1.51756	580	0.863223	1.5582e-17	1.33724	619	0.698624	8.04744e-09	1.79555	9180	0.604118	7.87215e-168	none	none	none	none	none
ABCA4	ENSG00000198691	0.00367703	60	-0.53885	0.205716	0.00201785	9	0.0921615	1	0.00127998	2	-1.73356	0.551959	0	0	-20.9491	0.744984	0.00251275	71	-0.453207	0.283315	none	none	none	none	none
ARHGAP29	ENSG00000137962	0.409355	2332	-0.26532	3.45726e-10	0.269753	919	-0.344062	7.58917e-06	0.353536	221	-0.474342	0.00530319	0.248765	136	-0.007566	1	0.336145	3608	-0.247547	9.31671e-11	none	none	none	none	none
ABCD3	ENSG00000117528	0.430486	2354	-0.479738	7.24436e-33	0.240507	852	-0.68289	5.11421e-21	0.368757	222	-0.310899	0.116162	0.30861	164	0.0594635	1	0.341351	3592	-0.432123	4.41525e-32	none	none	none	none	none
F3	ENSG00000117525	0.0180043	193	0.866541	0.000254555	0.0070265	26	1.31663	0.0522728	0.0215908	19	0.980158	0.319186	0.00114812	1	-0.583255	1	0.0123847	239	1.0226	2.11027e-06	none	none	none	none	up_FFA_Cocktail
SLC44A3	ENSG00000143036	0.0180454	276	-0.785557	2.31383e-06	0.0149216	65	-0.0384638	1	0.014275	18	-1.20419	0.0717081	0.00680497	4	-1.55499	0.410409	0.0154803	363	-0.597391	8.63543e-05	none	none	none	none	none
CNN3	ENSG00000117519	0.626085	2908	-0.477417	1.69804e-40	0.707308	1929	-0.69801	2.12418e-47	0.237092	163	-0.395985	0.0802654	0.49132	257	-0.555866	0.00251032	0.617002	5257	-0.559376	1.59349e-76	none	none	none	none	none
ALG14	ENSG00000172339	0.114733	1008	-0.321673	2.61155e-05	0.0933807	374	-0.0872536	0.646544	0.0956486	74	-0.442045	0.226141	0.0666244	39	0.289939	0.853172	0.100488	1495	-0.171917	0.0146001	none	none	none	none	none
RWDD3	ENSG00000122481	0.10838	746	-0.250008	0.00403894	0.116866	379	-0.319776	0.00959109	0.0538201	38	-0.646644	0.156651	0.0493753	27	-0.19028	1	0.102047	1190	-0.273203	9.14821e-05	none	none	none	none	none
PTBP2	ENSG00000117569	0.0701888	726	-0.0699257	0.551617	0.0506658	189	0.379978	0.0773261	0.175744	125	0.0823876	0.900749	0.0416745	23	-0.132046	1	0.0672174	1063	0.0792917	0.439321	none	none	none	none	none
DPYD	ENSG00000188641	0.0721021	676	-0.778556	3.22108e-19	0.0399755	145	-1.17496	2.92911e-13	0.0333692	28	-2.04992	2.52916e-08	0.0235883	13	-0.881307	0.445874	0.0523221	862	-0.952487	1.2348e-33	none	up_DMSO	up_DMSO	none	none
SNX7	ENSG00000162627	0.217309	1578	-0.264366	2.47595e-06	0.249957	860	-0.173963	0.0556566	0.073557	56	-0.0921326	0.953123	0.110218	61	-0.258109	0.744984	0.209329	2555	-0.188261	0.000121884	none	none	none	none	none
PLPPR4	ENSG00000117600	6.31375e-05	1	-1.43321	0.543213	0	0	0	1	0	0	0	1	0	0	0	1	2.83323e-05	1	-1.22364	0.60507	none	none	none	none	none
PALMD	ENSG00000099260	0.0503873	501	-2.15789	3.74584e-133	0.046063	186	-2.40069	5.27009e-82	0.0308255	27	-2.66075	9.8333e-14	0.0569577	30	-1.47977	8.08459e-05	0.0480181	744	-2.20688	7.30743e-198	up_DMSO	up_DMSO	up_DMSO	up_DMSO	up_DMSO
FRRS1	ENSG00000156869	0.0957877	742	-0.111475	0.289907	0.038832	133	0.00422749	1	0.100622	82	-0.37107	0.320066	0.0468836	26	0.486667	0.744984	0.0694678	983	-0.0208831	0.85172	none	none	none	none	none
AGL	ENSG00000162688	0.353423	2119	-0.698294	1.01551e-59	0.198762	688	-0.877878	2.3948e-29	0.260709	179	-0.800773	4.17541e-06	0.242558	126	-0.41198	0.240723	0.276769	3112	-0.685232	4.78259e-69	none	none	none	none	none
SLC35A3	ENSG00000117620	0.265026	1797	-0.243447	3.29261e-06	0.113174	433	-0.0570521	0.78508	0.331327	214	-0.250798	0.250169	0.129907	71	0.275561	0.744984	0.198092	2515	-0.106258	0.0437307	none	none	none	none	none
MFSD14A	ENSG00000156875	0.139968	943	0.192085	0.025436	0.0637178	213	0.500516	0.00742199	0.110183	62	-0.0833159	0.94713	0.0443644	24	1.0107	0.352065	0.0992538	1242	0.347908	2.42933e-06	none	none	none	none	none
SASS6	ENSG00000156876	0.0492074	495	0.368281	0.00760032	0.0312024	119	-0.435771	0.0660665	0.0454697	44	0.288816	0.683131	0.020857	12	0.162941	1	0.039254	670	0.0715014	0.603164	none	none	none	none	none
TRMT13	ENSG00000122435	0.13512	1139	-0.0166142	0.871608	0.0750914	279	-0.239882	0.153726	0.169985	128	-0.280964	0.35944	0.0784881	41	0.783	0.290127	0.108944	1587	-0.0330931	0.693073	none	none	none	none	none
LRRC39	ENSG00000122477	0.00437926	54	0.382306	0.440241	0.00139952	5	1.77886	0.342971	0.0092392	8	0.23668	0.967655	0	0	-20.7859	0.744984	0.00314274	67	0.431361	0.346387	none	none	none	none	none
DBT	ENSG00000137992	0.191388	1418	-0.572611	6.74223e-24	0.0702843	280	-0.639453	1.2661e-06	0.118353	102	-0.618588	0.0213144	0.0830956	45	-0.663886	0.216627	0.129222	1845	-0.514154	1.08597e-21	none	none	none	none	none
RTCA	ENSG00000137996	0.395713	2306	-0.337229	8.93849e-16	0.414641	1302	-0.159376	0.026622	0.213764	160	-0.0907994	0.834324	0.233962	122	-0.0767125	1	0.374445	3890	-0.198779	1.11443e-07	none	none	none	none	none
CDC14A	ENSG00000079335	0.01715	220	0.300294	0.193023	0.00578332	27	-0.0676421	1	0.0315882	22	0.854607	0.306601	0.00891432	5	1.33699	0.744984	0.0129817	274	0.413078	0.0444991	none	none	none	none	none
GPR88	ENSG00000181656	0.00153577	40	-3.04358	2.19718e-12	0.000752082	5	3.54316	0.254998	0	0	-22.9611	0.0247391	0	0	-20.8046	0.744984	0.000977625	45	-2.57204	2.95076e-11	up_DMSO	none	up_DMSO	none	up_DMSO
VCAM1	ENSG00000162692	0	0	-17.4545	0.380034	0	0	0	1	0	0	0	1	0	0	0	1	0	0	-16.0889	0.385734	none	none	none	none	none
EXTL2	ENSG00000162694	0.0517318	570	-0.474311	1.37479e-05	0.0284399	104	0.447123	0.141047	0.0651503	54	-0.884656	0.00666018	0.0145156	8	-1.1533	0.398777	0.0400686	736	-0.316114	0.00210421	none	none	none	none	none
SLC30A7	ENSG00000162695	0.30301	1877	-0.126022	0.0172266	0.0926203	355	0.429327	0.00299512	0.359994	231	-0.0658665	0.864119	0.171708	93	0.929474	0.0113754	0.213354	2556	0.12576	0.0133913	none	none	none	none	none
DPH5	ENSG00000117543	0.211521	1558	-0.322043	8.06358e-09	0.223845	783	-0.413101	3.49749e-07	0.0842285	73	-0.461271	0.211029	0.132629	71	0.0338539	1	0.19966	2485	-0.317756	2.66908e-11	none	none	none	none	none
S1PR1	ENSG00000170989	0.0641558	609	0.0407735	0.768686	0.0294495	109	-0.240827	0.42235	0.0218975	22	-0.549231	0.464419	0.0187227	10	-0.0997448	1	0.0434448	750	-0.00107434	1	none	none	none	none	none
COL11A1	ENSG00000060718	0	0	-17.3185	0.422507	0	0	0	1	0	0	0	1	0	0	0	1	0	0	-15.9529	0.429955	none	none	none	none	none
RNPC3	ENSG00000185946	0.0480256	502	-0.441727	0.000148868	0.0196924	75	-0.750525	0.00436583	0.0652299	57	-1.09024	0.000403036	0.0188669	10	-0.299564	1	0.0354839	644	-0.573862	1.89856e-08	none	none	up_DMSO	none	none
AMY2B	ENSG00000240038	0.00405876	85	-1.61905	1.50779e-08	0.00418917	14	-0.126285	0.971769	0.00583665	7	-1.83355	0.0639757	0.0036202	2	-1.00008	0.858701	0.00418896	108	-1.14677	2.2881e-05	up_DMSO	none	none	none	up_DMSO
AMY2A	ENSG00000243480	0	0	-18.4113	0.422507	0	0	0	1	0	0	-20.9898	0.551959	0	0	0	1	0	0	-18.2224	0.255493	none	none	none	none	none
PRMT6	ENSG00000198890	0.0302668	424	-1.19772	5.46386e-24	0.0215216	110	-0.220657	0.509261	0.0137582	12	-0.616934	0.551959	0.00734904	4	-1.89638	0.167399	0.0235136	550	-0.838677	3.91561e-14	up_DMSO	none	none	none	none
NTNG1	ENSG00000162631	0.00010934	2	16.7386	0.329121	0	0	0	1	0	0	0	1	0	0	0	1	4.90651e-05	2	15.5825	0.334454	none	none	none	none	none
SLC25A24	ENSG00000085491	0.0352545	380	0.357641	0.0232721	0.018185	97	0.353229	0.364934	0.0358545	35	1.20265	0.0686588	0.0169895	9	0.116278	1	0.0269527	521	0.45469	0.000995425	none	none	none	none	none
FAM102B	ENSG00000162636	0.0118037	168	-0.791993	0.000146016	0.00606689	25	-0.562466	0.372754	0.0194217	13	0.535431	0.643388	0.00612855	4	-0.217042	1	0.00957357	210	-0.501021	0.0152906	none	none	none	none	none
HENMT1	ENSG00000162639	0.00167377	31	-0.850771	0.108715	0.00126265	8	-1.5129	0.167754	0	0	-18.4114	0.551959	0	0	0	1	0.00123538	39	-1.11594	0.0349197	none	none	none	none	up_DMSO
PRPF38B	ENSG00000134186	0.45155	2519	0.554837	1.12438e-35	0.162566	567	0.32075	0.00421391	0.489216	290	0.0443148	0.93387	0.192348	102	0.563452	0.18854	0.317829	3478	0.485654	4.73718e-31	none	none	none	none	none
STXBP3	ENSG00000116266	0.252273	1772	0.214487	0.000170513	0.190872	684	-0.0437115	0.795072	0.199029	132	0.311251	0.353868	0.102532	58	-0.650403	0.138285	0.210303	2646	0.0930744	0.0926757	none	none	none	none	none
AKNAD1	ENSG00000162641	0.00228835	30	-0.68111	0.180716	0.000225206	1	-2.56767	0.276443	0.00050768	1	-0.879302	0.857314	0.00153165	1	20.5478	0.744984	0.0012991	33	-0.656409	0.219455	none	none	none	none	none
GPSM2	ENSG00000121957	0.054745	515	-0.0777889	0.588635	0.016173	55	-0.532579	0.113077	0.113496	75	-0.430669	0.232419	0.0301814	17	0.264668	1	0.0416097	662	-0.188277	0.107355	none	none	none	none	none
CLCC1	ENSG00000121940	0.162931	1311	-0.368307	4.4165e-09	0.0597523	228	-0.097935	0.69242	0.194573	140	-0.391914	0.107133	0.0727719	40	0.574426	0.551194	0.116684	1719	-0.192629	0.0017975	none	none	none	none	none
WDR47	ENSG00000085433	0.0258243	314	0.0355874	0.875666	0.00979735	41	-0.243782	0.673133	0.0277152	20	0.366952	0.742368	0.00814504	5	-0.577757	0.932276	0.0180695	380	0.0255387	0.908346	none	none	none	none	none
TAF13	ENSG00000197780	0.303517	1921	-0.183522	0.00019722	0.20435	737	-0.239643	0.0104225	0.180248	134	0.450482	0.115802	0.197278	111	0.0917553	1	0.246483	2903	-0.0997014	0.0388877	none	none	none	none	none
TMEM167B	ENSG00000215717	0.271471	1846	-0.0194374	0.780815	0.216784	754	0.156695	0.14937	0.21285	147	0.387476	0.173655	0.127374	72	-0.0677749	1	0.232258	2819	0.110824	0.0306434	none	none	none	none	none
KIAA1324	ENSG00000116299	0.0323241	327	-0.127693	0.46952	0.0376027	147	0.456973	0.0749255	0.018177	15	0.17714	0.959984	0.0137509	8	1.05235	0.723226	0.0315408	497	0.222418	0.115429	none	none	none	none	none
SARS	NA_character_	1.33199	4217	0.168792	5.59948e-10	1.39555	3077	-0.178189	1.12757e-05	0.675255	350	0.311782	0.0521012	0.908043	442	0.220322	0.398777	1.26912	8086	0.0578689	0.0321749	none	none	none	none	none
CELSR2	ENSG00000143126	0.00351995	68	-1.57608	1.78916e-06	0.000677011	5	0.77719	0.701509	0.00280107	5	-1.81329	0.204099	0	0	-21.3855	0.639281	0.00203348	78	-1.39871	6.63154e-06	up_DMSO	none	none	none	up_DMSO
PSRC1	ENSG00000134222	0.00277948	36	0.0916384	0.893032	0.00116116	7	-0.499125	0.762982	0	0	-20.238	0.4289	0	0	-20.9389	0.744984	0.00169263	43	-0.260451	0.652027	none	none	none	none	none
SORT1	ENSG00000134243	0.0245107	240	-1.88889	7.56472e-49	0.00728148	28	-0.449681	0.441978	0.0247471	16	-1.68749	0.000530911	0.00521927	3	0.412812	1	0.0160214	287	-1.51174	1.3638e-36	up_DMSO	none	up_DMSO	none	up_DMSO
PSMA5	ENSG00000143106	0.955767	3747	0.307134	2.50205e-22	1.2849	2929	0.255506	1.80569e-09	0.419492	254	0.437344	0.0222723	0.701543	360	-0.000971098	1	1.01981	7290	0.259139	1.24282e-21	none	none	none	none	none
SYPL2	ENSG00000143028	0.0296339	378	-0.303165	0.062132	0.0140675	55	0.699187	0.0963131	0.020919	27	-1.00926	0.0742378	0.0223155	13	1.11298	0.563719	0.0223392	473	-0.00161583	1	none	none	none	none	none
ATXN7L2	ENSG00000162650	0.00792225	100	0.351422	0.33833	0.00335047	15	1.28504	0.221483	0.0171007	10	0.518807	0.70902	0.00216816	1	-0.741175	1	0.00623941	126	0.50818	0.118595	none	none	none	none	none
CYB561D1	ENSG00000174151	0.0263421	333	-0.397891	0.0118236	0.00487769	27	-0.387519	0.584621	0.0350131	31	0.0776684	1	0.00555357	3	-1.34481	0.638179	0.0166662	394	-0.29675	0.063994	none	none	none	none	none
AMIGO1	ENSG00000181754	0.0124926	175	-0.397795	0.0848673	0.00456494	19	0.122063	0.971769	0.012428	13	-0.349864	0.817744	0.0024027	2	-0.628898	1	0.00845508	209	-0.219337	0.364059	none	none	none	none	none
GPR61	ENSG00000156097	4.10293e-05	1	0.041754	0.998666	0	0	0	1	0	0	0	1	0	0	0	1	1.84115e-05	1	0.251246	0.939954	none	none	none	none	none
GNAI3	ENSG00000065135	0.57789	2863	0.0834984	0.0450199	0.49643	1495	-0.138017	0.0417729	0.458882	277	0.499792	0.00326305	0.375178	201	0.107751	0.925572	0.518454	4836	0.0503652	0.196885	none	none	none	none	none
GNAT2	ENSG00000134183	0.000540981	8	-0.629421	0.538938	0.000630513	4	-0.539553	0.809292	0	0	0	1	0	0	0	1	0.000484594	12	-0.531956	0.555839	none	none	none	none	none
AMPD2	ENSG00000116337	0.0908645	835	0.0374053	0.742962	0.0552849	224	0.33277	0.100739	0.0857286	69	0.219769	0.660875	0.0335739	19	-0.837941	0.340888	0.0712271	1147	0.121207	0.189071	none	none	none	none	none
GSTM4	ENSG00000168765	0.0980817	892	-0.910451	2.27286e-35	0.113627	407	-0.759336	4.06062e-13	0.0325168	29	-1.63467	8.21942e-05	0.0536413	30	-0.703916	0.329172	0.095126	1358	-0.827571	3.03894e-40	none	none	up_DMSO	none	none
GSTM2	ENSG00000213366	0.00115319	17	-1.75137	0.00230552	0.000273115	1	18.0594	0.4966	0.00211653	3	-3.56214	0.00820767	0	0	0	1	0.000769033	21	-2.20095	0.000105879	up_DMSO	none	up_DMSO	none	up_DMSO
GSTM1	ENSG00000134184	0.0156491	94	-1.02511	2.06354e-07	0.020818	61	-1.82042	1.56939e-18	0	0	-21.3102	0.39012	0.00388706	2	-2.33765	0.219612	0.0153895	157	-1.54315	7.16438e-26	up_DMSO	up_DMSO	none	none	up_DMSO
GSTM5	ENSG00000134201	8.99546e-06	1	13.1351	0.422507	0	0	-18.1814	0.4966	0	0	0	1	0	0	0	1	4.03662e-06	1	-4.91636	0.446943	none	none	none	none	none
GSTM3	ENSG00000134202	0.269155	1775	-0.223758	6.29843e-05	0.350528	1095	0.119352	0.197133	0.106019	72	-0.475608	0.183795	0.0937155	52	0.21674	0.904772	0.271796	2994	-0.0200883	0.73398	none	none	none	none	none
EPS8L3	ENSG00000198758	0.0140405	150	0.13045	0.661198	0.00899998	45	0.701904	0.186727	0.0169492	20	1.95585	0.0285756	0.00410575	2	2.04418	0.744984	0.0113319	217	0.553685	0.0100472	none	none	up_FFA_Cocktail	none	none
CSF1	ENSG00000184371	0.225895	1555	0.714431	1.53498e-28	0.0779328	291	1.41125	2.82893e-16	0.274082	180	0.781491	0.000341204	0.0681665	38	1.01178	0.164725	0.156973	2064	0.920693	5.11909e-53	none	up_FFA_Cocktail	none	none	none
AHCYL1	ENSG00000168710	0.998673	3715	-0.343995	2.45334e-34	0.605245	1755	-0.437026	5.02385e-17	0.672388	355	-0.168369	0.357989	0.583529	300	-0.105446	0.858701	0.784312	6125	-0.273212	3.01306e-23	none	none	none	none	none
STRIP1	ENSG00000143093	0.0759851	758	0.299913	0.00401509	0.0344507	139	0.674574	0.00688842	0.147561	121	0.842628	0.00369493	0.0318521	19	0.200917	1	0.0606783	1037	0.49873	3.97021e-08	none	none	none	none	none
ALX3	ENSG00000156150	0.000821006	9	-0.208505	0.864968	0	0	-20.1485	0.0917867	0	0	-20.9843	0.393501	0	0	0	1	0.000368418	9	-1.46176	0.0993107	none	none	none	none	none
KCNC4	ENSG00000116396	0.0039426	60	0.193669	0.692151	0.00126008	6	0.0281864	1	0.0102507	8	1.18479	0.499036	0	0	0	1	0.00296347	74	0.420025	0.343913	none	none	none	none	none
RBM15	ENSG00000162775	0.0997439	934	0.371264	3.69973e-05	0.0372539	141	0.077306	0.866229	0.132324	102	0.557539	0.103914	0.040816	23	0.0963238	1	0.0722398	1200	0.35663	2.10499e-05	none	none	none	none	none
SLC16A4	ENSG00000168679	0.231383	1483	-0.130047	0.0481441	0.168331	578	0.328137	0.00298125	0.207163	138	-0.398681	0.101717	0.132696	74	0.512881	0.38959	0.195814	2273	0.0791483	0.186819	none	none	none	none	none
LAMTOR5	ENSG00000134248	1.26204	4138	0.246596	2.1398e-19	1.64541	3406	0.196086	6.74122e-08	0.480352	273	0.583989	0.00057273	0.904054	437	-0.0864048	0.885192	1.31966	8254	0.210721	6.8356e-18	none	none	none	none	none
PROK1	ENSG00000143125	0	0	-17.1617	0.295627	0	0	0	1	0	0	0	1	0	0	0	1	0	0	-15.7961	0.301486	none	none	none	none	none
CD53	ENSG00000143119	5.88962e-05	1	-2.35498	0.536288	0	0	0	1	0	0	-19.8662	0.551959	0	0	0	1	2.64291e-05	1	-2.88503	0.349035	none	none	none	none	none
LRIF1	ENSG00000121931	0.164548	1309	0.0603565	0.450914	0.104976	391	-0.0774017	0.680967	0.0931622	75	0.119288	0.883306	0.100234	54	0.658763	0.315672	0.130422	1829	0.108269	0.115149	none	none	none	none	none
DRAM2	ENSG00000156171	0.182674	1408	-0.276662	8.01173e-06	0.16516	599	0.200625	0.0881024	0.114938	94	-0.391857	0.238579	0.0983137	54	0.525103	0.493004	0.162961	2155	-0.0134385	0.856505	none	none	none	none	none
CEPT1	ENSG00000134255	0.216582	1593	0.172964	0.00549095	0.0959733	346	0.529974	0.000246236	0.364117	230	0.0966158	0.745227	0.0791573	43	0.57546	0.515724	0.167039	2212	0.299964	5.09904e-08	none	none	none	none	none
DENND2D	ENSG00000162777	0.0685943	708	-0.425791	4.37648e-06	0.063642	265	0.0694493	0.811461	0.037489	31	-0.441512	0.441919	0.0395444	23	0.110978	1	0.0616804	1027	-0.162919	0.0711066	none	none	none	none	none
CHI3L2	ENSG00000064886	1.55141e-05	1	-4.30392	0.231787	0.000225492	1	17.7829	0.4966	0	0	0	1	0	0	0	1	9.34497e-05	2	-0.347651	0.883342	none	none	none	none	none
PIFO	ENSG00000173947	0.00175644	28	-0.402899	0.543413	0.00287011	12	-0.132609	0.987695	0.00257198	1	21.2963	0.551959	0	0	0	1	0.0020674	41	-0.0841406	0.900178	none	none	none	none	none
OVGP1	ENSG00000085465	0.0245869	287	0.85664	1.41544e-05	0.0216504	92	0.3115	0.406216	0.0231634	18	-0.223239	0.898876	0.00714623	4	-1.20133	0.638179	0.0216466	401	0.383056	0.0252629	none	none	none	none	none
WDR77	ENSG00000116455	0.126347	1087	0.0365113	0.69594	0.109677	455	-0.018423	1	0.0738296	76	-0.364452	0.393864	0.0811688	46	-0.171359	0.98778	0.111868	1664	-0.00207479	0.988573	none	none	none	none	none
ATP5PB	ENSG00000116459	0.733285	3212	-0.487669	3.71329e-53	0.882166	2276	-0.426113	6.55362e-21	0.360777	231	-0.216999	0.341047	0.650852	331	-0.0544171	1	0.756444	6050	-0.390138	1.53781e-44	none	none	none	none	none
C1orf162	ENSG00000143110	0.00444576	59	-0.161774	0.717398	0.000326499	1	-1.13051	0.709687	0.0050135	4	-1.7907	0.1304	0.00170353	1	20.7013	0.744984	0.00263549	65	-0.464989	0.254339	none	none	none	none	none
TMIGD3	ENSG00000121933	6.9649e-05	1	0.593399	0.844302	0	0	0	1	0	0	0	1	0	0	0	1	3.12543e-05	1	0.802872	0.791935	none	none	none	none	none
RAP1A	ENSG00000116473	0.369696	2182	-0.399088	2.7241e-21	0.361476	1171	-0.324659	1.36901e-06	0.187585	143	-0.172164	0.584625	0.274629	149	0.128567	0.914211	0.344563	3645	-0.283817	4.7045e-14	none	none	none	none	none
INKA2	ENSG00000197852	0.0411868	444	0.356512	0.0135871	0.0259796	102	0.587983	0.0564425	0.0461355	35	1.31436	0.0359283	0.0166055	9	0.249803	1	0.0332797	590	0.548299	1.65235e-05	none	none	up_FFA_Cocktail	none	none
DDX20	ENSG00000064703	0.0921096	867	0.246138	0.00999271	0.0570181	224	0.0134826	1	0.0876264	64	0.431535	0.369674	0.0429142	24	-0.0555832	1	0.0735009	1179	0.200781	0.020329	none	none	none	none	none
KCND3	ENSG00000171385	0.0807895	755	-0.567042	4.01562e-11	0.0271865	101	-0.598414	0.0100282	0.058284	47	-0.27675	0.616474	0.0338676	19	-0.0383548	1	0.0540542	922	-0.43239	1.5435e-07	none	none	none	none	none
CTTNBP2NL	ENSG00000143079	0.0534298	569	0.286291	0.0201762	0.0298717	114	0.35622	0.248353	0.0425945	36	0.353513	0.608854	0.0214446	12	0.322432	1	0.0404968	731	0.369417	0.00100323	none	none	none	none	none
WNT2B	ENSG00000134245	0.00929417	98	0.344383	0.301998	0.00212452	7	1.55939	0.324158	0.0197463	18	-0.170376	0.947742	0.00946288	5	0.403571	1	0.00728577	128	0.32593	0.301433	none	none	none	none	none
ST7L	ENSG00000007341	0.0754418	701	0.025347	0.850667	0.0442614	167	0.348411	0.146613	0.0703595	63	-0.283588	0.551959	0.0389916	21	0.376732	0.867122	0.0595451	952	0.153464	0.125792	none	none	none	none	none
CAPZA1	ENSG00000116489	0.72638	3252	-0.055205	0.151951	0.579892	1683	-0.413297	1.04692e-14	0.456339	273	0.144164	0.551959	0.511072	270	0.16828	0.741587	0.630289	5478	-0.130777	2.78104e-05	none	none	none	none	none
MOV10	ENSG00000155363	0.14939	1238	-0.682898	2.11037e-29	0.0836922	358	-0.112736	0.533112	0.186113	146	-0.486097	0.030937	0.0723515	42	-0.077469	1	0.119162	1784	-0.416348	9.75886e-14	none	none	none	none	none
RHOC	ENSG00000155366	1.33797	4181	-0.18274	1.11504e-12	1.77684	3449	-0.0990205	0.00830971	0.686314	361	0.17257	0.378521	1.05586	512	0.00402936	1	1.43335	8503	-0.0993412	3.8497e-05	none	none	none	none	none
PPM1J	ENSG00000155367	0.00509421	68	-0.878826	0.0066384	0.00910142	45	0.0621439	1	0.0047501	3	-0.278099	0.998404	0.00567666	3	1.46809	0.781622	0.00666459	119	-0.25032	0.411066	none	none	none	none	none
SLC16A1	ENSG00000155380	0.295238	1921	-0.326219	2.49055e-11	0.0882407	335	0.490293	0.000891009	0.38243	233	-0.399155	0.0240114	0.130198	69	0.696166	0.185539	0.205659	2558	-0.0649076	0.245605	none	none	none	none	none
LRIG2	ENSG00000198799	0.0464688	515	-0.0868573	0.547418	0.012459	40	1.19235	0.0140186	0.101234	86	-0.114718	0.861263	0.0137208	8	1.04703	0.744984	0.0340019	649	0.129989	0.322857	none	up_FFA_Cocktail	none	none	none
MAGI3	ENSG00000081026	0.147209	1213	-0.23987	0.000482	0.0512886	201	-0.354563	0.0524572	0.123216	95	0.0528949	0.996347	0.0689284	38	0.497518	0.653971	0.101056	1547	-0.114963	0.11007	none	none	none	none	none
PHTF1	ENSG00000116793	0.0602338	638	-0.389455	0.00013022	0.0294074	130	0.0467253	0.971326	0.0554739	49	-0.287797	0.619654	0.0288703	16	0.265075	1	0.0449955	833	-0.168424	0.106151	none	none	none	none	none
RSBN1	ENSG00000081019	0.173351	1356	0.685841	1.6675e-21	0.0842548	297	0.230403	0.192185	0.107628	89	0.040785	1	0.0685894	40	0.0234837	1	0.124316	1782	0.499863	2.41779e-14	none	none	none	none	none
PTPN22	ENSG00000134242	1.95187e-05	1	-0.378896	0.903995	0	0	0	1	0	0	0	1	0	0	0	1	8.75883e-06	1	-0.169387	0.96207	none	none	none	none	none
BCL2L15	ENSG00000188761	0.00133235	20	-1.16905	0.0964029	0.000443136	2	18.7577	0.330491	0.00441732	3	1.45368	0.60818	0	0	0	1	0.00107422	25	-0.26884	0.706205	none	none	none	none	none
AP4B1	ENSG00000134262	0.0247768	291	-0.0762086	0.722233	0.0161309	65	0.301905	0.4966	0.024153	24	-0.16531	0.92627	0.0123487	7	-0.0746158	1	0.020195	387	0.0675825	0.726396	none	none	none	none	none
DCLRE1B	ENSG00000118655	0.0149273	208	0.284985	0.272974	0.00938241	39	-0.0683545	0.993087	0.0089836	8	0.69415	0.686066	0.00384015	2	0.832119	1	0.0112979	257	0.249855	0.291716	none	none	none	none	none
HIPK1	ENSG00000163349	0.282757	1886	-0.0236897	0.716741	0.138118	514	0.0828366	0.601082	0.240574	170	0.36704	0.1598	0.163828	91	0.149622	0.942061	0.212658	2661	0.109856	0.0367174	none	none	none	none	none
OLFML3	ENSG00000116774	0	0	-18.5907	0.0428673	0.000117141	1	16.838	0.4966	0	0	0	1	0	0	0	1	4.49294e-05	1	-1.76958	0.276946	up_DMSO	none	none	none	none
TRIM33	ENSG00000197323	0.260459	1765	-0.107816	0.0608167	0.0949663	365	0.0155152	1	0.334065	218	-0.0838619	0.805733	0.151875	85	0.496063	0.367711	0.19141	2433	0.0249186	0.699392	none	none	none	none	none
BCAS2	ENSG00000116752	0.442948	2492	0.0236202	0.663148	0.578801	1681	-0.14801	0.0184539	0.140651	94	0.0416227	1	0.286558	154	-0.287413	0.488092	0.458706	4421	-0.0745286	0.0619891	none	none	none	none	none
DENND2C	ENSG00000175984	0.0941776	874	0.0538585	0.618628	0.038992	160	0.531489	0.0250091	0.188336	117	0.73244	0.0117075	0.0418042	23	0.973095	0.399932	0.0743907	1174	0.355424	1.94857e-05	none	none	none	none	none
NRAS	ENSG00000213281	0.311754	1963	-0.168185	0.000632406	0.238314	844	-0.225105	0.00982934	0.2655	178	0.60669	0.00666806	0.228617	125	-0.0543696	1	0.272201	3110	-0.0993844	0.0327672	none	none	none	none	none
CSDE1	ENSG00000009307	1.10026	3840	-0.428048	1.63004e-57	0.773367	2072	-0.411762	4.37001e-18	0.750628	381	0.00232656	1	0.759799	379	-0.188226	0.554855	0.917142	6672	-0.312852	1.7849e-33	none	none	none	none	none
SIKE1	ENSG00000052723	0.413499	2412	0.00346469	0.962255	0.440982	1356	0.00945121	1	0.189427	135	-0.123842	0.754636	0.240048	133	0.103769	1	0.39144	4036	0.0341593	0.459727	none	none	none	none	none
TSPAN2	ENSG00000134198	0	0	-15.4853	0.246722	0	0	0	1	0	0	0	1	0	0	0	1	0	0	-14.1198	0.253091	none	none	none	none	none
NGF	ENSG00000134259	0	0	-16.8228	0.422507	0.000375731	1	18.5196	0.4966	0	0	0	1	0	0	0	1	0.000144112	1	1.67977	0.619985	none	none	none	none	none
VANGL1	ENSG00000173218	0.0703528	739	0.0327547	0.799654	0.0267868	104	0.545536	0.0659266	0.0498439	49	-0.543811	0.248481	0.0295612	17	0.898425	0.593809	0.0482087	909	0.200852	0.0494839	none	none	none	none	none
SLC22A15	ENSG00000163393	0.067893	664	0.303174	0.00480907	0.020342	82	1.44875	2.28e-05	0.160397	118	0.589964	0.0429402	0.0167874	10	1.16188	0.612655	0.0510443	874	0.579929	9.47524e-10	none	up_FFA_Cocktail	none	none	none
MAB21L3	ENSG00000173212	0.00392719	69	-1.32885	0.000262026	0.00219777	11	-1.39521	0.0559452	0.0150203	11	0.627724	0.676155	0	0	-22.1279	0.487015	0.00364701	91	-1.04888	0.000598372	up_DMSO	none	none	none	up_DMSO
ATP1A1	ENSG00000163399	0.679293	3039	-0.538589	2.44215e-54	0.322618	1045	-0.309298	2.34368e-05	0.584177	301	-1.16741	2.77754e-21	0.381402	198	-0.072105	1	0.506595	4583	-0.417468	8.09861e-37	none	none	up_DMSO	none	none
CD58	ENSG00000116815	0.230655	1624	0.665569	2.26813e-27	0.158808	559	0.945713	6.40542e-17	0.25673	175	0.60539	0.00712723	0.0972403	56	0.814625	0.168115	0.191785	2414	0.793654	4.19468e-48	none	none	none	none	none
IGSF3	ENSG00000143061	0.0848443	837	-0.413701	8.7821e-07	0.0236592	93	0.886579	0.00408391	0.138099	109	-0.243925	0.513838	0.0349339	20	0.742921	0.645903	0.0601616	1059	-0.0992805	0.296076	none	none	none	none	none
CD2	ENSG00000116824	0.000153865	1	17.2314	0.422507	0.000412071	1	18.6528	0.4966	0	0	0	1	0	0	0	1	0.000227096	2	17.7931	0.289718	none	none	none	none	none
PTGFRN	ENSG00000134247	0.0780179	823	-0.652223	1.07516e-14	0.0212436	87	0.107404	0.847528	0.119894	103	-0.298157	0.38298	0.0302621	18	-0.192507	1	0.0544496	1031	-0.389345	1.35422e-06	none	none	none	none	none
CD101	ENSG00000134256	0.000161246	6	-0.472298	0.673939	0.00014057	1	17.101	0.4966	0	0	-19.755	0.551959	0	0	0	1	0.000126273	7	-0.33535	0.819159	none	none	none	none	none
TTF2	ENSG00000116830	0.0940397	859	0.0859016	0.422507	0.0506518	193	-0.436944	0.0154777	0.134608	97	0.395157	0.293907	0.0573837	31	1.38772	0.0787805	0.0766067	1180	0.0609049	0.531081	none	none	none	none	none
TRIM45	ENSG00000134253	0.00592562	61	0.128363	0.798109	0.00264359	12	0.374256	0.787262	0.0135263	9	0.287958	0.909857	0	0	0	1	0.00461116	82	0.260617	0.503194	none	none	none	none	none
VTCN1	ENSG00000134258	0.000113141	2	-1.89705	0.322963	0	0	-18.1627	0.4966	0	0	0	1	0	0	0	1	5.07709e-05	2	-2.48325	0.224587	none	none	none	none	none
MAN1A2	ENSG00000198162	0.310914	1971	-0.545764	8.42302e-35	0.110807	409	-0.31098	0.0114613	0.264495	186	-0.257701	0.301737	0.17512	95	0.346569	0.610236	0.217588	2661	-0.310178	2.10939e-12	none	none	none	none	none
TENT5C	ENSG00000183508	0.00727851	119	-1.12453	4.37648e-06	0.00509792	18	-0.0495259	1	0.00952446	7	0.691731	0.666065	0.0083893	4	-0.0698328	1	0.00670716	148	-0.554463	0.0246004	up_DMSO	none	none	none	none
GDAP2	ENSG00000196505	0.143793	1218	0.0586589	0.488668	0.0759546	324	0.147771	0.463541	0.11978	97	-0.167795	0.693928	0.0683171	39	0.0503414	1	0.108685	1678	0.114234	0.116114	none	none	none	none	none
WDR3	ENSG00000065183	0.214116	1545	-0.150127	0.0149656	0.12685	456	-0.418113	0.000118053	0.118486	92	0.256884	0.551959	0.137762	76	0.595471	0.257801	0.166503	2169	-0.11128	0.0554211	none	none	none	none	none
SPAG17	ENSG00000155761	0.000480926	3	1.76121	0.422507	0	0	0	1	0.00213177	3	21.0252	0.277069	0	0	0	1	0.000363665	6	2.72352	0.132526	none	none	none	none	none
TBX15	ENSG00000092607	0.0782487	733	0.503177	2.0756e-06	0.0462347	184	0.0482627	0.936437	0.0513189	40	0.842096	0.172991	0.0623802	35	0.137829	1	0.0625412	992	0.355673	0.000202659	none	none	none	none	none
WARS2	ENSG00000116874	0.0778817	775	-0.164254	0.106799	0.0830867	316	-0.000506328	1	0.0411332	40	0.276906	0.713974	0.0508446	28	0.242747	0.971291	0.0746702	1159	-0.0218307	0.8406	none	none	none	none	none
HAO2	ENSG00000116882	0.0513658	446	-1.14273	7.8786e-28	0.0456377	167	-1.63468	9.99148e-32	0.00475929	7	-3.18587	0.00015105	0.0427236	25	-0.569479	0.61115	0.0450863	645	-1.32394	8.09208e-55	up_DMSO	up_DMSO	up_DMSO	none	up_DMSO
HSD3B2	ENSG00000203859	0.00013879	2	-0.892051	0.69781	0	0	0	1	0	0	0	1	0	0	0	1	6.22805e-05	2	-0.682484	0.770412	none	none	none	none	none
HSD3B1	ENSG00000203857	6.79957e-05	2	-0.664073	0.670688	0	0	0	1	0	0	0	1	0	0	0	1	3.05124e-05	2	-0.454543	0.784176	none	none	none	none	none
ZNF697	ENSG00000143067	0.0755414	749	0.530767	2.47202e-07	0.0203131	85	0.611522	0.0718859	0.0692774	57	0.927158	0.0456801	0.0402143	21	0.948852	0.452761	0.0504496	912	0.690781	3.74915e-12	none	none	none	none	none
PHGDH	ENSG00000092621	0.290868	1852	-0.305748	2.33798e-09	0.327341	1051	0.160946	0.0662831	0.176656	121	-0.20503	0.551959	0.154282	84	0.242194	0.744984	0.283503	3108	-0.035455	0.508491	none	none	none	none	none
HMGCS2	ENSG00000134240	0.161705	836	-0.0684865	0.52856	0.0776851	296	0.329416	0.0521393	0.0936941	77	0.371279	0.398404	0.194053	101	0.395174	0.479596	0.127943	1310	0.160904	0.0399918	none	none	none	none	none
REG4	ENSG00000134193	3.00059e-05	2	-0.819285	0.688475	0	0	0	1	0	0	0	1	0	0	0	1	1.34648e-05	2	-0.609753	0.769026	none	none	none	none	none
ADAM30	ENSG00000134249	9.96211e-06	1	13.2824	0.422507	0	0	0	1	0	0	0	1	0	0	0	1	4.47039e-06	1	12.1265	0.429955	none	none	none	none	none
NOTCH2	ENSG00000134250	0.397978	2280	-0.488627	1.26766e-32	0.114402	415	0.14211	0.373048	0.485067	291	-0.149975	0.492502	0.184447	98	0.491703	0.30239	0.274252	3084	-0.174872	3.448e-05	none	none	none	none	none
SEC22B	ENSG00000265808	0.472667	2492	-0.228561	2.84122e-08	0.422772	1300	-0.00453565	1	0.388448	246	-0.329114	0.0751602	0.309153	167	0.107162	0.955382	0.431606	4205	-0.0929692	0.0154159	none	none	none	none	none
AC253572.1	NA_character_	0.00618092	93	0.397126	0.335801	0.00276784	16	-1.11078	0.0995119	0.000921173	2	-0.40695	0.97596	0.00222817	1	-1.51114	0.744984	0.00411827	112	-0.317637	0.393872	none	none	none	none	none
NBPF26	ENSG00000273136	0.0510411	637	-0.506701	3.4547e-07	0.0102334	56	-0.344575	0.477947	0.120624	105	-0.335241	0.300512	0.0272616	15	0.676722	0.744984	0.0378766	813	-0.33409	0.000533775	none	none	none	none	none
FCGR1B	ENSG00000198019	0	0	0	1	0.000784251	2	19.5815	0.32527	0	0	0	1	0	0	0	1	0.0003008	2	18.1987	0.256131	none	none	none	none	none
FAM72B	ENSG00000188610	0.000159842	7	-1.81431	0.0466269	0	0	-19.3671	0.334479	0.000204202	1	-2.34838	0.549704	0	0	0	1	8.58906e-05	8	-2.75731	0.0535397	up_DMSO	none	none	none	none
SRGAP2C	ENSG00000171943	0.0959863	926	-0.101515	0.287036	0.0430958	174	0.00229589	1	0.0925739	75	-0.141386	0.810882	0.0812183	45	1.30873	0.0290694	0.074011	1220	0.0868403	0.345202	none	none	none	up_FFA_Cocktail	none
HIST2H3PS2	NA_character_	0.000537067	17	-0.855527	0.349995	0	0	0	1	0.00281	4	1.51734	0.524114	0.00155915	1	20.5735	0.744984	0.000589243	22	0.364888	0.690206	none	none	none	none	none
FAM72C	ENSG00000263513	6.38039e-05	3	-2.89033	0.0489248	0	0	0	1	0.00130702	2	20.3188	0.39012	0	0	-20.1207	0.744984	0.000119283	5	-1.42384	0.337644	up_DMSO	none	none	none	none
NBPF15	ENSG00000266338	0.0273125	422	-0.69285	1.82013e-08	0.00701647	30	0.184255	0.854859	0.0491481	55	-0.915206	0.00530319	0.0154586	9	0.219109	1	0.0198766	516	-0.529138	1.43508e-05	none	none	none	none	none
SRGAP2B	ENSG00000196369	0.0409398	480	-0.289591	0.0226633	0.0153829	77	0.0390325	1	0.0336011	38	-0.269955	0.706349	0.0202999	12	0.237323	1	0.0285985	607	-0.11103	0.414134	none	none	none	none	none
FAM72D	ENSG00000215784	0.000120782	7	-3.0236	0.00628424	0.000220491	1	-1.53532	0.556608	0.000204202	1	-2.78816	0.440505	0	0	0	1	0.000152932	9	-2.311	0.0207321	up_DMSO	none	none	none	up_DMSO
NBPF20	ENSG00000162825	0.0505883	586	-0.100006	0.455679	0.0143482	65	0.553474	0.192588	0.0649384	60	-0.40282	0.393501	0.0306532	17	1.22293	0.360695	0.035723	728	0.0909383	0.482456	none	none	none	none	none
GPR89A	ENSG00000117262	0.0440254	561	-0.205809	0.11213	0.016479	73	0.07102	0.955363	0.0488389	45	-0.787443	0.0522076	0.0199331	11	1.03158	0.643061	0.0314243	690	-0.117399	0.373453	none	none	none	none	none
PDZK1	ENSG00000174827	0.262174	1609	-0.601812	8.36828e-32	0.256416	842	-0.829264	1.70027e-31	0.157322	121	-1.2865	6.42222e-12	0.242088	129	-0.460271	0.143988	0.250718	2701	-0.715659	3.75912e-65	none	none	up_DMSO	none	none
CD160	ENSG00000117281	0.00176161	27	-0.0761914	0.934663	0.000667755	3	-0.298694	0.966498	0.00419778	5	-1.06942	0.511402	0	0	0	1	0.00133777	35	-0.410806	0.501054	none	none	none	none	none
RNF115	ENSG00000265491	0.756959	3277	-0.218113	4.22854e-11	0.638876	1832	-0.268354	4.74264e-07	0.694263	364	-0.149562	0.41488	0.515104	271	0.358512	0.181697	0.683532	5744	-0.153742	2.33024e-07	none	none	none	none	none
POLR3C	ENSG00000186141	0.193787	1479	0.0698463	0.34481	0.144391	534	-0.0360512	0.884819	0.117167	88	0.394164	0.327125	0.107382	59	0.107317	1	0.161028	2160	0.0902137	0.155112	none	none	none	none	none
NUDT17	ENSG00000186364	0.0139537	197	-0.759011	0.000116702	0.00837457	37	-0.81695	0.0558231	0.0102927	15	-0.655053	0.544161	0.0129307	7	1.55094	0.635872	0.0114593	256	-0.573746	0.00169041	none	none	none	none	none
PIAS3	ENSG00000131788	0.0377936	419	0.135814	0.40439	0.0143744	60	-0.266414	0.529429	0.043348	39	0.481379	0.499541	0.0202544	11	0.540281	0.857536	0.0274714	529	0.156161	0.29596	none	none	none	none	none
ANKRD35	ENSG00000198483	0.0468998	441	-0.682669	9.5252e-10	0.0587087	223	-0.47535	0.00289855	0.0102395	10	-0.656407	0.571178	0.0243393	13	-0.700397	0.650757	0.0466676	687	-0.557391	2.04727e-09	none	none	none	none	none
ITGA10	ENSG00000143127	0.00278011	32	0.0294912	0.971698	0.000216933	1	-2.56234	0.220728	0.00658131	6	-0.479131	0.785505	0.00162731	1	20.6352	0.744984	0.00194726	40	-0.261312	0.607682	none	none	none	none	none
PEX11B	ENSG00000131779	0.0750634	749	-0.46346	6.79101e-08	0.0486939	205	-0.318861	0.0988606	0.024792	27	-0.810901	0.153482	0.0312489	16	-0.706751	0.543203	0.0571534	997	-0.384342	2.28782e-06	none	none	none	none	none
RBM8A	ENSG00000265241	0.695799	3267	0.134764	0.000365229	0.985061	2498	0.225026	3.02683e-06	0.303169	183	0.517232	0.0206982	0.4536	240	-0.135933	0.775793	0.755692	6188	0.172372	2.02056e-08	none	none	none	none	none
LIX1L	ENSG00000271601	0.118048	1053	0.0269581	0.786345	0.110102	428	0.194485	0.194988	0.0647218	52	0.290014	0.637069	0.0701914	38	0.0930721	1	0.106595	1571	0.14301	0.0538699	none	none	none	none	none
ANKRD34A	ENSG00000272031	0.000880763	9	-0.110732	0.937368	0.000193477	1	-0.706297	0.909731	0.000307417	1	-0.80732	0.916877	0	0	0	1	0.000490764	11	-0.145006	0.901991	none	none	none	none	none
POLR3GL	ENSG00000121851	0.235544	1673	-0.297378	3.49294e-08	0.246988	846	-0.203409	0.023849	0.0461591	39	-0.534951	0.32995	0.132306	70	-0.00996721	1	0.216645	2628	-0.203184	2.65039e-05	none	none	none	none	none
TXNIP	ENSG00000265972	0.0558348	488	0.802563	3.17163e-09	0.0213363	102	1.06148	0.00106799	0.0385213	28	0.479274	0.559669	0.0452791	25	1.25643	0.214056	0.0403639	643	0.931615	9.46805e-14	none	up_FFA_Cocktail	none	none	none
HJV	ENSG00000168509	0.0618669	599	-1.06056	7.29059e-32	0.0242262	107	-1.02799	5.79829e-07	0.025245	28	-1.88563	3.29436e-07	0.0480855	26	-0.270114	0.91921	0.0435343	760	-0.956538	2.06606e-30	up_DMSO	up_DMSO	up_DMSO	none	none
NBPF10	ENSG00000271425	0.0308186	429	-0.403663	0.00212116	0.00393162	20	0.170486	0.924723	0.0447144	39	-0.207027	0.791713	0.0036557	2	-1.37273	0.726927	0.0187983	490	-0.263608	0.0587254	none	none	none	none	none
NOTCH2NLA	ENSG00000264343	0.03759	438	-0.350385	0.0082139	0.00211928	11	-0.616021	0.528848	0.0778978	66	0.0922724	0.94528	0.00649265	4	0.374724	1	0.0237224	519	-0.158447	0.26235	none	none	none	none	none
NBPF12	ENSG00000268043	0.0970287	896	-0.543206	2.64207e-12	0.0172302	85	-0.149082	0.737898	0.131718	102	-0.439287	0.152152	0.0321321	18	-0.0648973	1	0.0624452	1101	-0.368327	1.28168e-06	none	none	none	none	none
PRKAB2	ENSG00000131791	0.489518	2618	-0.32127	2.1733e-16	0.237426	820	0.113881	0.31181	0.428314	263	-0.345192	0.0430615	0.242749	131	0.469743	0.225853	0.364313	3832	-0.0758559	0.0699578	none	none	none	none	none
FMO5	ENSG00000131781	0.127555	1010	-1.01013	1.32924e-50	0.0793996	296	-1.60223	1.29241e-48	0.054044	45	-1.59091	1.23691e-07	0.0868898	48	-1.12358	0.00106028	0.0999868	1399	-1.2273	3.35265e-96	up_DMSO	up_DMSO	up_DMSO	up_DMSO	up_DMSO
CHD1L	ENSG00000131778	0.0644987	706	-0.475309	5.16382e-08	0.0301564	177	-0.362963	0.112236	0.0785789	80	-0.254216	0.551959	0.0613478	36	-0.19096	0.992595	0.0519933	999	-0.35874	1.79408e-05	none	none	none	none	none
BCL9	ENSG00000116128	0.0268012	331	-0.19206	0.276641	0.0104629	47	-0.966283	0.00451958	0.0253956	28	0.614428	0.465196	0.0193834	11	1.2494	0.553829	0.0197076	417	-0.19651	0.227763	none	none	none	none	none
ACP6	ENSG00000162836	0.0489906	542	-0.697117	1.10668e-11	0.028575	119	-0.439292	0.0728338	0.0394524	34	-0.853049	0.0514449	0.0265155	15	0.595738	0.745283	0.0382882	710	-0.508792	1.05525e-07	none	none	none	none	none
GPR89B	ENSG00000188092	0.0244544	331	-0.291512	0.0896509	0.00668993	32	-0.0754423	0.99639	0.0366154	34	-0.68431	0.165397	0.00907442	5	-0.456632	1	0.0169716	402	-0.291661	0.0674069	none	none	none	none	none
NBPF11	ENSG00000263956	0.0693558	694	-0.251132	0.0139684	0.0207128	84	0.391657	0.284455	0.127554	102	0.0588985	0.978683	0.0310926	17	0.377636	0.914493	0.050972	897	-0.00833901	0.954032	none	none	none	none	none
PPIAL4G	ENSG00000236334	0.000153694	3	-2.74691	0.174223	0.000330372	1	18.334	0.4966	0.00396661	2	1.37438	0.690526	0	0	0	1	0.000470797	6	-0.159429	0.915324	none	none	none	none	none
NBPF14	ENSG00000270629	0.0760673	813	-0.434721	3.18736e-07	0.0109945	53	0.770381	0.102061	0.11379	91	-0.125095	0.819678	0.0324566	19	1.2397	0.334378	0.0494357	976	-0.125888	0.192131	none	none	none	none	none
NUDT4B	ENSG00000177144	0.00248877	32	0.35436	0.612687	0.00168103	8	-0.485279	0.731649	0.00482897	3	1.67236	0.551959	0	0	-20.5652	0.744984	0.0020965	43	0.0460638	0.950274	none	none	none	none	none
PDE4DIP	ENSG00000178104	0.235681	1612	-0.767638	3.64823e-52	0.131058	468	-0.502086	1.07598e-06	0.173506	125	-1.05447	6.31024e-08	0.153463	83	-0.234401	0.744984	0.183154	2288	-0.61034	2.2469e-39	none	none	up_DMSO	none	none
NBPF9	ENSG00000269713	0.0718978	788	-0.390552	4.9174e-06	0.0219559	104	0.342053	0.336629	0.135453	112	-0.468881	0.0811491	0.0469033	24	0.816521	0.490947	0.0546924	1028	-0.174802	0.0531681	none	none	none	none	none
NBPF19	ENSG00000271383	0.0480499	327	-0.207734	0.141612	0.00827742	28	0.392456	0.557971	0.0323667	21	-0.817696	0.196412	0.0113779	6	1.14981	0.744984	0.0281007	382	-0.0602977	0.701911	none	none	none	none	none
HIST2H2BF	NA_character_	0.0076748	55	1.69569	0.000103943	0.00394997	14	1.61542	0.105941	0.00802932	6	1.54986	0.498955	0.00397105	2	1.98561	0.748146	0.00590645	77	1.71961	9.70946e-06	up_FFA_Cocktail	none	none	none	up_FFA_Cocktail
HIST2H3D	NA_character_	0.000133519	2	-0.57283	0.79228	8.64661e-05	1	16.3999	0.4966	0	0	0	1	0	0	0	1	9.30793e-05	3	0.272267	0.894046	none	none	none	none	none
HIST2H4A	NA_character_	0.00222805	52	-1.49761	9.24665e-06	0.0014191	9	-1.40265	0.084017	0.00143536	2	-0.441099	0.953372	0.00381357	2	1.76691	0.79163	0.00201873	65	-1.08171	0.0013408	up_DMSO	none	none	none	up_DMSO
HIST2H2AA3	NA_character_	0.000116929	2	-3.1894	0.0943032	0.000620549	2	19.2436	0.341886	0	0	0	1	0	0	0	1	0.000290483	4	-0.510433	0.726662	none	none	none	none	none
HIST2H2AA4	NA_character_	0.0132425	123	0.213617	0.458946	0.0112691	45	-0.359402	0.473655	0.00513241	3	1.08935	0.675533	0.0134312	8	1.24002	0.648062	0.0119416	179	0.0880993	0.740198	none	none	none	none	none
HIST2H4B	NA_character_	0.00224218	20	2.06597	0.0283724	0.00040952	3	0.250816	1	0	0	-18.9405	0.551959	0.0019628	1	0.176425	1	0.00135627	24	1.18095	0.165955	up_FFA_Cocktail	none	none	none	none
HIST2H2BE	NA_character_	0.07953	711	0.136394	0.227305	0.0371076	151	0.0360284	0.99246	0.0671117	59	0.619145	0.189343	0.0352362	19	-0.378976	0.81959	0.0580412	940	0.15974	0.11412	none	none	none	none	none
HIST2H2AC	NA_character_	0.0706129	589	-0.103789	0.396693	0.052954	175	-0.452223	0.0102935	0.0116268	8	-0.482544	0.732811	0.02992	16	-0.0101926	1	0.0557465	788	-0.199269	0.0424342	none	none	none	none	none
HIST2H2AB	NA_character_	0.00427168	28	1.37031	0.0246125	0.00152465	5	0.230656	0.96442	0.000378701	1	-1.50509	0.702067	0	0	0	1	0.00252792	34	1.00177	0.0650216	up_FFA_Cocktail	none	none	none	none
BOLA1	ENSG00000178096	0.0920758	825	-0.085073	0.422507	0.111142	397	-0.0542039	0.812447	0.0126061	12	-1.53146	0.0226261	0.0596898	33	0.385029	0.744984	0.0906918	1267	-0.046096	0.619928	none	none	up_DMSO	none	none
SV2A	ENSG00000159164	0.000642923	8	0.861256	0.54331	0	0	-18.8036	0.4966	0.000825957	2	1.72818	0.606417	0	0	0	1	0.000345791	10	0.00142648	1	none	none	none	none	none
SF3B4	ENSG00000143368	0.135216	1165	-0.150564	0.0423163	0.131695	516	0.0748263	0.653479	0.0793876	75	0.341144	0.464042	0.076932	44	-0.336356	0.744984	0.124261	1800	-0.021195	0.793819	none	none	none	none	none
MTMR11	ENSG00000014914	0.0457318	485	0.381751	0.00510563	0.0231476	108	0.11155	0.819161	0.0362226	34	-0.289653	0.692958	0.0199608	12	0.225002	1	0.0338755	639	0.271122	0.0324568	none	none	none	none	none
OTUD7B	ENSG00000264522	0.282259	1857	0.0447161	0.475529	0.0980371	396	0.173534	0.28471	0.26637	176	0.158304	0.597871	0.17022	93	0.737855	0.0662702	0.199479	2522	0.207815	4.02956e-05	none	none	none	none	none
VPS45	ENSG00000136631	0.0787906	790	-0.335976	0.000166844	0.0337744	134	-0.264453	0.318012	0.104435	88	-0.460629	0.168068	0.0451667	25	-0.0836037	1	0.0599963	1037	-0.273641	0.00120788	none	none	none	none	none
PLEKHO1	ENSG00000023902	0.162927	1152	1.75567	2.4665e-80	0.141044	498	1.45033	1.80761e-28	0.161259	113	1.8505	3.79688e-09	0.071295	40	1.20429	0.0722281	0.145406	1803	1.62146	6.87829e-105	up_FFA_Cocktail	up_FFA_Cocktail	up_FFA_Cocktail	none	up_FFA_Cocktail
ANP32E	ENSG00000143401	0.25413	1739	-0.246032	4.77867e-06	0.197003	699	-0.504805	2.10524e-09	0.0872701	71	0.0421831	1	0.115425	65	-0.502705	0.339093	0.207004	2574	-0.311157	3.50834e-11	none	none	none	none	none
CA14	ENSG00000118298	0.00047723	6	-1.95506	0.035175	0	0	-20.2728	0.148034	0.00149196	1	-1.17558	0.624858	0.00141529	1	20.4337	0.744984	0.000456826	8	-1.72839	0.0262868	up_DMSO	none	none	none	up_DMSO
APH1A	ENSG00000117362	0.3032	1952	-0.204091	4.08298e-05	0.247164	870	0.305076	0.000568598	0.217185	151	-0.0707182	0.902603	0.196776	107	0.0603053	1	0.265275	3080	0.0457329	0.389792	none	none	none	none	none
C1orf54	ENSG00000118292	0.0106742	124	-0.0963714	0.763552	0.0125008	54	-0.0823356	0.950062	0.00741485	7	1.70041	0.37613	0.00366591	2	-0.615849	1	0.0104595	187	-0.0347997	0.907116	none	none	none	none	none
CIART	ENSG00000159208	0.0190166	214	0.572721	0.00719175	0.01321	50	1.30468	0.00432164	0.0233174	18	0.947177	0.329088	0.0073585	4	0.411373	1	0.0159412	286	0.855833	6.50738e-06	none	up_FFA_Cocktail	none	none	none
MRPS21	ENSG00000266472	0.913564	3662	-0.131351	3.58359e-05	1.33573	3016	-0.196987	8.62426e-07	0.349759	220	-0.318912	0.122434	0.652515	334	-0.160061	0.700859	1.01071	7232	-0.165389	7.49596e-10	none	none	none	none	none
PRPF3	ENSG00000117360	0.0996738	913	0.231736	0.0123745	0.0483122	196	-0.161913	0.4966	0.156066	115	0.252609	0.509795	0.0485806	28	0.043979	1	0.0788602	1252	0.14039	0.108949	none	none	none	none	none
RPRD2	ENSG00000163125	0.179011	1408	-0.216355	0.000582642	0.0927843	332	-0.296644	0.0339061	0.146648	110	0.162472	0.702627	0.0914426	50	-0.0488904	1	0.135081	1900	-0.141671	0.0216373	none	none	none	none	none
TARS2	ENSG00000143374	0.107659	970	-0.448465	3.08878e-09	0.0708894	295	-0.345306	0.0229849	0.0591629	54	-0.595313	0.172299	0.0741961	40	0.29342	0.831071	0.0869013	1359	-0.316018	5.50017e-06	none	none	none	none	none
ECM1	ENSG00000143369	0.010155	106	1.22238	0.000365435	0.00263216	11	1.6589	0.147951	0.0159202	10	0.30894	0.888516	0.00187268	1	20.838	0.744984	0.00685487	128	1.15166	0.000195232	up_FFA_Cocktail	none	none	none	up_FFA_Cocktail
ADAMTSL4	ENSG00000143382	0.0349933	424	-0.451217	0.000609925	0.0121506	44	0.730566	0.13362	0.0443585	39	-0.873317	0.0408649	0.021647	11	1.1069	0.606867	0.0255689	518	-0.194943	0.161531	none	none	none	none	none
MCL1	ENSG00000143384	0.949825	3632	-0.0309099	0.408602	0.604319	1748	0.0239255	0.832221	0.86316	413	-0.000585621	1	0.57009	297	0.149377	0.744984	0.773947	6090	0.0583433	0.0713416	none	none	none	none	none
ENSA	ENSG00000143420	0.479371	2586	-0.17234	2.69029e-05	0.548093	1641	-0.25501	1.23694e-05	0.273647	175	0.0883368	0.83201	0.348294	191	-0.119486	0.885192	0.478571	4593	-0.178015	3.07597e-07	none	none	none	none	none
GOLPH3L	ENSG00000143457	0.0874038	841	0.211553	0.0323777	0.0662616	277	0.369233	0.0366024	0.0324047	30	0.199031	0.873041	0.0514281	29	0.288279	0.909383	0.0719418	1177	0.319723	0.000154492	none	none	none	none	none
HORMAD1	ENSG00000143452	9.54026e-05	1	-2.70649	0.179693	0	0	0	1	0	0	0	1	0	0	0	1	4.28109e-05	1	-2.49673	0.206886	none	none	none	none	none
CTSS	ENSG00000163131	0.209457	1492	-0.284746	2.96101e-06	0.109132	389	0.105826	0.538514	0.225119	144	-0.242587	0.41143	0.0704277	37	-0.129184	1	0.15839	2062	-0.104578	0.0853927	none	none	none	none	none
CTSK	ENSG00000143387	0.00210957	34	-0.837103	0.121459	0.00131925	5	0.532193	0.830988	0.00739745	6	-0.192241	0.99146	0.0038683	2	1.6109	0.831071	0.00234617	47	-0.192149	0.720794	none	none	none	none	none
ARNT	ENSG00000143437	0.142351	1199	-0.310657	3.88226e-06	0.0652722	262	-0.424461	0.00522759	0.119763	102	-0.108231	0.851276	0.105306	59	0.219228	0.877715	0.107577	1622	-0.222173	0.000567183	none	none	none	none	none
SETDB1	ENSG00000143379	0.0719156	695	0.0398131	0.76352	0.0394775	149	0.131283	0.670643	0.0881722	73	0.543057	0.195548	0.0337588	17	0.658426	0.732882	0.0568487	934	0.202329	0.0411332	none	none	none	none	none
CERS2	ENSG00000143418	0.707194	3066	-0.659661	6.25175e-89	0.401119	1277	-0.00601849	1	0.517886	285	-0.975311	9.58923e-15	0.460981	238	0.000613545	1	0.552453	4866	-0.354523	3.50846e-29	none	none	none	none	none
ANXA9	ENSG00000143412	0.0354274	476	-1.32119	8.2011e-35	0.046946	201	-0.388603	0.0378846	0.0123632	14	-1.65999	0.0147652	0.0182588	10	-1.22428	0.218971	0.0365572	701	-0.889973	1.377e-21	up_DMSO	none	up_DMSO	none	none
MINDY1	ENSG00000143409	0.0479499	543	-1.1418	5.52932e-33	0.0341548	148	-1.0598	9.53585e-10	0.0289954	33	-1.36937	0.00280787	0.0413235	24	-0.382162	0.768082	0.0406924	748	-1.02315	3.74324e-32	up_DMSO	up_DMSO	up_DMSO	none	up_DMSO
PRUNE1	ENSG00000143363	0.0368949	460	-0.950654	5.74023e-18	0.0167032	69	-0.53237	0.091772	0.0164637	14	-1.04916	0.134493	0.0257526	15	0.00987582	1	0.0266374	558	-0.69995	1.0406e-10	none	none	none	none	none
BNIPL	ENSG00000163141	0.00107048	26	-0.655935	0.26278	0.000141125	1	-2.64713	0.215704	0.00513813	3	-0.267767	0.981394	0	0	-20.2758	0.744984	0.000890863	30	-0.911992	0.13146	none	none	none	none	none
C1orf56	ENSG00000143443	0.254226	1645	-0.0138841	0.868416	0.263736	857	0.648973	1.1857e-13	0.132915	97	-0.0923643	0.889738	0.16103	88	0.837989	0.0345373	0.240294	2687	0.339767	6.26368e-12	none	none	none	none	none
CDC42SE1	ENSG00000197622	0.32375	2003	-0.193672	0.000127961	0.295006	983	0.199208	0.0218472	0.227663	161	0.0492041	0.965141	0.187064	103	0.307627	0.639983	0.292618	3250	0.0464762	0.366705	none	none	none	none	none
MLLT11	ENSG00000213190	0.0380045	429	-0.292291	0.0343166	0.0366506	150	-0.169719	0.540804	0.0217564	18	-0.341779	0.729667	0.0362773	19	-0.230445	1	0.0361884	616	-0.225824	0.0674943	none	none	none	none	none
GABPB2	ENSG00000143458	0.0875328	854	-0.0577538	0.593465	0.0285326	121	-0.185196	0.539885	0.104712	81	0.0981055	0.909857	0.0256055	14	-0.259946	1	0.0600041	1070	-0.00697643	0.958509	none	none	none	none	none
SEMA6C	ENSG00000143434	0.00685894	108	-0.433183	0.165029	0.00240395	13	0.921837	0.432885	0.0205789	16	-0.217158	0.889252	0.0080197	5	0.983767	0.829835	0.00621597	142	-0.0768363	0.82097	none	none	none	none	none
TNFAIP8L2	ENSG00000163154	2.18209e-05	1	-2.44862	0.52856	0	0	0	1	0	0	0	1	0.00232334	1	21.1494	0.744984	0.000238296	2	2.36603	0.524138	none	none	none	none	none
SCNM1	ENSG00000163156	0.14088	1128	-0.0881353	0.304295	0.199622	686	-0.184976	0.0768512	0.0607403	41	-0.268744	0.65639	0.0833728	43	-0.474959	0.520011	0.152196	1898	-0.16733	0.00665657	none	none	none	none	none
LYSMD1	ENSG00000163155	0.0382595	429	0.0808909	0.642238	0.0292315	128	0.70144	0.00849748	0.0210524	22	0.689166	0.502987	0.022261	13	0.19834	1	0.0320299	592	0.370252	0.00436631	none	none	none	none	none
TMOD4	ENSG00000163157	0	0	-16.3732	0.422507	0	0	0	1	0	0	0	1	0	0	0	1	0	0	-15.0077	0.429955	none	none	none	none	none
VPS72	ENSG00000163159	0.124068	1087	0.162796	0.0492369	0.139368	525	0.645764	3.65301e-08	0.0513886	43	-0.292419	0.629723	0.0815989	47	0.275819	0.82399	0.120718	1702	0.380709	1.0591e-08	none	none	none	none	none
PIP5K1A	ENSG00000143398	0.110419	1019	-0.177798	0.0285745	0.0392956	166	0.072349	0.866687	0.150756	120	-0.202661	0.551959	0.0569684	31	-0.12661	1	0.0806804	1336	-0.0780705	0.365414	none	none	none	none	none
PSMD4	ENSG00000159352	0.74293	3392	0.0166613	0.699229	0.961566	2457	-0.272465	2.01234e-09	0.355746	232	0.176282	0.49819	0.597613	311	-0.102261	0.869601	0.785641	6392	-0.11984	5.90931e-05	none	none	none	none	none
ZNF687	ENSG00000143373	0.0353807	436	-0.267174	0.0587913	0.0194222	89	0.159791	0.718766	0.041385	35	-0.21443	0.791393	0.032446	18	0.245556	1	0.0293876	578	-0.0693857	0.644653	none	none	none	none	none
PI4KB	ENSG00000143393	0.187508	1439	0.112832	0.105132	0.0978142	380	0.204081	0.197794	0.170403	136	0.115304	0.794726	0.104329	57	0.278669	0.762838	0.143739	2012	0.201138	0.000745585	none	none	none	none	none
RFX5	ENSG00000143390	0.0647567	676	-0.295709	0.0035986	0.0481958	185	-0.402271	0.0294856	0.0461947	38	0.27177	0.735804	0.0393791	22	-0.618654	0.575789	0.0546214	921	-0.30088	0.000934205	none	none	none	none	none
SELENBP1	ENSG00000143416	0.170506	1303	-1.46165	8.63673e-150	0.199687	697	-0.807479	9.25265e-25	0.0889201	76	-1.55176	1.31073e-10	0.103422	60	-0.67167	0.118121	0.169442	2136	-1.10028	1.15e-126	up_DMSO	none	up_DMSO	none	up_DMSO
PSMB4	ENSG00000159377	0.797145	3452	-0.252448	1.16091e-15	0.852755	2260	-0.314207	2.24943e-11	0.4558	265	0.0421858	0.952696	0.596849	312	-0.0783532	0.969242	0.7751	6289	-0.225594	9.09633e-16	none	none	none	none	none
POGZ	ENSG00000143442	0.248451	1725	0.331522	3.86739e-09	0.0722221	280	0.679025	3.50584e-05	0.430166	258	0.356237	0.06362	0.109771	63	0.948017	0.0595735	0.179822	2326	0.470146	8.35701e-19	none	none	none	none	none
CGN	ENSG00000143375	0.118377	945	-0.917921	2.79512e-39	0.0271844	99	-0.028776	1	0.066129	57	-1.36977	1.02696e-06	0.0433879	24	-0.18634	1	0.0724011	1125	-0.67579	1.73285e-23	none	none	up_DMSO	none	none
TUFT1	ENSG00000143367	0.147655	1174	0.522555	1.1419e-11	0.0680106	266	0.253745	0.192403	0.159651	111	1.16468	9.34281e-05	0.0811631	45	0.700642	0.34843	0.1114	1596	0.568524	2.94519e-16	none	none	up_FFA_Cocktail	none	none
SNX27	ENSG00000143376	0.18172	1409	-0.310076	1.92815e-07	0.076714	309	-0.355462	0.0135003	0.167793	125	0.129599	0.770186	0.117018	65	0.550709	0.389542	0.134115	1908	-0.151641	0.0114236	none	none	none	none	none
RIIAD1	ENSG00000178796	0	0	-18.791	0.396693	0	0	0	1	0	0	0	1	0	0	0	1	0	0	-17.4252	0.402018	none	none	none	none	none
MRPL9	ENSG00000143436	0.329698	2089	-0.0362607	0.540157	0.358704	1175	-0.168143	0.0277509	0.127889	86	0.479483	0.214825	0.181747	99	-0.260398	0.705867	0.312275	3449	-0.0732391	0.118415	none	none	none	none	none
OAZ3	ENSG00000143450	0.0107861	130	-0.792693	0.000511005	0.0141023	57	-0.321751	0.459113	0.00434152	3	-0.854761	0.684537	0.00783062	4	2.11001	0.645269	0.0113204	194	-0.437527	0.0291107	none	none	none	none	none
TDRKH	ENSG00000182134	0.0271029	312	-0.0054558	0.98997	0.0135121	55	-0.51329	0.160587	0.011369	8	-0.747375	0.534075	0.00868297	5	-0.282968	1	0.0189873	380	-0.165317	0.336132	none	none	none	none	none
LINGO4	ENSG00000213171	0.00159305	18	0.960087	0.255358	0	0	-19.1751	0.222835	0.00223239	1	0.780441	0.910382	0	0	0	1	0.000869698	19	0.382477	0.646434	none	none	none	none	none
RORC	ENSG00000143365	0.0718297	676	0.358783	0.00122881	0.0481707	192	0.658026	0.00138272	0.0475208	37	0.418777	0.551959	0.0257071	15	0.0515729	1	0.056533	920	0.494898	2.25884e-07	none	none	none	none	none
C2CD4D	ENSG00000225556	0.00214901	18	0.618358	0.423752	0.00129133	6	1.2329	0.52266	0	0	-20.5687	0.391354	0.00309917	2	21.5657	0.638179	0.00176445	26	0.97776	0.14705	none	none	none	none	none
THEM4	ENSG00000159445	0.193592	1473	-0.0925932	0.180233	0.136325	487	-0.0220448	0.974705	0.140763	105	-0.273122	0.451116	0.073362	41	-0.184171	0.98544	0.156138	2106	-0.0384953	0.570344	none	none	none	none	none
S100A10	ENSG00000197747	2.84738	4685	0.265125	1.30652e-36	3.72155	4045	0.145056	1.40554e-15	1.75234	613	0.523376	5.71923e-07	2.68415	933	-0.0458761	0.958322	3.09067	10276	0.183774	6.55444e-20	none	none	none	none	none
S100A11	ENSG00000163191	0.606424	2329	0.404647	6.40708e-14	0.797682	1721	0.943682	1.76077e-44	0.299357	170	0.778339	0.000516452	0.288676	139	-0.0881797	1	0.627233	4359	0.647366	6.15808e-56	none	none	none	none	none
TCHH	ENSG00000159450	7.4498e-05	4	-3.57419	0.0702813	0	0	-18.7101	0.321986	0	0	0	1	0	0	0	1	3.34302e-05	4	-3.95983	0.0289293	none	none	none	none	up_DMSO
HRNR	ENSG00000197915	0.00155658	10	1.16644	0.251804	0	0	0	1	0.000236675	1	-4.86303	0.113332	0.00108795	1	20.054	0.744984	0.000821914	12	-0.0175981	0.992314	none	none	none	none	none
FLG	ENSG00000143631	0	0	-16.4064	0.422507	0	0	0	1	0.00675843	3	2.94547	0.384636	0	0	0	1	0.000468749	3	2.14717	0.317116	none	none	none	none	none
FLG2	ENSG00000143520	0.00113614	9	1.93268	0.134339	0	0	-17.3998	0.4966	0.00371238	3	0.185501	1	0	0	0	1	0.000767312	12	0.756927	0.509185	none	none	none	none	none
CRCT1	ENSG00000169509	0.00166856	7	2.78596	0.0691056	0.00207575	4	2.34099	0.303012	0	0	-20.4116	0.551959	0.0035988	2	21.7817	0.638179	0.00189885	13	2.33588	0.0262619	none	none	none	none	up_FFA_Cocktail
LCE3D	ENSG00000163202	0.000132522	1	0.16853	0.959805	0	0	0	1	0	0	0	1	0	0	0	1	5.94679e-05	1	0.378028	0.897468	none	none	none	none	none
IVL	ENSG00000163207	0	0	-14.4395	0.422507	0	0	0	1	0	0	-19.2286	0.551959	0	0	0	1	0	0	-15.8477	0.360734	none	none	none	none	none
SPRR3	ENSG00000163209	0.0077929	125	0.980247	0.00323191	0.0116481	55	0.928656	0.047483	0.0072582	5	22.7964	0.188527	0.0018627	1	0.159831	1	0.00865122	186	1.02773	0.000197404	none	none	none	none	up_FFA_Cocktail
SPRR2D	ENSG00000163216	0.00799429	51	3.10798	6.63259e-07	0.00699725	22	3.79314	0.000668899	0.00182059	1	20.7973	0.551959	0	0	0	1	0.00639743	74	3.49563	4.22423e-10	up_FFA_Cocktail	up_FFA_Cocktail	none	none	up_FFA_Cocktail
S100A9	ENSG00000163220	0.0407906	283	0.039942	0.852203	0.0453081	157	-0.0280503	1	0.00754361	5	0.415553	0.897461	0.0217309	12	1.07501	0.615773	0.0383428	457	0.0904561	0.554641	none	none	none	none	none
S100A8	ENSG00000143546	8.8108e-05	1	-1.44799	0.650101	0.000299213	1	18.191	0.4966	0	0	0	1	0	0	0	1	0.000154301	2	0.726109	0.774207	none	none	none	none	none
S100A6	ENSG00000197956	0.829531	2355	0.154816	0.0191271	1.08806	1895	1.04416	1.06273e-47	0.564966	254	0.171924	0.521552	0.944283	391	0.35542	0.13883	0.921623	4895	0.543674	4.08189e-37	none	up_FFA_Cocktail	none	none	none
S100A4	ENSG00000196154	0.00608093	55	0.254192	0.584572	0.00995248	30	0.860389	0.145758	0	0	0	1	0.00670238	3	1.71418	0.744984	0.00720523	88	0.688012	0.0449957	none	none	none	none	none
S100A3	ENSG00000188015	0.0146234	126	0.570666	0.0410921	0.0186454	59	0.367835	0.395223	0	0	-18.7745	0.551959	0.00996748	5	0.160707	1	0.0146939	190	0.437022	0.0533515	none	none	none	none	none
S100A2	ENSG00000196754	0.0195795	217	0.2412	0.323432	0.0270322	112	0.0325426	1	0.00543527	6	0.173609	1	0.0157497	8	-0.309334	1	0.0210803	343	0.0759252	0.714144	none	none	none	none	none
S100A16	ENSG00000188643	1.52034	4320	0.259884	1.55393e-23	2.05597	3678	0.104711	0.00237893	0.57063	303	0.402455	0.0185286	1.27747	587	0.239044	0.235212	1.63603	8888	0.191399	5.06425e-16	none	none	none	none	none
S100A14	ENSG00000189334	0.403467	1917	1.07088	1.78024e-63	0.657639	1618	0.288503	1.35295e-05	0.0806977	59	0.610088	0.230068	0.324945	164	0.400099	0.27869	0.470846	3758	0.522719	1.62189e-32	up_FFA_Cocktail	none	none	none	none
S100A13	ENSG00000189171	0.398461	2245	-0.338336	1.34719e-14	0.547572	1574	0.156375	0.0219839	0.116265	94	-0.0499027	1	0.243764	129	0.22833	0.744984	0.420866	4042	-0.0322037	0.48489	none	none	none	none	none
S100A1	ENSG00000160678	0.00861395	109	-0.506966	0.0677916	0.0112656	51	-0.114962	0.895339	0.00143493	2	2.61474	0.551959	0.0019789	1	-2.0037	0.662664	0.0084805	163	-0.338435	0.176459	none	none	none	none	none
CHTOP	ENSG00000160679	0.266115	1812	0.187224	0.000909481	0.220555	771	0.193364	0.056224	0.252482	172	0.555952	0.0210808	0.151823	84	0.277555	0.744984	0.236454	2839	0.252519	1.47158e-07	none	none	none	none	none
SNAPIN	ENSG00000143553	0.257591	1774	-0.143736	0.0116802	0.314334	1045	-0.165284	0.042896	0.077897	54	0.157472	0.842724	0.111341	60	-0.365963	0.638179	0.252508	2933	-0.1335	0.0049123	none	none	none	none	none
ILF2	ENSG00000143621	0.362456	2170	-0.229916	3.06093e-07	0.407463	1284	0.00154558	1	0.160735	124	0.105173	0.846437	0.253035	135	0.0361887	1	0.354966	3713	-0.0688812	0.119418	none	none	none	none	none
NPR1	ENSG00000169418	0.000745993	8	0.0894081	0.958278	0.000640358	3	1.77564	0.483898	0.00143246	3	20.4511	0.303839	0	0	-20.5596	0.744984	0.000679719	14	0.34877	0.743142	none	none	none	none	none
INTS3	ENSG00000143624	0.0918663	909	-0.375633	3.52366e-06	0.036771	157	-0.148803	0.590895	0.138586	107	-0.181699	0.633909	0.0567037	32	0.499863	0.703938	0.0705164	1205	-0.188129	0.0188397	none	none	none	none	none
SLC27A3	ENSG00000143554	0.0234077	304	-1.08004	7.82218e-14	0.0108749	46	-0.338138	0.494721	0.0250691	28	-1.2997	0.00276223	0.0147665	8	0.16789	1	0.0178661	386	-0.810974	4.25084e-10	up_DMSO	none	up_DMSO	none	none
GATAD2B	ENSG00000143614	0.174991	1374	-0.0766833	0.291272	0.0711215	278	-0.0146265	1	0.176205	145	0.100888	0.829255	0.0724404	41	-0.00716745	1	0.12515	1838	0.0263407	0.730525	none	none	none	none	none
DENND4B	ENSG00000198837	0.0689526	707	0.165293	0.151754	0.02278	94	0.289233	0.436195	0.126035	97	0.289633	0.479229	0.0352372	20	0.187466	1	0.0518862	918	0.247849	0.0140507	none	none	none	none	none
CRTC2	ENSG00000160741	0.100171	916	0.277676	0.00232399	0.0465925	185	0.322827	0.153362	0.101579	82	0.208594	0.676732	0.0532553	30	0.419673	0.744984	0.0751045	1213	0.341211	3.13214e-05	none	none	none	none	none
SLC39A1	ENSG00000143570	0.260096	1671	0.176072	0.00508018	0.228773	749	0.34778	0.000240174	0.109368	71	-0.653097	0.0357884	0.103698	56	0.585945	0.397992	0.222246	2547	0.265615	1.93909e-07	none	none	none	none	none
CREB3L4	ENSG00000143578	0.016771	214	-0.360561	0.0948673	0.0102699	42	-0.422413	0.387932	0.0113736	8	-0.343397	0.860372	0.0109084	7	1.28022	0.699248	0.0133266	271	-0.237549	0.244963	none	none	none	none	none
JTB	ENSG00000143543	0.836274	3463	-0.392604	8.82898e-38	0.998998	2505	-0.281965	2.29609e-10	0.299067	194	-0.253217	0.286784	0.477286	252	-0.19246	0.645988	0.82612	6414	-0.285205	1.59131e-25	none	none	none	none	none
RAB13	ENSG00000143545	0.542866	2818	-0.179403	3.69107e-06	0.581655	1686	-0.0773083	0.31364	0.167267	113	-0.309684	0.328024	0.33828	182	0.287934	0.49704	0.511571	4799	-0.0685133	0.0704796	none	none	none	none	none
RPS27	ENSG00000177954	3.39964	4726	0.0976027	1.08116e-10	3.96636	4047	-0.0911786	1.50979e-12	1.79489	623	0.0158777	1	3.19714	996	-0.11546	0.360854	3.4858	10392	0.00139351	0.961395	none	none	none	none	none
NUP210L	ENSG00000143552	0.000525268	5	0.462878	0.765865	0	0	0	1	0	0	-21.4899	0.278516	0	0	0	1	0.000235709	5	-0.722832	0.579641	none	none	none	none	none
TPM3	ENSG00000143549	1.35009	4185	-0.0720286	0.0112811	1.27377	2841	-0.913948	2.11389e-122	0.66352	349	0.051795	0.881974	1.11367	530	-0.434255	0.002287	1.24995	7905	-0.436404	1.91696e-73	none	none	none	none	none
C1orf189	ENSG00000163263	0.000326544	8	-0.872242	0.466049	0.000854975	4	2.34408	0.38668	0.000577361	1	-0.441986	1	0	0	0	1	0.000514505	13	0.494103	0.659147	none	none	none	none	none
C1orf43	ENSG00000143612	0.712439	3216	-0.298573	6.89757e-20	0.677231	1908	0.0992686	0.130144	0.33028	216	-0.338547	0.0918477	0.421308	226	0.203931	0.667098	0.643795	5566	-0.0532454	0.124111	none	none	none	none	none
UBAP2L	ENSG00000143569	0.243094	1701	-0.170215	0.00265442	0.146197	536	-0.477174	8.81805e-07	0.19529	150	0.195049	0.551959	0.136209	76	-0.490942	0.285437	0.192101	2463	-0.234282	2.04132e-06	none	none	none	none	none
HAX1	ENSG00000143575	0.670036	3157	-0.13823	0.000113915	0.89431	2325	0.138174	0.00950206	0.257787	181	-0.140971	0.63575	0.412566	221	0.105343	0.920345	0.702141	5884	0.0284425	0.439958	none	none	none	none	none
ATP8B2	ENSG00000143515	0.025999	294	0.54032	0.00354807	0.00753133	32	0.73536	0.254998	0.049766	40	0.459255	0.50017	0.00775042	4	-0.194405	1	0.0187694	370	0.548273	0.00131511	none	none	none	none	none
IL6R	ENSG00000160712	0.803544	3364	0.562958	2.09089e-56	0.224851	757	1.08433	7.44473e-29	1.05546	482	0.483828	3.84354e-05	0.357823	186	1.04311	4.90784e-06	0.555219	4789	0.710647	8.14683e-91	none	up_FFA_Cocktail	none	up_FFA_Cocktail	none
SHE	ENSG00000169291	0.0148501	181	0.218016	0.396707	0.00547661	23	-0.0103082	1	0.0073043	6	-0.654247	0.704586	0.0102245	6	1.52604	0.65936	0.0102766	216	0.259952	0.292292	none	none	none	none	none
TDRD10	ENSG00000163239	0.00141123	21	-0.833216	0.196443	0.000664325	3	1.30882	0.630563	0.0089077	6	0.805857	0.68549	0	0	0	1	0.00150589	30	0.00206299	1	none	none	none	none	none
UBE2Q1	ENSG00000160714	0.291368	1922	-0.163748	0.00124163	0.171424	608	-0.242711	0.0196064	0.184871	140	0.524946	0.0434145	0.15584	86	0.197964	0.842313	0.224648	2756	-0.0653307	0.221768	none	none	none	none	none
CHRNB2	ENSG00000160716	6.67694e-05	3	-3.41028	0.131015	0	0	0	1	0	0	0	1	0	0	0	1	2.99621e-05	3	-3.20046	0.143764	none	none	none	none	none
ADAR	ENSG00000160710	0.512305	2678	-0.298451	1.44869e-15	0.230295	810	-0.322475	0.000107994	0.47755	281	0.00629873	1	0.281939	150	-0.0387102	1	0.379073	3919	-0.186391	4.07321e-07	none	none	none	none	none
KCNN3	ENSG00000143603	0.00168078	24	-0.00408868	1	0.00225572	8	1.46633	0.262367	0.00286283	3	0.910151	0.764126	0	0	0	1	0.00181798	35	0.70684	0.224525	none	none	none	none	none
PMVK	ENSG00000163344	0.488607	2634	-0.256553	1.07434e-10	0.699607	1959	-0.321994	2.29864e-10	0.195928	134	0.193923	0.558884	0.339133	184	-0.17108	0.744984	0.534536	4911	-0.257793	4.20764e-15	none	none	none	none	none
PBXIP1	ENSG00000163346	0.0519666	553	-0.6645	2.84548e-10	0.0195228	86	0.0450994	1	0.0777888	73	-0.777581	0.0097545	0.0221247	12	0.166284	1	0.0383787	724	-0.455799	2.85669e-06	none	none	none	none	none
PYGO2	ENSG00000163348	0.0518215	557	-0.259073	0.0301704	0.0343155	134	0.0495632	0.958078	0.0419442	34	0.130656	0.937977	0.015888	8	-0.74298	0.744984	0.0408879	733	-0.103708	0.401883	none	none	none	none	none
SHC1	ENSG00000160691	0.30559	1957	0.113305	0.0389292	0.159077	608	0.357408	0.000978478	0.236274	171	0.40901	0.0988491	0.14715	81	0.261735	0.744984	0.229005	2817	0.278092	3.14886e-09	none	none	none	none	none
CKS1B	ENSG00000173207	0.406825	2377	0.34488	3.01586e-13	0.522848	1584	0.274942	1.55966e-05	0.0956069	69	0.167236	0.78733	0.218024	117	0.223917	0.744984	0.411172	4147	0.311872	1.08541e-15	none	none	none	none	none
FLAD1	ENSG00000160688	0.161938	1314	-0.351763	1.91411e-08	0.161619	599	-0.0655105	0.664422	0.0848023	73	-0.368889	0.3791	0.0819323	45	0.115444	1	0.148597	2031	-0.16915	0.003298	none	none	none	none	none
LENEP	ENSG00000163352	1.58248e-05	1	13.95	0.422507	0	0	0	1	0.000828358	1	19.6605	0.551959	0	0	0	1	6.45541e-05	2	15.9783	0.379372	none	none	none	none	none
ZBTB7B	ENSG00000160685	0.166012	1337	-0.350515	1.10081e-08	0.0901645	355	0.299855	0.0539481	0.148428	115	-0.335566	0.281531	0.0870797	50	-0.253099	0.813801	0.127938	1857	-0.117941	0.0666793	none	none	none	none	none
DCST2	ENSG00000163354	0.00118979	14	-0.5761	0.482051	0.000389274	1	-0.0232986	1	0.00454236	2	1.09984	0.727691	0.00189938	1	20.8585	0.744984	0.00118507	18	0.210328	0.808422	none	none	none	none	none
DCST1	ENSG00000163357	0.00078737	5	1.79893	0.392257	0	0	0	1	0	0	0	1	0	0	0	1	0.000353324	5	2.00821	0.360378	none	none	none	none	none
ADAM15	ENSG00000143537	0.130201	1128	-0.857127	2.81755e-41	0.0744321	295	0.583277	0.000301501	0.183733	143	-0.629404	0.00268561	0.0528193	29	0.437801	0.744984	0.104913	1595	-0.383346	1.30531e-10	none	none	none	none	none
EFNA4	ENSG00000243364	0.0188529	196	-0.0877036	0.721187	0.0162192	63	0.482167	0.24144	0.00930912	15	-0.4641	0.658213	0.013253	7	0.655082	0.883342	0.01663	281	0.18875	0.343913	none	none	none	none	none
EFNA3	ENSG00000143590	0.00684706	72	0.192403	0.659295	0.00503986	22	-0.160825	0.909731	0.00277828	3	0.603648	0.916392	0.00730311	4	2.08554	0.643061	0.00591656	101	0.245395	0.49381	none	none	none	none	none
EFNA1	ENSG00000169242	0.245919	1540	0.288048	7.51941e-06	0.138604	459	1.23226	4.79574e-21	0.209787	132	0.0610684	0.952696	0.108652	59	1.00429	0.0493447	0.188752	2190	0.602953	5.74723e-27	none	up_FFA_Cocktail	none	up_FFA_Cocktail	none
SLC50A1	ENSG00000169241	0.247872	1752	-0.449424	1.1616e-18	0.221459	760	0.167565	0.112748	0.173448	120	-0.437233	0.0938081	0.126042	68	0.159046	0.967178	0.220597	2700	-0.137998	0.00481831	none	none	none	none	none
DPM3	ENSG00000179085	0.350058	2125	0.0472228	0.430589	0.409134	1245	0.311955	1.49245e-05	0.140116	89	-0.293788	0.426055	0.174717	92	0.18024	0.865664	0.340911	3551	0.189051	1.02513e-05	none	none	none	none	none
KRTCAP2	ENSG00000163463	1.11539	3988	0.185011	1.55517e-09	1.3892	3040	0.641282	4.55393e-52	0.543664	292	-0.316958	0.0669851	0.568827	283	0.103981	0.888218	1.127	7603	0.376504	6.29359e-46	none	none	none	none	none
TRIM46	ENSG00000163462	0.00133263	10	0.695971	0.52522	0	0	0	1	0.0086946	5	1.83103	0.424113	0	0	0	1	0.00120104	15	1.2074	0.190566	none	none	none	none	none
MUC1	ENSG00000185499	0.00119748	15	-0.605994	0.42451	0.000446521	3	1.51153	0.572389	0.000518329	1	-2.82704	0.391354	0	0	0	1	0.000744571	19	-0.526592	0.453029	none	none	none	none	none
THBS3	ENSG00000169231	0.0124134	199	-0.692694	0.000723312	0.0038953	22	-0.291018	0.759534	0.0259445	29	-0.840104	0.114652	0.00779856	4	0.671167	0.973152	0.00963089	254	-0.549837	0.00338403	none	none	none	none	none
MTX1	ENSG00000173171	0.28779	1917	-0.0434039	0.487002	0.414229	1311	0.174124	0.0197467	0.0807074	77	-0.115038	0.885851	0.177735	96	0.142585	0.946521	0.311099	3401	0.0888699	0.0603536	none	none	none	none	none
GBA	ENSG00000177628	0.170214	1339	-0.808647	8.31913e-45	0.0630964	245	0.145655	0.4966	0.224844	162	-0.65035	0.000655742	0.0812259	46	0.743154	0.299312	0.124166	1792	-0.449073	1.92218e-16	none	none	none	none	none
FAM189B	ENSG00000160767	0.0610563	675	-0.273724	0.00966602	0.0263865	127	-0.0245743	1	0.0376326	37	-0.493882	0.414103	0.0185471	10	-0.559164	0.76679	0.0419532	849	-0.168957	0.112565	none	none	none	none	none
SCAMP3	ENSG00000116521	0.286181	1880	-0.196094	0.000150741	0.161076	566	-0.0087167	1	0.236932	164	-0.0752797	0.880945	0.154657	82	0.278322	0.744984	0.221846	2692	-0.0379305	0.507854	none	none	none	none	none
CLK2	ENSG00000176444	0.0485765	534	0.154017	0.266932	0.0219059	87	0.464603	0.17924	0.0760332	71	-0.457912	0.279182	0.0224218	12	0.299599	1	0.0376789	704	0.144601	0.263048	none	none	none	none	none
HCN3	ENSG00000143630	0.0120972	143	-0.0293215	0.934663	0.00348836	13	0.615699	0.576324	0.00971021	9	-0.205601	0.9697	0.00559995	3	0.41126	1	0.0079907	168	0.161635	0.566589	none	none	none	none	none
PKLR	ENSG00000143627	0.0557313	558	-0.634394	5.7188e-10	0.0440979	176	-0.82751	3.7543e-07	0.019785	21	-0.984844	0.109176	0.0396348	22	-0.0811834	1	0.047193	777	-0.644894	3.11005e-13	none	none	none	none	none
FDPS	ENSG00000160752	1.10203	3810	0.127961	0.00025032	1.55438	3164	0.198985	4.63189e-06	0.771826	389	0.0765318	0.749437	0.805006	392	0.231805	0.406684	1.22341	7755	0.1614	5.57197e-09	none	none	none	none	none
RUSC1	ENSG00000160753	0.0816259	771	0.061858	0.59535	0.0701182	287	0.248155	0.179624	0.0453387	43	0.365887	0.555335	0.0392292	23	-0.15145	1	0.0705255	1124	0.171769	0.0578831	none	none	none	none	none
ASH1L	ENSG00000116539	0.321342	2010	-0.170816	0.000526224	0.0863983	320	-0.0214134	1	0.569846	313	0.215254	0.274804	0.172852	94	0.828195	0.030604	0.23386	2737	0.0441725	0.429955	none	none	none	none	none
MSTO1	ENSG00000125459	0.0651204	686	-0.389861	6.39399e-05	0.0407358	170	-0.285833	0.211168	0.0609466	54	-0.483602	0.291476	0.0507692	27	0.632738	0.638179	0.0540667	937	-0.24898	0.00676233	none	none	none	none	none
YY1AP1	ENSG00000163374	0.134617	1158	-0.131236	0.0919114	0.0658744	263	-0.105303	0.639131	0.131897	99	0.364365	0.331663	0.0987406	55	0.591938	0.393539	0.104533	1575	0.0319125	0.707766	none	none	none	none	none
DAP3	ENSG00000132676	0.567312	2878	-0.226511	5.80307e-10	0.566789	1666	-0.221504	0.000142062	0.332603	207	-0.104993	0.723083	0.38323	205	0.170678	0.744984	0.532728	4956	-0.157331	1.64651e-06	none	none	none	none	none
GON4L	ENSG00000116580	0.134859	1133	-0.0398553	0.659295	0.0622778	238	0.107406	0.652753	0.196798	144	-0.0250989	1	0.0838563	47	0.664606	0.37923	0.1063	1562	0.0883414	0.255537	none	none	none	none	none
SYT11	ENSG00000132718	0.00102718	14	0.699889	0.505342	0.000431274	1	2.22972	0.633753	0.00150036	3	20.518	0.364698	0	0	0	1	0.000730414	18	1.36733	0.173286	none	none	none	none	none
RIT1	ENSG00000143622	0.182778	1375	0.621664	3.92764e-19	0.195745	679	1.03576	2.27928e-23	0.137208	93	0.743413	0.0285166	0.0936816	51	0.247347	0.85612	0.175828	2198	0.794676	2.73869e-41	none	up_FFA_Cocktail	none	none	none
KHDC4	ENSG00000132680	0.0969796	909	-0.0954253	0.324293	0.0243265	105	0.370448	0.266634	0.164799	125	-0.245842	0.460075	0.0409306	22	1.00259	0.396417	0.0683047	1161	0.0493012	0.616333	none	none	none	none	none
ARHGEF2	ENSG00000116584	0.106847	912	0.00420811	0.980035	0.0499742	199	0.441192	0.0357796	0.157596	114	0.246501	0.531419	0.0631942	35	0.266005	0.897672	0.08426	1260	0.196963	0.0145258	none	none	none	none	none
SSR2	ENSG00000163479	0.579206	2898	-0.187386	9.04061e-07	0.604698	1763	0.397115	9.63274e-12	0.354505	225	-0.641804	6.81341e-05	0.346118	181	0.320725	0.40816	0.550473	5067	0.0906488	0.0106962	none	none	none	none	none
UBQLN4	ENSG00000160803	0.117825	1065	-0.396106	2.65103e-08	0.0555649	227	-0.239826	0.225845	0.129426	106	-0.0664575	0.957527	0.0761446	43	0.105915	1	0.0906503	1441	-0.229398	0.000958662	none	none	none	none	none
LAMTOR2	ENSG00000116586	0.760563	3378	-0.161087	2.09369e-06	1.12023	2748	-0.217313	3.77304e-07	0.21431	140	-0.435946	0.0749935	0.516831	262	-0.154114	0.744984	0.836655	6528	-0.184557	9.60563e-11	none	none	none	none	none
RAB25	ENSG00000132698	0.000983235	6	2.02009	0.211742	0	0	-19.3992	0.236427	0	0	0	1	0	0	0	1	0.000441217	6	0.224581	0.878518	none	none	none	none	none
MEX3A	ENSG00000254726	0.0215109	257	-0.729509	5.0969e-06	0.0131118	47	-0.391765	0.370822	0.0055151	7	-1.35267	0.204881	0.00738102	4	0.076231	1	0.0157903	315	-0.533502	0.000505032	none	none	none	none	none
LMNA	ENSG00000160789	1.11646	3942	-0.185915	3.64851e-11	1.15041	2726	-0.149074	0.00119551	0.773641	381	0.282474	0.0703992	0.973765	476	0.27309	0.196224	1.09167	7525	-0.0762998	0.00475272	none	none	none	none	none
SEMA4A	ENSG00000196189	0.000613711	8	1.23074	0.455421	0	0	-18.4372	0.4966	0.000887796	1	-0.931305	0.89063	0	0	0	1	0.000336972	9	-0.19526	0.903649	none	none	none	none	none
SLC25A44	ENSG00000160785	0.114326	1037	-0.0450103	0.637259	0.0453827	178	-0.132357	0.613091	0.0863297	79	-0.472833	0.187301	0.0370283	22	-0.285516	0.932276	0.0783387	1316	-0.052056	0.562031	none	none	none	none	none
PMF1	ENSG00000160783	0.236235	1677	-0.219404	9.28562e-05	0.323373	1056	-0.136112	0.109895	0.082183	72	-0.285098	0.551959	0.165103	92	-0.0309886	1	0.251977	2897	-0.154697	0.000997778	none	none	none	none	none
BGLAP	ENSG00000242252	0.016138	123	0.0716946	0.813596	0.0170453	52	-0.0642466	0.972584	0.00870661	9	-0.275339	0.916877	0.00391814	2	21.9046	0.638179	0.0147687	186	0.0640495	0.794154	none	none	none	none	none
PAQR6	ENSG00000160781	0.00296484	51	-0.502173	0.309497	0.000405163	3	-1.16401	0.55172	0.0120676	15	-0.776048	0.385607	0.000938179	1	-2.99894	0.49704	0.00241509	70	-0.925778	0.01662	none	none	none	none	none
SMG5	ENSG00000198952	0.20956	1560	-0.0491612	0.480317	0.114269	446	0.307231	0.0214625	0.234141	168	0.150203	0.628434	0.11958	69	0.264001	0.750651	0.165866	2243	0.139551	0.0145914	none	none	none	none	none
TMEM79	ENSG00000163472	0.0210061	237	-0.151706	0.479072	0.0119208	53	0.594241	0.219712	0.0212015	17	-0.123728	0.983235	0.00713585	4	0.399383	1	0.0161708	311	0.125708	0.526591	none	none	none	none	none
GLMP	ENSG00000198715	0.306211	1927	-0.822853	1.52727e-75	0.187143	683	0.165721	0.1512	0.28382	187	-0.954226	7.12886e-10	0.161865	88	-0.0339693	1	0.244793	2885	-0.442008	2.02787e-26	none	none	none	none	none
VHLL	ENSG00000189030	3.17473e-05	2	0.543187	0.822499	0	0	0	1	0	0	0	1	0	0	0	1	1.42463e-05	2	0.75264	0.75113	none	none	none	none	none
CCT3	ENSG00000163468	1.20541	4105	-0.189351	1.98991e-12	1.51748	3234	-0.625629	1.34458e-73	0.565975	322	0.114737	0.605412	1.09203	523	-0.0919158	0.828199	1.2696	8184	-0.35249	2.01186e-49	none	none	none	none	none
TSACC	ENSG00000163467	0.0250754	272	0.0765741	0.722821	0.0339098	131	-0.151732	0.621383	0.00541589	5	0.261256	0.969663	0.00871376	5	-0.630287	0.88182	0.0254911	413	-0.0644004	0.714098	none	none	none	none	none
RHBG	ENSG00000132677	0.000651586	5	0.275693	0.852788	0.000260992	1	-1.46689	0.614237	0.00221516	2	1.77826	0.640457	0	0	0	1	0.000546135	8	-0.0303368	0.987596	none	none	none	none	none
C1orf61	ENSG00000125462	0.00481269	28	-0.262574	0.614974	0.0029213	10	-1.10996	0.150909	0.00144285	1	-1.84876	0.534871	0.00173029	1	0.101925	1	0.00355037	40	-0.616949	0.117101	none	none	none	none	none
MEF2D	ENSG00000116604	0.127896	1093	0.611019	9.48528e-14	0.0679969	282	1.15971	4.77204e-11	0.140695	108	0.591673	0.0579771	0.0576275	31	0.129454	1	0.0988983	1514	0.747429	4.82592e-24	none	up_FFA_Cocktail	none	none	none
IQGAP3	ENSG00000183856	0.0040959	70	0.628882	0.210857	0.00128781	7	2.39422	0.211015	0.00320717	4	0.128857	1	0	0	-22.2483	0.49616	0.00255437	81	0.378982	0.44497	none	none	none	none	none
NAXE	ENSG00000163382	0.463923	2555	-0.346045	2.00196e-18	0.588754	1746	0.034986	0.701929	0.20318	138	-0.188376	0.551959	0.283747	152	0.37566	0.352839	0.475996	4591	-0.0899824	0.0151936	none	none	none	none	none
GPATCH4	ENSG00000160818	0.564455	2898	0.318995	4.27395e-15	0.421286	1311	-0.277309	2.03895e-05	0.219153	152	0.385087	0.173455	0.351486	184	0.496439	0.0880418	0.464646	4545	0.132967	0.000360955	none	none	none	none	none
HAPLN2	ENSG00000132702	0.000430822	3	0.702266	0.713739	0	0	0	1	0.000307417	1	18.2301	0.551959	0	0	0	1	0.000214649	4	1.06266	0.562147	none	none	none	none	none
BCAN	ENSG00000132692	0.00022683	6	-1.34585	0.37534	0.000680893	3	2.1204	0.412686	0	0	-19.0361	0.551959	0	0	0	1	0.000362945	9	0.128508	0.926462	none	none	none	none	none
NES	ENSG00000132688	7.01588e-05	3	-3.17762	0.182752	0.000388187	1	-0.362764	0.989927	0	0	-20.6978	0.551959	0	0	0	1	0.000180373	4	-1.71084	0.26905	none	none	none	none	none
CRABP2	ENSG00000143320	0.00191509	17	1.06973	0.2315	0.0011461	3	2.35826	0.363603	0.00323749	3	1.00993	0.751143	0	0	0	1	0.00152351	23	1.39925	0.0662694	none	none	none	none	none
ISG20L2	ENSG00000143319	0.201214	1540	-0.0336924	0.652199	0.10203	400	-0.000526172	1	0.0991596	86	-0.0890856	0.925326	0.102356	56	0.247096	0.831071	0.14637	2082	0.0617312	0.36045	none	none	none	none	none
RRNAD1	ENSG00000143303	0.0899322	821	0.0314069	0.789047	0.0654274	258	0.43402	0.0157602	0.0815017	73	0.492486	0.262067	0.0371823	21	1.26474	0.258499	0.0747606	1173	0.306158	0.00018619	none	none	none	none	none
MRPL24	ENSG00000143314	0.369885	2230	-0.309852	1.59976e-12	0.446795	1384	-0.308331	6.21421e-07	0.156936	119	-0.187619	0.579858	0.251735	136	-0.169639	0.784011	0.372994	3869	-0.274751	1.57628e-13	none	none	none	none	none
HDGF	ENSG00000143321	0.741589	3179	-0.248003	4.3142e-13	0.578841	1645	-0.551062	1.02477e-25	0.341126	213	0.108042	0.714801	0.583425	300	0.0670117	1	0.635836	5337	-0.279178	2.26145e-20	none	none	none	none	none
PRCC	ENSG00000143294	0.152035	1257	-0.0937803	0.225637	0.111129	433	0.211725	0.148663	0.0879403	74	-0.0116378	1	0.05257	31	-0.807995	0.202215	0.122118	1795	0.0218007	0.789499	none	none	none	none	none
SH2D2A	ENSG00000027869	0.000632882	10	0.93777	0.479072	0.000714441	2	2.20243	0.4966	0	0	-19.2006	0.551959	0	0	-20.3426	0.744984	0.000558024	12	0.478912	0.702221	none	none	none	none	none
PEAR1	ENSG00000187800	0.00225823	39	-0.675173	0.221888	0.00163905	7	0.975817	0.555104	0.0052	6	2.45801	0.246442	0	0	0	1	0.00200268	52	0.139566	0.809891	none	none	none	none	none
LRRC71	ENSG00000160838	0	0	-14.8764	0.422507	0.000197349	1	17.5905	0.4966	0.00172088	1	20.716	0.551959	0	0	0	1	0.00019505	2	4.06276	0.299202	none	none	none	none	none
ARHGEF11	ENSG00000132694	0.0676523	725	-0.0528717	0.670688	0.0195623	87	0.168367	0.710368	0.109896	86	0.0561636	0.992798	0.0301507	17	0.835281	0.638179	0.0484489	915	0.106794	0.337702	none	none	none	none	none
ETV3	ENSG00000117036	0.0627856	642	0.379608	0.000799338	0.0218514	90	0.348201	0.331729	0.0746832	57	1.03491	0.0249511	0.0344297	19	1.6277	0.164965	0.0451216	808	0.584491	2.58909e-08	none	none	up_FFA_Cocktail	none	none
FCRL2	ENSG00000132704	0.000321337	2	18.294	0.294026	0	0	0	1	0	0	-20.8441	0.551959	0	0	0	1	0.000144197	2	-0.0963681	0.97899	none	none	none	none	none
KIRREL1	ENSG00000183853	0.000286921	5	1.13807	0.527948	0	0	0	1	0	0	-19.6651	0.551959	0	0	0	1	0.000128753	5	0.117054	0.956014	none	none	none	none	none
CD1D	ENSG00000158473	0.0168081	207	-0.538898	0.00633907	0.00939972	38	0.0786376	0.979917	0.0201644	15	-0.0173316	1	0.00813537	5	0.912388	0.820668	0.0133464	265	-0.197034	0.33001	none	none	none	none	none
OR10K1	ENSG00000173285	2.43416e-05	2	-1.75253	0.384078	0	0	0	1	0.00115377	1	20.1388	0.551959	0	0	0	1	9.09459e-05	3	1.51462	0.584843	none	none	none	none	none
PYHIN1	ENSG00000163564	0.000279225	6	-1.1111	0.422032	0.00131965	5	-0.269142	0.941474	0	0	-20.5508	0.551959	0	0	-20.0437	0.744984	0.000631454	11	-0.85449	0.367874	none	none	none	none	none
IFI16	ENSG00000163565	0.0280525	176	1.47644	2.1894e-10	0.0226475	71	0.840769	0.0148304	0.0192716	11	0.789999	0.551959	0.0129319	7	0.239047	1	0.0238832	265	1.07711	3.17723e-09	up_FFA_Cocktail	none	none	none	up_FFA_Cocktail
CADM3	ENSG00000162706	0.0001112	1	16.7629	0.422507	0	0	0	1	0	0	0	1	0	0	0	1	4.99e-05	1	15.6068	0.429955	none	none	none	none	none
ACKR1	ENSG00000213088	0	0	-17.2915	0.422507	0	0	0	1	0	0	0	1	0	0	0	1	0	0	-15.9258	0.429955	none	none	none	none	none
FCER1A	ENSG00000179639	0	0	-17.0195	0.355131	0	0	0	1	0	0	0	1	0	0	0	1	0	0	-15.6539	0.360734	none	none	none	none	none
OR10J1	ENSG00000196184	0.000203433	1	0.958782	0.750717	0	0	0	1	0	0	-19.9676	0.551959	0	0	0	1	9.12885e-05	1	-0.449098	0.86077	none	none	none	none	none
APCS	ENSG00000132703	0.458587	2201	-1.67241	5.52023e-304	0.448774	1295	-0.456446	8.95397e-13	0.345051	190	-2.39943	4.44639e-62	0.324026	162	-0.451359	0.106068	0.433714	3848	-1.14291	1.23938e-225	up_DMSO	none	up_DMSO	none	up_DMSO
CRP	ENSG00000132693	0.101766	687	0.351695	0.00239181	0.0421157	149	-0.0622432	0.897814	0.117841	69	0.406618	0.380506	0.0639683	35	0.41979	0.744984	0.0762847	940	0.298369	0.00161414	none	none	none	none	none
DUSP23	ENSG00000158716	0.554611	2871	-0.132506	0.000994424	0.738919	2059	-0.187253	0.000526726	0.148626	99	-0.204357	0.593659	0.324907	171	-0.0538338	1	0.574553	5200	-0.135311	5.86229e-05	none	none	none	none	none
CFAP45	ENSG00000213085	0.0013335	11	-0.150106	0.875274	0.00197465	7	-0.517684	0.693042	0	0	-19.8186	0.551959	0	0	0	1	0.00135577	18	-0.416468	0.542589	none	none	none	none	none
TAGLN2	ENSG00000158710	1.40026	4194	-0.269221	6.77076e-26	1.59211	3296	-0.397956	7.88944e-31	0.716654	357	0.10653	0.614879	1.21374	573	-0.114615	0.744984	1.40809	8420	-0.270014	2.26437e-32	none	none	none	none	none
IGSF9	ENSG00000085552	0.000708138	20	-0.846924	0.247471	0	0	-18.3924	0.350173	0.00256123	2	-0.357551	0.954348	0	0	-20.9491	0.744984	0.00049541	22	-1.21086	0.12612	none	none	none	none	none
SLAMF9	ENSG00000162723	8.21935e-05	3	-1.46459	0.204168	0	0	-15.9842	0.4966	0	0	0	1	0	0	0	1	3.68835e-05	3	-1.63578	0.171847	none	none	none	none	none
KCNJ10	ENSG00000177807	0.000443361	3	-0.23938	0.88737	0	0	0	1	0.00264471	2	-0.621908	0.872802	0	0	0	1	0.000382384	5	-0.48869	0.698941	none	none	none	none	none
PIGM	ENSG00000143315	0.0932702	879	-0.48321	1.30174e-09	0.0244876	100	0.13223	0.756675	0.0873552	76	-0.410193	0.273653	0.0383795	22	0.522082	0.744984	0.0610797	1077	-0.234594	0.00368869	none	none	none	none	none
KCNJ9	ENSG00000162728	0	0	-17.8565	0.20638	0	0	0	1	0	0	-20.0932	0.39736	0	0	0	1	0	0	-17.4874	0.0786972	none	none	none	none	none
IGSF8	ENSG00000162729	0.192422	1432	-0.205337	0.00156641	0.134005	484	0.722273	1.69907e-09	0.221034	158	-0.337357	0.157104	0.0881098	48	0.216681	0.919477	0.161741	2122	0.111764	0.0677203	none	none	none	none	none
ATP1A2	ENSG00000018625	0.00173543	42	-1.96253	3.996e-06	0.000718203	4	-0.858014	0.669179	0.00052516	1	-4.95165	0.0226714	0	0	-20.8052	0.744984	0.00109065	47	-2.10799	2.16987e-06	up_DMSO	none	up_DMSO	none	up_DMSO
ATP1A4	ENSG00000132681	0.000136904	1	-0.343961	0.914485	0	0	-18.0821	0.4966	0	0	-19.339	0.551959	0	0	0	1	6.14343e-05	1	-1.93926	0.377571	none	none	none	none	none
CASQ1	ENSG00000143318	0.000136608	2	-0.49903	0.803038	0.000290914	1	18.1504	0.4966	0	0	0	1	0	0	0	1	0.000172882	3	1.20636	0.565495	none	none	none	none	none
PEA15	ENSG00000162734	0.345817	2086	0.27172	5.23727e-08	0.226261	793	0.213316	0.0298686	0.280776	182	0.997185	3.01484e-06	0.159015	88	-0.061269	1	0.277078	3149	0.321023	4.54793e-13	none	none	none	none	none
DCAF8	ENSG00000132716	0.368967	2226	-0.35054	1.08892e-15	0.231916	778	-0.36974	5.99984e-06	0.367626	231	-0.245253	0.257192	0.172801	93	0.0201074	1	0.297015	3328	-0.272806	7.72493e-12	none	none	none	none	none
PEX19	ENSG00000162735	0.170308	1363	-0.478394	9.48704e-17	0.131054	490	-0.310189	0.00567725	0.0781348	67	0.177255	0.771669	0.0927297	54	-0.584623	0.265397	0.141229	1974	-0.351566	6.36173e-11	none	none	none	none	none
COPA	ENSG00000122218	0.561082	2800	-0.412152	7.2887e-31	0.270119	927	-0.172006	0.0488348	0.425415	261	-0.181519	0.406224	0.29467	159	0.170313	0.76679	0.413871	4147	-0.19837	1.78971e-08	none	none	none	none	none
NCSTN	ENSG00000162736	0.211953	1558	-0.548465	4.2291e-25	0.0812144	310	0.386169	0.0162782	0.298996	199	-0.461754	0.012689	0.100098	56	0.511735	0.499644	0.156844	2123	-0.228978	1.30042e-05	none	none	none	none	none
NHLH1	ENSG00000171786	0.000463024	5	-0.892234	0.448422	0	0	-18.7688	0.321986	0	0	-19.3023	0.551959	0	0	0	1	0.000207777	5	-1.45517	0.176489	none	none	none	none	none
SLAMF6	ENSG00000162739	0	0	-15.0404	0.422507	0	0	0	1	0.00205005	2	20.9687	0.504988	0	0	0	1	0.000142187	2	3.44268	0.406314	none	none	none	none	none
CD84	ENSG00000066294	3.17761e-05	2	-3.75075	0.0239691	0	0	0	1	0	0	-18.5367	0.551959	0	0	0	1	1.42592e-05	2	-3.78932	0.0173897	up_DMSO	none	none	none	up_DMSO
CD48	ENSG00000117091	0.000118244	1	16.8515	0.422507	0	0	0	1	0	0	0	1	0	0	-20.0437	0.744984	5.30606e-05	1	-1.28579	0.686195	none	none	none	none	none
SLAMF7	ENSG00000026751	0.000527467	9	0.584579	0.665248	0.000135443	1	17.0474	0.4966	0.00249099	3	1.598	0.554203	0	0	0	1	0.000461414	13	1.17748	0.26452	none	none	none	none	none
LY9	ENSG00000122224	0.000236938	2	-0.0590722	0.986686	0	0	0	1	0	0	0	1	0	0	0	1	0.000106323	2	0.150445	0.948753	none	none	none	none	none
ITLN1	ENSG00000179914	0.000247503	2	-1.93668	0.307556	0.00055329	2	19.0781	0.346723	0	0	0	1	0	0	-20.8882	0.744984	0.00032328	4	-0.891824	0.549995	none	none	none	none	none
ITLN2	ENSG00000158764	0.00017255	2	17.3968	0.246261	0	0	0	1	0	0	0	1	0	0	0	1	7.743e-05	2	16.2407	0.25255	none	none	none	none	none
F11R	ENSG00000158769	0.586924	2881	-0.0555584	0.223529	0.261643	830	0.137573	0.183835	0.638391	337	-0.325849	0.0306115	0.279716	146	0.254808	0.648062	0.435517	4194	0.0501294	0.249301	none	none	none	none	none
TSTD1	ENSG00000215845	0.448304	2509	-0.295025	3.9825e-12	0.613604	1754	-0.0829944	0.258483	0.118711	73	-0.364256	0.370055	0.23467	125	-0.191957	0.744984	0.467833	4461	-0.161642	9.6035e-06	none	none	none	none	none
USF1	ENSG00000158773	0.0368012	387	-0.196272	0.20721	0.039024	146	0.135219	0.667373	0.0336847	28	-0.300263	0.703957	0.0291652	16	0.296308	0.994056	0.0366866	577	-0.0188126	0.908801	none	none	none	none	none
ARHGAP30	ENSG00000186517	0.00101655	8	1.84053	0.151543	0.000856992	3	1.69381	0.4966	0.000901656	1	-1.57518	0.666774	0	0	-21.5554	0.638179	0.000847405	12	0.069701	0.956402	none	none	none	none	none
NECTIN4	ENSG00000143217	0.022746	157	2.8179	2.15963e-17	0.0100184	34	2.15525	0.000619213	0.0217482	13	24.3901	0.00747089	0.00149707	1	-0.451787	1	0.0157052	205	2.69859	3.82632e-21	up_FFA_Cocktail	up_FFA_Cocktail	up_FFA_Cocktail	none	up_FFA_Cocktail
KLHDC9	ENSG00000162755	0.0171847	205	-1.14344	2.57461e-11	0.0184167	69	-1.04946	2.31341e-05	0.00547773	5	-1.442	0.312283	0.00349789	2	-1.61637	0.638179	0.0154992	281	-1.0833	5.47793e-14	up_DMSO	up_DMSO	none	none	up_DMSO
PFDN2	ENSG00000143256	1.52973	4293	0.766409	7.66702e-148	2.00824	3597	0.839871	4.82697e-122	0.84766	412	1.17926	1.09617e-18	1.04801	493	0.493466	0.00151867	1.61858	8795	0.787482	5.37044e-222	none	none	up_FFA_Cocktail	none	none
NIT1	ENSG00000158793	0.291082	1925	-0.365227	4.41583e-14	0.358355	1150	-0.0964743	0.282459	0.186037	144	-0.412899	0.0928939	0.184593	101	0.211645	0.766097	0.299126	3320	-0.189248	6.01976e-06	none	none	none	none	none
DEDD	ENSG00000158796	0.102191	922	-0.000628772	1	0.0826339	323	0.0593262	0.828892	0.0552239	41	0.32235	0.613575	0.0515151	30	0.908085	0.337445	0.0864484	1316	0.131165	0.116114	none	none	none	none	none
UFC1	ENSG00000143222	0.470061	2613	-0.333556	1.0072e-17	0.707477	1984	-0.187339	0.000581231	0.14412	98	-0.0221584	1	0.334433	177	-0.0373948	1	0.525176	4872	-0.217515	7.25913e-11	none	none	none	none	none
USP21	ENSG00000143258	0.0150379	168	0.167628	0.536351	0.00615211	28	-0.269398	0.722491	0.0197599	14	0.672521	0.570982	0.00372768	2	-0.307926	1	0.0108449	212	0.145118	0.564151	none	none	none	none	none
PPOX	ENSG00000143224	0.0312765	332	-0.275014	0.0775632	0.0391828	159	0.179123	0.523266	0.0262513	26	-0.707447	0.303311	0.0147391	8	-0.955192	0.572759	0.0323339	525	-0.147428	0.292499	none	none	none	none	none
B4GALT3	ENSG00000158850	0.121909	1095	-0.00543317	0.967959	0.0957689	361	0.642767	7.40092e-06	0.126588	96	0.447455	0.210802	0.0642358	34	0.271998	0.895522	0.106535	1586	0.302939	1.45374e-05	none	none	none	none	none
ADAMTS4	ENSG00000158859	0.00809641	85	-0.407668	0.228288	0.00699682	27	-0.214397	0.791329	0.00231041	3	-1.41312	0.373298	0.00579461	4	-0.229859	1	0.00704697	119	-0.322982	0.258632	none	none	none	none	none
NDUFS2	ENSG00000158864	0.785974	3429	-0.38351	6.65915e-34	1.05442	2576	-0.0596511	0.324029	0.416947	254	-0.339868	0.0603439	0.649165	332	-0.0186959	1	0.849886	6591	-0.191327	7.59402e-12	none	none	none	none	none
FCER1G	ENSG00000158869	0.0191109	191	0.392808	0.0984736	0.0233005	83	1.12732	0.000676367	0.00567005	3	0.128126	1	0.00764777	4	1.64678	0.731939	0.0186582	281	0.796733	1.64427e-05	none	up_FFA_Cocktail	none	none	none
APOA2	ENSG00000158874	2.62172	4399	0.117789	0.0154268	3.06098	3767	1.19829	2.50369e-139	2.07692	612	0.107254	0.57134	2.42463	833	0.420771	0.00192175	2.73302	9611	0.59844	1.2021e-87	none	up_FFA_Cocktail	none	none	none
TOMM40L	ENSG00000158882	0.10876	997	-0.402058	6.31466e-08	0.0616949	272	-0.041152	0.931595	0.0735858	69	-0.819197	0.00708743	0.0614859	37	-0.316511	0.775264	0.0836191	1375	-0.275139	8.62723e-05	none	none	none	none	none
NR1I3	ENSG00000143257	0.130166	916	-0.607211	2.52869e-16	0.163579	515	-0.20584	0.076367	0.0653577	44	-0.865953	0.0220716	0.103806	58	0.232975	0.850856	0.135894	1533	-0.359308	2.16255e-09	none	none	none	none	none
PCP4L1	ENSG00000248485	0.00457417	51	-0.865843	0.0213264	0.0037867	16	-0.605469	0.476764	0.00127928	2	-1.70842	0.539413	0.00199253	1	-1.83573	0.731327	0.0037897	70	-0.841723	0.0122729	none	none	none	none	none
MPZ	ENSG00000158887	0.0898973	789	0.229986	0.024107	0.0702911	271	-0.00723146	1	0.0403227	37	-0.202526	0.83373	0.0607824	33	0.459873	0.744984	0.0760754	1130	0.166916	0.0651623	none	none	none	none	none
SDHC	ENSG00000143252	0.74151	3210	-0.479478	3.39069e-51	0.959379	2411	-0.440604	4.18249e-24	0.327413	215	-0.514974	0.00295015	0.573388	297	-0.291478	0.257634	0.779818	6133	-0.429116	5.63306e-55	none	none	none	none	none
CFAP126	ENSG00000188931	3.05262e-05	2	-3.38029	0.229339	0	0	-18.4115	0.321986	0	0	-19.402	0.551959	0	0	0	1	1.36983e-05	2	-4.56008	0.0539795	none	none	none	none	none
FCGR2A	ENSG00000143226	0.000142616	1	2.14437	0.555655	0	0	0	1	0	0	0	1	0	0	-20.8989	0.744984	6.39975e-05	1	-1.94528	0.564032	none	none	none	none	none
HSPA6	ENSG00000173110	0.016747	88	2.27804	7.36117e-06	0.0171004	43	3.1126	2.27394e-06	0.0325445	13	5.32736	0.0118203	0.0154318	7	2.08868	0.448243	0.0178489	151	2.75156	2.9573e-14	up_FFA_Cocktail	up_FFA_Cocktail	up_FFA_Cocktail	none	up_FFA_Cocktail
FCGR3A	ENSG00000203747	0.000172175	9	-1.31473	0.203375	5.84882e-05	1	-3.41637	0.225044	0	0	0	1	0.00191827	1	20.8728	0.744984	0.00028836	11	-0.550374	0.685083	none	none	none	none	none
FCRLA	ENSG00000132185	0.00226734	39	1.24964	0.0504809	0.0006609	4	-0.007	1	0.00158254	2	2.44722	0.551959	0	0	0	1	0.0013807	45	1.05122	0.0899081	none	none	none	none	none
FCRLB	ENSG00000162746	0.0053196	68	0.379624	0.410219	0.00889323	33	0.944688	0.105479	0.000459871	1	-1.60966	0.761564	0	0	-21.558	0.639424	0.00583002	102	0.55526	0.116122	none	none	none	none	none
DUSP12	ENSG00000081721	0.103596	941	-0.138453	0.129692	0.115993	441	-0.023235	0.978857	0.0588751	51	0.206034	0.767976	0.0605157	33	0.352661	0.7938	0.101012	1466	-0.0185034	0.845854	none	none	none	none	none
ATF6	ENSG00000118217	0.43353	2443	-0.39717	2.46993e-22	0.172319	610	0.211475	0.0662926	0.337927	227	-0.730966	1.04189e-06	0.155509	86	0.120964	1	0.299368	3366	-0.164486	5.78609e-05	none	none	none	none	none
OLFML2B	ENSG00000162745	0.000212384	5	0.218479	0.903869	0.000470276	2	18.8435	0.34616	0	0	0	1	0	0	0	1	0.00027568	7	1.96046	0.275611	none	none	none	none	none
NOS1AP	ENSG00000198929	0.0944792	775	-0.432946	5.2213e-07	0.0447506	171	-0.813674	7.4624e-07	0.0961063	61	-0.481937	0.222974	0.0337165	19	-0.607115	0.638179	0.0695425	1026	-0.505789	2.87346e-11	none	none	none	none	none
SPATA46	ENSG00000171722	0.00303879	23	0.0119665	0.996542	0.00302375	11	-0.0241212	1	0.00223942	2	21.0963	0.48226	0.00172119	1	0.287826	1	0.00284799	37	0.131821	0.816719	none	none	none	none	none
C1orf226	ENSG00000239887	0.120158	955	-1.04715	6.10733e-54	0.0662561	254	-1.13815	3.18191e-20	0.0801918	65	-1.0243	0.000395552	0.0601542	33	-1.12368	0.00823493	0.0908105	1307	-1.02198	1.65948e-64	up_DMSO	up_DMSO	up_DMSO	up_DMSO	up_DMSO
UHMK1	ENSG00000152332	0.585289	2809	-0.363764	2.95949e-24	0.281775	961	-0.252571	0.0013168	0.646316	347	0.523715	0.00033953	0.365835	199	-0.0250093	1	0.451524	4316	-0.157462	7.90649e-06	none	none	none	none	none
UAP1	ENSG00000117143	0.193067	1412	-0.548757	5.05828e-22	0.168134	612	-0.586893	3.74586e-11	0.13194	102	0.190524	0.652982	0.136204	77	-0.448194	0.362582	0.173672	2203	-0.490268	2.64642e-23	none	none	none	none	none
DDR2	ENSG00000162733	0.0324673	308	-0.57064	5.45413e-05	0.00761198	30	0.761068	0.206249	0.0438664	33	-0.26021	0.713305	0.0144778	8	1.69956	0.482461	0.0219553	379	-0.203475	0.168012	none	none	none	none	none
HSD17B7	ENSG00000132196	0.12609	1050	0.0593142	0.528731	0.119838	438	0.408475	0.00149729	0.107644	89	-0.3011	0.447082	0.0727152	43	1.01203	0.132997	0.117163	1620	0.244336	0.000317932	none	none	none	none	none
CCDC190	ENSG00000185860	0.000135357	2	-0.29884	0.923949	0	0	0	1	0	0	0	1	0	0	0	1	6.07403e-05	2	-0.0893161	0.982884	none	none	none	none	none
RGS4	ENSG00000117152	0.000269898	4	0.720575	0.662615	0	0	0	1	0	0	0	1	0	0	0	1	0.000121114	4	0.930037	0.577625	none	none	none	none	none
RGS5	ENSG00000143248	0.0107925	153	-0.264717	0.315573	0.00550004	28	-1.13532	0.0128545	0.0064058	8	-1.01112	0.397074	0.00192238	1	-1.25731	0.867627	0.00758593	190	-0.611944	0.00468191	none	up_DMSO	none	none	none
NUF2	ENSG00000143228	0.0011882	14	-1.51574	0.0231273	0.000997465	4	0.040759	1	0	0	-20.7798	0.459342	0.00248098	2	0.540815	1	0.00115978	20	-0.834078	0.166019	up_DMSO	none	none	none	none
PBX1	ENSG00000185630	0.0586328	603	-0.939939	1.44489e-25	0.0334211	131	-0.460757	0.0370428	0.0524345	44	-0.710978	0.103442	0.0310913	18	-0.269436	0.989312	0.0458241	796	-0.685154	7.06536e-16	none	none	none	none	none
LMX1A	ENSG00000162761	2.03243e-05	1	-4.24029	0.215061	0	0	-18.4211	0.4966	0.00152482	1	20.5413	0.551959	0	0	-19.9756	0.744984	0.000114878	2	-1.85809	0.306969	none	none	none	none	none
RXRG	ENSG00000143171	0.000515747	10	-0.277553	0.842866	0.00151412	5	1.78986	0.387371	0.000204202	1	17.6398	0.551959	0	0	0	1	0.000826343	16	0.968727	0.390152	none	none	none	none	none
MGST3	ENSG00000143198	1.1968	4067	0.267008	7.58666e-19	1.56621	3244	0.494504	2.68904e-37	0.519781	282	-0.343884	0.0433495	0.773931	384	0.305739	0.185912	1.24994	7977	0.352342	2.63304e-43	none	none	none	none	none
ALDH9A1	ENSG00000143149	0.511869	2646	-0.583178	6.09233e-57	0.463451	1406	-0.519467	1.45995e-19	0.239095	169	-0.41085	0.0614259	0.327679	173	-0.339292	0.308806	0.456263	4394	-0.486875	3.09213e-50	none	none	none	none	none
TMCO1	ENSG00000143183	0.907156	3648	-0.167665	5.80761e-08	0.733482	2018	0.146845	0.0134269	0.515072	290	-0.563915	4.67736e-05	0.521037	265	0.179317	0.712764	0.775373	6221	0.00769811	0.847981	none	none	none	none	none
UCK2	ENSG00000143179	0.172856	1358	0.0410032	0.607809	0.129882	485	-0.203506	0.10265	0.0978255	81	0.218576	0.664349	0.0931742	51	-0.0258884	1	0.143333	1975	-0.0116763	0.886031	none	none	none	none	none
FAM78B	ENSG00000188859	0.0135747	179	-0.186861	0.467764	0.00690262	32	-0.448305	0.45866	0.0140502	11	-0.386392	0.816139	0.00479189	3	-0.450558	1	0.0101848	225	-0.254191	0.277256	none	none	none	none	none
POGK	ENSG00000143157	0.253095	1767	0.387557	1.94269e-11	0.129164	448	-0.166788	0.227098	0.19016	134	0.825689	0.00204253	0.118299	66	0.171365	0.945207	0.187939	2415	0.271903	3.55638e-07	none	none	none	none	none
TADA1	ENSG00000152382	0.0579468	650	-0.451121	3.92682e-06	0.0265872	120	-0.352623	0.187567	0.047824	31	0.24375	0.768164	0.0303643	16	0.0775691	1	0.0425039	817	-0.271219	0.00534556	none	none	none	none	none
ILDR2	ENSG00000143195	0.0130076	148	-0.528164	0.0205535	0.00504552	26	0.260578	0.778423	0.0231767	19	0.684929	0.488137	0.00553727	3	0.625784	1	0.00992433	196	-0.0961253	0.698473	none	none	none	none	none
MAEL	ENSG00000143194	0.00270893	26	-0.209422	0.757277	0.000367095	2	-0.118288	1	0	0	0	1	0	0	0	1	0.00135641	28	-0.0235561	0.981755	none	none	none	none	none
POU2F1	ENSG00000143190	0.17534	1370	0.394676	6.32428e-09	0.0456797	184	0.524727	0.01459	0.274141	179	0.734113	0.000899768	0.0711699	37	0.491889	0.663927	0.122216	1770	0.528652	2.02832e-16	none	none	none	none	none
CD247	ENSG00000198821	0.00109672	11	-0.058442	0.967966	0.000602041	2	19.1999	0.329129	0.00494392	3	22.2408	0.323123	0.00143413	1	20.4528	0.744984	0.001207	17	1.44593	0.107769	none	none	none	none	none
CREG1	ENSG00000143162	0.634224	3086	-0.131987	0.000377788	0.404999	1252	0.386191	4.40567e-08	0.387788	232	-0.623242	9.80532e-05	0.280019	151	0.141831	0.869629	0.494375	4721	0.085741	0.0205246	none	none	none	none	none
RCSD1	ENSG00000198771	0.000352964	3	1.07035	0.605308	0	0	-17.2282	0.4966	0	0	0	1	0	0	0	1	0.000158389	3	0.304994	0.880819	none	none	none	none	none
MPZL1	ENSG00000197965	0.383203	2266	-0.177395	7.63799e-05	0.240216	840	0.441625	5.10373e-07	0.274258	189	-0.504052	0.00665773	0.194118	105	0.397912	0.449855	0.302207	3400	0.0821148	0.0708386	none	none	none	none	none
ADCY10	ENSG00000143199	0.00569561	63	-0.870409	0.00707666	0.00344398	12	-0.556881	0.49941	0.00304284	3	-2.50298	0.100544	0	0	-22.3144	0.486209	0.00408783	78	-0.995724	0.000777501	none	none	none	none	none
MPC2	ENSG00000143158	1.61466	4354	-0.417596	5.78365e-66	2.10197	3720	-0.471462	1.3836e-67	0.463037	262	-0.652788	1.16054e-05	1.4551	656	-0.189367	0.368925	1.706	8992	-0.405036	1.563e-76	none	none	none	none	none
DCAF6	ENSG00000143164	0.340371	2024	-0.725795	1.91055e-65	0.209232	742	-0.751291	1.80776e-22	0.220445	164	-0.765342	2.3584e-05	0.216778	120	-0.13169	0.924712	0.269599	3050	-0.631476	1.45154e-59	none	none	none	none	none
GPR161	ENSG00000143147	0.000441174	9	-1.08073	0.309303	0.000456903	3	1.1402	0.661395	0.000370262	1	-3.72628	0.322022	0	0	0	1	0.000398899	13	-1.08818	0.249807	none	none	none	none	none
TIPRL	ENSG00000143155	0.513644	2731	0.104279	0.0150628	0.611973	1778	0.0282803	0.776097	0.237271	160	0.694084	0.00391472	0.301071	162	-0.0293775	1	0.511283	4831	0.096955	0.00793248	none	none	none	none	none
SFT2D2	ENSG00000213064	0.57451	2747	0.340878	1.78374e-17	0.216103	761	0.576281	5.75834e-10	0.686981	360	0.663517	2.02168e-06	0.268439	139	0.874581	0.00197347	0.414741	4007	0.525377	4.83837e-44	none	none	none	none	none
TBX19	ENSG00000143178	0.0340039	357	0.52309	0.000936719	0.00914052	37	1.88127	0.00100772	0.0627791	52	1.37662	0.00651039	0.0173346	10	2.22623	0.266858	0.0248239	456	0.973547	2.82688e-11	none	up_FFA_Cocktail	up_FFA_Cocktail	none	none
XCL1	ENSG00000143184	0.000388885	3	2.27333	0.31825	0.000417299	1	18.671	0.4966	0.00169273	1	-0.446985	0.99904	0	0	-21.0113	0.744984	0.000451967	5	-0.0661892	0.977934	none	none	none	none	none
DPT	ENSG00000143196	0.000220638	2	17.7515	0.247471	0	0	-18.482	0.4966	0	0	0	1	0	0	0	1	9.9009e-05	2	-0.600786	0.829009	none	none	none	none	none
ATP1B1	ENSG00000143153	0.767886	3172	-0.57011	2.04614e-64	0.450601	1359	0.0547574	0.554193	0.555927	295	-0.897673	1.20943e-12	0.47418	243	0.167749	0.744984	0.602603	5069	-0.264751	7.48199e-17	none	none	none	none	none
NME7	ENSG00000143156	0.131889	1105	-0.26577	0.00037228	0.109707	407	-0.242288	0.0676074	0.104974	81	-0.817179	0.00327454	0.0656236	37	-0.176683	1	0.114997	1630	-0.26806	2.31918e-05	none	none	none	none	none
BLZF1	ENSG00000117475	0.141798	1215	-0.0916245	0.251498	0.10171	408	-0.125229	0.462751	0.128311	98	0.195835	0.644121	0.099848	57	0.325815	0.744984	0.121361	1778	-0.0152017	0.858543	none	none	none	none	none
CCDC181	ENSG00000117477	0.00110445	20	-0.544711	0.525026	0.00121699	5	0.302086	0.949638	0.00436941	3	0.0773216	1	0	0	-20.7654	0.744984	0.00126544	28	-0.323077	0.675333	none	none	none	none	none
SLC19A2	ENSG00000117479	0.167117	1290	0.909575	2.86404e-33	0.0412489	158	1.14438	6.45071e-07	0.250661	167	0.994033	1.32978e-05	0.0575656	32	0.684507	0.519002	0.11386	1647	0.991055	3.96629e-44	none	up_FFA_Cocktail	none	none	none
F5	ENSG00000198734	0.304103	1931	-0.946185	2.88765e-98	0.0864544	310	-0.427208	0.00119551	0.321036	208	-1.49564	3.17592e-26	0.0978103	52	-0.0710336	1	0.201509	2501	-0.763061	1.18554e-68	none	none	up_DMSO	none	none
SELP	ENSG00000174175	0	0	-16.4937	0.422507	0	0	0	1	0	0	0	1	0	0	0	1	0	0	-15.1281	0.429955	none	none	none	none	none
C1orf112	ENSG00000000460	0.00923072	115	0.542477	0.104731	0.00455562	20	-0.124015	0.965646	0.0119842	13	-0.33054	0.84564	0.00321837	2	-0.175793	1	0.00703723	150	0.190871	0.550536	none	none	none	none	none
SELL	ENSG00000188404	0.00196923	31	-1.25365	0.0166182	0.000953556	4	-0.483806	0.815817	0.000947879	2	-0.73421	0.862351	0.00162157	1	20.6301	0.744984	0.00147464	38	-0.759919	0.120517	up_DMSO	none	none	none	none
SELE	ENSG00000007908	0.00010516	4	-3.87485	0.00900483	0.000365862	1	-1.68839	0.442245	0	0	-19.8981	0.551959	0	0	0	1	0.000187516	5	-2.63201	0.0132417	up_DMSO	none	none	none	up_DMSO
METTL18	ENSG00000171806	0.0287489	320	-0.0492193	0.809735	0.0312495	132	-0.105189	0.790714	0.010325	7	0.393911	0.878129	0.019084	11	-0.157065	1	0.0274796	470	-0.0533606	0.756691	none	none	none	none	none
SCYL3	ENSG00000000457	0.0436469	520	-0.552188	5.59636e-07	0.0200359	87	0.197177	0.638339	0.0382736	39	-0.751855	0.0969181	0.00698831	4	-2.05192	0.108579	0.0306128	650	-0.407987	0.000151478	none	none	none	none	none
KIFAP3	ENSG00000075945	0.183431	1366	0.000485324	1	0.153522	524	-0.632754	1.13976e-11	0.0802004	61	0.157175	0.830142	0.082975	49	-0.706937	0.147197	0.154919	2000	-0.293772	1.27607e-07	none	none	none	none	none
GORAB	ENSG00000120370	0.0544238	562	0.0920014	0.513188	0.0389848	150	0.0270477	1	0.0695184	53	0.523126	0.30238	0.043563	26	1.4688	0.107356	0.0484809	791	0.230558	0.0344338	none	none	none	none	none
PRRX1	ENSG00000116132	0	0	-16.3048	0.422507	0.000336379	1	18.36	0.4966	0.00182005	2	20.7969	0.395623	0	0	0	1	0.000255253	3	3.02253	0.259917	none	none	none	none	none
FMO3	ENSG00000007933	0.14472	1182	-0.887907	8.29199e-47	0.137329	498	-0.735843	9.21424e-15	0.0581998	53	-1.46668	3.15042e-07	0.0727321	43	-1.15253	0.00151867	0.128805	1776	-0.83514	1.84679e-55	none	none	up_DMSO	up_DMSO	none
FMO2	ENSG00000094963	0	0	-17.3069	0.422507	0	0	-19.8301	0.208362	0.000514782	1	18.974	0.551959	0	0	0	1	3.5704e-05	1	-3.64009	0.150211	none	none	none	none	none
FMO1	ENSG00000010932	0.00183869	25	-0.662279	0.287285	0.00239264	8	-1.12942	0.172604	0	0	0	1	0.00333449	2	0.980636	0.989889	0.00207075	35	-0.747971	0.131792	none	none	none	none	none
FMO4	ENSG00000076258	0.0197096	256	-0.816557	3.95933e-07	0.0208257	82	-0.861435	0.000516422	0.0131175	12	-1.19483	0.144376	0.0131596	7	-0.750122	0.744984	0.0190363	357	-0.84081	1.2477e-09	none	none	none	none	none
PRRC2C	ENSG00000117523	0.955691	3743	0.146173	2.97348e-06	0.490304	1472	-0.0552312	0.52004	0.799876	408	0.360591	0.0099095	0.470157	243	0.320311	0.304475	0.718629	5866	0.180756	2.33239e-09	none	none	none	none	none
MYOCOS	ENSG00000283683	0.000299585	5	-1.77613	0.232121	0.000176697	1	17.4311	0.4966	0.000721146	1	19.4605	0.551959	0	0	0	1	0.000252225	7	-0.658416	0.607682	none	none	none	none	none
VAMP4	ENSG00000117533	0.0812577	784	0.0846798	0.451205	0.0723204	280	0.0156704	1	0.0551637	50	-0.123258	0.906542	0.0601386	32	1.24498	0.110074	0.0739429	1146	0.143649	0.114424	none	none	none	none	none
EEF1AKNMT	ENSG00000010165	0.0940283	909	-0.0587545	0.572882	0.0609491	259	0.00741777	1	0.0689009	58	0.0631098	1	0.0306714	18	-0.863505	0.358982	0.0733667	1244	-0.0295064	0.770543	none	none	none	none	none
DNM3	ENSG00000197959	0.00139874	15	-0.0181439	0.994174	0.000241592	1	17.8824	0.4966	0.00379577	2	1.94101	0.605263	0.00396405	2	1.05631	0.96911	0.00137347	20	0.676868	0.42615	none	none	none	none	none
PIGC	ENSG00000135845	0.148401	1244	-0.0247664	0.785292	0.128749	486	0.264071	0.0423	0.0821927	67	-0.081813	0.948499	0.0691991	39	0.370433	0.744984	0.128482	1836	0.149664	0.0233372	none	none	none	none	none
C1orf105	ENSG00000180999	0.00298862	52	-0.0983604	0.873887	0.00357198	14	-1.01411	0.108768	0.00158308	1	-1.61376	0.551959	0.00177224	1	-1.55128	0.759018	0.00299525	68	-0.800977	0.0371872	none	none	none	none	none
SUCO	ENSG00000094975	0.462422	2576	0.491307	1.11887e-28	0.185102	623	0.295199	0.00584466	0.381622	238	0.308126	0.142059	0.222026	119	0.540594	0.160762	0.326808	3556	0.487367	8.10887e-32	none	none	none	none	none
TNFSF18	ENSG00000120337	0.000265207	2	1.16774	0.586988	0	0	0	1	0	0	0	1	0	0	0	1	0.000119009	2	1.37718	0.538358	none	none	none	none	none
TNFSF4	ENSG00000117586	0.00455142	74	-0.735255	0.0441838	0.00177156	10	0.00696645	1	0.00640337	6	0.108227	1	0.00653642	3	2.06977	0.731512	0.00380887	93	-0.186433	0.630761	none	none	none	none	none
PRDX6	ENSG00000117592	1.69568	4469	-0.177503	2.21268e-15	2.34406	3878	-0.103086	0.000100735	0.726246	376	-0.302146	0.0399985	1.39419	622	-0.356575	0.0106678	1.84747	9345	-0.16436	1.13408e-14	none	none	none	none	none
SLC9C2	ENSG00000162753	0.000546772	4	1.56058	0.378334	0.00141395	4	2.0558	0.340469	0	0	0	1	0	0	0	1	0.000787681	8	1.89724	0.153529	none	none	none	none	none
ANKRD45	ENSG00000183831	0.000751655	12	-1.36586	0.0897719	0	0	-18.8767	0.4966	0.00125738	1	-0.184151	1	0	0	0	1	0.000424506	13	-1.32861	0.108249	none	none	none	none	none
KLHL20	ENSG00000076321	0.0817274	837	-0.309497	0.000252744	0.0299007	129	0.0540847	0.950037	0.0839506	76	-0.210338	0.647528	0.0426656	24	1.54126	0.107356	0.0581616	1066	-0.0573075	0.562191	none	none	none	none	none
CENPL	ENSG00000120334	0.0290005	364	0.279757	0.107533	0.0139641	52	1.53639	0.000743933	0.0397919	29	0.69924	0.342092	0.0204318	11	2.40703	0.18789	0.023139	456	0.755833	6.6509e-07	none	up_FFA_Cocktail	none	none	none
DARS2	ENSG00000117593	0.0741793	760	-0.367429	4.18654e-05	0.0320779	138	-0.147173	0.638339	0.0434333	36	0.0593322	1	0.0304239	17	-0.409977	0.818734	0.0515954	951	-0.212317	0.0210001	none	none	none	none	none
ZBTB37	ENSG00000185278	0.0736442	750	-0.105103	0.343407	0.0210453	90	0.167267	0.691525	0.135833	99	0.334819	0.393279	0.0360535	20	0.502036	0.744984	0.054086	959	0.105466	0.316875	none	none	none	none	none
SERPINC1	ENSG00000117601	0.750435	3190	-0.831421	8.92844e-117	0.518224	1500	0.163739	0.0195778	0.843171	377	-1.43186	1.31755e-35	0.304651	158	-0.23949	0.638179	0.623958	5225	-0.463467	5.42071e-47	none	none	up_DMSO	none	none
RC3H1	ENSG00000135870	0.286578	1873	0.104682	0.0668331	0.116759	441	-0.49817	4.21164e-06	0.315657	203	0.202525	0.451116	0.110378	62	-0.471673	0.398777	0.206131	2579	-0.0402924	0.493117	none	none	none	none	none
RABGAP1L	ENSG00000152061	0.162515	1278	-0.094203	0.212092	0.0575577	231	-0.337245	0.052031	0.187762	129	0.0768399	0.906941	0.102321	57	0.624979	0.351386	0.118089	1695	-0.0160214	0.849994	none	none	none	none	none
GPR52	ENSG00000203737	0.00208435	36	0.0628207	0.939256	0.000317898	1	-1.1115	0.716064	0.00887335	9	0.222155	0.967686	0	0	-20.9023	0.744984	0.00167269	46	-0.195062	0.755327	none	none	none	none	none
CACYBP	ENSG00000116161	0.394099	2279	0.0777293	0.144579	0.504255	1487	-0.475395	1.11065e-16	0.133016	85	0.22832	0.610965	0.280533	147	-0.325726	0.401249	0.407072	3998	-0.226031	3.52932e-09	none	none	none	none	none
MRPS14	ENSG00000120333	0.356385	2202	-0.137089	0.00438573	0.439072	1366	-0.253602	7.53051e-05	0.0851152	67	-0.367218	0.396439	0.195447	109	0.00279006	1	0.353456	3744	-0.166319	2.68306e-05	none	none	none	none	none
KIAA0040	ENSG00000235750	0.0941017	848	0.0471548	0.673777	0.0544868	214	0.302296	0.159957	0.0651486	46	0.632903	0.239597	0.0439721	24	1.45079	0.125189	0.0719689	1132	0.294833	0.000449643	none	none	none	none	none
COP1	ENSG00000143207	0.167271	1342	-0.143169	0.0377894	0.0999977	404	-0.338825	0.0071209	0.105167	84	0.254385	0.556097	0.09061	48	0.506646	0.573079	0.129621	1878	-0.0892664	0.184312	none	none	none	none	none
PAPPA2	ENSG00000116183	0.00186083	26	-0.599512	0.362819	0.00054648	2	1.01196	0.773086	0.00152304	2	-1.3853	0.625123	0	0	0	1	0.00115027	30	-0.412417	0.516597	none	none	none	none	none
BRINP2	ENSG00000198797	0.000330123	9	1.42566	0.344731	0.000257014	1	0.532256	0.955386	0.00327318	2	21.6446	0.42307	0	0	0	1	0.000473737	12	1.97416	0.193747	none	none	none	none	none
SEC16B	ENSG00000120341	0.163421	1246	-0.302577	1.66264e-06	0.0666402	278	0.0633978	0.83357	0.184795	143	-0.680393	0.000663868	0.102537	57	0.58325	0.393412	0.121795	1724	-0.152009	0.0153247	none	none	none	none	none
RASAL2	ENSG00000075391	0.0842752	781	0.156723	0.132488	0.0322945	134	0.217103	0.493138	0.134641	112	0.373437	0.308384	0.0283951	16	0.221908	1	0.0623353	1043	0.256179	0.00424972	none	none	none	none	none
CLEC20A	NA_character_	0.000112336	3	16.7776	0.204035	0	0	0	1	0	0	0	1	0	0	0	1	5.04096e-05	3	15.6215	0.209253	none	none	none	none	none
TEX35	ENSG00000240021	0.000686544	26	-0.729117	0.201818	1.82916e-05	1	-3.14524	0.565352	0.000389412	1	-2.77147	0.293624	0.00209591	1	1.3394	0.990994	0.000548239	29	-0.589622	0.451981	none	none	none	none	none
RALGPS2	ENSG00000116191	0.346653	2151	0.17611	0.000588209	0.215147	729	-0.224801	0.0177459	0.341956	215	0.401407	0.0603439	0.163982	90	0.201484	0.818734	0.277922	3185	0.0972894	0.0433765	none	none	none	none	none
ANGPTL1	ENSG00000116194	0.0240689	283	-0.291548	0.0907903	0.0119089	45	-0.00166433	1	0.0196343	19	-1.20929	0.0447207	0.00756081	4	-0.497123	1	0.0174737	351	-0.284554	0.079417	none	none	up_DMSO	none	none
FAM20B	ENSG00000116199	0.183135	1424	-0.0262872	0.741824	0.0687463	251	0.2041	0.318977	0.178235	129	0.842401	0.0015029	0.0673573	38	0.132016	1	0.127534	1842	0.189289	0.00234765	none	none	none	none	none
TOR3A	ENSG00000186283	0.0593053	649	-0.137985	0.260904	0.0484988	193	0.656119	0.00159522	0.0729315	59	0.110242	0.912308	0.0448009	25	0.961539	0.374616	0.054679	926	0.245251	0.0137975	none	none	none	none	none
ABL2	ENSG00000143322	0.14263	1208	0.132003	0.0882901	0.0345761	144	0.543159	0.0269598	0.188298	133	0.365405	0.250673	0.0796486	43	1.90669	0.00148014	0.098159	1528	0.396293	7.94345e-09	none	none	none	up_FFA_Cocktail	none
SOAT1	ENSG00000057252	0.0950045	890	-0.170184	0.0585764	0.0320468	124	0.607376	0.0239427	0.156815	120	0.320893	0.342552	0.0512139	28	0.848028	0.414503	0.0708372	1162	0.155673	0.0741668	none	none	none	none	none
AXDND1	ENSG00000162779	0.000387171	8	-1.47859	0.232222	0.000485655	2	-0.339145	0.974005	0.00052516	1	-3.6139	0.213403	0	0	0	1	0.000396437	11	-1.59374	0.0862854	none	none	none	none	none
TOR1AIP2	ENSG00000169905	0.774061	3381	-0.546375	2.61286e-71	0.405938	1298	-0.368726	4.25222e-09	0.742887	384	-0.43873	0.000399627	0.514258	260	0.210599	0.62307	0.605151	5323	-0.344646	1.34005e-30	none	none	none	none	none
TOR1AIP1	ENSG00000143337	0.170089	1356	-0.141166	0.0394959	0.0745168	289	-0.023305	1	0.13686	105	0.0637472	0.96366	0.0941357	51	0.753339	0.236525	0.123658	1801	0.0355299	0.637985	none	none	none	none	none
CEP350	ENSG00000135837	0.473965	2594	0.0113315	0.842351	0.111155	392	0.629081	2.27394e-06	0.442794	262	0.140706	0.551959	0.166653	93	0.653043	0.130675	0.302422	3341	0.253609	1.15694e-09	none	none	none	none	none
QSOX1	ENSG00000116260	0.0646217	598	-0.0895137	0.490049	0.0306871	119	1.26398	4.09756e-06	0.17771	120	0.784098	0.00732699	0.0200817	11	0.942629	0.697553	0.055069	848	0.402204	4.10686e-05	none	up_FFA_Cocktail	none	none	none
LHX4	ENSG00000121454	0.00472043	48	-0.524853	0.194243	0.000373307	1	-1.00799	0.751796	0.00783204	6	-1.62918	0.0978217	0	0	0	1	0.00280464	55	-0.809701	0.025575	none	none	none	none	none
ACBD6	ENSG00000230124	0.274815	1861	0.108138	0.0694165	0.303136	990	0.213818	0.0126301	0.159421	110	-0.0928399	0.881418	0.147472	80	0.37773	0.597855	0.26515	3041	0.184193	9.34329e-05	none	none	none	none	none
XPR1	ENSG00000143324	0.133088	1163	0.011054	0.917299	0.0433916	166	0.191162	0.489282	0.141652	111	0.170427	0.68402	0.0449397	25	0.351161	0.856703	0.0906092	1465	0.158649	0.0341206	none	none	none	none	none
KIAA1614	ENSG00000135835	0.00205717	16	1.00161	0.262219	0.00132514	4	20.3387	0.134314	0.00588733	5	0.701881	0.76903	0	0	-21.7539	0.638179	0.00183972	25	0.718125	0.320121	none	none	none	none	none
STX6	ENSG00000135823	0.113051	990	0.325778	0.000166892	0.0637572	229	-0.105066	0.656251	0.0673278	59	-0.218558	0.691963	0.0592286	32	-0.0612423	1	0.0856796	1310	0.155836	0.0636405	none	none	none	none	none
MR1	ENSG00000153029	0.170748	1367	-0.41046	9.75343e-12	0.089921	349	0.0803277	0.698423	0.150519	115	-0.444678	0.0904761	0.0888769	50	0.675184	0.355523	0.130291	1881	-0.15369	0.0104188	none	none	none	none	none
IER5	ENSG00000162783	0.228804	1578	1.03454	1.231e-53	0.129524	495	1.11795	7.46849e-19	0.211114	130	1.88619	6.60932e-11	0.114917	61	0.679805	0.243276	0.178297	2264	1.13666	3.03287e-79	up_FFA_Cocktail	up_FFA_Cocktail	up_FFA_Cocktail	none	up_FFA_Cocktail
ZNF648	ENSG00000179930	0.00386762	54	0.376874	0.436821	0.000817846	5	0.784278	0.705032	0.00177265	2	-1.88001	0.32025	0	0	-20.0211	0.744984	0.00217219	61	0.110499	0.828969	none	none	none	none	none
GLUL	ENSG00000135821	0.612426	2900	0.0378752	0.422507	0.553406	1602	0.531528	4.00083e-18	0.32229	197	0.266022	0.311415	0.34794	183	-0.0539316	1	0.543652	4882	0.275408	1.01264e-15	none	none	none	none	none
RGSL1	ENSG00000121446	0.000192754	2	-0.264585	0.92312	0	0	0	1	0	0	0	1	0	0	0	1	8.64965e-05	2	-0.0550558	0.989835	none	none	none	none	none
RNASEL	ENSG00000135828	0.0238763	266	-0.203396	0.297973	0.0102301	40	-0.327734	0.4966	0.0194773	20	0.162268	0.96366	0.0181078	9	-0.16822	1	0.0177699	335	-0.155458	0.408167	none	none	none	none	none
RGS16	ENSG00000143333	0.0175833	195	0.595621	0.00746783	0.0144535	57	0.79116	0.0691713	0.0149486	12	1.61028	0.260252	0.00534429	3	-0.552343	1	0.0149964	267	0.692441	0.000549317	none	none	none	none	none
NPL	ENSG00000135838	0.0340226	386	-0.41111	0.00319622	0.0371889	159	0.502685	0.0404127	0.0231364	19	0.187086	0.928168	0.0291486	17	1.70052	0.194473	0.0340026	581	0.133738	0.335415	none	none	none	none	none
DHX9	ENSG00000135829	0.279356	1864	-0.293818	3.11797e-09	0.156811	573	-0.696598	3.87418e-15	0.189059	139	-0.0690819	0.919888	0.21285	114	-0.0766199	1	0.21955	2690	-0.347451	1.28968e-14	none	none	none	none	none
LAMC1	ENSG00000135862	0.288921	1892	-0.654688	4.55833e-45	0.0830069	311	0.166966	0.376745	0.363811	235	-0.681505	7.48331e-06	0.106829	59	0.0686679	1	0.197228	2497	-0.386368	2.31106e-17	none	none	none	none	none
LAMC2	ENSG00000058085	0.0229799	283	-0.0729374	0.728713	0.00660369	26	1.19963	0.0891562	0.0498432	50	0.0775436	0.983979	0.0139017	7	0.967927	0.744984	0.0176691	366	0.210578	0.236059	none	none	none	none	none
NMNAT2	ENSG00000157064	3.66735e-05	2	1.42984	0.537771	0	0	0	1	0.000409878	1	18.6451	0.551959	0	0	0	1	4.4885e-05	3	3.08672	0.308738	none	none	none	none	none
SMG7	ENSG00000116698	0.268211	1840	0.209796	0.000141963	0.108826	397	0.100076	0.562654	0.269788	192	0.308991	0.204099	0.131492	71	0.0917586	1	0.193742	2500	0.239312	3.21886e-06	none	none	none	none	none
NCF2	ENSG00000116701	0.0388943	334	0.722094	1.66327e-05	0.0369403	150	0.683282	0.00594952	0.0200406	19	1.0042	0.303314	0.0136938	8	-0.421565	0.967812	0.0343587	511	0.669707	7.42091e-07	none	none	none	none	none
ARPC5	ENSG00000162704	1.3323	4193	0.157946	2.70141e-09	1.56852	3304	-0.194461	1.22541e-07	0.711938	372	0.49746	0.000577166	1.05493	511	0.0562529	1	1.35259	8380	0.0197403	0.505934	none	none	none	none	none
RGL1	ENSG00000143344	0.0298122	372	-0.479195	0.000646028	0.0141783	57	-0.0983529	0.905718	0.0489588	39	0.19896	0.841579	0.00856235	5	-0.866613	0.744984	0.0230538	473	-0.264441	0.0601476	none	none	none	none	none
APOBEC4	ENSG00000173627	0.000316321	2	-0.795992	0.680199	0	0	0	1	0	0	0	1	0.00110886	1	20.0814	0.744984	0.000251003	3	0.236072	0.90441	none	none	none	none	none
COLGALT2	ENSG00000198756	0.00130619	19	-0.606897	0.402251	0.000195276	1	-2.75781	0.188761	0.000721146	1	-0.609616	0.928168	0.00218819	1	-0.706414	1	0.000926266	22	-0.983553	0.160085	none	none	none	none	none
TSEN15	ENSG00000198860	0.263868	1783	-0.107987	0.056003	0.300609	1014	0.00945239	1	0.172203	138	-0.0604947	0.952087	0.142355	80	0.00867047	1	0.259652	3015	-0.0245467	0.664216	none	none	none	none	none
C1orf21	ENSG00000116667	0.0780848	692	-1.4831	8.33474e-80	0.0834652	298	-1.3518	2.35214e-35	0.0223348	16	-1.46367	0.00778328	0.0430583	25	-0.409116	0.744984	0.0728369	1031	-1.32585	3.02e-91	up_DMSO	up_DMSO	up_DMSO	none	up_DMSO
EDEM3	ENSG00000116406	0.265882	1726	-0.371093	1.00947e-13	0.0698715	271	-0.0713411	0.782238	0.356913	225	-0.264266	0.187792	0.16149	89	0.634476	0.164725	0.186749	2311	-0.154527	0.002411	none	none	none	none	none
RNF2	ENSG00000121481	0.0890266	858	0.16707	0.0945545	0.0792894	330	0.210897	0.236594	0.0326114	32	0.154338	0.916646	0.0483271	26	0.737413	0.533986	0.0773763	1246	0.258702	0.00158822	none	none	none	none	none
TRMT1L	ENSG00000121486	0.129677	1116	-0.529526	3.4014e-15	0.0806355	314	-0.216385	0.180122	0.0691085	59	-0.117426	0.901608	0.0689516	38	-0.461058	0.620763	0.100694	1527	-0.345092	4.68757e-08	none	none	none	none	none
SWT1	ENSG00000116668	0.0498024	486	0.63942	1.64969e-06	0.0295025	106	-0.0303154	1	0.049938	35	0.618366	0.353993	0.0253261	14	-0.161555	1	0.0396185	641	0.362549	0.00265594	none	none	none	none	none
IVNS1ABP	ENSG00000116679	0.0992594	843	-0.155046	0.0993416	0.0556641	192	-0.209186	0.32962	0.116535	85	0.49874	0.211029	0.0492351	27	-0.145581	1	0.0788166	1147	-0.0653507	0.483412	none	none	none	none	none
HMCN1	ENSG00000143341	0.00291528	25	-1.21904	0.0105584	0.000868777	3	-0.905057	0.6157	0	0	-23.151	0.0703964	0.00157341	1	20.5866	0.744984	0.00179617	29	-1.17667	0.00691257	up_DMSO	none	none	none	up_DMSO
PRG4	ENSG00000116690	0.424693	2271	-0.984694	3.1924e-114	0.197346	651	0.0683518	0.62546	0.473146	236	-1.36831	1.56898e-23	0.133009	71	0.142446	0.994058	0.312167	3229	-0.622172	1.98103e-55	none	none	up_DMSO	none	none
TPR	ENSG00000047410	0.662752	3153	0.138663	0.000243317	0.327256	1048	0.0112473	1	0.64908	345	0.222878	0.213191	0.306689	162	0.439353	0.203095	0.498104	4708	0.190139	5.02538e-08	none	none	none	none	none
ODR4	ENSG00000157181	0.19493	1493	-0.123719	0.061352	0.0844037	319	0.276722	0.0927429	0.238308	167	-0.11508	0.73606	0.0949758	53	0.511489	0.534796	0.145715	2032	0.066402	0.322497	none	none	none	none	none
OCLM	ENSG00000262180	0.000939168	14	1.53857	0.204262	0	0	0	1	0.000839217	1	-0.971088	0.776499	0	0	0	1	0.000479648	15	0.881914	0.40106	none	none	none	none	none
PDC	ENSG00000116703	0.000422858	2	-0.672828	0.66793	0	0	0	1	0.00173071	1	20.7242	0.551959	0	0	0	1	0.000309791	3	0.244063	0.88336	none	none	none	none	none
PTGS2	ENSG00000073756	8.99546e-06	1	-5.36641	0.274424	0	0	-17.7991	0.4966	0	0	0	1	0	0	0	1	4.03662e-06	1	-5.87868	0.1689	none	none	none	none	none
PLA2G4A	ENSG00000116711	0.000235751	2	17.8471	0.257662	0	0	-17.7991	0.4966	0	0	0	1	0	0	0	1	0.000105791	2	0.177637	0.951282	none	none	none	none	none
RGS1	ENSG00000090104	4.10293e-05	1	15.3244	0.422507	0	0	0	1	0	0	0	1	0	0	0	1	1.84115e-05	1	14.1684	0.429955	none	none	none	none	none
AL136454.1	NA_character_	0.00539923	75	-0.346528	0.327517	0.00669089	27	-0.382045	0.532944	0.000468107	1	-3.39242	0.26877	0	0	-21.8081	0.488848	0.00502162	103	-0.49632	0.096888	none	none	none	none	none
RGS2	ENSG00000116741	0.00544755	67	-0.21894	0.624958	0.00281824	12	-0.245695	0.888516	0.0082841	4	1.08317	0.641288	0.00764533	4	2.19367	0.638179	0.00485197	87	0.157349	0.711566	none	none	none	none	none
UCHL5	ENSG00000116750	0.302356	1968	-0.153501	0.00269155	0.26001	877	-0.420963	2.79679e-08	0.163276	114	0.0105914	1	0.196152	107	-0.0404468	1	0.266023	3066	-0.216987	5.75776e-07	none	none	none	none	none
RO60	ENSG00000116747	0.355928	2213	-0.0972308	0.0527372	0.208457	742	-0.153845	0.138534	0.299261	197	0.0970467	0.77677	0.187873	102	0.116319	1	0.278907	3254	-0.0316499	0.544018	none	none	none	none	none
GLRX2	ENSG00000023572	0.709867	3257	0.118709	0.00150496	1.09116	2692	0.148321	0.0019125	0.264787	174	0.00820102	1	0.517229	267	0.0463332	1	0.806296	6390	0.118572	0.00011618	none	none	none	none	none
CDC73	ENSG00000134371	0.361516	2224	0.00912095	0.891223	0.268054	893	-0.413457	3.70122e-08	0.281081	186	0.419246	0.0769002	0.212238	117	0.0277375	1	0.305408	3420	-0.0947843	0.0350639	none	none	none	none	none
B3GALT2	ENSG00000162630	0.00264101	24	0.0552555	0.953761	0.00054391	1	0.939586	0.852472	0.00188131	4	-1.72453	0.491387	0.00198967	1	20.9255	0.744984	0.00171991	30	0.0941261	0.904412	none	none	none	none	none
KCNT2	ENSG00000162687	0.0449636	468	-0.262634	0.0390643	0.0153575	57	0.728538	0.0676159	0.0966784	80	-0.623435	0.0459643	0.0147112	7	1.37034	0.643441	0.0342196	612	-0.124611	0.332181	none	none	none	none	none
CFH	ENSG00000000971	0.43288	2352	-1.13914	5.02486e-168	0.213759	705	-0.437799	2.17626e-07	0.566281	285	-1.94714	1.9072e-58	0.170638	92	-0.604305	0.0744181	0.332296	3434	-0.935076	1.06538e-134	up_DMSO	none	up_DMSO	none	none
CFHR3	ENSG00000116785	0.0176818	190	-0.652605	0.000391054	0.0102493	31	-1.02096	0.00349556	0.0200585	16	-1.26908	0.0411637	0.00154056	1	-2.34904	0.543203	0.0134084	238	-0.851528	8.97169e-08	none	up_DMSO	up_DMSO	none	none
CFHR1	ENSG00000244414	0.173055	1242	-0.902617	6.68728e-48	0.163728	562	-0.453182	1.87259e-06	0.115101	81	-1.82438	1.71233e-17	0.078085	45	-0.724834	0.153333	0.156117	1930	-0.757837	4.96866e-50	none	none	up_DMSO	none	none
CFHR4	ENSG00000134365	0.00361945	59	-0.689992	0.0783849	0.00190426	9	0.800052	0.566028	0.00726926	8	-0.855655	0.502432	0.00496127	3	1.37833	0.812944	0.0033467	79	-0.263664	0.509167	none	none	none	none	none
CFHR2	ENSG00000080910	0.0976283	733	-1.22822	6.86395e-52	0.0716314	249	-0.66711	1.04742e-06	0.062677	46	-1.90229	2.08157e-11	0.0447923	27	-1.14356	0.0287119	0.0800365	1055	-1.04428	3.90119e-54	up_DMSO	none	up_DMSO	up_DMSO	up_DMSO
CFHR5	ENSG00000134389	0.0113786	134	-1.53696	1.52652e-15	0.00407814	18	-1.56151	0.00150589	0.0154789	13	-1.31526	0.0503272	0.00208624	1	-2.55833	0.36531	0.00794896	166	-1.49084	4.64296e-17	up_DMSO	up_DMSO	none	none	up_DMSO
F13B	ENSG00000143278	0.0346579	405	-1.82985	3.68312e-64	0.0157302	64	-0.7407	0.0123576	0.0456054	41	-2.42128	4.73703e-17	0.0137162	8	-1.33235	0.24085	0.0260978	518	-1.63537	7.82826e-63	up_DMSO	none	up_DMSO	none	up_DMSO
ASPM	ENSG00000066279	0.0134622	151	-1.25729	6.54036e-10	0.00255764	10	-1.29954	0.0731289	0.0109266	9	-1.76304	0.0203447	0.00844983	5	-0.555194	0.957015	0.00861092	175	-1.18238	5.19849e-10	up_DMSO	none	up_DMSO	none	up_DMSO
ZBTB41	ENSG00000177888	0.229765	1639	0.541488	2.09694e-18	0.0883517	333	0.742	5.23274e-07	0.285992	180	0.816069	0.000159114	0.0926323	51	0.517353	0.537475	0.165939	2203	0.670348	9.08701e-32	none	none	none	none	none
CRB1	ENSG00000134376	0.000791571	11	-0.229389	0.817147	0	0	-19.3668	0.321986	0	0	-19.8481	0.551959	0	0	0	1	0.000355209	11	-1.00885	0.293338	none	none	none	none	none
DENND1B	ENSG00000213047	0.217839	1565	-0.0789817	0.231309	0.0695002	275	0.392794	0.0234118	0.333212	210	0.17716	0.521355	0.0779147	44	-0.199458	0.94211	0.155184	2094	0.0956236	0.121357	none	none	none	none	none
C1orf53	ENSG00000203724	0.122437	1031	-0.519617	5.68603e-13	0.189331	642	-0.339831	0.000319211	0.0125519	11	-1.38247	0.0773085	0.0565249	32	-0.570382	0.489096	0.13399	1716	-0.415994	1.2422e-12	none	none	none	none	none
LHX9	ENSG00000143355	0.00375476	33	-0.27717	0.610318	0.00219923	9	0.71094	0.580263	0.000846577	1	-1.59174	0.569034	0	0	-20.713	0.744984	0.00258714	43	-0.0782392	0.887552	none	none	none	none	none
NEK7	ENSG00000151414	0.180311	1399	0.0363584	0.64367	0.0829466	337	-0.144614	0.431693	0.151585	112	0.268693	0.477711	0.10025	55	0.528395	0.484878	0.1331	1903	0.0999478	0.135724	none	none	none	none	none
PTPRC	ENSG00000081237	0	0	-18.3638	0.255874	0	0	0	1	0	0	0	1	0	0	0	1	0	0	-16.9982	0.262475	none	none	none	none	none
NR5A2	ENSG00000116833	0.101946	945	-0.745109	1.07347e-25	0.0408966	178	-0.277863	0.207433	0.090258	78	-0.765509	0.00956171	0.0841437	47	0.178112	0.989889	0.0759689	1248	-0.496881	4.00378e-13	none	none	none	none	none
ZNF281	ENSG00000162702	0.519698	2722	0.295329	8.30994e-13	0.193308	699	-0.035426	0.853926	0.544932	299	0.706062	7.12521e-06	0.26704	142	0.48289	0.174713	0.371412	3862	0.327452	2.93068e-17	none	none	none	none	none
KIF14	ENSG00000118193	0.00136908	22	-0.636668	0.427012	0.00033193	1	-0.33881	1	0.00285442	3	-1.66715	0.35944	0.00187864	1	0.271856	1	0.00112441	27	-0.776364	0.249739	none	none	none	none	none
DDX59	ENSG00000118197	0.143405	1204	0.247355	0.000990009	0.105821	383	0.243211	0.109737	0.0983923	81	0.692589	0.0689582	0.0522383	30	0.314422	0.876306	0.116901	1698	0.323305	1.11295e-06	none	none	none	none	none
CAMSAP2	ENSG00000118200	0.300222	1937	0.213088	5.95127e-05	0.0988316	385	0.313692	0.0323989	0.24918	168	0.234544	0.413848	0.139692	76	0.4019	0.56323	0.20365	2566	0.323806	6.53686e-11	none	none	none	none	none
INAVA	ENSG00000163362	0.00306364	42	0.00243552	1	0.00164079	6	0.302799	0.915426	0.00674196	9	0.567039	0.735933	0.00204128	1	20.9625	0.744984	0.00267247	58	0.344004	0.492099	none	none	none	none	none
KIF21B	ENSG00000116852	0.0298262	330	0.691371	5.32429e-05	0.00892764	44	-0.117934	0.910396	0.0311528	25	0.0534345	1	0.00834043	4	0.170073	1	0.0197894	403	0.449347	0.00595112	none	none	none	none	none
CACNA1S	ENSG00000081248	0.000287921	4	-1.2014	0.422507	0	0	-18.5245	0.4966	0	0	0	1	0	0	0	1	0.000129202	4	-1.67163	0.291358	none	none	none	none	none
ASCL5	ENSG00000232237	0.000685936	8	0.602984	0.64344	0.000487673	4	1.39804	0.57277	0	0	0	1	0	0	0	1	0.000494854	12	0.978348	0.371795	none	none	none	none	none
TMEM9	ENSG00000116857	0.286368	1911	-0.19304	0.000177297	0.248373	855	0.160908	0.106448	0.182793	129	-0.253845	0.403766	0.139737	78	0.0686319	1	0.25019	2973	-0.00240916	0.976812	none	none	none	none	none
IGFN1	ENSG00000163395	0	0	-17.7667	0.246794	0	0	0	1	0.000901656	1	19.7829	0.551959	0	0	0	1	6.25367e-05	1	-0.468569	0.849772	none	none	none	none	none
TNNT2	ENSG00000118194	0.000775218	11	1.46374	0.247196	0	0	0	1	0	0	-18.7194	0.551959	0	0	0	1	0.000347871	11	1.26787	0.304019	none	none	none	none	none
LAD1	ENSG00000159166	0.267476	1779	-0.295916	9.99601e-09	0.240969	827	0.0734199	0.532131	0.0997386	84	-0.261434	0.532882	0.140053	78	-0.293753	0.694451	0.233143	2768	-0.103075	0.0393478	none	none	none	none	none
TNNI1	ENSG00000159173	0.000604242	6	1.5435	0.360816	0	0	0	1	0.000899351	1	19.7792	0.551959	0	0	0	1	0.000333524	7	2.0516	0.212888	none	none	none	none	none
PHLDA3	ENSG00000174307	0.287824	1822	0.592562	4.89649e-24	0.277495	914	0.785135	6.6851e-20	0.215037	147	1.30713	2.78059e-07	0.141097	81	0.779503	0.0816867	0.264383	2964	0.753533	8.15731e-54	none	none	up_FFA_Cocktail	none	none
CSRP1	ENSG00000159176	0.457625	2469	-0.00466244	0.945515	0.521059	1528	0.275121	1.68194e-05	0.367099	237	0.321656	0.127711	0.293101	157	-0.0431209	1	0.459494	4391	0.14884	6.92434e-05	none	none	none	none	none
NAV1	ENSG00000134369	0.0154932	180	-0.16559	0.492089	0.00513602	22	-0.0917835	0.988915	0.0104923	14	-0.324469	0.837163	0.0074738	4	1.5204	0.744984	0.0103851	220	0.00200773	1	none	none	none	none	none
IPO9	ENSG00000198700	0.193538	1469	-0.291526	3.61187e-07	0.0767949	319	-0.0443595	0.897077	0.219019	162	-0.125656	0.707148	0.0864795	47	0.346758	0.744984	0.139999	1997	-0.108795	0.0707407	none	none	none	none	none
SHISA4	ENSG00000198892	0.069663	705	-0.142997	0.202233	0.0882	340	0.846049	2.21055e-08	0.0316323	30	-0.580288	0.359139	0.0262387	16	1.06578	0.498992	0.0698644	1091	0.339228	8.01886e-05	none	none	none	none	none
LMOD1	ENSG00000163431	0.000459819	3	18.811	0.178428	0	0	0	1	0	0	0	1	0	0	-20.6151	0.744984	0.000206339	3	0.102534	0.974266	none	none	none	none	none
TIMM17A	ENSG00000134375	0.591652	2906	-0.163698	1.39274e-05	0.586384	1707	-0.248171	1.11027e-05	0.295225	209	-0.0426012	0.968736	0.364366	194	0.0111616	1	0.546718	5016	-0.148646	6.22919e-06	none	none	none	none	none
RNPEP	ENSG00000176393	0.211168	1561	-0.440917	3.7984e-16	0.172252	621	0.1654	0.173598	0.151554	110	0.192992	0.61668	0.112189	63	-0.0200062	1	0.182372	2355	-0.111215	0.0426301	none	none	none	none	none
ELF3	ENSG00000163435	0.503383	2512	1.15802	3.55622e-113	0.402598	1188	1.60938	3.32704e-84	0.573924	283	1.44813	1.4456e-16	0.220038	120	1.10688	0.000251058	0.441752	4103	1.36722	5.55361e-216	up_FFA_Cocktail	up_FFA_Cocktail	up_FFA_Cocktail	up_FFA_Cocktail	up_FFA_Cocktail
GPR37L1	ENSG00000170075	0.0135299	130	1.0796	0.000313449	0.0080524	29	1.05434	0.0830736	0.0295977	19	2.53102	0.0198643	0.0051422	3	22.2977	0.518754	0.0117185	181	1.38215	7.30997e-08	up_FFA_Cocktail	none	up_FFA_Cocktail	none	up_FFA_Cocktail
ARL8A	ENSG00000143862	0.315937	2057	0.304709	3.41944e-09	0.315237	1043	0.507189	6.97711e-11	0.236263	160	0.409066	0.10918	0.162589	89	0.429056	0.457787	0.295061	3349	0.430617	4.95079e-23	none	none	none	none	none
PTPN7	ENSG00000143851	0.000193326	4	-1.80391	0.167414	0	0	0	1	0.00099112	1	19.9194	0.551959	0	0	0	1	0.000155495	5	-0.752256	0.548476	none	none	none	none	none
LGR6	ENSG00000133067	1.86919e-05	1	14.1902	0.422507	0	0	0	1	0.000695089	1	19.4073	0.551959	0	0	0	1	5.65975e-05	2	15.7885	0.359912	none	none	none	none	none
UBE2T	ENSG00000077152	0.0395031	417	-0.0483777	0.778239	0.0697728	271	0.227922	0.248102	0.00931622	9	-1.19878	0.196412	0.0324176	18	-0.259517	0.99145	0.0483225	715	0.0479913	0.719845	none	none	none	none	none
PPP1R12B	ENSG00000077157	0.111521	1024	-0.186181	0.0210579	0.0203794	78	-0.161316	0.695989	0.238862	164	-0.387899	0.0925701	0.0425089	23	1.20037	0.252759	0.078608	1289	-0.121783	0.1397	none	none	none	none	none
SYT2	ENSG00000143858	0.00074272	6	0.0915063	0.957425	0.000502192	1	18.9382	0.4966	0.00172129	2	-1.95345	0.464012	0	0	0	1	0.000645289	9	-0.338181	0.773222	none	none	none	none	none
KDM5B	ENSG00000117139	0.269044	1827	0.127737	0.0253785	0.0978764	368	0.184003	0.271546	0.269513	184	0.165913	0.551959	0.11586	63	0.21338	0.872162	0.188359	2442	0.216537	2.90872e-05	none	none	none	none	none
RABIF	ENSG00000183155	0.25729	1781	0.361209	3.05169e-10	0.303653	1015	0.362746	6.69115e-06	0.0542936	41	0.205552	0.797562	0.129915	73	0.129078	1	0.248466	2910	0.365553	2.67207e-14	none	none	none	none	none
KLHL12	ENSG00000117153	0.112495	1035	-0.156816	0.0532685	0.0665903	280	-0.0746463	0.776622	0.105525	88	0.0385486	1	0.0538698	31	-0.0154122	1	0.0886388	1434	-0.0567726	0.500323	none	none	none	none	none
ADIPOR1	ENSG00000159346	0.300833	1932	-0.496648	4.6023e-28	0.256315	886	-0.143573	0.130144	0.131416	105	0.085053	0.913528	0.184412	100	0.128226	0.972488	0.260557	3023	-0.240874	1.14988e-08	none	none	none	none	none
CYB5R1	ENSG00000159348	0.186904	1385	-0.396998	1.05278e-11	0.118655	445	0.498736	8.41694e-05	0.14135	113	-0.802129	0.00017159	0.106971	58	0.430983	0.620763	0.149706	2001	-0.0726617	0.255708	none	none	none	none	none
TMEM183A	ENSG00000163444	0.387147	2304	-0.26841	4.30758e-10	0.399072	1257	-0.469401	3.06482e-14	0.144846	106	0.255217	0.537656	0.221661	122	-0.335242	0.447582	0.358639	3789	-0.317318	1.32133e-17	none	none	none	none	none
CHI3L1	ENSG00000133048	0.0137984	138	0.284719	0.359763	0.00788855	29	0.936747	0.123196	0.0229852	19	1.57406	0.138324	0.00522417	3	-0.191078	1	0.0113255	189	0.607746	0.0127383	none	none	none	none	none
BTG2	ENSG00000159388	0.287367	1700	1.52344	1.24511e-106	0.170407	590	1.47802	5.92105e-35	0.196758	122	1.94864	1.02205e-10	0.126083	71	0.680842	0.194473	0.22036	2483	1.50772	1.34555e-139	up_FFA_Cocktail	up_FFA_Cocktail	up_FFA_Cocktail	none	up_FFA_Cocktail
FMOD	ENSG00000122176	0.0035109	40	-0.783509	0.0815154	0.000998283	3	0.312333	0.967745	0.0080969	6	0.0501878	1	0	0	0	1	0.00251996	49	-0.395453	0.39211	none	none	none	none	none
PRELP	ENSG00000188783	0.000276178	2	3.49676	0.441879	0	0	0	1	0	0	0	1	0	0	0	1	0.000123932	2	3.70608	0.442147	none	none	none	none	none
ATP2B4	ENSG00000058668	0.185394	1349	0.621981	1.05394e-18	0.0511857	199	1.41794	2.83828e-11	0.317119	194	1.08635	1.14774e-07	0.0772737	42	0.701238	0.384269	0.13242	1784	0.856913	5.96125e-39	none	up_FFA_Cocktail	up_FFA_Cocktail	none	none
LAX1	ENSG00000122188	0.000253323	6	-2.02255	0.137923	0.000251766	1	17.9419	0.4966	0	0	-21.2131	0.551959	0	0	0	1	0.000210242	7	-1.50915	0.264227	none	none	none	none	none
ZC3H11A	ENSG00000058673	0.00406532	57	0.0271378	0.966449	0.00186246	7	0.66638	0.667034	0.00800731	10	-1.06962	0.368834	0.00397641	2	-0.985254	0.832111	0.00348507	76	-0.317941	0.451981	none	none	none	none	none
ZBED6	ENSG00000257315	0.00416075	45	1.03754	0.0910716	0.000551032	2	-0.756038	0.756623	0.0126342	10	0.914477	0.531887	0	0	0	1	0.00295472	57	0.781322	0.118704	none	none	none	none	none
SNRPE	ENSG00000182004	1.03417	3879	-0.0191906	0.598892	1.33944	3048	-0.177055	8.64017e-06	0.406248	237	0.258325	0.268799	0.723242	362	-0.139925	0.744984	1.07712	7526	-0.0783242	0.00441033	none	none	none	none	none
SOX13	ENSG00000143842	0.0732127	770	-0.102561	0.360001	0.0307744	121	-0.0372492	0.99682	0.0806506	68	-0.427688	0.300214	0.0193469	10	-0.728801	0.676463	0.0521535	969	-0.104518	0.318672	none	none	none	none	none
ETNK2	ENSG00000143845	0.294711	1841	-1.25329	2.07482e-153	0.246324	830	-0.972206	1.18937e-43	0.108096	78	-1.2917	4.60402e-08	0.170643	95	-0.790664	0.00354784	0.251007	2844	-1.05156	1.94107e-153	up_DMSO	none	up_DMSO	none	up_DMSO
REN	ENSG00000143839	0.00156494	15	-0.166205	0.858911	0.00125018	4	-0.70255	0.641596	0	0	-17.8456	0.551959	0	0	-20.825	0.744984	0.00118176	19	-0.572744	0.42681	none	none	none	none	none
KISS1	ENSG00000170498	0.0515919	476	0.166432	0.259716	0.0654215	227	0.176568	0.43115	0.00991928	11	-0.644257	0.551959	0.0291547	16	-0.052022	1	0.0517992	730	0.156171	0.181692	none	none	none	none	none
GOLT1A	ENSG00000174567	0.515164	2716	-0.0791943	0.073629	0.633218	1836	0.123448	0.0558231	0.230953	164	-0.438236	0.0526621	0.332919	178	0.317694	0.419349	0.522807	4894	0.0458713	0.254038	none	none	none	none	none
PLEKHA6	ENSG00000143850	0.0691207	737	-0.259512	0.00929839	0.0283565	121	0.20518	0.522733	0.0945818	78	0.0556611	0.997231	0.0374438	21	0.699961	0.650343	0.0521361	957	-0.00353573	0.984682	none	none	none	none	none
PPP1R15B	ENSG00000158615	0.480293	2566	0.226074	1.12714e-07	0.152995	552	0.462272	3.1226e-05	0.434707	259	0.45434	0.0114948	0.217442	115	0.445774	0.325448	0.325744	3492	0.388395	1.39756e-21	none	none	none	none	none
PIK3C2B	ENSG00000133056	0.0203162	282	-0.651428	4.7723e-05	0.0128201	56	0.0224899	1	0.0219602	24	-0.493234	0.551959	0.00397209	2	-1.34363	0.736268	0.0159476	364	-0.415731	0.00678682	none	none	none	none	none
MDM4	ENSG00000198625	0.376765	2226	0.0849183	0.104527	0.143796	528	0.508084	8.35174e-06	0.625376	334	0.0723865	0.781834	0.16468	89	1.07848	0.00313953	0.283794	3177	0.270356	6.19303e-10	none	none	none	up_FFA_Cocktail	none
LRRN2	ENSG00000170382	0.00171486	24	0.183211	0.845086	0.000232607	3	-0.792918	0.868379	0.00281957	4	0.542104	0.877315	0	0	0	1	0.0010543	31	0.21197	0.788513	none	none	none	none	none
NFASC	ENSG00000163531	0.00503588	79	-1.24132	0.000115946	0.00134619	6	-0.386898	0.832526	0.0169415	15	0.235633	0.895101	0.00685899	3	22.7145	0.483601	0.00462574	103	-0.493775	0.101514	up_DMSO	none	none	none	none
CNTN2	ENSG00000184144	0.00109392	16	-1.24039	0.0566955	2.65928e-05	1	14.6988	0.4966	0.00511331	4	-0.274264	0.968888	0	0	0	1	0.000855733	21	-0.818768	0.178389	none	none	none	none	none
TMEM81	ENSG00000174529	0.0106885	149	0.155712	0.613639	0.00344243	13	0.715281	0.485545	0.00787005	5	-0.625509	0.672755	0.00439047	2	-1.01349	0.814982	0.00709435	169	0.096123	0.764741	none	none	none	none	none
RBBP5	ENSG00000117222	0.180068	1395	-0.0290333	0.716677	0.0820293	345	0.0602869	0.814653	0.173899	126	1.01173	0.00018994	0.100506	56	0.350291	0.744984	0.134212	1922	0.166552	0.00717463	none	none	up_FFA_Cocktail	none	none
DSTYK	ENSG00000133059	0.119012	1074	0.025098	0.8012	0.035828	145	0.227942	0.422455	0.157955	113	0.58304	0.0561965	0.0650382	36	1.01777	0.19443	0.0844993	1368	0.265357	0.000396002	none	none	none	none	none
TMCC2	ENSG00000133069	0.000960138	10	2.34697	0.0578179	0	0	-16.8214	0.4966	0	0	-21.0798	0.551959	0	0	0	1	0.000430852	10	0.511522	0.698941	none	none	none	none	none
NUAK2	ENSG00000163545	0.0186846	175	0.546892	0.0209981	0.00835346	36	2.06082	0.00112247	0.0323491	23	0.824789	0.350972	0.0083749	5	0.785627	0.896506	0.0146559	239	0.897835	1.27116e-05	none	up_FFA_Cocktail	none	none	none
CDK18	ENSG00000117266	0.105112	992	0.169574	0.0585764	0.0430746	204	0.298467	0.205884	0.170111	128	0.579938	0.0450134	0.0594076	34	0.32017	0.836088	0.0813304	1358	0.307642	7.82778e-05	none	none	none	none	none
MFSD4A	ENSG00000174514	0.00206451	35	-1.19226	0.0144096	0.00226089	12	-0.928767	0.292146	0.00172088	1	-2.08239	0.367042	0	0	-20.8675	0.744984	0.00191295	48	-1.20898	0.00351111	up_DMSO	none	none	none	up_DMSO
ELK4	ENSG00000158711	0.308956	1997	0.114565	0.0374744	0.128616	470	0.0874059	0.592974	0.378872	237	0.741689	3.90197e-05	0.151522	84	0.281808	0.744984	0.229152	2788	0.243349	3.52058e-07	none	none	none	none	none
SLC45A3	ENSG00000158715	0.0127088	197	-1.03431	1.45525e-07	0.00553502	25	0.858967	0.241176	0.0193085	18	-0.824946	0.238646	0.00569185	3	0.175154	1	0.0097249	243	-0.597264	0.00117807	up_DMSO	none	none	none	none
NUCKS1	ENSG00000069275	1.28335	4163	-0.213852	4.52397e-17	1.24745	2891	-0.502701	3.64502e-39	0.52114	296	-0.0861543	0.737754	0.885947	439	-0.0859081	0.88781	1.17763	7789	-0.276255	9.83995e-31	none	none	none	none	none
RAB29	ENSG00000117280	0.329981	2038	-0.275551	2.79766e-09	0.166849	622	-0.356121	0.000174415	0.13042	109	-0.663926	0.00595167	0.149996	83	-0.218255	0.761985	0.235869	2852	-0.239361	4.05142e-08	none	none	none	none	none
SLC41A1	ENSG00000133065	0.0252049	314	0.256729	0.182829	0.00570736	25	0.24915	0.789109	0.0457029	30	1.64266	0.0178037	0.00590625	3	0.67197	1	0.0172502	372	0.547165	0.00120824	none	none	up_FFA_Cocktail	none	none
PM20D1	ENSG00000162877	0.000110851	1	-1.08676	0.655901	0	0	0	1	0	0	0	1	0	0	0	1	4.97433e-05	1	-0.877189	0.723249	none	none	none	none	none
RAB7B	ENSG00000276600	0.00503087	80	0.851232	0.0484573	0.003246	19	-0.521732	0.522733	0.00180688	4	2.09121	0.412505	0.00346941	2	-0.268318	1	0.0039691	105	0.170009	0.694472	none	none	none	none	none
CTSE	ENSG00000196188	0.000445877	3	1.30224	0.536557	0.000210227	1	17.6817	0.4966	0	0	0	1	0	0	0	1	0.000280716	4	2.00021	0.312729	none	none	none	none	none
RHEX	ENSG00000263961	0.000518262	11	-0.589504	0.618748	0.000914915	4	0.774431	0.776952	0.00112859	2	-1.15878	0.726365	0	0	0	1	0.000661758	17	-0.138601	0.902422	none	none	none	none	none
FAM72A	ENSG00000196550	0.00258885	56	-0.718576	0.132396	0.00283388	15	-1.37405	0.0343838	0.0043691	3	1.09307	0.755486	0.00376806	2	-1.50889	0.639985	0.00292228	76	-1.06541	0.00463183	none	up_DMSO	none	none	up_DMSO
SRGAP2	ENSG00000266028	0.0507125	573	-0.231258	0.0530544	0.0255858	102	0.141516	0.726801	0.0981023	74	0.133682	0.840858	0.0222952	12	0.052631	1	0.0415671	761	-0.0314875	0.816479	none	none	none	none	none
IKBKE	ENSG00000263528	0.00909661	143	-0.572462	0.020865	0.0105305	44	0.698613	0.18051	0.00974036	9	-0.324723	0.879736	0.00475819	2	1.40576	0.875485	0.00926455	198	0.0229195	0.944673	none	none	none	none	none
RASSF5	ENSG00000266094	0.0656915	626	0.324036	0.00406186	0.0264785	104	0.349177	0.282181	0.0724528	52	0.337621	0.551959	0.0343637	19	0.783829	0.615773	0.0480391	801	0.417182	4.92081e-05	none	none	none	none	none
EIF2D	ENSG00000143486	0.157242	1277	-0.222894	0.00106469	0.156651	580	-0.202218	0.0742685	0.0735373	57	-0.0908179	0.949098	0.091149	50	-0.0458003	1	0.144709	1964	-0.167017	0.0052061	none	none	none	none	none
DYRK3	ENSG00000143479	0.0845904	758	0.362109	0.000275104	0.0485456	183	0.735472	0.000478415	0.0550549	44	-0.199251	0.79115	0.0237925	13	-0.131295	1	0.0627374	998	0.455675	4.89553e-07	none	none	none	none	none
MAPKAPK2	ENSG00000162889	0.281792	1901	0.0913054	0.116218	0.155393	585	0.240951	0.039133	0.275797	181	0.500561	0.0249532	0.162009	88	0.382629	0.544351	0.221115	2755	0.243818	4.51464e-07	none	none	none	none	none
IL10	ENSG00000136634	0.000254505	2	1.10707	0.691844	0	0	0	1	0	0	-19.6103	0.551959	0	0	0	1	0.000114207	2	0.0354119	0.994942	none	none	none	none	none
IL19	ENSG00000142224	0.00123033	18	0.843517	0.370822	0	0	-18.5357	0.354249	0	0	0	1	0	0	0	1	0.0005521	18	0.387748	0.689073	none	none	none	none	none
IL24	ENSG00000162892	0	0	0	1	0	0	0	1	0	0	0	1	0	0	0	1	0	0	0	1	none	none	none	none	none
FCMR	ENSG00000162894	0.00394873	41	0.236067	0.650417	0.00305453	11	0.37187	0.782238	0.00163995	1	-0.156148	1	0	0	-20.6743	0.744984	0.00305726	53	0.222938	0.648579	none	none	none	none	none
PIGR	ENSG00000162896	0.0776232	568	-0.422786	3.10923e-05	0.0425246	153	0.984634	2.30756e-05	0.0854951	54	-0.894138	0.00640845	0.0124509	7	-0.832149	0.72594	0.0582973	782	-0.138837	0.174514	none	none	none	none	none
FCAMR	ENSG00000162897	0.00241492	32	0.0986687	0.902779	0.00133775	4	0.708088	0.738654	0.000475699	1	-0.478985	0.992339	0.00229592	1	21.1323	0.744984	0.00185557	38	0.552424	0.402353	none	none	none	none	none
C1orf116	ENSG00000182795	0.00246293	40	0.0134054	0.993355	0.00306779	13	1.18338	0.291002	0.00155086	2	-0.631512	0.899469	0	0	0	1	0.00238943	55	0.492974	0.344713	none	none	none	none	none
PFKFB2	ENSG00000123836	0.032415	399	-0.14965	0.372673	0.0132136	52	1.54989	0.000555732	0.0477837	37	0.398858	0.552675	0.0160455	9	1.75097	0.421753	0.0245062	497	0.344426	0.0155782	none	up_FFA_Cocktail	none	none	none
YOD1	ENSG00000180667	0.0981328	908	0.754663	3.19943e-16	0.0368426	154	0.918623	0.000139261	0.150617	104	1.75085	9.00783e-08	0.0553888	32	0.667652	0.530856	0.0740612	1198	0.944416	2.60552e-27	none	none	up_FFA_Cocktail	none	none
C4BPB	ENSG00000123843	0.388094	2214	-1.01318	3.01835e-131	0.376436	1193	-0.401374	1.3276e-09	0.261449	165	-1.30491	7.68022e-17	0.26501	138	0.0218199	1	0.362733	3710	-0.680012	9.18661e-81	up_DMSO	none	up_DMSO	none	none
C4BPA	ENSG00000123838	0.222274	1552	-0.927994	1.2801e-68	0.112897	414	0.154425	0.331816	0.278309	179	-1.11069	1.87928e-12	0.0903492	51	-0.519993	0.393539	0.171234	2196	-0.609243	1.0817e-36	none	none	up_DMSO	none	none
CD55	ENSG00000196352	0.414667	2340	0.561082	1.07901e-30	0.244552	786	1.25389	1.11211e-37	0.450619	264	0.475226	0.00922917	0.150628	84	0.6559	0.158675	0.325944	3474	0.791876	4.48818e-73	none	up_FFA_Cocktail	none	none	none
CR2	ENSG00000117322	3.81618e-05	1	-3.01093	0.297973	0	0	0	1	0	0	0	1	0	0	0	1	1.71247e-05	1	-2.80127	0.318698	none	none	none	none	none
CR1L	ENSG00000197721	0.00115261	11	0.811504	0.424487	0.000202615	1	-0.0597271	1	0	0	0	1	0	0	0	1	0.000594933	12	0.800786	0.404005	none	none	none	none	none
CD46	ENSG00000117335	0.782815	3387	0.200064	7.33818e-09	0.380822	1193	0.499449	4.24237e-12	1.06849	480	-0.0727189	0.693871	0.363868	192	0.714333	0.00300066	0.607239	5252	0.326461	1.24553e-23	none	none	none	none	none
CD34	ENSG00000174059	0.000102719	4	0.944699	0.607809	0	0	0	1	0	0	0	1	0	0	0	1	4.60943e-05	4	1.15416	0.541098	none	none	none	none	none
PLXNA2	ENSG00000076356	0.111997	1012	0.509315	3.66626e-09	0.0275019	104	1.45499	1.27831e-06	0.18891	138	0.483791	0.0870776	0.0484487	25	0.816202	0.483341	0.0786734	1279	0.678372	5.73424e-17	none	up_FFA_Cocktail	none	none	none
CAMK1G	ENSG00000008118	0.00313251	26	2.56944	0.00119601	0.000656698	3	0.639171	0.873387	0.00212832	2	1.51476	0.703958	0	0	-20.0211	0.744984	0.00180517	31	1.67289	0.0130608	up_FFA_Cocktail	none	none	none	up_FFA_Cocktail
LAMB3	ENSG00000196878	0.170176	1285	-0.150708	0.0387504	0.0712408	265	0.323677	0.0690054	0.230823	161	-0.098539	0.797934	0.0732514	39	0.207997	0.967134	0.126903	1750	0.0364425	0.636288	none	none	none	none	none
G0S2	ENSG00000123689	0.775256	2791	0.187738	7.54001e-05	0.837349	1935	0.495878	1.5889e-17	0.284063	182	-0.128853	0.675787	0.713974	334	0.799991	2.46925e-06	0.758976	5242	0.386986	2.06133e-28	none	none	none	none	none
HSD11B1	ENSG00000117594	0.527813	2652	-0.152256	0.000930549	0.420144	1228	0.206239	0.00664887	0.346913	201	-0.900296	4.45948e-08	0.244306	128	0.129787	0.933702	0.446086	4209	-0.0128629	0.800085	none	none	none	none	none
TRAF3IP3	ENSG00000009790	0.000577066	5	-0.851583	0.413636	0	0	0	1	0	0	-19.9676	0.551959	0	0	0	1	0.000258952	5	-0.914431	0.379372	none	none	none	none	none
C1orf74	ENSG00000162757	0.0102816	197	-0.760366	0.000216551	0.00784023	38	-0.744161	0.0881585	0.00699662	7	-0.269194	0.93512	0.00688752	4	-0.219626	1	0.00878357	246	-0.651009	0.000937266	none	none	none	none	none
IRF6	ENSG00000117595	0.0937922	825	-0.442605	5.34306e-08	0.0556872	212	-0.948056	1.41323e-11	0.0355223	31	-0.928928	0.0557899	0.0710736	40	0.194367	0.989312	0.0729011	1108	-0.543971	7.32156e-14	none	none	none	none	none
UTP25	ENSG00000117597	0.231806	1647	0.662299	6.73716e-26	0.131777	470	-0.0102019	1	0.146743	108	0.542846	0.0977304	0.126165	69	0.295792	0.744984	0.17715	2294	0.428711	1.9867e-14	none	none	none	none	none
SYT14	ENSG00000143469	2.2245e-05	2	-0.549296	0.842351	0	0	0	1	0	0	0	1	0	0	0	1	9.98221e-06	2	-0.339776	0.903732	none	none	none	none	none
HHAT	ENSG00000054392	0.0270129	334	0.0152564	0.949813	0.00801386	31	0.0690407	1	0.0491986	40	-0.0293647	1	0.0185125	10	0.7695	0.744984	0.0204285	415	0.111141	0.533254	none	none	none	none	none
RCOR3	ENSG00000117625	0.204215	1511	0.0433014	0.566456	0.109868	397	-0.0835647	0.640303	0.260766	182	-0.38849	0.0612993	0.108554	59	0.467552	0.537962	0.162542	2149	0.012322	0.872592	none	none	none	none	none
TRAF5	ENSG00000082512	0.0278988	311	0.429222	0.0139953	0.0129365	49	1.1755	0.00926615	0.0692993	51	0.950926	0.0635044	0.00901492	5	1.31381	0.744984	0.0231742	416	0.749313	1.23556e-06	none	up_FFA_Cocktail	none	none	none
SLC30A1	ENSG00000170385	0.585432	2858	0.342867	7.14904e-18	0.250058	843	1.06724	2.05721e-31	0.521299	296	0.411041	0.0157633	0.2629	143	0.57335	0.0787805	0.420629	4140	0.595314	1.95515e-56	none	up_FFA_Cocktail	none	none	none
NEK2	ENSG00000117650	0.00137489	24	-1.29082	0.0491343	0.000910788	3	-0.247127	0.97381	0.000812982	1	-0.68843	0.900837	0.00162157	1	-0.225222	1	0.00118217	29	-0.817099	0.176152	up_DMSO	none	none	none	none
LPGAT1	ENSG00000123684	0.761603	3215	-0.324123	1.09555e-21	0.382534	1217	-0.150798	0.0482352	0.702782	365	-0.560573	3.24523e-06	0.488385	250	0.208724	0.638179	0.585259	5047	-0.181045	2.14029e-08	none	none	none	none	none
INTS7	ENSG00000143493	0.111122	1008	0.131303	0.140447	0.0598149	249	0.493019	0.00668451	0.0800737	64	0.246956	0.652004	0.062309	37	0.22362	0.959569	0.0844889	1358	0.300783	7.73792e-05	none	none	none	none	none
DTL	ENSG00000143476	0.00166625	20	-0.320015	0.662188	0.00125182	5	0.866472	0.665592	0.0074094	4	4.09032	0.25876	0.00212554	1	21.0209	0.744984	0.0019508	30	0.795289	0.224644	none	none	none	none	none
PPP2R5A	ENSG00000066027	0.328062	2050	-0.400626	2.3446e-19	0.196107	727	-0.254941	0.00645334	0.215457	158	0.380734	0.164662	0.153108	84	0.0651399	1	0.252433	3019	-0.207637	1.21794e-06	none	none	none	none	none
NENF	ENSG00000117691	0.489695	2650	-0.391056	1.67137e-24	0.610085	1781	0.0184603	0.897689	0.133364	97	-0.185128	0.646126	0.27344	146	-0.0183294	1	0.489887	4674	-0.13617	0.000104524	none	none	none	none	none
ATF3	ENSG00000162772	1.53642	4153	1.5993	0	1.45062	2944	1.26949	3.08013e-144	1.21582	487	1.60912	1.37364e-38	0.911775	417	1.0963	1.10605e-13	1.41984	8001	1.43955	0	up_FFA_Cocktail	up_FFA_Cocktail	up_FFA_Cocktail	up_FFA_Cocktail	up_FFA_Cocktail
FAM71A	ENSG00000162771	0.00301594	44	-0.788902	0.0956441	0.000730682	2	2.93176	0.463428	0.00674206	6	0.0552224	1	0	0	0	1	0.00210124	52	-0.302798	0.546585	none	none	none	none	none
BATF3	ENSG00000123685	0.0082216	86	0.284069	0.427376	0.0100207	40	0.422607	0.490462	0.00488912	6	1.72496	0.459171	0.00543383	3	1.90841	0.744984	0.00840632	135	0.491153	0.0834237	none	none	none	none	none
NSL1	ENSG00000117697	0.18741	1454	-0.224455	0.000293829	0.178018	635	-0.214493	0.0386946	0.108231	87	-0.195325	0.641288	0.0890945	51	-0.446742	0.520848	0.168646	2227	-0.202335	0.000153701	none	none	none	none	none
TATDN3	ENSG00000203705	0.103391	956	-0.204282	0.0161727	0.117243	457	0.0560698	0.791329	0.0431156	33	-0.627543	0.232874	0.0516299	28	0.574216	0.674033	0.0994329	1474	-0.0360375	0.681151	none	none	none	none	none
SPATA45	ENSG00000185523	0.00109868	20	-1.28137	0.0555909	0.0017904	6	0.683294	0.681759	0.00193545	1	-0.114177	1	0	0	-21.066	0.744984	0.00131397	27	-0.553172	0.416272	none	none	none	none	none
FLVCR1	ENSG00000162769	0.0878053	826	0.433301	1.15523e-05	0.0237325	92	1.31933	3.69064e-05	0.127048	103	0.128861	0.816139	0.0272372	16	1.41338	0.35632	0.0599949	1037	0.589944	9.28447e-11	none	up_FFA_Cocktail	none	none	none
VASH2	ENSG00000143494	0.00156913	40	-1.87732	4.30846e-05	0.000574103	3	1.78263	0.534751	0.00407316	7	-0.443295	0.892361	0.00106453	1	-1.50311	0.85612	0.00131153	51	-1.24961	0.00426769	up_DMSO	none	none	none	up_DMSO
ANGEL2	ENSG00000174606	0.10191	937	-0.29365	0.000409103	0.055995	224	-0.271981	0.152104	0.144747	108	-0.161653	0.689406	0.0438673	26	-0.240075	0.964431	0.0815618	1295	-0.227772	0.00236897	none	none	none	none	none
RPS6KC1	ENSG00000136643	0.114336	1017	0.219041	0.00984535	0.0318526	132	-0.342636	0.166957	0.163277	117	0.410141	0.217907	0.0429752	24	0.330519	0.894742	0.0790752	1290	0.197516	0.0148821	none	none	none	none	none
PROX1	ENSG00000117707	0.50153	2462	-0.841449	1.50128e-100	0.181816	644	-0.716134	6.55633e-18	0.411769	247	-0.589269	0.000136872	0.276683	147	-0.302187	0.475847	0.350564	3500	-0.637449	5.54555e-68	none	none	none	none	none
SMYD2	ENSG00000143499	0.230414	1610	-0.447574	5.6184e-18	0.201641	728	-0.552958	7.88034e-12	0.126529	104	-0.281125	0.427421	0.145989	79	-0.260263	0.744984	0.20387	2521	-0.435399	1.00572e-21	none	none	none	none	none
PTPN14	ENSG00000152104	0.0565046	640	-0.166862	0.140993	0.0136061	71	-0.28659	0.4966	0.0886883	78	0.598197	0.137631	0.0416002	22	0.181564	1	0.0408172	811	0.00752765	0.963612	none	none	none	none	none
CENPF	ENSG00000117724	0.0190119	185	-0.257056	0.264763	0.00598518	21	-0.110284	0.963848	0.0204692	16	0.244414	0.903568	0.00347121	2	-2.21024	0.27878	0.0125881	224	-0.233254	0.279592	none	none	none	none	none
KCTD3	ENSG00000136636	0.280909	1842	-0.39035	4.33895e-16	0.118773	458	-0.28765	0.014848	0.261622	190	0.164339	0.558424	0.176955	98	0.115069	1	0.20716	2588	-0.204748	1.26724e-05	none	none	none	none	none
USH2A	ENSG00000042781	0.00438949	75	-1.33523	5.30025e-05	0.000208164	2	-4.36164	0.00394492	0	0	-22.939	0.144283	0.00312556	2	0.797667	1	0.00235698	79	-1.55456	2.67725e-06	up_DMSO	up_DMSO	none	none	up_DMSO
ESRRG	ENSG00000196482	0.000481347	12	-0.817284	0.445129	0	0	-18.172	0.4966	0.000698915	2	0.6408	0.916877	0	0	0	1	0.000264475	14	-0.880891	0.39298	none	none	none	none	none
GPATCH2	ENSG00000092978	0.106849	946	0.0274716	0.802997	0.058329	223	0.0753125	0.804908	0.0816372	68	-0.813006	0.00925578	0.072085	41	0.562292	0.572919	0.0830716	1278	0.0417175	0.662416	none	none	none	none	none
SPATA17	ENSG00000162814	0.00151392	15	-0.549314	0.519998	0.000809859	5	-1.26019	0.417382	0	0	-19.7132	0.551959	0.00177015	1	-0.258274	1	0.00116407	21	-0.765923	0.277464	none	none	none	none	none
RRP15	ENSG00000067533	0.324777	2056	0.1942	0.000173448	0.349546	1139	-0.0862904	0.361576	0.188	128	0.349426	0.286894	0.203841	112	0.068635	1	0.312896	3435	0.0776002	0.104845	none	none	none	none	none
TGFB2	ENSG00000092969	0.0217269	225	0.0286461	0.916968	0.00606963	26	1.24164	0.0598326	0.0587875	47	0.671578	0.206947	0.0215973	12	1.06853	0.620763	0.0182792	310	0.427716	0.0155867	none	none	none	none	none
LYPLAL1	ENSG00000143353	0.390446	2324	-0.0874937	0.0816195	0.588816	1708	-0.057288	0.487757	0.198028	133	-0.0407353	1	0.223372	120	-0.129117	0.930478	0.436754	4285	-0.0683259	0.0993504	none	none	none	none	none
ZC3H11B	ENSG00000215817	0.0039857	81	0.0176872	0.980688	0.000586459	5	-2.4938	0.0267229	0.00745892	10	0.0991356	1	0.00305697	2	-0.231724	1	0.00283147	98	-0.455951	0.263988	none	up_DMSO	none	none	none
SLC30A10	ENSG00000196660	0.0763778	711	-0.845203	4.75494e-24	0.0320589	125	-0.209559	0.479258	0.0849947	72	-1.51533	6.96385e-11	0.0535809	29	0.659375	0.587666	0.0577348	937	-0.656135	1.13301e-17	none	none	up_DMSO	none	none
EPRS	NA_character_	0.870988	3604	-0.148366	6.0216e-06	0.579905	1695	-0.331594	2.65533e-09	0.580123	320	0.232171	0.219826	0.511663	266	-0.0147772	1	0.703829	5885	-0.122236	6.72872e-05	none	none	none	none	none
BPNT1	ENSG00000162813	0.112767	987	-0.366604	1.37463e-06	0.086495	331	-0.568495	3.57136e-06	0.0599249	52	-0.525859	0.245113	0.0595703	32	-0.50663	0.594651	0.0937932	1402	-0.426521	9.88482e-11	none	none	none	none	none
IARS2	ENSG00000067704	0.537124	2720	-0.374881	1.15718e-24	0.367791	1181	-0.70647	1.32428e-30	0.302238	196	0.0105844	1	0.350438	188	0.00285088	1	0.437523	4285	-0.396735	1.68256e-32	none	none	none	none	none
RAB3GAP2	ENSG00000118873	0.310484	1998	-0.165724	0.00072325	0.158883	563	-0.263985	0.0116836	0.25121	178	-0.654168	0.000279109	0.203733	108	0.446834	0.335262	0.237727	2847	-0.138324	0.00291114	none	none	none	none	none
MARK1	ENSG00000116141	0.000138003	5	-1.70534	0.225224	0	0	0	1	0	0	0	1	0	0	0	1	6.19272e-05	5	-1.49568	0.277464	none	none	none	none	none
C1orf115	ENSG00000162817	0.25056	1702	-0.70777	3.65291e-49	0.169092	629	-0.66404	1.0361e-14	0.121821	96	-0.326975	0.350972	0.224023	122	0.228096	0.744984	0.207774	2549	-0.536338	6.2222e-34	none	none	none	none	none
MARC2	ENSG00000117791	0.123427	1062	-0.972322	1.31036e-49	0.107766	427	-0.654855	9.37278e-10	0.114689	94	-1.2463	7.95173e-09	0.0845094	48	-0.220146	0.884525	0.112987	1631	-0.799012	2.54952e-46	none	none	up_DMSO	none	none
MARC1	ENSG00000186205	0.0793642	792	-0.663551	3.64262e-16	0.0522113	210	-0.569547	0.000394572	0.0476516	46	-1.07602	0.00159207	0.0497448	28	-0.00629924	1	0.0638371	1076	-0.566142	2.80579e-14	none	none	up_DMSO	none	none
HLX	ENSG00000136630	0.0677922	650	0.393061	0.000542897	0.0467254	190	0.766487	0.000250284	0.0663002	52	0.559728	0.303072	0.0568464	31	1.23982	0.122871	0.058532	923	0.629444	1.00694e-10	none	none	none	none	none
DUSP10	ENSG00000143507	0.219924	1541	0.583816	4.30439e-20	0.119221	449	0.602917	1.78687e-06	0.176899	122	0.863656	0.00223428	0.12591	66	0.66043	0.225996	0.169069	2178	0.665602	5.08819e-31	none	none	none	none	none
HHIPL2	ENSG00000143512	0.000389905	6	0.441599	0.801279	0	0	0	1	0.00115377	1	20.1388	0.551959	0	0	0	1	0.000254989	7	1.19449	0.445076	none	none	none	none	none
TAF1A	ENSG00000143498	0.0327102	319	0.958641	1.72947e-08	0.0273877	104	1.0794	0.000238878	0.032101	25	0.440248	0.605393	0.0178721	9	1.65871	0.423021	0.0291671	457	1.01213	4.53079e-12	none	up_FFA_Cocktail	none	none	up_FFA_Cocktail
MIA3	ENSG00000154305	0.465605	2592	-0.211832	3.82494e-07	0.168369	566	0.11422	0.414088	0.470949	276	-0.380285	0.0204625	0.178802	95	-0.00452612	1	0.323763	3529	-0.0626714	0.176852	none	none	none	none	none
AIDA	ENSG00000186063	0.516736	2711	-0.0823736	0.0520416	0.339152	1102	-0.313225	7.46035e-06	0.223026	160	0.123567	0.73606	0.363806	196	0.240455	0.620637	0.413212	4169	-0.0751689	0.0597048	none	none	none	none	none
BROX	ENSG00000162819	0.302762	1953	-0.069291	0.222823	0.22562	802	-0.183206	0.0517299	0.216933	148	0.74082	0.00272561	0.193061	106	0.184833	0.822141	0.256432	3009	-0.00825452	0.896252	none	none	none	none	none
FAM177B	ENSG00000197520	0.000604444	8	1.69833	0.331188	0.000409523	1	18.6439	0.4966	0	0	0	1	0	0	0	1	0.000428311	9	2.56687	0.174752	none	none	none	none	none
DISP1	ENSG00000154309	0.0653095	578	0.842389	3.84819e-12	0.0232721	88	1.31881	7.87077e-05	0.10746	69	1.54442	0.000143025	0.0222697	12	1.36948	0.443114	0.0478764	747	1.11692	6.07198e-23	none	up_FFA_Cocktail	up_FFA_Cocktail	none	up_FFA_Cocktail
TLR5	ENSG00000187554	0.00733738	81	-0.502713	0.126553	0.00344769	13	0.973792	0.350054	0.000514782	1	-3.87981	0.160595	0.00187898	1	20.8429	0.744984	0.00483544	96	-0.151163	0.666129	none	none	none	none	none
SUSD4	ENSG00000143502	0.00140512	17	-1.38165	0.0235637	0.00151205	6	0.417362	0.865811	0.00397299	3	0.569795	0.903822	0	0	0	1	0.00148604	26	-0.50166	0.396232	up_DMSO	none	none	none	none
CAPN8	ENSG00000203697	0.0112931	147	-0.00908336	0.988507	0.00717063	41	0.980219	0.090472	0.0174036	18	0.710152	0.511548	0.00607408	3	22.5386	0.483341	0.00962245	209	0.507427	0.027939	none	none	none	none	none
CAPN2	ENSG00000162909	0.424899	2361	-0.260981	6.94359e-10	0.286521	962	-0.0243114	0.902192	0.404969	249	0.458807	0.0139464	0.212709	117	0.157856	0.874563	0.349573	3689	-0.0426916	0.356688	none	none	none	none	none
TP53BP2	ENSG00000143514	0.466733	2574	0.661172	7.23957e-48	0.255993	840	-0.106315	0.322405	0.343788	219	1.00624	2.81449e-07	0.251212	133	0.389831	0.366527	0.356179	3766	0.43613	9.90088e-27	none	none	up_FFA_Cocktail	none	none
FBXO28	ENSG00000143756	0.156254	1301	-0.047442	0.550291	0.0770803	308	0.13994	0.4966	0.148683	107	0.484134	0.133027	0.0925942	52	0.316384	0.744984	0.119101	1768	0.132685	0.0500603	none	none	none	none	none
DEGS1	ENSG00000143753	0.38245	2323	0.346976	5.20122e-13	0.223472	753	0.408629	1.03903e-05	0.303132	190	0.0442865	0.968602	0.189381	101	0.93552	0.00730156	0.296984	3367	0.429086	1.89733e-23	none	none	none	none	none
NVL	ENSG00000143748	0.0777536	730	0.159875	0.154983	0.0515767	211	-0.126005	0.605448	0.0800037	61	-0.188282	0.754636	0.0437409	24	0.400399	0.807956	0.0645243	1026	0.0696929	0.509089	none	none	none	none	none
CNIH4	ENSG00000143771	0.823951	3478	0.471893	1.50764e-41	0.891131	2296	0.925265	5.11934e-71	0.436817	249	-0.00570105	1	0.423762	221	0.602457	0.00915497	0.783508	6244	0.67534	1.25423e-109	none	none	none	none	none
WDR26	ENSG00000162923	0.294109	1876	-0.310364	9.13939e-11	0.112664	432	-0.0107549	1	0.336052	217	0.0722706	0.855675	0.169286	93	0.321248	0.6421	0.215148	2618	-0.0834118	0.109128	none	none	none	none	none
CNIH3	ENSG00000143786	0.00506391	77	-0.51458	0.152892	0.00635369	26	-0.00344997	1	0.00157052	1	-1.49735	0.593597	0.00216598	1	21.0482	0.744984	0.0050313	105	-0.20063	0.568375	none	none	none	none	none
DNAH14	ENSG00000185842	0.164931	1320	0.315118	8.69404e-06	0.135949	498	0.158864	0.269272	0.175234	129	0.0134365	1	0.108748	58	0.823094	0.131361	0.149004	2005	0.279491	4.0207e-06	none	none	none	none	none
LBR	ENSG00000143815	0.395829	2262	-0.220856	6.22968e-07	0.162597	574	0.259098	0.023324	0.498883	295	-0.157536	0.462311	0.165348	89	0.571743	0.219574	0.290852	3220	0.0123009	0.828293	none	none	none	none	none
ENAH	ENSG00000154380	0.479138	2514	-0.337997	5.25802e-18	0.280223	936	-0.719998	6.6758e-26	0.300006	197	-0.158188	0.551959	0.346049	186	0.118873	0.903498	0.37733	3833	-0.364954	1.12752e-24	none	none	none	none	none
SRP9	ENSG00000143742	0.666673	3111	-0.305223	1.60646e-19	0.855453	2232	-0.25255	1.55158e-07	0.272504	180	-0.0508655	0.948393	0.510712	269	-0.23614	0.481816	0.696401	5792	-0.249715	2.13831e-17	none	none	none	none	none
EPHX1	ENSG00000143819	0.741077	3153	-0.328357	3.06926e-20	0.671667	1836	0.812811	3.45007e-44	0.584403	301	-0.931294	4.73655e-13	0.473304	244	0.470361	0.0543427	0.677253	5534	0.130518	7.69682e-05	none	none	none	none	none
TMEM63A	ENSG00000196187	0.33441	2063	-0.13699	0.00658194	0.113386	403	0.680253	2.34278e-07	0.492322	282	-0.157858	0.478178	0.134469	73	0.234548	0.793088	0.240924	2821	0.0889774	0.0830046	none	none	none	none	none
LEFTY1	ENSG00000243709	0.000847606	12	-0.570372	0.536532	9.44692e-05	1	-1.27386	0.620834	0.000514782	1	18.974	0.551959	0	0	0	1	0.000452293	14	-0.363967	0.678547	none	none	none	none	none
PYCR2	ENSG00000143811	0.249112	1763	0.222098	0.000146645	0.221052	772	0.166867	0.113011	0.134041	102	0.52793	0.12785	0.125487	69	0.03515	1	0.21821	2706	0.233971	3.3371e-06	none	none	none	none	none
SDE2	ENSG00000143751	0.140504	1195	-0.0134871	0.894192	0.0729576	293	-0.270696	0.0955601	0.0929723	79	0.220336	0.664749	0.0818932	47	0.0767825	1	0.105535	1614	-0.0173581	0.847279	none	none	none	none	none
H3F3A	NA_character_	1.74809	4470	-0.0898549	9.15646e-05	2.11961	3743	-0.303898	3.62092e-28	0.721369	370	0.0255066	0.998244	1.39056	625	-0.273285	0.0993494	1.78421	9208	-0.176785	1.27e-16	none	none	none	none	none
ACBD3	ENSG00000182827	0.443012	2527	0.274702	4.23153e-10	0.333404	1081	-0.140099	0.0957567	0.202145	137	0.265806	0.43282	0.268814	145	0.0341174	1	0.367133	3890	0.126239	0.00226405	none	none	none	none	none
MIXL1	ENSG00000185155	0	0	-16.8942	0.422507	0	0	0	1	0	0	0	1	0	0	0	1	0	0	-15.5286	0.429955	none	none	none	none	none
LIN9	ENSG00000183814	0.015868	158	0.51401	0.0428673	0.00842874	35	0.395244	0.528738	0.0109603	11	0.693128	0.621501	0.0171021	10	1.67798	0.42299	0.0127957	214	0.653287	0.0030582	none	none	none	none	none
PARP1	ENSG00000143799	0.488971	2563	-0.537815	9.3804e-45	0.382284	1211	-0.725979	1.99807e-33	0.18146	136	-0.132189	0.726365	0.292349	161	-0.459523	0.0969697	0.407384	4071	-0.539165	2.59485e-56	none	none	none	none	none
ITPKB	ENSG00000143772	0	0	-19.1807	0.0994794	0	0	-17.9772	0.4966	0	0	-21.8983	0.411652	0	0	0	1	0	0	-19.3242	0.0450859	none	none	none	none	up_DMSO
PSEN2	ENSG00000143801	0.0659422	672	-0.154602	0.174782	0.035508	156	0.502078	0.0386525	0.0777721	76	0.0811998	0.958849	0.0349031	20	0.475366	0.77676	0.0520369	924	0.12622	0.235521	none	none	none	none	none
COQ8A	ENSG00000163050	0.154499	1218	-0.435704	1.76794e-11	0.0995888	389	-0.0337189	0.931595	0.113004	94	-0.0951822	0.900706	0.0790791	44	-0.0364555	1	0.123143	1745	-0.201914	0.00100914	none	none	none	none	none
CDC42BPA	ENSG00000143776	0.361812	2143	-0.0984086	0.0487016	0.155076	591	0.231151	0.0475285	0.414949	257	0.0607376	0.8778	0.194151	106	0.305492	0.639983	0.269714	3097	0.0891697	0.0619354	none	none	none	none	none
ZNF678	ENSG00000181450	0.0476296	500	0.309301	0.0215725	0.0191802	71	0.173343	0.710324	0.0641649	54	0.574327	0.294703	0.0256486	16	2.7732	0.0501903	0.0357027	641	0.464932	9.86878e-05	none	none	none	none	none
SNAP47	ENSG00000143740	0.0805992	817	-0.269321	0.00314985	0.0963721	380	0.324823	0.0288812	0.0641787	60	-0.0467939	1	0.0573497	32	0.55048	0.65936	0.0832235	1289	0.0702502	0.442034	none	none	none	none	none
JMJD4	ENSG00000081692	0.121999	1058	-0.220383	0.00459434	0.126372	486	-0.161391	0.239536	0.0504795	53	-0.840198	0.0282597	0.103437	56	0.638749	0.332134	0.11689	1653	-0.133887	0.0537173	none	none	none	none	none
WNT9A	ENSG00000143816	0.00090382	15	-0.528878	0.610318	0.000544289	3	19.0544	0.354701	0.00514611	5	1.75206	0.420022	0.00208122	1	20.9905	0.744984	0.00117596	24	0.8975	0.282574	none	none	none	none	none
ARF1	ENSG00000143761	0.917161	3676	0.0717666	0.028703	0.973672	2473	-0.00892819	0.98295	0.491965	286	0.157483	0.498139	0.620573	324	0.176102	0.658491	0.880174	6759	0.0747558	0.0108311	none	none	none	none	none
C1orf35	ENSG00000143793	0.262157	1757	0.45715	7.36108e-15	0.248632	843	0.245076	0.00874312	0.130988	104	0.114474	0.848617	0.135131	75	0.640463	0.211575	0.235379	2779	0.38622	5.40088e-15	none	none	none	none	none
MRPL55	ENSG00000162910	0.483167	2651	-0.167861	5.03057e-05	0.618439	1801	-0.0575603	0.469916	0.166474	115	0.0418856	1	0.330615	178	0.139478	0.846095	0.498081	4745	-0.0666908	0.083661	none	none	none	none	none
GUK1	ENSG00000143774	1.23061	4083	-0.380652	8.11478e-48	1.66878	3405	-0.280243	1.46161e-16	0.500006	286	-0.199121	0.329239	0.927904	453	0.000268377	1	1.31823	8227	-0.272197	1.58522e-30	none	none	none	none	none
GJC2	ENSG00000198835	0.00052386	3	2.26096	0.287899	0.000311953	1	-0.580573	0.904212	0.00232358	1	2.91293	0.633568	0	0	0	1	0.000515885	5	0.993837	0.475354	none	none	none	none	none
IBA57	ENSG00000181873	0.0444513	519	0.107096	0.462442	0.0208256	97	0.29617	0.449106	0.044655	37	0.370612	0.575797	0.0322587	18	0.218802	1	0.0342046	671	0.232618	0.0691733	none	none	none	none	none
OBSCN	ENSG00000154358	0.0160906	149	0.567959	0.0230985	0.0137044	50	1.68718	0.000334261	0.0148654	11	0.876228	0.539402	0.00347328	2	0.0667357	1	0.0138495	212	0.98099	3.93265e-06	none	up_FFA_Cocktail	none	none	none
TRIM11	ENSG00000154370	0.0745732	733	0.563	8.29282e-08	0.0479064	199	0.945812	5.56743e-06	0.125155	81	0.733939	0.043743	0.0229363	13	0.202482	1	0.0627748	1026	0.709513	2.30436e-14	none	none	none	none	none
TRIM17	ENSG00000162931	0.000256304	4	2.63407	0.329043	0.000301311	1	18.2011	0.4966	0	0	-21.898	0.416415	0	0	0	1	0.000230582	5	-0.542217	0.785293	none	none	none	none	none
HIST3H2A	NA_character_	0.0150797	112	0.33423	0.253502	0.0122965	45	0.349029	0.4966	0.000541656	1	0.524042	0.981379	0.00371028	2	-1.09445	0.784896	0.0118857	160	0.310964	0.204613	none	none	none	none	none
HIST3H2BB	NA_character_	0.000238024	1	17.8609	0.422507	0	0	0	1	0	0	0	1	0	0	0	1	0.000106811	1	16.7048	0.429955	none	none	none	none	none
RNF187	ENSG00000168159	0.754302	3296	-0.196834	5.29818e-09	0.764933	2048	0.166501	0.00342544	0.469326	269	0.288191	0.145736	0.5118	270	0.268407	0.398777	0.714763	5883	0.0523934	0.12701	none	none	none	none	none
RHOU	ENSG00000116574	0.55696	2736	0.0175528	0.74088	0.403313	1249	-0.322965	8.82977e-07	0.30375	190	-0.0398399	0.980141	0.38056	200	0.0296015	1	0.463117	4375	-0.0749138	0.0583666	none	none	none	none	none
RAB4A	ENSG00000168118	0.611341	2934	-0.581499	7.85798e-65	0.729793	1999	-0.593542	2.86509e-36	0.302486	194	-0.270331	0.250418	0.433146	230	-0.326	0.247758	0.617827	5357	-0.527906	4.78901e-72	none	none	none	none	none
CCSAP	ENSG00000154429	0.0577412	548	0.280109	0.0259588	0.0298482	110	-0.14382	0.677119	0.0489957	39	0.146665	0.911987	0.03222	17	1.20797	0.381354	0.0439262	714	0.23777	0.0395034	none	none	none	none	none
ACTA1	ENSG00000143632	0.000398476	6	-0.0178103	1	0	0	-18.3107	0.4966	0.000663728	1	19.3407	0.551959	0	0	0	1	0.000224846	7	-0.366693	0.814112	none	none	none	none	none
NUP133	ENSG00000069248	0.0954249	904	-0.256441	0.00236439	0.0396442	163	0.117384	0.711517	0.08223	63	0.0978391	0.933949	0.0378715	22	0.68762	0.64569	0.0674546	1152	-0.012214	0.913399	none	none	none	none	none
ABCB10	ENSG00000135776	0.114061	1038	-0.391495	3.93825e-08	0.0463091	200	0.0813161	0.810205	0.0916017	78	-0.31938	0.422843	0.0813766	45	0.707259	0.351386	0.0833026	1361	-0.123161	0.111656	none	none	none	none	none
TAF5L	ENSG00000135801	0.0936702	885	0.0706117	0.500312	0.0347605	144	-0.125957	0.695258	0.0839965	67	0.151138	0.83557	0.0409745	22	0.2791	0.962492	0.0652216	1118	0.111612	0.248934	none	none	none	none	none
URB2	ENSG00000135763	0.0572513	593	0.173955	0.182806	0.0214357	82	-0.206828	0.569395	0.0737819	51	0.85972	0.0874743	0.0158745	9	-0.5175	0.851229	0.0405913	735	0.176948	0.144912	none	none	none	none	none
GALNT2	ENSG00000143641	0.328462	1985	-0.258713	6.6988e-08	0.137935	504	0.446698	0.000132719	0.462138	271	-0.135062	0.551959	0.156078	86	0.114343	1	0.247703	2846	-0.00640516	0.92294	none	none	none	none	none
PGBD5	ENSG00000177614	0.021999	294	-0.208702	0.279088	0.0086845	37	-0.337731	0.54969	0.0140201	14	-0.811122	0.39012	0.0127785	7	0.0594886	1	0.015432	352	-0.209399	0.265508	none	none	none	none	none
COG2	ENSG00000135775	0.152206	1271	-0.186812	0.00784562	0.0862038	344	-0.423963	0.00128101	0.108142	85	-0.154873	0.761445	0.0578357	31	-0.349398	0.744984	0.114553	1731	-0.216326	0.000592219	none	none	none	none	none
AGT	ENSG00000135744	0.637853	2891	-0.998769	4.36598e-163	0.385207	1207	0.175996	0.0247007	0.775802	362	-1.08844	6.92204e-20	0.342423	178	0.0543067	1	0.521462	4638	-0.515048	1.67316e-53	none	none	up_DMSO	none	none
C1orf198	ENSG00000119280	0.0936504	926	-0.176904	0.0461892	0.0808882	337	0.264953	0.120952	0.06873	58	0.462759	0.390992	0.053403	32	-0.0202459	1	0.0830686	1353	0.0706797	0.429955	none	none	none	none	none
TTC13	ENSG00000143643	0.0279759	334	-0.475523	0.0017026	0.0109042	41	0.761409	0.130525	0.0491731	49	-0.357423	0.536967	0.0116414	6	0.718064	0.883036	0.0212917	430	-0.152523	0.339066	none	none	none	none	none
ARV1	ENSG00000173409	0.0712113	719	-0.477764	1.3825e-07	0.0639262	246	-0.304572	0.076367	0.0527965	44	-0.824557	0.0301352	0.0449417	26	-0.506382	0.665082	0.0645562	1035	-0.415529	2.01329e-07	none	none	none	none	none
FAM89A	ENSG00000182118	0.152035	1240	0.158794	0.0394687	0.152635	567	0.272429	0.0198578	0.0531328	47	-0.0886073	0.980141	0.0723965	41	0.193941	0.984084	0.137573	1895	0.236017	0.000170306	none	none	none	none	none
TRIM67	ENSG00000119283	9.93053e-05	3	-1.76525	0.41617	0	0	0	1	0	0	0	1	0	0	0	1	4.45623e-05	3	-1.55562	0.454428	none	none	none	none	none
C1orf131	ENSG00000143633	0.208878	1476	0.0522186	0.476432	0.20134	685	-0.217987	0.0286551	0.0842936	63	-0.167911	0.783224	0.132102	70	0.337086	0.694451	0.189795	2294	-0.0304718	0.646926	none	none	none	none	none
GNPAT	ENSG00000116906	0.266913	1812	-0.273882	3.53048e-08	0.155204	610	-0.20845	0.056686	0.205458	151	0.115663	0.774219	0.145736	81	-0.0037367	1	0.207887	2654	-0.14844	0.0021169	none	none	none	none	none
EXOC8	ENSG00000116903	0.0802406	807	-0.0161314	0.903704	0.0334659	124	0.354347	0.218088	0.0612228	46	0.534565	0.384873	0.0377373	22	0.668353	0.671379	0.0568009	999	0.230499	0.0159215	none	none	none	none	none
SPRTN	ENSG00000010072	0.0743506	748	0.0750712	0.520948	0.0526889	210	-0.0250252	1	0.0422528	37	-0.455972	0.459421	0.0234901	14	-0.644614	0.697553	0.0588138	1009	0.00779381	0.955624	none	none	none	none	none
EGLN1	ENSG00000135766	0.403659	2305	-0.285441	6.38758e-10	0.275134	870	-0.674526	1.63681e-21	0.220298	136	-0.281778	0.337807	0.180536	95	-0.233182	0.744984	0.319701	3406	-0.37683	9.16521e-22	none	none	none	none	none
TSNAX	ENSG00000116918	0.310445	1985	-0.206639	1.85934e-05	0.265183	908	-0.383305	3.83098e-07	0.140748	103	-0.0645614	0.954549	0.195334	106	0.0876191	1	0.269994	3102	-0.214048	4.7971e-07	none	none	none	none	none
DISC1	ENSG00000162946	0.00238016	38	0.380524	0.53759	0.000924382	3	19.8188	0.199017	0.00665901	6	1.59989	0.45077	0.0015879	1	-0.306762	1	0.00204065	48	0.859241	0.144085	none	none	none	none	none
SIPA1L2	ENSG00000116991	0.07896	681	-0.0506535	0.679859	0.0231776	99	0.357816	0.300234	0.0920843	68	0.624755	0.158979	0.00677885	4	-0.407818	1	0.0513757	852	0.189839	0.058597	none	none	none	none	none
MAP10	ENSG00000212916	0.019365	232	-0.511246	0.00434309	0.0118995	47	-0.167539	0.792981	0.0121971	11	0.180019	0.984372	0.0136296	7	-0.286995	1	0.0154404	297	-0.30321	0.0923894	none	none	none	none	none
NTPCR	ENSG00000135778	0.231561	1643	-0.250938	7.11221e-06	0.305114	1015	-0.27466	0.000258228	0.10346	80	0.483388	0.233934	0.133358	75	-0.20096	0.833478	0.241229	2813	-0.22236	1.36976e-06	none	none	none	none	none
PCNX2	ENSG00000135749	0.00459718	76	-0.648654	0.0627761	0.00164246	7	-0.810515	0.4966	0.0212897	16	0.269644	0.862351	0.00171942	1	0.107043	1	0.00433861	100	-0.373148	0.270122	none	none	none	none	none
MAP3K21	ENSG00000143674	0.0749942	753	0.44601	1.14154e-05	0.02171	90	0.0998861	0.861385	0.118353	83	0.530129	0.174073	0.0332847	19	0.658417	0.725159	0.053462	945	0.455398	2.32468e-06	none	none	none	none	none
KCNK1	ENSG00000135750	0.155474	1190	0.94284	5.68326e-32	0.0875963	298	1.52953	7.73639e-19	0.151705	103	1.0021	0.00168712	0.0605277	35	1.60484	0.0246719	0.11984	1626	1.19177	8.45343e-59	none	up_FFA_Cocktail	up_FFA_Cocktail	up_FFA_Cocktail	up_FFA_Cocktail
SLC35F3	ENSG00000183780	0.000754226	22	-0.310046	0.688533	0.000235572	2	-1.25512	0.681522	0.000721146	1	-0.82247	0.868293	0	0	0	1	0.000478822	25	-0.543815	0.504833	none	none	none	none	none
COA6	ENSG00000168275	0.507083	2701	0.140307	0.00143408	0.740795	2038	-0.0257331	0.79085	0.157942	104	0.72924	0.0213885	0.307901	166	-0.0907844	1	0.552919	5009	0.0550426	0.169012	none	none	none	none	none
TARBP1	ENSG00000059588	0.063593	700	-0.421922	8.86671e-06	0.0232911	91	0.109203	0.831067	0.117189	100	-0.712068	0.0052895	0.014915	8	-0.134428	1	0.0470649	899	-0.328161	0.000253531	none	none	none	none	none
IRF2BP2	ENSG00000168264	0.823208	3466	0.150814	8.37528e-06	0.395428	1260	0.438152	4.20292e-10	0.670429	347	0.416216	0.00616792	0.43381	224	0.359336	0.237644	0.610238	5297	0.340468	1.98138e-26	none	none	none	none	none
TOMM20	ENSG00000173726	1.49169	4309	-0.0303098	0.281031	1.66038	3407	0.0307667	0.535171	0.698172	364	-0.099565	0.625215	1.09512	527	0.256995	0.216627	1.46235	8607	0.0482955	0.0549092	none	none	none	none	none
RBM34	ENSG00000188739	0.0292427	331	0.0620492	0.760511	0.0210284	81	0.117397	0.831971	0.0251473	17	0.241049	0.877354	0.0268747	15	1.43518	0.325345	0.0255751	444	0.234263	0.139694	none	none	none	none	none
ARID4B	ENSG00000054267	0.352675	2173	0.172373	0.000492897	0.141487	517	0.0595886	0.737329	0.359397	228	0.498097	0.0109234	0.174274	94	0.314955	0.645558	0.254594	3012	0.248007	4.8259e-08	none	none	none	none	none
GGPS1	ENSG00000152904	0.152353	1261	-0.121386	0.104086	0.155442	578	0.107132	0.46275	0.0684837	59	0.524256	0.313331	0.111163	60	0.957697	0.0624332	0.14367	1958	0.103011	0.120106	none	none	none	none	none
TBCE	ENSG00000284770	0.0128974	178	-0.0976022	0.716741	0.00184992	9	-0.345241	0.822027	0.0142649	15	-0.688808	0.457234	0.00643552	4	0.218192	1	0.00811946	206	-0.125904	0.627071	none	none	none	none	none
TBCE-1	NA_character_	0.0128974	178	-0.0976022	0.716741	0.00184992	9	-0.345241	0.822027	0.0142649	15	-0.688808	0.457234	0.00643552	4	0.218192	1	0.00811946	206	-0.125904	0.627071	none	none	none	none	none
B3GALNT2	ENSG00000162885	0.209588	1553	0.0962565	0.152892	0.0783441	312	0.108231	0.597534	0.338379	224	0.229765	0.346239	0.0925696	53	1.09813	0.043567	0.156673	2142	0.219729	0.000101422	none	none	none	up_FFA_Cocktail	none
GNG4	ENSG00000168243	0.00416131	47	0.472477	0.373443	0.00124533	7	-0.879026	0.485705	0.00334898	2	2.18854	0.606961	0.0032836	2	0.884934	1	0.00290022	58	0.287412	0.562191	none	none	none	none	none
LYST	ENSG00000143669	0.197157	1475	0.495173	7.00222e-14	0.0902677	329	0.483756	0.00109452	0.319562	205	0.539978	0.0088759	0.085414	47	0.575953	0.483601	0.153659	2056	0.536094	1.00164e-19	none	none	none	none	none
NID1	ENSG00000116962	0.176047	1373	-0.346195	1.85907e-08	0.0513792	192	0.105495	0.709189	0.171853	128	-0.81912	4.95456e-05	0.0501997	29	0.086414	1	0.115562	1722	-0.223357	0.000220037	none	none	none	none	none
GPR137B	ENSG00000077585	0.0729001	717	0.123817	0.284512	0.0600847	232	0.498626	0.00737315	0.0320484	32	-0.532692	0.417014	0.0296512	18	0.556511	0.744984	0.0608978	999	0.297245	0.00120407	none	none	none	none	none
ERO1B	ENSG00000086619	0.10183	919	-0.029186	0.790296	0.0416836	155	0.841359	0.00020184	0.159196	111	0.237097	0.550307	0.0251029	14	0.184897	1	0.0751932	1199	0.246157	0.0024094	none	none	none	none	none
EDARADD	ENSG00000186197	0.000781974	10	-0.733556	0.43867	0.000906696	4	-0.359963	0.881414	0.000236675	1	17.8527	0.551959	0	0	-20.447	0.744984	0.000715082	15	-0.689243	0.376184	none	none	none	none	none
LGALS8	ENSG00000116977	0.358647	2176	0.127051	0.0113549	0.20459	728	-0.139082	0.19673	0.316006	198	0.545453	0.0106428	0.196249	104	0.372385	0.493598	0.280629	3206	0.139174	0.00201195	none	none	none	none	none
HEATR1	ENSG00000119285	0.212277	1572	0.051738	0.471765	0.0803722	312	-0.182405	0.295592	0.262821	182	0.347757	0.174087	0.10168	56	0.5317	0.474364	0.154313	2122	0.119195	0.0510459	none	none	none	none	none
ACTN2	ENSG00000077522	0.000381354	4	-0.657154	0.740147	0.000640161	2	1.75414	0.580131	0	0	0	1	0	0	0	1	0.000416663	6	0.421008	0.790213	none	none	none	none	none
MTR	ENSG00000116984	0.179079	1390	0.123337	0.0899714	0.0488507	186	-0.226051	0.311765	0.183713	134	-0.0659584	0.934237	0.0621263	35	0.465086	0.734751	0.117949	1745	0.124227	0.0714975	none	none	none	none	none
MT1HL1	ENSG00000244020	0.00171388	12	0.735338	0.422507	0.00256824	9	0.497589	0.707264	0.00132337	1	20.3367	0.551959	0.00532637	3	22.3486	0.483341	0.00236978	25	1.04891	0.098065	none	none	none	none	none
ZP4	ENSG00000116996	0.000312177	3	0.897818	0.683554	0.00018968	1	17.5334	0.4966	0	0	0	1	0	0	0	1	0.000212839	4	1.71076	0.38932	none	none	none	none	none
MTRNR2L11	NA_character_	0	0	-17.0952	0.368177	0.000507971	1	18.9548	0.4966	0	0	0	1	0	0	0	1	0.000194833	1	1.84246	0.594261	none	none	none	none	none
CHRM3	ENSG00000133019	0.00456197	39	-0.136149	0.769286	0.00202849	8	0.234415	0.934127	0.00321983	3	-1.64346	0.414945	0	0	-21.7404	0.638179	0.00304849	50	-0.353489	0.411173	none	none	none	none	none
FMN2	ENSG00000155816	0.000604488	4	3.96414	0.250667	0	0	0	1	0	0	0	1	0	0	0	1	0.000271258	4	4.17337	0.252612	none	none	none	none	none
GREM2	ENSG00000180875	0.00812233	88	-0.678788	0.0136886	0.00253478	8	0.321137	0.867523	0.00278704	1	-1.70819	0.395561	0.00559074	3	0.287006	1	0.00536019	100	-0.418846	0.15762	none	none	none	none	none
RGS7	ENSG00000182901	0.000601562	6	-0.160802	0.92695	0	0	-20.2876	0.0865107	0	0	0	1	0	0	0	1	0.000269945	6	-1.54157	0.185598	none	none	none	none	none
FH	ENSG00000091483	0.293931	1918	-0.271624	8.31168e-08	0.395007	1227	-0.361583	1.90083e-08	0.084893	78	-0.952109	0.000724197	0.233757	129	0.0747448	1	0.312282	3352	-0.298919	1.88132e-13	none	none	none	none	none
KMO	ENSG00000117009	0.032547	355	-0.872553	1.73639e-11	0.0238849	99	-0.950938	1.25685e-05	0.0261182	21	-0.755673	0.241365	0.0327449	18	0.0505846	1	0.0287982	493	-0.779253	2.85111e-12	none	none	none	none	none
OPN3	ENSG00000054277	0.155598	1245	-0.536046	2.55843e-18	0.0907767	357	-0.131872	0.459487	0.0574846	59	-0.762826	0.0320844	0.0677784	39	-0.0521946	1	0.115294	1700	-0.316371	5.85127e-08	none	none	none	none	none
CHML	ENSG00000203668	0.104834	926	-0.26074	0.00144833	0.0256246	109	-0.384168	0.156119	0.176309	129	-0.346159	0.210204	0.0646284	35	0.0348531	1	0.0754562	1199	-0.2217	0.00450456	none	none	none	none	none
WDR64	ENSG00000162843	0.000174626	3	-1.18451	0.544551	0	0	-17.9081	0.4966	0	0	0	1	0	0	0	1	7.83616e-05	3	-1.70179	0.361207	none	none	none	none	none
EXO1	ENSG00000174371	0.000663119	10	-1.31255	0.101116	0.000255955	2	-1.15757	0.675993	0.00039441	1	-0.760593	0.927848	0.00173292	1	0.619133	1	0.00059353	14	-0.84106	0.291708	none	none	none	none	none
MAP1LC3C	ENSG00000197769	2.00205e-05	1	-3.10467	0.11356	0	0	0	1	0	0	-19.245	0.551959	0	0	0	1	8.98401e-06	1	-3.71218	0.129387	none	none	none	none	none
CEP170	ENSG00000143702	0.16456	1298	0.258671	0.000314613	0.0700557	253	0.198622	0.329803	0.172069	134	-0.286908	0.358689	0.0797365	44	0.392661	0.744984	0.120491	1729	0.232134	0.000474663	none	none	none	none	none
SDCCAG8	ENSG00000054282	0.184618	1389	-0.292181	3.24153e-06	0.172357	569	-0.218058	0.0493046	0.0838472	67	-0.885352	0.00279547	0.0894397	49	-0.380068	0.652997	0.163565	2074	-0.262734	1.5956e-06	none	none	none	none	none
AKT3	ENSG00000117020	0.00185989	39	-0.455111	0.446437	0.00119863	5	0.304187	0.939871	0.00269936	4	-0.982146	0.648522	0.00217102	1	21.0515	0.744984	0.00169509	49	-0.105797	0.873124	none	none	none	none	none
ZBTB18	ENSG00000179456	0.0870251	855	-0.238792	0.00785596	0.0341733	137	-0.120685	0.710331	0.106364	86	0.368138	0.395505	0.050498	29	0.186501	1	0.0645026	1107	-0.0551824	0.580866	none	none	none	none	none
ADSS	NA_character_	0.327425	2088	0.237619	3.0233e-06	0.247666	830	-0.280645	0.000815071	0.137203	102	-0.0321829	1	0.166324	90	-0.188862	0.823045	0.267795	3110	0.0193129	0.739721	none	none	none	none	none
CATSPERE	ENSG00000179397	0.00414348	57	-1.04076	0.00244488	0.00217841	10	-0.234081	0.914548	0.0101164	8	0.297206	0.916215	0.00232334	1	-0.412113	1	0.00362503	76	-0.575541	0.0857595	up_DMSO	none	none	none	none
DESI2	ENSG00000121644	0.378106	2258	0.247134	1.6249e-07	0.294208	993	0.407145	4.26969e-07	0.200091	148	0.490265	0.0796058	0.166394	91	0.372008	0.558931	0.312758	3490	0.378196	1.22777e-19	none	none	none	none	none
COX20	ENSG00000203667	0.86212	3538	-0.141048	1.2223e-05	1.15637	2730	-0.384119	8.39908e-21	0.357057	230	-0.0619313	0.889694	0.636312	322	-0.165675	0.687184	0.917739	6820	-0.243232	3.98056e-19	none	none	none	none	none
HNRNPU	ENSG00000153187	1.08383	3872	-0.128826	1.14777e-05	0.67294	1885	-0.623772	2.51222e-37	1.10151	476	0.332014	0.00900921	0.762817	380	-0.0952584	0.866256	0.895885	6613	-0.222863	1.07748e-16	none	none	none	none	none
EFCAB2	ENSG00000203666	0.0649464	644	-0.0789525	0.527597	0.0754881	282	0.163189	0.424502	0.0417717	40	-0.366639	0.551959	0.0349948	19	0.217776	1	0.0644365	985	0.049293	0.652657	none	none	none	none	none
KIF26B	ENSG00000162849	0.00277821	34	0.00619054	1	0.00198238	8	0.471141	0.796271	0.000747734	1	-1.74935	0.551959	0	0	-21.858	0.638179	0.0020589	43	-0.172805	0.777433	none	none	none	none	none
SMYD3	ENSG00000185420	0.0457609	479	-0.292565	0.0180886	0.0432452	178	-0.441653	0.0224567	0.0185208	19	-1.56106	0.00426034	0.021382	13	-1.08021	0.267461	0.040509	689	-0.459902	5.66107e-06	none	none	up_DMSO	none	none
TFB2M	ENSG00000162851	0.119157	1060	-0.379737	1.46501e-07	0.126983	497	0.0696079	0.690385	0.0443815	38	-0.0315352	1	0.0755672	42	-0.268533	0.816869	0.112685	1637	-0.139727	0.0426301	none	none	none	none	none
CNST	ENSG00000162852	0.134551	1140	-0.184965	0.0147373	0.0514081	203	-0.309784	0.104742	0.101717	79	-0.216015	0.620102	0.084764	48	0.713806	0.312687	0.0954876	1470	-0.0808604	0.309146	none	none	none	none	none
SCCPDH	ENSG00000143653	0.740388	3223	-0.236349	1.67558e-12	0.895889	2321	0.0924441	0.113859	0.343997	218	-0.621048	0.000107336	0.575608	300	0.156785	0.744984	0.756331	6062	-0.0571564	0.0816603	none	none	none	none	none
AHCTF1	ENSG00000153207	0.255942	1777	-0.114876	0.0483715	0.0956923	349	0.000145699	1	0.260157	173	0.27876	0.305953	0.140473	73	0.5505	0.332134	0.183414	2372	0.0698005	0.243653	none	none	none	none	none
ZNF695	ENSG00000197472	0.000132866	2	-1.31249	0.561451	0.000159705	1	17.2852	0.4966	0	0	0	1	0	0	0	1	0.000120878	3	-0.0832401	0.975617	none	none	none	none	none
ZNF670	ENSG00000277462	0.0252553	313	0.17306	0.354853	0.0178397	94	0.249158	0.526873	0.0111339	14	-1.15412	0.148791	0.0141666	8	1.38207	0.608071	0.020341	429	0.215566	0.188607	none	none	none	none	none
ZNF669	ENSG00000188295	0.0368648	369	0.332141	0.0371597	0.0353064	147	0.631134	0.0117986	0.0376365	36	0.248534	0.755753	0.016571	9	0.130139	1	0.0343247	561	0.450375	0.000412025	none	none	none	none	none
ZNF124	ENSG00000196418	0.0265431	366	0.161538	0.391221	0.0124481	50	0.0360622	1	0.0312884	30	-0.297581	0.709188	0.0089406	5	0.0771326	1	0.0197348	451	0.105181	0.558828	none	none	none	none	none
ZNF496	ENSG00000162714	0.019573	253	0.267195	0.219916	0.00923386	38	0.767357	0.163926	0.0232816	18	0.372654	0.729569	0.00729555	4	0.0143809	1	0.0146571	313	0.430711	0.0245528	none	none	none	none	none
OR2B11	ENSG00000177535	0.000176079	5	-1.79148	0.262898	0.000324907	1	18.3099	0.4966	0.00184641	2	1.25706	0.731869	0	0	0	1	0.000331695	8	0.145574	0.9218	none	none	none	none	none
TRIM58	ENSG00000162722	0.000887617	27	0.042861	0.967205	0.00046909	2	0.675293	0.896687	0.00601827	8	1.94772	0.295125	0	0	0	1	0.000995642	37	0.772261	0.294763	none	none	none	none	none
OR2L2	ENSG00000203663	0.000268339	8	-0.594453	0.637097	0	0	0	1	0	0	-20.7379	0.262888	0	0	0	1	0.000120415	8	-1.31928	0.24183	none	none	none	none	none
OR2G6	ENSG00000188558	6.66137e-05	1	-0.949789	0.752734	0	0	0	1	0	0	-19.5714	0.551959	0	0	0	1	2.98922e-05	1	-1.92838	0.4446	none	none	none	none	none
SH3BP5L	ENSG00000175137	0.0479093	548	-0.296595	0.0138489	0.0215519	97	-0.288137	0.397261	0.0637948	53	0.219532	0.730293	0.039718	23	0.668603	0.638179	0.038096	721	-0.108424	0.387976	none	none	none	none	none
ZNF672	ENSG00000171161	0.0779109	788	0.127932	0.250295	0.0526068	221	0.300371	0.157478	0.0648921	57	0.906338	0.0614475	0.0535597	29	0.201516	1	0.0649076	1095	0.277595	0.0021202	none	none	none	none	none
ZNF692	ENSG00000171163	0.0471531	506	0.0788683	0.609666	0.0247693	100	0.769968	0.0106393	0.0993803	83	0.390988	0.360034	0.0182034	11	0.611338	0.8258	0.0393429	700	0.347425	0.00243594	none	none	none	none	none
PGBD2	ENSG00000185220	0.0199943	241	-0.0208805	0.942691	0.0101126	49	0.111323	0.915415	0.0185703	15	0.412842	0.774529	0.00617181	4	-0.734857	0.87995	0.0147459	309	0.0664762	0.766527	none	none	none	none	none
FAM110C	ENSG00000184731	0.0641991	631	-0.0788438	0.532251	0.0402382	160	0.0608008	0.902291	0.0563132	42	0.638803	0.247985	0.0238185	13	-0.0632799	1	0.0504904	846	0.0723877	0.527477	none	none	none	none	none
SH3YL1	ENSG00000035115	0.0962248	888	-0.658513	6.29822e-18	0.0687374	290	-0.371096	0.0148827	0.107734	81	-0.25741	0.551959	0.0297856	16	0.316571	0.977185	0.0799458	1275	-0.438124	1.45537e-10	none	none	none	none	none
ACP1	ENSG00000143727	0.899178	3632	-0.322923	2.57743e-28	1.21014	2867	-0.208247	5.88669e-07	0.382924	232	-0.37179	0.0459643	0.654563	334	-0.113538	0.804093	0.958582	7065	-0.237678	1.12841e-19	none	none	none	none	none
ALKAL2	ENSG00000189292	0.00892104	101	-1.41576	3.39664e-10	0.00847396	37	-1.15852	0.00228233	0.00880062	9	-0.986505	0.391354	0.00360833	2	-0.569223	1	0.0082187	149	-1.21313	3.2067e-10	up_DMSO	up_DMSO	none	none	up_DMSO
TMEM18	ENSG00000151353	0.247028	1744	0.226299	0.000113445	0.269089	915	0.382091	7.42689e-06	0.105861	91	-0.549123	0.0774224	0.135471	76	0.581623	0.284782	0.234727	2826	0.305024	3.85603e-10	none	none	none	none	none
PXDN	ENSG00000130508	0.000349495	2	-2.13709	0.121527	0	0	-17.9772	0.4966	0.00322696	2	0.962452	0.827425	0	0	0	1	0.000380647	4	-1.13874	0.302464	none	none	none	none	none
MYT1L	ENSG00000186487	0.00309623	26	-0.279032	0.617561	0.00262377	8	-0.458707	0.697363	0.00694396	5	0.413611	0.902302	0	0	0	1	0.00287737	39	-0.225599	0.645114	none	none	none	none	none
EIPR1	ENSG00000032389	0.112699	1019	-0.501635	2.21728e-12	0.114204	446	-0.270432	0.030269	0.0474478	45	-0.428008	0.468772	0.0578081	33	-0.338275	0.755129	0.103352	1543	-0.354272	2.58105e-08	none	none	none	none	none
TRAPPC12	ENSG00000171853	0.160584	1297	0.178904	0.0136316	0.0941274	376	0.168286	0.328466	0.169602	133	0.146583	0.709188	0.0780566	44	0.674876	0.384512	0.127603	1850	0.245531	9.46042e-05	none	none	none	none	none
ADI1	ENSG00000182551	1.62886	4395	-0.472983	3.08112e-78	2.10256	3678	-0.869538	7.4008e-177	0.709387	361	-0.597163	2.83224e-06	1.66088	715	-0.710618	2.79063e-12	1.74993	9149	-0.673339	7.51527e-198	none	none	none	none	none
RNASEH1	ENSG00000171865	0.345784	2138	-0.274636	2.67081e-09	0.365037	1189	-0.258893	0.000208088	0.159831	124	-0.0939385	0.871463	0.19637	108	0.245618	0.744984	0.325577	3559	-0.194968	1.18372e-06	none	none	none	none	none
RPS7	ENSG00000171863	2.87373	4710	-0.0546729	0.000932912	3.61218	4048	-0.0451701	0.00133162	1.7742	631	0.262512	0.0176386	2.76913	963	-0.176102	0.115875	3.07042	10352	-0.047636	0.0100759	none	none	none	none	none
COLEC11	ENSG00000118004	0.00881642	86	-0.479685	0.096297	0.00569229	19	0.397148	0.643088	0.00258746	4	-0.541658	0.872403	0.00167997	1	-1.19172	0.929424	0.00648425	110	-0.172481	0.57084	none	none	none	none	none
DCDC2C	ENSG00000214866	0.0169562	118	1.55731	8.3608e-07	0.010119	32	0.361966	0.588682	0.00972743	10	0.975308	0.551959	0.00717076	4	0.592812	1	0.01287	164	0.999408	8.6468e-05	up_FFA_Cocktail	none	none	none	none
CMPK2	ENSG00000134326	0.0120356	155	-0.481035	0.0359688	0.00817526	34	-0.175471	0.832389	0.00819626	5	0.208885	1	0.0124357	7	1.07701	0.744984	0.010328	201	-0.165827	0.497798	none	none	none	none	none
RSAD2	ENSG00000134321	0.0761074	466	1.62229	5.03171e-26	0.0337602	111	0.93297	0.000553725	0.0291175	18	1.13523	0.21032	0.0219946	12	1.70422	0.311852	0.0512839	607	1.45104	1.03007e-29	up_FFA_Cocktail	none	none	none	up_FFA_Cocktail
RNF144A	ENSG00000151692	0.0140113	170	0.462818	0.0643435	0.00496255	24	-0.351843	0.65547	0.0173891	14	0.632151	0.623739	0.00178886	1	-1.18512	0.930787	0.00957282	209	0.267703	0.300347	none	none	none	none	none
ID2	ENSG00000115738	0.283632	1628	-1.40299	1.17036e-166	0.188611	644	-1.34771	2.5501e-68	0.150516	104	-1.14444	3.81545e-08	0.254173	135	-0.621412	0.0141393	0.235057	2511	-1.23822	1.38113e-190	up_DMSO	up_DMSO	up_DMSO	none	up_DMSO
KIDINS220	ENSG00000134313	0.330359	2048	-0.140708	0.00462734	0.0857839	318	0.309491	0.0552862	0.39185	252	-0.442363	0.00579448	0.123295	66	0.413171	0.600682	0.220452	2684	0.00141838	0.98959	none	none	none	none	none
MBOAT2	ENSG00000143797	0.000512033	7	0.624139	0.663357	0	0	0	1	0	0	0	1	0	0	0	1	0.00022977	7	0.833583	0.5591	none	none	none	none	none
ASAP2	ENSG00000151693	0.0388809	418	0.209593	0.175844	0.0167698	67	-0.390603	0.283648	0.0542965	42	0.830302	0.167601	0.024052	15	1.53023	0.276661	0.0300109	542	0.231679	0.0955599	none	none	none	none	none
ITGB1BP1	ENSG00000119185	0.282867	1841	-0.0420704	0.495394	0.346961	1110	-0.362504	1.1311e-07	0.0959259	82	-0.0316476	1	0.199266	110	0.226063	0.744984	0.286262	3143	-0.168382	0.000128544	none	none	none	none	none
CPSF3	ENSG00000119203	0.128886	1109	-0.29147	5.92645e-05	0.092347	383	-0.139391	0.416398	0.0809425	66	0.330234	0.547124	0.0727184	40	-0.383825	0.711453	0.106022	1598	-0.169455	0.0131585	none	none	none	none	none
IAH1	ENSG00000134330	0.415988	2378	-0.154589	0.000536849	0.563569	1669	0.0208743	0.8787	0.226641	157	-0.0390316	0.998163	0.261564	143	0.184361	0.750651	0.444272	4347	-0.0297603	0.503794	none	none	none	none	none
ADAM17	ENSG00000151694	0.334197	2060	0.653509	2.13107e-35	0.118292	424	1.64851	4.47789e-30	0.582363	319	0.940813	3.18705e-10	0.0923736	50	0.882026	0.143997	0.244815	2853	0.908723	5.26957e-76	none	up_FFA_Cocktail	none	none	none
YWHAQ	ENSG00000134308	1.00491	3742	-0.15405	2.37794e-07	1.11235	2652	-0.212574	1.17538e-06	0.478083	281	0.251848	0.208604	0.793446	407	0.132397	0.744984	0.988779	7082	-0.110896	4.09325e-05	none	none	none	none	none
TAF1B	ENSG00000115750	0.118732	1052	0.03079	0.754896	0.0931788	348	-0.00851319	1	0.0714352	61	0.0892851	0.953522	0.0645468	36	0.430859	0.744984	0.100321	1497	0.0842286	0.298131	none	none	none	none	none
GRHL1	ENSG00000134317	0.0795831	794	-0.0155805	0.90697	0.0322049	116	-0.278431	0.313833	0.112009	94	-0.116398	0.843563	0.0421711	23	0.0890077	1	0.0599806	1027	-0.0453461	0.676926	none	none	none	none	none
KLF11	ENSG00000172059	0.264083	1748	1.68779	1.62466e-125	0.118514	444	1.48102	7.00884e-26	0.274603	168	2.06572	7.6003e-16	0.122318	69	1.07743	0.0162067	0.195037	2429	1.65798	2.87046e-151	up_FFA_Cocktail	up_FFA_Cocktail	up_FFA_Cocktail	up_FFA_Cocktail	up_FFA_Cocktail
CYS1	ENSG00000205795	4.91646e-05	3	1.03672	0.603109	0	0	0	1	0	0	0	1	0	0	0	1	2.20621e-05	3	1.24615	0.535749	none	none	none	none	none
RRM2	ENSG00000171848	0.00680927	75	-0.738605	0.0491912	0.00217745	9	-1.25144	0.113578	0.00427326	4	-2.0005	0.12785	0.0107271	6	-1.17843	0.519002	0.00524216	94	-1.04727	0.000441264	none	none	none	none	up_DMSO
HPCAL1	ENSG00000115756	0.322464	2020	-0.145618	0.00401032	0.361439	1166	-0.0210446	0.91297	0.26908	185	0.432389	0.0653579	0.238342	129	0.095254	1	0.325437	3500	-0.0246934	0.634224	none	none	none	none	none
ODC1	ENSG00000115758	0.619057	2813	-0.310271	1.31355e-16	0.691927	1788	-0.200508	0.000511434	0.26531	175	0.0077097	1	0.493316	259	0.230487	0.551392	0.610103	5035	-0.176725	7.19335e-08	none	none	none	none	none
NOL10	ENSG00000115761	0.173014	1393	-0.0816705	0.265464	0.0913799	383	-0.361686	0.00542669	0.141816	110	0.492074	0.147623	0.104295	58	0.451076	0.591375	0.132781	1944	-0.0366693	0.616327	none	none	none	none	none
ATP6V1C2	ENSG00000143882	0.0188277	128	-0.243715	0.353832	0.0114345	37	-0.66286	0.0949678	0.00947359	5	-1.32316	0.172299	0.0209629	11	2.16048	0.220366	0.0155532	181	-0.255065	0.216962	none	none	none	none	none
PDIA6	ENSG00000143870	0.737438	3252	-0.49118	7.61135e-51	0.495146	1496	0.142218	0.0479032	0.504108	265	-1.16836	1.91494e-19	0.381112	199	-0.0697339	1	0.593277	5212	-0.237151	5.44887e-14	none	none	up_DMSO	none	none
KCNF1	ENSG00000162975	0.000483956	10	1.28296	0.290605	0.000248384	1	17.9224	0.4966	0	0	-18.6952	0.551959	0.00228068	1	21.1227	0.744984	0.000536747	12	2.2613	0.185184	none	none	none	none	none
C2orf50	ENSG00000150873	1.27707e-05	1	13.6407	0.422507	0	0	-16.8683	0.4966	0	0	0	1	0	0	0	1	5.73074e-06	1	-3.09785	0.494587	none	none	none	none	none
ROCK2	ENSG00000134318	0.687583	3155	0.238073	6.34856e-11	0.318528	1060	-0.0194283	0.936808	0.700624	362	0.937615	8.29802e-12	0.372855	198	0.356709	0.284717	0.515981	4775	0.290842	1.17845e-17	none	none	none	none	none
E2F6	ENSG00000169016	0.126877	1103	0.183501	0.0260604	0.0801522	313	0.292059	0.0831911	0.079774	69	0.61486	0.163442	0.0521894	29	0.759325	0.490947	0.0983431	1514	0.334265	2.59349e-06	none	none	none	none	none
GREB1	ENSG00000196208	0.00470127	89	-1.39228	2.50161e-06	0.00175934	11	-0.865199	0.373694	0.00667306	4	-1.53015	0.135652	0.0016122	1	-0.503744	1	0.00340584	105	-1.22227	5.00339e-06	up_DMSO	none	none	none	up_DMSO
LPIN1	ENSG00000134324	0.479457	2536	0.579609	3.21124e-38	0.240415	808	0.520124	6.01399e-09	0.523786	290	0.341495	0.0580009	0.234769	124	0.765015	0.0162067	0.366781	3758	0.590827	2.78001e-48	none	none	none	none	none
TRIB2	ENSG00000071575	0.00716977	106	-0.955261	0.000102277	0.0038717	14	-0.648732	0.374668	0.00936092	8	-0.540003	0.675787	0.00717012	4	0.726487	0.947313	0.0060568	132	-0.651426	0.00612222	none	none	none	none	none
LRATD1	ENSG00000162981	0.00892034	153	-0.300284	0.305222	0.0058511	29	0.388096	0.602511	0.00627433	6	-1.4091	0.206246	0.00306397	2	-0.750161	0.990994	0.00698363	190	-0.209225	0.447749	none	none	none	none	none
NBAS	ENSG00000151779	0.140912	1145	-0.289743	5.17319e-05	0.0505843	185	0.17322	0.4966	0.155313	111	-0.386894	0.185093	0.0567075	31	0.56567	0.646195	0.0989839	1472	-0.0929063	0.227613	none	none	none	none	none
DDX1	ENSG00000079785	0.662664	3119	-0.0674883	0.0885989	0.57235	1672	-0.528912	1.06862e-23	0.284927	189	0.215585	0.432987	0.510188	267	0.278094	0.380272	0.586829	5247	-0.185966	4.14029e-09	none	none	none	none	none
FAM49A	ENSG00000197872	0.00386331	41	0.327456	0.560287	0.000550849	4	-0.44285	0.884613	0.00674597	4	22.6905	0.215214	0	0	-20.7739	0.744984	0.00241278	49	0.491358	0.349321	none	none	none	none	none
RAD51AP2	ENSG00000214842	0.00017761	9	-3.65341	0.0010914	0.000361515	1	0.0656414	1	0.000513475	1	-1.63285	0.626139	0	0	0	1	0.000253973	11	-2.16514	0.0123996	up_DMSO	none	none	none	up_DMSO
VSNL1	ENSG00000163032	0.0104803	177	-2.1606	4.37523e-35	0.0131835	55	-1.30853	9.86009e-07	0.00273121	3	-2.50598	0.063396	0.0143925	8	-1.25683	0.299722	0.0113644	243	-1.70041	3.6168e-30	up_DMSO	up_DMSO	none	none	up_DMSO
SMC6	ENSG00000163029	0.351276	2145	0.0971768	0.0643142	0.198083	704	-0.127184	0.264958	0.33608	219	0.215708	0.39012	0.191589	106	0.11169	1	0.275759	3174	0.0819322	0.0911223	none	none	none	none	none
GEN1	ENSG00000178295	0.0907651	820	0.147968	0.154506	0.0324574	127	0.518563	0.0536722	0.239655	150	0.550768	0.0351508	0.0275716	15	0.517924	0.798955	0.0725127	1112	0.345912	5.42776e-05	none	none	none	none	none
KCNS3	ENSG00000170745	0.0155363	174	0.421405	0.0848044	0.00828267	38	-0.698242	0.123238	0.00411807	5	-0.574536	0.814961	0.0127168	7	0.526722	0.948497	0.0116849	224	0.0142646	0.965871	none	none	none	none	none
RDH14	ENSG00000240857	0.288217	1910	0.168934	0.00214595	0.243077	853	0.268933	0.00310628	0.171256	137	-0.0135153	1	0.144602	80	0.00376373	1	0.248667	2980	0.221961	1.98924e-06	none	none	none	none	none
NT5C1B	ENSG00000185013	0.00103308	8	0.436414	0.684675	0	0	0	1	0.00304282	2	-0.933045	0.75183	0.00179385	1	0.0641862	1	0.000851052	11	-0.199771	0.855741	none	none	none	none	none
OSR1	ENSG00000143867	0.000658286	17	-1.14215	0.21955	0.000163607	2	-1.72671	0.510761	0.00119235	2	20.1862	0.391354	0.00181371	1	20.7918	0.744984	0.00061923	22	-0.343616	0.706984	none	none	none	none	none
TTC32	ENSG00000183891	0.0594186	588	0.0665098	0.630011	0.0508868	203	-0.112365	0.666837	0.0345817	29	-0.41915	0.551959	0.0343253	18	-0.359917	0.866018	0.0519556	838	-0.0457799	0.710657	none	none	none	none	none
WDR35	ENSG00000118965	0.023671	322	-0.355855	0.0278414	0.0126316	51	-0.510314	0.188036	0.0432341	31	0.495229	0.495018	0.0102983	6	-0.296701	1	0.0194784	410	-0.249981	0.112592	none	none	none	none	none
MATN3	ENSG00000132031	0.00167456	14	0.816799	0.354699	0	0	0	1	0.00194695	2	0.411003	0.968556	0	0	0	1	0.000886477	16	0.858145	0.287622	none	none	none	none	none
LAPTM4A	ENSG00000068697	0.79654	3387	-0.415399	1.12412e-38	0.693429	1908	0.476103	1.05166e-17	0.661989	331	-0.930369	1.47631e-14	0.478075	248	0.0694437	1	0.716338	5874	-0.0546129	0.110447	none	none	none	none	none
SDC1	ENSG00000115884	0.670674	2924	-0.973229	2.15751e-164	0.332927	1082	0.002586	1	0.663816	336	-1.16712	6.68495e-23	0.499133	258	0.377762	0.157885	0.523784	4600	-0.523488	2.90002e-56	none	none	up_DMSO	none	none
PUM2	ENSG00000055917	0.319496	2017	0.0231458	0.710551	0.120154	454	0.209756	0.137736	0.45589	268	0.521922	0.0027674	0.169255	90	0.35388	0.598362	0.237722	2829	0.206431	1.26529e-05	none	none	none	none	none
RHOB	ENSG00000143878	1.33845	4041	-0.516179	1.03569e-70	1.0939	2546	-0.314399	3.50506e-12	0.778732	372	-0.0457359	0.904154	1.18885	552	-0.0307365	1	1.19111	7511	-0.31123	1.20059e-33	none	none	none	none	none
HS1BP3	ENSG00000118960	0.2142	1597	-0.0648764	0.351759	0.19242	695	0.0491811	0.754305	0.119467	99	-0.125352	0.810198	0.134114	72	0.213104	0.837609	0.191399	2463	0.031124	0.627635	none	none	none	none	none
GDF7	ENSG00000143869	0.0293019	364	-0.526835	0.000179948	0.0109047	45	-0.181255	0.769524	0.030632	23	-1.13072	0.0195143	0.00860438	5	-0.0420729	1	0.0203022	437	-0.459421	0.000582653	none	none	up_DMSO	none	none
LDAH	ENSG00000118961	0.0619633	676	-0.36632	0.000227342	0.0309684	133	-0.0294211	1	0.0698999	54	-0.0252219	1	0.0337319	19	-0.0159905	1	0.047849	882	-0.167957	0.102755	none	none	none	none	none
APOB	ENSG00000084674	2.35241	4601	-1.22395	0	1.10902	2514	-0.563524	1.25938e-32	2.27937	635	-2.15023	9.2946e-99	1.74585	699	-0.108933	0.744984	1.81079	8449	-0.824071	1.67799e-173	up_DMSO	none	up_DMSO	none	none
TDRD15	ENSG00000218819	0.00548036	69	-1.25688	3.24995e-05	0.000333179	1	-2.65232	0.109444	0.00566291	6	-2.64283	0.00276859	0	0	0	1	0.00297981	76	-1.56304	6.03564e-08	up_DMSO	none	up_DMSO	none	up_DMSO
KLHL29	ENSG00000119771	0.0543954	546	0.468759	0.000137986	0.0181875	78	1.51665	6.0471e-05	0.120143	90	0.815085	0.0219379	0.0201772	11	1.87737	0.299131	0.0417024	725	0.78608	2.60671e-12	none	up_FFA_Cocktail	none	none	none
ATAD2B	ENSG00000119778	0.137053	1164	0.156865	0.0481718	0.0456293	167	0.094792	0.774705	0.189957	138	0.181991	0.603034	0.0656257	36	1.18415	0.106622	0.0986316	1505	0.260741	0.000258243	none	none	none	none	none
UBXN2A	ENSG00000173960	0.249564	1725	-0.0880707	0.150006	0.16014	583	-0.434969	5.72115e-06	0.178494	127	0.116718	0.805733	0.136553	76	-0.0578632	1	0.199221	2511	-0.153367	0.00271701	none	none	none	none	none
MFSD2B	ENSG00000205639	0.00205844	28	0.01498	0.992423	0.000549367	3	-1.56924	0.346156	0.00246564	3	2.30265	0.477688	0.00153155	1	20.5477	0.744984	0.00145606	35	-0.0428806	0.955832	none	none	none	none	none
WDCP	ENSG00000163026	0.0329076	369	-0.16852	0.300016	0.0201275	86	-0.603562	0.0272647	0.032506	29	0.594368	0.428696	0.0147323	8	-0.254369	1	0.0261903	492	-0.23154	0.0944443	none	none	none	none	none
FKBP1B	ENSG00000119782	0.0286713	390	-1.30788	9.25671e-27	0.0403118	183	-0.7925	3.74563e-06	0.0078729	9	-1.44168	0.119788	0.0167525	9	-0.560919	0.797007	0.0305213	591	-0.994254	1.98325e-22	up_DMSO	none	none	none	none
SF3B6	ENSG00000115128	0.953255	3719	0.064752	0.06221	1.37012	3084	0.00676257	0.998182	0.332743	211	0.0958811	0.780258	0.689355	345	-0.177735	0.637178	1.04415	7359	0.018633	0.581267	none	none	none	none	none
FAM228B	ENSG00000219626	0.0166049	175	-0.382177	0.0744437	0.0127699	50	0.342513	0.4966	0.0174093	12	-0.603132	0.551959	0.00597108	3	1.05712	0.879951	0.0141439	240	-0.0870115	0.693081	none	none	none	none	none
TP53I3	ENSG00000115129	0.464198	2556	-0.0917839	0.0545963	0.618505	1753	-0.376344	3.23739e-12	0.158245	120	-0.648406	0.00587045	0.268688	141	-0.324242	0.411888	0.482934	4570	-0.255887	2.62885e-13	none	none	none	none	none
PFN4	ENSG00000176732	0.00525557	57	-1.21669	7.61353e-05	0.00483851	19	-1.13727	0.0337208	0.00546798	4	0.444735	0.899986	0	0	-20.6608	0.744984	0.00459345	80	-1.06781	6.41105e-05	up_DMSO	up_DMSO	none	none	up_DMSO
FAM228A	ENSG00000186453	0.000235888	4	-1.35605	0.320759	0.000428143	1	-1.83841	0.295675	0	0	0	1	0	0	0	1	0.000270067	5	-1.67477	0.124697	none	none	none	none	none
ITSN2	ENSG00000198399	0.509651	2682	0.0488849	0.297855	0.213047	757	-0.134251	0.209022	0.437863	269	0.174461	0.443243	0.252444	137	0.394656	0.351262	0.365613	3845	0.105613	0.00892903	none	none	none	none	none
NCOA1	ENSG00000084676	0.197556	1492	-0.106013	0.108791	0.0638964	257	-0.247499	0.16059	0.131382	108	0.151106	0.726903	0.0932505	54	0.468371	0.595439	0.131443	1911	0.00747625	0.929888	none	none	none	none	none
PTRHD1	ENSG00000184924	0.356973	2166	-0.0657331	0.2242	0.498605	1517	0.0477143	0.594277	0.0603539	54	-0.511038	0.250503	0.199452	112	-0.132561	0.937138	0.375231	3849	-0.00396213	0.948769	none	none	none	none	none
CENPO	ENSG00000138092	0.0146065	199	-0.000305283	1	0.00602663	32	-0.174328	0.870552	0.010401	8	0.634216	0.712948	0.0111025	6	1.1103	0.744984	0.0106794	245	0.15054	0.54069	none	none	none	none	none
ADCY3	ENSG00000138031	0.00125445	19	-0.241335	0.801901	0.000255879	1	-0.557328	0.949481	0.00127935	2	-0.359605	0.984099	0	0	0	1	0.000749796	22	-0.205269	0.815526	none	none	none	none	none
DNAJC27	ENSG00000115137	0.032345	390	-0.0395621	0.831996	0.0123823	48	0.414638	0.417165	0.0283307	25	-0.393107	0.569227	0.0128279	8	0.89504	0.744984	0.0224903	471	0.129649	0.419233	none	none	none	none	none
EFR3B	ENSG00000084710	0.000865419	10	0.974213	0.430894	0	0	0	1	0.00266166	2	21.3458	0.416631	0	0	0	1	0.000572954	12	1.74477	0.150859	none	none	none	none	none
POMC	ENSG00000115138	0.0418403	343	-0.930898	2.51819e-14	0.0462012	177	-0.287809	0.193919	0.018729	10	-0.0938429	1	0.0136272	8	0.608177	0.881962	0.0391352	538	-0.532442	2.21927e-07	none	none	none	none	none
DNMT3A	ENSG00000119772	0.0453401	545	-0.459921	2.82777e-05	0.0114997	53	-0.328982	0.488056	0.0639624	52	-0.0174842	1	0.0212031	11	-0.43964	0.87028	0.0312783	661	-0.310826	0.00539725	none	none	none	none	none
DTNB	ENSG00000138101	0.0504507	563	-0.311702	0.00496545	0.0220749	97	-0.102208	0.841747	0.0344898	26	-0.723839	0.186307	0.0268176	15	0.391035	0.917938	0.0361358	701	-0.183709	0.106274	none	none	none	none	none
ASXL2	ENSG00000143970	0.221641	1603	0.222419	0.00021906	0.0701772	275	-0.0691634	0.795799	0.176288	136	0.30844	0.333891	0.0943426	54	0.279785	0.784266	0.147881	2068	0.244426	2.0424e-05	none	none	none	none	none
KIF3C	ENSG00000084731	0.00284809	50	-0.0527758	0.934663	0.00180791	7	2.083	0.21672	0.00424325	4	1.08257	0.635038	0.0037361	2	1.27063	0.909292	0.00263323	63	0.656252	0.181634	none	none	none	none	none
RAB10	ENSG00000084733	1.24516	4099	0.228777	5.24216e-17	1.29287	2928	0.219621	2.77311e-07	0.659003	350	0.266519	0.114125	0.84412	421	0.213956	0.446938	1.18336	7798	0.253626	2.1861e-24	none	none	none	none	none
GAREM2	ENSG00000157833	0.000931395	28	-0.43661	0.563522	0.000366194	4	1.99141	0.484609	0	0	-17.5479	0.551959	0.00114812	1	20.1317	0.744984	0.000671327	33	0.307176	0.685797	none	none	none	none	none
HADHA	ENSG00000084754	1.35331	4172	0.116336	1.90319e-05	1.26058	2868	-0.289152	1.28879e-12	0.874124	421	0.360267	0.00883419	0.905117	445	0.0119438	1	1.24043	7906	-0.0153334	0.62344	none	none	none	none	none
HADHB	ENSG00000138029	0.632014	2987	0.0507525	0.248034	0.705162	1928	0.296733	9.22941e-08	0.497409	288	0.419042	0.0146714	0.422817	220	0.0859431	0.990445	0.630159	5423	0.198662	7.68826e-10	none	none	none	none	none
ADGRF3	ENSG00000173567	0.00197116	23	-0.072182	0.938889	0.000285069	2	-1.53875	0.497146	0.00617367	3	1.92251	0.488352	0	0	0	1	0.00142207	28	0.154619	0.835162	none	none	none	none	none
SELENOI	ENSG00000138018	0.2646	1764	-0.105114	0.0796698	0.0961765	361	0.548654	0.000104925	0.401484	244	-0.132037	0.580214	0.131966	72	0.946443	0.031911	0.19645	2441	0.131823	0.0144972	none	none	none	none	none
DRC1	ENSG00000157856	0.00063862	11	-0.673581	0.618912	0.000614574	3	-0.0420628	1	0	0	-20.5508	0.551959	0	0	0	1	0.000522295	14	-0.579909	0.557686	none	none	none	none	none
OTOF	ENSG00000115155	0.000625955	16	-1.32251	0.161646	0.00149965	6	0.335475	0.898542	0.00388021	3	2.47678	0.525856	0	0	0	1	0.00112521	25	-0.0340764	0.975745	none	none	none	none	none
KCNK3	ENSG00000171303	0.000457125	11	-0.34864	0.783431	9.66519e-05	1	16.5606	0.4966	0	0	0	1	0	0	0	1	0.000242201	12	0.100631	0.944488	none	none	none	none	none
SLC35F6	ENSG00000213699	0.831401	3370	-0.150702	1.84836e-05	0.430825	1338	0.922831	9.32076e-40	0.765762	377	-0.253421	0.0993002	0.368078	191	0.718552	0.00283805	0.627639	5276	0.258568	2.40785e-15	none	none	none	none	none
CENPA	ENSG00000115163	0.00185039	25	-1.42403	0.0039159	0.00092328	3	-0.470806	0.833195	0.0107199	8	1.50218	0.38323	0	0	-20.1069	0.744984	0.00192798	36	-0.587251	0.208394	up_DMSO	none	none	none	none
DPYSL5	ENSG00000157851	0.000125126	2	0.346445	0.885966	0	0	0	1	0.000756047	1	19.5287	0.551959	0	0	0	1	0.000108587	3	1.50747	0.459718	none	none	none	none	none
MAPRE3	ENSG00000084764	0.215799	1569	0.212918	0.000904884	0.199461	693	-0.0357424	0.854261	0.132415	103	-0.246118	0.516913	0.144077	77	0.265816	0.744984	0.196695	2442	0.104091	0.0739004	none	none	none	none	none
TMEM214	ENSG00000119777	0.165192	1318	0.0232608	0.791576	0.0674328	252	0.357444	0.0463762	0.15081	118	-0.245074	0.475773	0.0928845	51	1.02219	0.0761897	0.119587	1739	0.198738	0.00235417	none	none	none	none	none
AGBL5	ENSG00000084693	0.021953	310	-0.572475	0.000417243	0.00808389	43	-0.556175	0.229384	0.0276835	22	0.858408	0.357994	0.0133794	7	0.441748	1	0.0161877	382	-0.301292	0.0659717	none	none	none	none	none
OST4	ENSG00000228474	1.52471	4318	0.0692931	0.00995119	2.03963	3713	0.00411898	1	0.460376	266	0.0130942	1	1.13437	535	0.161883	0.607776	1.61	8832	0.0594217	0.0191779	none	none	none	none	none
EMILIN1	ENSG00000138080	0.00263265	21	-0.334963	0.641443	0.00148575	6	0.345566	0.888095	0.00204844	2	-0.0275529	1	0.00356142	2	0.363015	1	0.00224358	31	-0.0174608	0.985625	none	none	none	none	none
KHK	ENSG00000138030	0.228327	1525	-0.925863	6.32935e-65	0.310462	976	-0.535521	1.00403e-14	0.140096	99	-1.29556	6.99178e-10	0.144091	80	-0.840362	0.00363066	0.245426	2680	-0.746289	5.76492e-69	none	none	up_DMSO	none	none
CGREF1	ENSG00000138028	0.0389576	426	-0.43819	0.000849709	0.0420424	163	0.844507	0.000182614	0.0262211	22	-0.106148	0.997177	0.022849	13	0.780045	0.744984	0.0376731	624	0.152756	0.239481	none	none	none	none	none
ABHD1	ENSG00000143994	0.0054586	83	-0.601206	0.072717	0.00539988	23	-0.147871	0.923485	0.00447028	5	-0.503817	0.833859	0.00184465	1	-0.732654	1	0.0050121	112	-0.386827	0.222037	none	none	none	none	none
PREB	ENSG00000138073	0.171099	1343	-0.14923	0.0289081	0.133948	517	0.24734	0.0486726	0.0767151	66	-0.14517	0.833156	0.120902	65	0.30428	0.744984	0.145367	1991	0.0744304	0.271379	none	none	none	none	none
TCF23	ENSG00000163792	0.000379892	5	0.635053	0.74088	0	0	0	1	0.00226172	1	21.1106	0.551959	0	0	0	1	0.00032734	6	1.78587	0.3638	none	none	none	none	none
SLC5A6	ENSG00000138074	0.0907414	871	-0.138067	0.155244	0.0371827	151	0.362078	0.159534	0.111068	94	0.0884884	0.911987	0.0378585	21	0.93344	0.482922	0.0664076	1137	0.114756	0.215825	none	none	none	none	none
ATRAID	ENSG00000138085	0.361722	2197	-0.405115	3.2864e-20	0.406723	1311	0.410432	2.72453e-09	0.133388	106	-1.13251	6.39388e-08	0.207595	113	0.278798	0.670319	0.347987	3727	-0.0165428	0.74688	none	none	up_DMSO	none	none
CAD	ENSG00000084774	0.0621003	681	-0.153348	0.172332	0.0250392	117	0.213779	0.524477	0.065521	59	0.146056	0.853007	0.0314376	17	0.779787	0.643061	0.045107	874	0.0822618	0.467658	none	none	none	none	none
SLC30A3	ENSG00000115194	0.000249401	7	-1.08639	0.465929	3.26708e-05	1	14.9958	0.4966	0.00069652	1	19.4103	0.551959	0	0	0	1	0.000172756	9	-0.250386	0.864779	none	none	none	none	none
TRIM54	ENSG00000138100	0.00354041	43	0.571502	0.323948	0.00470701	18	1.25951	0.134314	0.00494063	4	0.929284	0.730655	0.00167707	1	-1.6844	0.744984	0.00390172	66	0.59216	0.193966	none	none	none	none	none
UCN	ENSG00000163794	0.0124019	139	-0.324167	0.220763	0.00268996	11	0.284277	0.865599	0.0154961	15	-1.31462	0.0529249	0	0	-20.0905	0.744984	0.00767174	165	-0.409946	0.078817	none	none	none	none	none
MPV17	ENSG00000115204	0.230443	1645	0.111423	0.0807845	0.240314	826	-0.0953986	0.395729	0.139095	103	0.436206	0.207187	0.13108	72	0.335819	0.69564	0.218121	2646	0.0673078	0.241731	none	none	none	none	none
GTF3C2	ENSG00000115207	0.0979616	922	-0.18565	0.0360967	0.0520626	209	-0.0580131	0.882616	0.0780491	64	-0.24506	0.627703	0.0413205	22	-0.559699	0.638179	0.0734052	1217	-0.127458	0.13968	none	none	none	none	none
EIF2B4	ENSG00000115211	0.228382	1627	0.114668	0.0820124	0.201056	702	-0.433482	3.96312e-07	0.168537	117	0.150246	0.725045	0.134988	75	-0.0457486	1	0.204565	2521	-0.11342	0.037214	none	none	none	none	none
SNX17	ENSG00000115234	0.40713	2350	-0.443903	4.0012e-28	0.463269	1417	-0.257053	3.44745e-05	0.132276	109	-0.21214	0.551959	0.242871	131	-0.0951733	1	0.393444	4007	-0.292826	1.87085e-16	none	none	none	none	none
ZNF513	ENSG00000163795	0.0939193	875	0.235482	0.0121237	0.0618942	242	0.54973	0.00234978	0.0840413	69	0.0892963	0.944733	0.0622703	34	1.19747	0.114799	0.0778382	1220	0.426481	1.34175e-07	none	none	none	none	none
PPM1G	ENSG00000115241	0.795335	3489	0.213164	4.59794e-10	0.760445	2091	-0.166956	0.00184975	0.301913	201	0.0945346	0.789674	0.45575	239	-0.0295048	1	0.714332	6020	0.0551442	0.104523	none	none	none	none	none
NRBP1	ENSG00000115216	0.734501	3314	0.518416	1.02093e-46	0.628226	1798	0.123053	0.0581004	0.530229	279	1.4286	9.10753e-17	0.464226	246	0.468338	0.0534309	0.652987	5637	0.426691	1.13439e-41	none	none	up_FFA_Cocktail	none	none
KRTCAP3	ENSG00000157992	0.0507469	494	-0.393139	0.000657627	0.060321	217	0.371022	0.059929	0.0329352	32	-1.04215	0.0215288	0.0160879	10	-1.10321	0.376136	0.0497749	753	-0.134059	0.227613	none	none	up_DMSO	none	none
IFT172	ENSG00000138002	0.00422739	68	-0.860302	0.0263625	0.000995487	5	-2.42762	0.00779561	0.00869045	9	-1.0809	0.329634	0.0025084	2	-0.452171	1	0.00312827	84	-1.18039	0.000243667	none	up_DMSO	none	none	up_DMSO
FNDC4	ENSG00000115226	0.728854	3196	-0.246984	6.99077e-13	0.80501	2121	0.326175	6.11232e-10	0.429373	264	0.0793961	0.801395	0.380046	205	0.264681	0.516591	0.702985	5786	0.0874736	0.00713589	none	none	none	none	none
GCKR	ENSG00000084734	0.203815	1507	0.278274	1.89622e-05	0.100524	386	0.226927	0.14443	0.332074	219	0.348539	0.107582	0.0797824	43	0.391498	0.744984	0.160895	2155	0.315515	3.02377e-08	none	none	none	none	none
C2orf16	ENSG00000221843	0.008373	76	0.240642	0.509502	0.00126249	4	20.2687	0.130071	0.0195903	13	-0.0973649	1	0.00197633	1	0.062504	1	0.00579464	94	0.304226	0.390492	none	none	none	none	none
ZNF512	ENSG00000243943	0.0259148	346	-0.470787	0.00187715	0.0104058	41	-0.0566758	1	0.0359462	34	-0.827178	0.0792649	0.0125907	7	-0.136767	1	0.0193516	428	-0.380664	0.00792729	none	none	none	none	none
CCDC121	ENSG00000176714	0.00945748	106	-0.533929	0.0425184	0.0101651	40	-0.505908	0.258387	0.00521228	5	-0.63848	0.73606	0.00331359	2	-1.24214	0.754151	0.00883019	153	-0.539851	0.0152277	none	none	none	none	none
GPN1	ENSG00000198522	0.146083	1229	-0.0850669	0.285232	0.144985	557	-0.0361275	0.881452	0.0534075	50	-0.104979	0.942989	0.102026	54	0.00398278	1	0.134901	1890	-0.0310244	0.685083	none	none	none	none	none
SUPT7L	ENSG00000119760	0.152058	1253	-0.108734	0.151543	0.0996785	388	0.421324	0.00277557	0.136254	108	-0.165207	0.683604	0.0608938	35	0.0570454	1	0.121906	1784	0.107527	0.120557	none	none	none	none	none
SLC4A1AP	ENSG00000163798	0.248299	1765	-0.034478	0.607809	0.195611	695	0.0529642	0.72224	0.124125	96	-0.142184	0.765781	0.14571	79	-0.0101365	1	0.209389	2635	0.0358174	0.552848	none	none	none	none	none
MRPL33	ENSG00000243147	0.998865	3794	0.290831	2.0775e-20	1.24931	2917	0.212648	1.28666e-06	0.397505	235	0.553748	0.00470183	0.6069	309	0.129975	0.76111	1.01466	7255	0.264432	3.20878e-22	none	none	none	none	none
RBKS	ENSG00000171174	0.14151	1131	-0.388546	1.72579e-08	0.250799	841	-0.439694	1.53981e-08	0.0357685	23	-1.24434	0.00893504	0.102829	58	-0.26459	0.744984	0.172289	2053	-0.431076	2.33501e-16	none	none	up_DMSO	none	none
BABAM2	ENSG00000158019	0.13532	1159	-0.433636	1.13218e-10	0.147134	537	-0.218652	0.0597116	0.0818139	64	0.315091	0.551959	0.074375	42	0.081811	1	0.130147	1802	-0.246889	3.44367e-05	none	none	none	none	none
FOSL2	ENSG00000075426	0.169237	1300	0.543533	2.82855e-14	0.0764468	311	0.297492	0.0764056	0.198359	133	1.26585	2.49009e-06	0.0931834	53	0.00359669	1	0.128187	1797	0.53469	1.6688e-16	none	none	up_FFA_Cocktail	none	none
PLB1	ENSG00000163803	0.000818337	15	-0.98739	0.32766	0.000928373	4	-0.519136	0.821638	0.000872952	1	-0.755486	0.92853	0.00141529	1	20.4337	0.744984	0.00092304	21	-0.489624	0.545372	none	none	none	none	none
PPP1CB	ENSG00000213639	0.793111	3347	-0.119724	0.000381609	0.67021	1857	0.0920472	0.172333	0.604491	330	0.63025	2.07495e-05	0.59454	310	0.280664	0.325345	0.71336	5844	0.0824687	0.00975844	none	none	none	none	none
SPDYA	ENSG00000163806	0.00598581	55	1.28219	0.00863337	0.00158803	5	1.22904	0.468023	0.0200258	22	0.962842	0.292687	0.00222564	1	21.0874	0.744984	0.004903	83	1.2383	0.00100157	up_FFA_Cocktail	none	none	none	up_FFA_Cocktail
TRMT61B	ENSG00000171103	0.0731922	775	-0.337884	0.000217203	0.0734091	301	0.0479927	0.891682	0.0392345	41	-0.721784	0.114048	0.0589989	32	0.287612	0.88182	0.0695242	1149	-0.128957	0.151154	none	none	none	none	none
WDR43	ENSG00000163811	0.749219	3367	0.631716	1.52703e-67	0.520014	1551	0.0288561	0.797828	0.549631	296	1.0872	6.61083e-12	0.42217	221	0.585824	0.0126712	0.615299	5435	0.462246	2.13422e-46	none	none	up_FFA_Cocktail	none	none
TOGARAM2	ENSG00000189350	0.000524585	7	-1.57581	0.186286	0.000581424	2	19.1497	0.340523	0.00109488	2	-2.34027	0.371968	0	0	-20.5593	0.744984	0.000534346	11	-1.22078	0.179824	none	none	none	none	none
CLIP4	ENSG00000115295	0.183207	1347	0.266242	0.000134033	0.082099	314	0.336811	0.0379012	0.239134	150	0.531988	0.0421392	0.0491421	27	0.222257	1	0.13512	1838	0.3718	1.91196e-09	none	none	none	none	none
ALK	ENSG00000171094	0.000345744	6	-2.10519	0.156453	0	0	0	1	0.00296919	2	-1.25912	0.551959	0	0	0	1	0.000361085	8	-1.68224	0.0927626	none	none	none	none	none
YPEL5	ENSG00000119801	0.312455	2009	0.00147034	0.992561	0.270036	914	0.125031	0.214774	0.202333	138	0.850638	0.00101858	0.186118	105	0.137007	0.945328	0.276122	3166	0.138301	0.00260035	none	none	none	none	none
LBH	ENSG00000213626	0.00131632	16	1.35083	0.139683	0.00036155	2	0.221003	1	0	0	-19.1514	0.551959	0	0	0	1	0.000729358	18	0.958732	0.276952	none	none	none	none	none
LCLAT1	ENSG00000172954	0.0533176	650	-0.680048	2.79638e-12	0.0201157	86	0.254119	0.510808	0.0789631	62	-0.364377	0.416412	0.0283841	17	0.047859	1	0.0399095	815	-0.364776	0.000157788	none	none	none	none	none
CAPN13	ENSG00000162949	0.000181444	7	-1.02257	0.407399	0.000443612	6	0.570634	0.865358	0	0	0	1	0	0	0	1	0.000251569	13	-0.0781314	0.95956	none	none	none	none	none
GALNT14	ENSG00000158089	0.000240077	3	-0.80108	0.6125	0	0	0	1	0	0	0	1	0	0	0	1	0.000107732	3	-0.591484	0.726396	none	none	none	none	none
EHD3	ENSG00000013016	0.000642324	15	-0.330616	0.761705	0.000719997	2	1.72623	0.565732	0.00237118	3	21.1789	0.374888	0	0	0	1	0.000728852	20	0.856026	0.387316	none	none	none	none	none
XDH	ENSG00000158125	0.0800479	791	-0.372963	2.29932e-05	0.0227902	102	-0.0873457	0.881892	0.0844054	66	-0.0555461	1	0.0453736	27	0.135838	1	0.0549786	986	-0.174515	0.0594383	none	none	none	none	none
SRD5A2	ENSG00000277893	0.382002	2067	0.744079	1.33045e-40	0.220459	695	0.111453	0.36216	0.181404	114	-0.195568	0.58185	0.242651	130	0.878871	0.00317989	0.292424	3006	0.517192	4.71554e-28	none	none	none	none	none
MEMO1	ENSG00000162959	0.0650765	710	-0.092035	0.422507	0.0178022	74	0.0984115	0.888071	0.142701	111	0.0478122	0.995606	0.0190599	11	-0.191599	1	0.0478024	906	0.00526818	0.974314	none	none	none	none	none
DPY30	ENSG00000162961	0.611144	3000	0.217014	1.69832e-08	0.805754	2206	-0.0170853	0.886931	0.168122	122	0.298944	0.392446	0.418025	222	0.171198	0.744984	0.636067	5550	0.107997	0.00126808	none	none	none	none	none
SPAST	ENSG00000021574	0.137761	1162	-0.130354	0.0943797	0.0597053	214	-0.193708	0.353464	0.101868	88	-0.579861	0.0564756	0.0659387	35	-0.181882	1	0.0982694	1499	-0.131414	0.0746086	none	none	none	none	none
SLC30A6	ENSG00000152683	0.118596	1065	-0.154727	0.0628151	0.0369612	145	0.40007	0.114996	0.135671	116	-0.233036	0.513336	0.057316	35	1.92532	0.007225	0.0824422	1361	0.0982462	0.23663	none	none	none	up_FFA_Cocktail	none
NLRC4	ENSG00000091106	0.000342141	3	-0.215345	0.906988	0	0	0	1	0.00614821	3	1.30554	0.578576	0.00188744	1	20.8494	0.744984	0.000765589	7	1.09518	0.365379	none	none	none	none	none
YIPF4	ENSG00000119820	0.419605	2398	-0.107223	0.0190025	0.304426	1019	0.53229	1.77672e-11	0.437991	273	0.0197651	1	0.208752	113	0.460637	0.301183	0.355966	3803	0.194928	7.79421e-07	none	none	none	none	none
BIRC6	ENSG00000115760	0.366813	2200	-0.29781	6.08094e-12	0.129472	471	-0.206207	0.0978097	0.476508	289	-0.2402	0.189602	0.198064	107	0.30683	0.638179	0.266792	3067	-0.157689	0.00027201	none	none	none	none	none
TTC27	ENSG00000018699	0.0737695	726	-0.0599667	0.61933	0.0491075	207	-0.00657439	1	0.0514455	49	0.0656677	1	0.0359533	20	0.15222	1	0.0590427	1002	0.0278287	0.812646	none	none	none	none	none
LTBP1	ENSG00000049323	0.0522806	540	0.00579465	0.980035	0.0171428	68	0.0181012	1	0.0375858	37	-0.574333	0.248212	0.0159052	9	0.048625	1	0.0342067	654	0.028724	0.844796	none	none	none	none	none
RASGRP3	ENSG00000152689	0.0322654	371	-0.323558	0.0263992	0.0212984	81	-0.194118	0.605159	0.0440458	34	-0.242245	0.762508	0.0221586	12	0.0669375	1	0.027882	498	-0.218808	0.114853	none	none	none	none	none
FAM98A	ENSG00000119812	0.298629	1924	0.00194922	0.988126	0.284548	925	-0.659902	4.11038e-21	0.160363	120	0.188516	0.614879	0.244323	134	-0.268869	0.615547	0.278297	3103	-0.303573	1.6347e-12	none	none	none	none	none
CRIM1	ENSG00000150938	0.0198088	259	-0.24384	0.216696	0.00665599	29	0.941162	0.136667	0.0435827	41	0.350913	0.5705	0.0111585	8	0.465108	0.995687	0.0155622	337	0.123475	0.520588	none	none	none	none	none
FEZ2	ENSG00000171055	0.350359	2157	0.132659	0.00751039	0.26921	922	-0.101135	0.326289	0.257386	173	0.706106	0.00176464	0.201633	110	0.417817	0.389562	0.298159	3362	0.13273	0.00263603	none	none	none	none	none
STRN	ENSG00000115808	0.255229	1763	0.118127	0.0460204	0.107659	395	-0.181071	0.218088	0.281299	180	0.505953	0.0308214	0.0850547	51	-0.0271494	1	0.183699	2389	0.130356	0.0175309	none	none	none	none	none
HEATR5B	ENSG00000008869	0.080874	793	-0.264347	0.00450499	0.037437	141	-0.200757	0.466739	0.148923	119	-0.0092258	1	0.0479258	26	0.322959	0.882166	0.0656929	1079	-0.134642	0.141791	none	none	none	none	none
GPATCH11	ENSG00000152133	0.167622	1305	0.148985	0.0469669	0.151215	512	-0.316294	0.00306575	0.117823	74	1.27202	0.000700604	0.0835704	44	-0.261978	0.816869	0.149608	1935	-0.0151329	0.852188	none	none	up_FFA_Cocktail	none	none
EIF2AK2	ENSG00000055332	0.396778	2297	-0.213606	1.19487e-06	0.255473	867	-0.250172	0.00279491	0.260995	185	0.0869593	0.825366	0.206244	112	-0.0113162	1	0.314423	3461	-0.136547	0.000985727	none	none	none	none	none
CEBPZOS	ENSG00000218739	0.339723	2131	-0.170585	0.000519214	0.358792	1141	-0.202745	0.0067387	0.179407	133	-0.282953	0.347151	0.202169	109	-0.226314	0.744984	0.322389	3514	-0.171057	3.83468e-05	none	none	none	none	none
CEBPZ	ENSG00000115816	0.576743	2965	0.464035	2.3948e-32	0.416749	1278	-0.215264	0.00175573	0.313805	191	0.623831	0.00354043	0.31463	168	0.117082	0.926164	0.471361	4602	0.208203	7.2239e-09	none	none	none	none	none
NDUFAF7	ENSG00000003509	0.0807477	784	-0.225866	0.0159678	0.0766069	298	0.0617843	0.822027	0.0802545	74	-0.654497	0.0434539	0.0611883	34	0.647681	0.528749	0.0772016	1190	-0.0797902	0.384222	none	none	none	none	none
PRKD3	ENSG00000115825	0.115257	1027	-0.0979007	0.268803	0.0501612	196	-0.121515	0.634263	0.181784	128	0.411641	0.18412	0.0543447	29	0.256248	0.941349	0.0889128	1380	0.0338105	0.712557	none	none	none	none	none
QPCT	ENSG00000115828	0.00828051	137	-1.1707	4.19508e-06	0.00904528	35	1.26613	0.0182956	0.026976	21	0.25085	0.828137	0.009963	5	0.710169	0.914493	0.010036	198	-0.176805	0.466149	up_DMSO	up_FFA_Cocktail	none	none	none
CDC42EP3	ENSG00000163171	0.0370368	377	0.00491439	0.989256	0.0211986	80	-0.221023	0.530359	0.0307427	25	1.02025	0.229957	0.0274927	16	1.45542	0.282146	0.0295868	498	0.138968	0.345018	none	none	none	none	none
RMDN2	ENSG00000115841	0.0208217	259	-0.259555	0.21887	0.0113297	41	-0.246402	0.64944	0.0259144	16	-0.13115	0.988619	0.00975794	5	-0.75	0.76679	0.0164461	321	-0.243686	0.202024	none	none	none	none	none
CYP1B1	ENSG00000138061	0.145665	1039	1.66321	2.46243e-63	0.0334498	129	0.817634	0.0015601	0.123067	86	1.87967	6.66932e-07	0.0805917	45	1.96477	0.00105554	0.0946575	1299	1.60992	4.38748e-70	up_FFA_Cocktail	none	up_FFA_Cocktail	up_FFA_Cocktail	up_FFA_Cocktail
ATL2	ENSG00000119787	0.1667	1324	0.0442693	0.59234	0.0714334	275	0.397029	0.0208659	0.201012	154	-0.107318	0.781765	0.081001	46	0.423131	0.701711	0.124112	1799	0.180912	0.00541747	none	none	none	none	none
HNRNPLL	ENSG00000143889	0.14391	1207	-0.20747	0.00301658	0.0913863	361	-0.114792	0.505449	0.118435	103	0.0906469	0.909829	0.0723021	41	-0.259836	0.842781	0.114955	1712	-0.112193	0.103081	none	none	none	none	none
GALM	ENSG00000143891	0.272211	1835	-0.305914	1.58423e-09	0.195854	696	-0.0585861	0.677668	0.111516	80	-0.293458	0.457713	0.143393	77	-0.037247	1	0.21911	2688	-0.139587	0.00421632	none	none	none	none	none
SRSF7	ENSG00000115875	0.430812	2431	-0.181449	3.94565e-05	0.3998	1234	-0.356613	3.67537e-08	0.477075	273	0.162371	0.504182	0.271322	145	-0.167	0.77883	0.40644	4083	-0.207818	2.00942e-08	none	none	none	none	none
GEMIN6	ENSG00000152147	0.152361	1195	-0.0579726	0.485124	0.206142	724	-0.223783	0.0198831	0.0371282	33	-0.269899	0.739637	0.119225	67	0.0973378	1	0.161738	2019	-0.128959	0.0346238	none	none	none	none	none
DHX57	ENSG00000163214	0.057077	663	-0.453067	3.43735e-06	0.0160459	70	-0.419896	0.232777	0.0962216	78	0.0851859	0.935969	0.0331831	19	0.315045	0.957918	0.0417045	830	-0.251576	0.0109704	none	none	none	none	none
MORN2	ENSG00000188010	0.136931	1151	-0.247604	0.000572033	0.197191	677	-0.0387252	0.834126	0.0466028	32	-0.00705328	1	0.0921807	49	0.00660628	1	0.149378	1909	-0.107321	0.0999572	none	none	none	none	none
ARHGEF33	ENSG00000214694	0.00103255	9	-0.357983	0.74558	0.000421623	2	18.6859	0.441986	0.000373733	1	-1.10154	0.852905	0	0	0	1	0.000650981	12	0.168542	0.880819	none	none	none	none	none
SOS1	ENSG00000115904	0.268426	1809	-0.0859499	0.145989	0.10303	389	-0.24985	0.0656207	0.243886	177	-0.0337404	1	0.0890664	49	-0.530234	0.373171	0.185646	2424	-0.0783057	0.166364	none	none	none	none	none
CDKL4	ENSG00000205111	0.000763368	11	1.24039	0.271981	0.000329394	1	18.3297	0.4966	0.00234889	3	1.57554	0.551959	0	0	0	1	0.000631807	15	1.73324	0.0867067	none	none	none	none	none
MAP4K3	ENSG00000011566	0.148129	1230	-0.158251	0.0294139	0.072182	288	-0.197134	0.270153	0.179781	137	0.143378	0.716582	0.071327	39	-0.333246	0.744984	0.113641	1694	-0.102478	0.148982	none	none	none	none	none
TMEM178A	ENSG00000152154	0.00339351	44	-0.565215	0.235516	0.00136315	7	1.11798	0.495087	0.00725321	6	-1.03738	0.355516	0.00347396	2	21.7307	0.638179	0.00289038	59	-0.243333	0.566589	none	none	none	none	none
THUMPD2	ENSG00000138050	0.0975812	868	0.33165	0.000349805	0.0709101	251	0.3652	0.0396499	0.0899169	74	0.254703	0.595374	0.0402912	22	0.763286	0.583006	0.0811854	1215	0.397337	7.06343e-07	none	none	none	none	none
SLC8A1	ENSG00000183023	0	0	-16.7621	0.422507	0	0	0	1	0	0	0	1	0	0	0	1	0	0	-15.3965	0.429955	none	none	none	none	none
PKDCC	ENSG00000162878	0.0178676	240	0.112325	0.629716	0.0100898	38	1.26345	0.0151273	0.0349561	29	0.55555	0.524635	0.00165402	1	-2.54502	0.393539	0.014475	308	0.364678	0.0615757	none	up_FFA_Cocktail	none	none	none
EML4	ENSG00000143924	0.446888	2509	0.0291044	0.580877	0.258685	842	-0.458295	1.57913e-09	0.43554	264	0.296363	0.140676	0.242739	131	0.0775086	1	0.353836	3746	-0.06811	0.121716	none	none	none	none	none
COX7A2L	ENSG00000115944	1.12335	3940	-0.242194	1.03265e-18	1.42881	3094	0.00129839	1	0.504365	278	0.00333367	1	0.766951	381	0.0932194	0.884487	1.16252	7693	-0.0695839	0.0101791	none	none	none	none	none
MTA3	ENSG00000057935	0.115934	1040	-0.198866	0.0113831	0.123925	467	0.0995972	0.529277	0.0915753	85	-0.426744	0.2303	0.0836293	47	0.386624	0.744984	0.114132	1639	-0.0316992	0.701148	none	none	none	none	none
OXER1	ENSG00000162881	0.0324626	391	-0.662149	3.40758e-07	0.0152153	66	-0.0981084	0.893038	0.0347766	37	-0.921548	0.0433488	0.0168763	10	1.91171	0.339268	0.0244749	504	-0.405335	0.000824277	none	none	none	none	none
HAAO	ENSG00000162882	0.212912	1527	-0.775736	1.08501e-49	0.250273	843	-0.417431	7.23279e-08	0.0814227	62	-0.707102	0.0311082	0.140463	76	-0.0164607	1	0.210997	2508	-0.529569	2.4222e-32	none	none	none	none	none
ZFP36L2	ENSG00000152518	0.583769	2793	0.060904	0.20907	0.334176	1085	0.241408	0.00253558	0.337797	197	0.573951	0.00706073	0.331436	173	0.249963	0.637553	0.44616	4248	0.228982	1.10252e-09	none	none	none	none	none
THADA	ENSG00000115970	0.0832224	765	-0.139775	0.184013	0.0429442	167	-0.135311	0.618644	0.112901	74	-0.0203277	1	0.021287	12	-0.603249	0.744984	0.0637407	1018	-0.0958797	0.331426	none	none	none	none	none
PLEKHH2	ENSG00000152527	0.0092224	113	0.588674	0.0662682	0.00231671	10	1.04015	0.415074	0.0437923	25	1.12248	0.132147	0.00401516	2	0.0461475	1	0.00845926	150	0.76687	0.00788344	none	none	none	none	none
C1GALT1C1L	ENSG00000223658	0.000352204	5	-0.915482	0.532489	0.0001501	1	-1.71129	0.585925	0	0	-17.8456	0.551959	0	0	-19.5979	0.744984	0.000215619	6	-1.41192	0.242953	none	none	none	none	none
DYNC2LI1	ENSG00000138036	0.0751741	755	-0.249224	0.008974	0.0997659	397	0.00200907	1	0.057924	52	0.036826	1	0.0327617	18	-0.718197	0.496815	0.0792386	1222	-0.12877	0.13231	none	none	none	none	none
ABCG5	ENSG00000138075	0.054157	613	-1.32571	2.0268e-51	0.0224632	109	-0.370822	0.196633	0.106122	90	-1.58626	6.11525e-14	0.03283	18	0.119084	1	0.0435075	830	-1.08148	2.59045e-41	up_DMSO	none	up_DMSO	none	up_DMSO
ABCG8	ENSG00000143921	0.070003	633	-1.62297	7.44202e-89	0.0271451	109	-0.603541	0.00887448	0.0621251	51	-2.53169	1.40419e-24	0.0405928	23	-0.307767	0.891798	0.0501259	816	-1.39586	5.91128e-78	up_DMSO	none	up_DMSO	none	up_DMSO
LRPPRC	ENSG00000138095	0.579211	2906	-0.292564	1.04423e-15	0.354442	1157	-0.445497	1.17294e-11	0.522184	302	0.471375	0.00384632	0.30334	161	-0.291273	0.469401	0.461912	4526	-0.233528	5.08358e-12	none	none	none	none	none
PPM1B	ENSG00000138032	0.218005	1592	-0.578582	2.62038e-29	0.11674	447	-0.239734	0.058234	0.207749	150	-0.171561	0.5747	0.152437	82	0.365197	0.610869	0.172005	2271	-0.314229	1.71899e-10	none	none	none	none	none
SLC3A1	ENSG00000138079	0.0397775	443	-0.719278	5.31664e-09	0.0196991	78	-0.577546	0.0366194	0.0675374	52	-0.749169	0.0320937	0.0171088	9	-0.404475	0.935476	0.0317723	582	-0.634667	1.77929e-09	none	none	none	none	none
PREPL	ENSG00000138078	0.246307	1697	-0.305863	6.4967e-09	0.150877	533	-0.63834	6.84892e-12	0.182309	139	-0.296915	0.305294	0.109742	62	-0.248797	0.763814	0.191834	2431	-0.367543	7.09621e-15	none	none	none	none	none
CAMKMT	ENSG00000143919	0.0379049	429	-0.397088	0.00269174	0.0409467	165	-0.599726	0.00111711	0.0262682	26	-0.228053	0.849551	0.0249632	14	0.0209621	1	0.0369916	634	-0.441573	4.31769e-05	none	none	none	none	none
SIX3	ENSG00000138083	4.94675e-05	3	15.5943	0.200681	0	0	0	1	0	0	0	1	0	0	0	1	2.2198e-05	3	14.4382	0.20617	none	none	none	none	none
SIX2	ENSG00000170577	0.000416865	3	18.6695	0.185976	0.000118683	2	16.8568	0.334942	0	0	0	1	0	0	0	1	0.000232585	5	17.8276	0.108124	none	none	none	none	none
SRBD1	ENSG00000068784	0.100244	887	-0.245062	0.00429722	0.0573116	225	-0.835178	2.75861e-09	0.0947333	59	0.169593	0.796785	0.0830791	46	0.816063	0.230351	0.081707	1217	-0.296217	6.37842e-05	none	none	none	none	none
PRKCE	ENSG00000171132	0.0974969	905	0.312169	0.000757073	0.0451635	164	-0.12352	0.657762	0.0785481	70	0.0369714	1	0.0178649	10	0.441932	0.953858	0.0682782	1149	0.223514	0.0106624	none	none	none	none	none
EPAS1	ENSG00000116016	0.270549	1756	-0.167032	0.00266339	0.141719	518	-0.446694	1.04134e-05	0.174467	130	0.448735	0.128925	0.180786	97	-0.0788382	1	0.205644	2501	-0.158108	0.00179384	none	none	none	none	none
ATP6V1E2	ENSG00000250565	0.0819153	795	-0.213593	0.0251628	0.0691206	286	-0.395552	0.00786755	0.0463549	38	-0.394859	0.551959	0.0368252	21	-0.119518	1	0.0701068	1140	-0.25801	0.00134345	none	none	none	none	none
RHOQ	ENSG00000119729	0.465785	2472	-0.4506	6.75273e-30	0.253504	874	-0.524385	1.58294e-12	0.382725	242	-0.00551312	1	0.287583	155	-0.175601	0.744984	0.361078	3743	-0.356181	1.39997e-22	none	none	none	none	none
PIGF	ENSG00000151665	0.184886	1404	-0.0657855	0.396693	0.180973	636	0.20846	0.065416	0.0974564	73	-0.566182	0.0760185	0.0970318	54	0.0239021	1	0.168681	2167	0.0555984	0.40571	none	none	none	none	none
CRIPT	ENSG00000119878	0.307594	1960	-0.083071	0.148735	0.380676	1219	-0.0238955	0.882455	0.115354	75	0.441795	0.30238	0.167946	92	-0.441521	0.295345	0.308556	3346	-0.0472453	0.352023	none	none	none	none	none
SOCS5	ENSG00000171150	0.0801618	808	0.137714	0.192445	0.0278367	111	-0.175891	0.594095	0.0571958	52	-0.0242507	1	0.0315569	17	-0.156171	1	0.0537193	988	0.0996195	0.352465	none	none	none	none	none
MCFD2	ENSG00000180398	0.766947	3333	-0.0633289	0.0894416	0.474958	1457	0.122799	0.100299	0.545158	302	-0.248116	0.153961	0.45664	235	0.397654	0.14765	0.609052	5327	0.0825814	0.0152809	none	none	none	none	none
TTC7A	ENSG00000068724	0.0900138	858	0.00624889	0.967731	0.0425503	180	-0.202795	0.409017	0.0989413	82	0.453089	0.27322	0.0445964	24	0.672855	0.638179	0.0679615	1144	0.085045	0.379974	none	none	none	none	none
STPG4	ENSG00000239605	1.18641e-05	1	13.5344	0.422507	0	0	0	1	0	0	-19.4044	0.551959	0	0	0	1	5.32387e-06	1	-3.4168	0.480811	none	none	none	none	none
CALM2	ENSG00000143933	1.94802	4543	-0.0240599	0.37319	2.41058	3852	-0.372027	1.90063e-44	1.08241	476	0.0145832	1	1.77002	743	-0.50956	1.50586e-06	2.0479	9614	-0.223097	1.32482e-27	none	none	none	none	none
EPCAM	ENSG00000119888	0.0212184	292	-0.756491	5.00221e-07	0.0175172	85	1.21398	0.000623364	0.0313486	25	-0.861931	0.0934998	0.0215785	12	0.183189	1	0.0205368	414	-0.216049	0.161434	none	up_FFA_Cocktail	none	none	none
MSH2	ENSG00000095002	0.0515028	492	-0.16062	0.223453	0.0222809	93	-0.609691	0.016615	0.0289176	23	0.254325	0.831749	0.0151201	9	-0.148555	1	0.03515	617	-0.195063	0.0987062	none	none	none	none	none
KCNK12	ENSG00000184261	0.000170332	4	0.344981	0.869607	0.0006016	2	1.56104	0.651091	0	0	0	1	0	0	0	1	0.000307179	6	1.17886	0.544129	none	none	none	none	none
MSH6	ENSG00000116062	0.169435	1313	0.0923477	0.241031	0.0901437	322	-0.394163	0.00287954	0.121549	86	0.199814	0.679912	0.0838138	46	-0.222054	0.887554	0.12728	1767	-0.035969	0.644077	none	none	none	none	none
FBXO11	ENSG00000138081	0.24503	1732	-0.0346276	0.606988	0.110485	423	-0.0214632	0.988741	0.248756	173	0.363542	0.155886	0.100222	55	0.00849684	1	0.179442	2383	0.0730204	0.219616	none	none	none	none	none
FOXN2	ENSG00000170802	0.3693	2196	0.455423	6.35488e-20	0.213614	701	0.152938	0.176878	0.331779	212	0.694995	0.000461234	0.240543	128	0.525728	0.149958	0.294321	3237	0.421063	2.99387e-21	none	none	none	none	none
PPP1R21	ENSG00000162869	0.0904061	905	-0.509903	9.52943e-11	0.0645462	252	-0.531616	0.000268853	0.106541	88	0.10642	0.888207	0.0722242	39	0.276279	0.862464	0.0798184	1284	-0.371874	2.0323e-07	none	none	none	none	none
STON1	ENSG00000243244	0.00101347	25	-2.14879	6.8235e-05	0	0	-18.2026	0.4966	0.00356889	3	-1.32651	0.416849	0	0	-20.878	0.744984	0.000702312	28	-2.01071	0.000151795	up_DMSO	none	none	none	up_DMSO
ASB3	ENSG00000115239	0.0624425	653	0.0117261	0.942329	0.042889	174	0.475235	0.0359542	0.0773272	70	-0.216638	0.665305	0.0362477	20	0.757062	0.63098	0.0533988	917	0.198814	0.0507206	none	none	none	none	none
CHAC2	ENSG00000143942	0.0596737	607	-0.0206222	0.895976	0.0717643	286	-0.169867	0.364934	0.0100851	8	-0.9378	0.395594	0.0409513	23	-0.394309	0.765626	0.0590304	924	-0.130305	0.207236	none	none	none	none	none
ERLEC1	ENSG00000068912	0.402391	2356	-0.140063	0.00221153	0.290218	948	-0.129797	0.161372	0.134392	98	-0.635171	0.0140521	0.211598	115	0.211725	0.744984	0.322014	3517	-0.0740986	0.0991064	none	none	none	none	none
GPR75	ENSG00000119737	0.000908243	21	-1.27874	0.0911319	0.000152436	1	-1.53017	0.598577	0.000278058	1	0.126539	1	0	0	0	1	0.000485317	23	-1.12215	0.107964	none	none	none	none	none
PSME4	ENSG00000068878	0.388849	2258	-0.141796	0.00203932	0.134169	503	-0.283091	0.0124725	0.506759	297	0.695257	9.65663e-06	0.198505	110	0.325023	0.586752	0.280624	3168	0.0213378	0.695095	none	none	none	none	none
ACYP2	ENSG00000170634	0.178708	1379	-0.364013	1.5646e-09	0.238864	823	-0.18986	0.0396683	0.0622018	43	-0.235713	0.724532	0.10998	61	-0.107952	1	0.186941	2306	-0.239973	3.18893e-06	none	none	none	none	none
TSPYL6	ENSG00000178021	0.000429131	3	1.69397	0.459804	0	0	0	1	0	0	0	1	0	0	0	1	0.000192568	3	1.90335	0.429955	none	none	none	none	none
C2orf73	ENSG00000177994	0.000149458	1	2.45714	0.528011	0	0	-19.9321	0.156111	0	0	0	1	0	0	0	1	6.70676e-05	1	-2.64935	0.209111	none	none	none	none	none
SPTBN1	ENSG00000115306	1.77935	4345	-0.111733	2.50245e-05	0.523928	1459	0.919472	1.60461e-41	1.84139	602	0.0877475	0.555975	1.02121	459	0.955362	1.32578e-11	1.22757	6865	0.338213	7.67508e-28	none	none	none	none	none
EML6	ENSG00000214595	0.00327076	61	0.164369	0.738201	0.000810335	3	2.92295	0.338331	0.00826457	5	0.271559	0.954684	0	0	-20.7201	0.744984	0.00235174	69	0.274231	0.575762	none	none	none	none	none
RTN4	ENSG00000115310	1.38073	4128	-0.289128	4.85687e-27	0.978054	2438	0.179173	0.000368795	1.12891	469	-0.236471	0.0803201	0.945144	460	0.223969	0.381965	1.16597	7495	-0.00772116	0.829609	none	none	none	none	none
CLHC1	ENSG00000162994	0.0203046	247	0.0878974	0.69781	0.0125924	47	0.673358	0.159835	0.0292489	29	-1.10655	0.0242717	0.00988593	5	1.02089	0.779692	0.0169423	328	0.0536789	0.803239	none	none	up_DMSO	none	none
RPS27A	ENSG00000143947	3.62103	4730	-0.0422041	0.00339813	4.31937	4048	-0.0530778	4.09384e-06	2.2001	675	-0.0513196	0.724977	3.64416	1026	-0.0501771	0.744984	3.79261	10479	-0.0498201	0.00292775	none	none	none	none	none
MTIF2	ENSG00000085760	0.467718	2526	-0.255379	1.62417e-10	0.353517	1138	-0.450788	7.68929e-12	0.196333	137	-0.396758	0.115794	0.286506	155	-0.00370029	1	0.387271	3956	-0.269468	7.63091e-14	none	none	none	none	none
CCDC88A	ENSG00000115355	0.321828	2022	-0.316502	8.78503e-12	0.116027	437	-0.444716	5.57674e-05	0.319354	204	-0.435269	0.0197771	0.157691	87	0.0471689	1	0.226578	2750	-0.259699	5.4093e-09	none	none	none	none	none
CFAP36	ENSG00000163001	0.225756	1609	-0.0624628	0.367168	0.252243	852	-0.00342992	1	0.0984528	72	0.477424	0.28802	0.111695	62	0.222417	0.86366	0.215868	2595	0.0276051	0.661316	none	none	none	none	none
PPP4R3B	ENSG00000275052	0.485283	2598	-0.0511485	0.275178	0.262584	907	-0.129313	0.177395	0.383444	241	0.386109	0.050745	0.260355	139	-0.0496084	1	0.370681	3885	0.0154737	0.754797	none	none	none	none	none
PNPT1	ENSG00000138035	0.223822	1642	-0.110128	0.0798413	0.165523	593	-0.324053	0.001125	0.199327	128	0.0805834	0.898778	0.11672	67	-0.0325333	1	0.189229	2430	-0.136208	0.0108462	none	none	none	none	none
EFEMP1	ENSG00000115380	0.000512535	5	-2.35745	0.0334501	0.000665089	3	0.239694	0.999313	0.000958275	1	19.8708	0.551959	0	0	-20.7301	0.744984	0.000551554	9	-1.4025	0.0998253	up_DMSO	none	none	none	none
VRK2	ENSG00000028116	0.228903	1655	0.359901	2.8021e-09	0.202874	708	-0.130726	0.249895	0.122857	96	0.39726	0.303311	0.114674	63	-0.0630573	1	0.20033	2522	0.141176	0.0103893	none	none	none	none	none
FANCL	ENSG00000115392	0.0429875	492	-0.291347	0.0190345	0.041539	168	-0.246277	0.300442	0.0421343	38	-0.331327	0.567843	0.0387187	21	0.426887	0.808952	0.0419529	719	-0.206095	0.0638006	none	none	none	none	none
BCL11A	ENSG00000119866	0.000569619	3	1.35762	0.500156	0	0	0	1	0	0	0	1	0	0	0	1	0.000255611	3	1.56699	0.462259	none	none	none	none	none
PAPOLG	ENSG00000115421	0.070467	675	0.362997	0.000669949	0.0358487	127	0.43669	0.0967761	0.0730942	53	0.72098	0.135354	0.0384514	23	0.353294	0.880374	0.0542225	878	0.462178	2.23241e-06	none	none	none	none	none
REL	ENSG00000162924	0.146551	1213	0.449558	8.94472e-10	0.0573299	220	0.193364	0.401327	0.119291	98	0.250547	0.551959	0.0842172	46	0.69486	0.363179	0.104309	1577	0.444157	1.59705e-10	none	none	none	none	none
PUS10	ENSG00000162927	0.0733235	744	-0.505639	8.95952e-09	0.0325444	139	-1.00932	2.64175e-08	0.0772667	59	-0.626246	0.0814026	0.0324354	18	-0.300293	0.93607	0.0539347	960	-0.598923	9.73227e-14	none	up_DMSO	none	none	none
PEX13	ENSG00000162928	0.239928	1703	-0.166608	0.00334998	0.168376	612	-0.288994	0.00387113	0.146222	114	-0.670423	0.00399963	0.132167	73	-0.00647656	1	0.195387	2502	-0.191499	0.000121141	none	none	none	none	none
KIAA1841	ENSG00000162929	0.0445321	488	-0.279302	0.024139	0.0215111	89	-0.214414	0.531336	0.0669188	51	-0.166401	0.809781	0.0102764	6	-0.544224	0.924902	0.033886	634	-0.207187	0.0773382	none	none	none	none	none
C2orf74	ENSG00000237651	0.159983	1165	-0.0681008	0.422507	0.243259	750	-0.509322	1.05433e-10	0.0256365	19	-0.777687	0.246068	0.126898	68	-0.428692	0.450425	0.179352	2002	-0.354865	5.32758e-11	none	none	none	none	none
USP34	ENSG00000115464	0.444744	2499	0.10833	0.0180044	0.175977	620	-0.233731	0.0231658	0.65316	357	0.226336	0.190041	0.185728	103	0.52304	0.239102	0.330639	3579	0.11095	0.0092787	none	none	none	none	none
XPO1	ENSG00000082898	0.594603	2923	0.1226	0.00215526	0.299794	986	-0.186176	0.0232057	0.526483	302	0.221846	0.257359	0.373744	200	0.400612	0.196108	0.455082	4411	0.112618	0.00253519	none	none	none	none	none
FAM161A	ENSG00000170264	0.0636024	620	0.0244685	0.867092	0.0349377	133	-0.409657	0.0756767	0.0391439	42	-0.426106	0.508764	0.0345914	19	-0.019132	1	0.0480584	814	-0.107746	0.348169	none	none	none	none	none
CCT4	ENSG00000115484	0.967973	3770	0.0954889	0.00276589	1.01085	2544	-0.251519	1.3263e-08	0.497542	283	0.249709	0.211636	0.705488	359	-0.092561	0.886129	0.925977	6956	-0.0461613	0.134724	none	none	none	none	none
COMMD1	ENSG00000173163	0.370363	2235	-0.174587	0.00020304	0.577622	1689	0.0556122	0.4966	0.115956	85	-0.248772	0.551959	0.242547	132	-0.147659	0.858711	0.419642	4141	-0.0511107	0.24891	none	none	none	none	none
B3GNT2	ENSG00000170340	0.158698	1290	0.149727	0.0448999	0.0682641	248	0.335776	0.067166	0.108736	91	0.281418	0.518209	0.0733511	41	0.289979	0.832085	0.112153	1670	0.285675	1.5817e-05	none	none	none	none	none
TMEM17	ENSG00000186889	0.0240768	291	0.182221	0.36569	0.0111096	45	0.0178976	1	0.0079085	10	-1.08055	0.326456	0.00868292	5	0.364361	1	0.0164678	351	0.143369	0.458098	none	none	none	none	none
EHBP1	ENSG00000115504	0.291861	1954	-0.221638	8.84662e-06	0.110627	399	-0.120924	0.465834	0.311029	207	-0.309928	0.149641	0.105403	57	-0.107654	1	0.20534	2617	-0.128585	0.0099863	none	none	none	none	none
OTX1	ENSG00000115507	0.00101178	19	-1.55527	0.0274882	0.00122227	6	0.227836	0.955363	0.00273869	2	21.387	0.446049	0.00148616	1	20.5042	0.744984	0.00125895	28	-0.328851	0.602639	up_DMSO	none	none	none	none
WDPCP	ENSG00000143951	0.0190957	256	-0.48077	0.0079865	0.00688591	30	-0.701339	0.155487	0.0370732	32	-0.667534	0.219052	0.0111814	6	-0.378393	1	0.0148811	324	-0.528806	0.00110983	none	none	none	none	none
MDH1	ENSG00000014641	0.609644	3029	-0.56189	2.12619e-61	0.891167	2304	-0.357309	7.94904e-15	0.305535	184	-0.472705	0.0136373	0.466532	246	-0.311241	0.266405	0.682454	5763	-0.428995	3.50351e-49	none	none	none	none	none
UGP2	ENSG00000169764	1.51817	4282	-0.44779	3.09733e-74	1.71053	3346	-0.813362	1.53225e-126	0.743186	368	-1.07775	2.72839e-22	1.37014	624	-0.606671	9.16411e-08	1.52364	8620	-0.643353	2.39068e-187	none	none	up_DMSO	none	none
VPS54	ENSG00000143952	0.150022	1242	0.134625	0.0796698	0.0565702	230	0.0183191	1	0.177716	125	0.0730347	0.925203	0.0763095	42	0.588898	0.510185	0.10885	1639	0.185096	0.00769243	none	none	none	none	none
PELI1	ENSG00000197329	0.0750857	698	0.747823	1.39743e-11	0.0253937	97	0.788905	0.00930725	0.0570546	49	0.548955	0.333906	0.0147855	8	0.239988	1	0.048845	852	0.797047	1.22671e-14	none	none	none	none	none
LGALSL	ENSG00000119862	0.182016	1421	0.0115523	0.899723	0.168177	617	0.194156	0.100752	0.0925278	65	-0.156306	0.798832	0.0772483	45	-0.506186	0.471237	0.160197	2148	0.0779924	0.23063	none	none	none	none	none
AFTPH	ENSG00000119844	0.347053	2174	0.0647079	0.235507	0.149608	542	0.0751897	0.62875	0.36583	236	0.84723	2.68954e-06	0.176903	95	0.339401	0.614098	0.25589	3047	0.221951	8.35604e-07	none	none	none	none	none
SERTAD2	ENSG00000179833	0.442417	2429	0.606912	4.27601e-39	0.171515	601	0.530924	5.41545e-07	0.379518	223	1.11344	4.24029e-09	0.210171	114	0.640481	0.0794157	0.311308	3367	0.695174	1.89922e-57	none	none	up_FFA_Cocktail	none	none
SLC1A4	ENSG00000115902	0.178468	1362	0.160742	0.0210103	0.0644305	245	1.14833	3.19129e-10	0.243659	173	0.323231	0.214518	0.0778049	43	0.864295	0.224127	0.12935	1823	0.451642	1.34419e-13	none	up_FFA_Cocktail	none	none	none
CEP68	ENSG00000011523	0.0690511	689	0.233088	0.0333485	0.0527453	213	0.287568	0.185139	0.0578108	52	-0.643393	0.107478	0.0350382	20	0.587423	0.744984	0.0586722	974	0.212994	0.0277293	none	none	none	none	none
RAB1A	ENSG00000138069	0.777887	3344	-0.148335	8.15667e-06	0.640316	1825	-0.201803	0.000289922	0.465827	277	0.338341	0.0679036	0.538095	283	0.0280696	1	0.679892	5729	-0.0860571	0.00638247	none	none	none	none	none
ACTR2	ENSG00000138071	0.927964	3607	-0.198329	3.72765e-11	0.612633	1778	-0.440204	1.32123e-17	0.665673	352	0.0666638	0.803498	0.592585	302	-0.0640699	1	0.755841	6039	-0.202579	6.45863e-13	none	none	none	none	none
SPRED2	ENSG00000198369	0.153251	1256	0.264025	0.000329304	0.0944244	354	0.308649	0.0421636	0.107388	84	0.0587698	0.992214	0.0901297	50	0.785558	0.229884	0.121299	1744	0.347543	9.97566e-08	none	none	none	none	none
MEIS1	ENSG00000143995	0.00780954	133	-0.86056	0.000294169	0.00469136	20	0.376029	0.669341	0.010864	12	-1.04105	0.280655	0.00648362	3	-0.209884	1	0.006695	168	-0.53543	0.0259992	none	none	none	none	none
ETAA1	ENSG00000143971	0.105972	983	-0.248829	0.00180134	0.0617592	242	-0.424992	0.0068872	0.110148	92	0.633594	0.0710504	0.0463348	26	-0.112253	1	0.0834382	1343	-0.179451	0.017124	none	none	none	none	none
C1D	ENSG00000197223	0.400319	2345	-0.062511	0.219389	0.515514	1576	-0.0878327	0.244697	0.158262	114	-0.114521	0.817973	0.229553	125	-0.300614	0.528026	0.410919	4160	-0.0789414	0.0530991	none	none	none	none	none
WDR92	ENSG00000243667	0.049259	554	-0.443025	5.07398e-05	0.0369331	158	-0.51025	0.0107991	0.0420301	37	-0.0545773	1	0.0228156	12	-1.08971	0.266405	0.0414293	761	-0.4584	2.86948e-06	none	none	none	none	none
PNO1	ENSG00000115946	0.303308	1962	0.211674	8.79567e-05	0.321326	1047	-0.0815359	0.423957	0.110003	81	0.611863	0.116011	0.176205	93	-0.0048523	1	0.284311	3183	0.0909068	0.0662596	none	none	none	none	none
PPP3R1	ENSG00000221823	0.198034	1515	-0.101572	0.13169	0.10492	413	-0.285629	0.0267548	0.128473	97	0.397321	0.300512	0.100962	57	0.100332	1	0.147948	2082	-0.0544608	0.418368	none	none	none	none	none
CNRIP1	ENSG00000119865	0.000168967	1	2.09933	0.560275	0	0	0	1	0.00227848	1	21.1213	0.551959	0	0	0	1	0.000233852	2	3.93375	0.320208	none	none	none	none	none
PLEK	ENSG00000115956	0	0	-15.9668	0.246334	0.000225617	1	17.7837	0.4966	0	0	0	1	0	0	-20.6219	0.744984	8.65356e-05	1	-1.33267	0.642078	none	none	none	none	none
FBXO48	ENSG00000204923	0.0602191	599	0.269783	0.0245225	0.0478271	188	-0.0323294	0.989927	0.00722515	7	-1.10824	0.277957	0.0200449	11	-1.00687	0.394776	0.0478394	805	0.0713802	0.563674	none	none	none	none	none
APLF	ENSG00000169621	0.0243215	275	-0.051954	0.818087	0.0117354	55	-0.0247243	1	0.0189264	19	-0.427849	0.658707	0.0106632	6	0.856372	0.816869	0.0177766	355	0.0257899	0.907296	none	none	none	none	none
PROKR1	ENSG00000169618	0.000273255	4	1.82431	0.362073	0	0	0	1	0.00349146	2	21.7379	0.391354	0	0	0	1	0.00036478	6	3.60671	0.136587	none	none	none	none	none
ARHGAP25	ENSG00000163219	5.0194e-05	3	-3.58131	0.0615142	0.00039002	1	-1.34285	0.537111	0	0	-19.7647	0.551959	0	0	0	1	0.000172117	4	-2.04839	0.110462	none	none	none	none	none
ANTXR1	ENSG00000169604	8.38348e-05	4	-3.30219	0.0629189	0	0	0	1	0	0	-19.6428	0.551959	0.00152444	1	20.5409	0.744984	0.00018755	5	-1.04852	0.459727	none	none	none	none	none
GFPT1	ENSG00000198380	0.815151	3322	0.158144	2.18214e-05	0.534724	1558	0.0943547	0.227022	0.769689	371	0.781698	9.19647e-09	0.421503	219	0.0570548	1	0.665724	5470	0.225579	2.21519e-12	none	none	none	none	none
NFU1	ENSG00000169599	0.329709	2048	-0.118858	0.0206351	0.413583	1297	-0.45823	8.75023e-14	0.111871	77	0.204682	0.690191	0.249402	138	0.114986	0.965717	0.338872	3560	-0.248973	4.15615e-10	none	none	none	none	none
AAK1	ENSG00000115977	0.795726	3326	0.256059	1.76961e-13	0.43003	1339	0.310312	6.76155e-06	0.967386	445	0.406185	0.00171858	0.365978	199	0.654991	0.00688498	0.625102	5309	0.364318	5.21717e-30	none	none	none	none	none
ANXA4	ENSG00000196975	0.766143	3352	-0.392867	1.46013e-35	0.925868	2367	-0.420153	1.96213e-21	0.471691	287	-0.18779	0.356696	0.577491	300	-0.198376	0.590144	0.78843	6306	-0.36175	4.8557e-40	none	none	none	none	none
GMCL1	ENSG00000087338	0.160447	1282	-0.452973	1.48545e-13	0.088526	335	-0.597076	7.74709e-07	0.100747	84	-0.235504	0.552272	0.0868025	48	-0.0276576	1	0.121478	1749	-0.395354	3.82607e-12	none	none	none	none	none
SNRNP27	ENSG00000124380	0.491596	2671	0.441261	4.65016e-25	0.535135	1569	-0.0822918	0.294329	0.188279	113	0.612409	0.0406253	0.300133	160	0.0551226	1	0.468428	4513	0.180536	1.29756e-06	none	none	none	none	none
MXD1	ENSG00000059728	0.313793	2001	0.741296	7.14216e-42	0.152093	547	0.496323	9.87127e-06	0.339882	206	0.929219	2.34404e-06	0.148462	82	0.892773	0.0320187	0.237322	2836	0.745478	2.27096e-51	none	none	none	none	none
ASPRV1	ENSG00000244617	0.000835912	10	-0.621365	0.596148	0.000382204	1	18.5443	0.4966	0	0	0	1	0.00212937	1	21.0235	0.744984	0.000731128	12	0.551452	0.636167	none	none	none	none	none
PCBP1	ENSG00000169564	1.25799	4073	0.0954813	0.000632938	1.0434	2590	0.199855	1.91938e-05	0.669616	334	0.573542	0.000135281	0.868759	431	0.144315	0.71789	1.0966	7428	0.214879	3.8044e-17	none	none	none	none	none
[truncated: 14,278 more rows]
