# Supplementary material for: Single-cell metabolic profiling reveals subgroups of primary human hepatocytes with heterogeneous responses to drug challenge
Source: Genome Biol. 2023 Oct 17;24:234. doi: 10.1186/s13059-023-03075-9 (PMC10583437; doi:10.1186/s13059-023-03075-9)
Supplement: Supplementary file 10 — Additional file 10: Table S9. Genes up-regulated upon Cocktail with and without FFA. [file 13059_2023_3075_MOESM10_ESM.xlsx]

## Sheet: Supp_Tab9_unaffected_and_affected_genes
	Cocktail_specific_bile_sterols	Unaffected_bile_sterols	FFA_specific_bile_sterols	Cocktail_specific_carbs_phaseII_stress	Unaffected_carbs_phaseII_stress	FFA_specific_carbs_phaseII_stress	Cocktail_specific_lipid_phaseIII	Unaffected_lipids_phaseIII	FFA_specific_lipids_phaseIII	Cocktail_specific_losing_expression	Unaffected_losing_expression	FFA_specific_losing_expression	Cocktail_specific_all	Unaffected_all	FFA_specific_all
0	FAM131C	SLC30A2	SLC30A2	CLCN6	CLCN6	KLHL17	PLA2G2A	CDA	PLEKHM2	TMEM35B	KCNK1	KLHL21	DCDC2C	ECM1	KDM2B
1	SH2D5	SFN	SFN	TNFRSF1B	TNFRSF1B	SCNN1D	CDA	SLC30A2	CDA	C1orf50	SLC30A6	EPHA2	DCAF4L1	RICTOR	LDLRAD3
2	SLC30A2	IFI44L	SPOCD1	UQCRHL	EPHA2	KLHL21	PAFAH2	SFN	SLC30A2	C1orf56	CYP1B1	ZDHHC18	ZNF697	GDF15	NR2C2
3	SFN	HIST2H2BF	PLK3	EPHA2	SH2D5	TNFRSF9	SLC30A2	STK40	SFN	S100A14	TMEM131	AGO3	ATP1B2	UGT1A1	ANGPTL4
4	GJB3	PLEKHO1	IFI44L	SH2D5	SFN	TMEM201	ZDHHC18	RRAGC	GMEB1	DPM3	UGT1A1	PCSK9	LSP1	TMEM185B	GAB3
5	TCTEX1D4	ECM1	GBP5	SFN	SLC6A9	PIK3CD	SFN	PLEKHO1	SNRNP40	VAMP4	ASB1	SRGAP2C	MUC13	DCDC2C	DCDC2C
6	LRRC7	S100A14	HIST2H2BF	MANEAL	TXNIP	CLCN6	AHDC1	TUFT1	MARCKSL1	KCNK1	TMEM39A	IL6R	PLCD3	TMEM233	HCFC1
7	IFI44L	IFI16	HIST2H4B	SLC6A9	PLEKHO1	TNFRSF1B	STK40	IER5	STK40	E2F6	GPAT3	EFNA1	DMPK	RUBCNL	CCDC187
8	LPAR3	HSPA6	HIST2H2AB	ZNF697	IL6R	EPHA2	RRAGC	BTG2	RRAGC	SLC30A6	FNIP2	ABL2	SLIT2	KEAP1	ETV4
9	HIST2H2BF	ATF3	PLEKHO1	TXNIP	MEF2D	OTUD3	RAB3B	KLF11	SLC2A1	CYP1B1	BRD8	ELF3	GLS	MSMO1	GOLGA7B
10	PLEKHO1	DCDC2C	ECM1	HIST2H2AA4	HSPA6	SH2D5	CC2D1B	NRBP1	MIER1	PRKCE	FAM53C	MDM4	CCL5	SQLE	KLHL11
11	ECM1	RSAD2	SPRR2D	PLEKHO1	PLXNA2	IFNLR1	STRIP1	FOSL2	GADD45A	TMEM131	TNFAIP3	ATF3	SMIM29	AC010605.1	CRKL
12	CRCT1	KLF11	S100A14	IL6R	FLVCR1	RSRP1	CD58	CYP1B1	BCL10	UGT1A1	SFT2D1	KCNK1	SLC30A6	POR	PPM1D
13	SPRR3	CYP1B1	IFI16	MEF2D	TMEM185B	SLC30A2	HIST2H2BE	SERTAD2	EPS8L3	ASB1	POR	B3GALNT2	IFFO1	KCNK1	NPIPB4
14	S100A14	NEURL3	NECTIN4	HSPA6	NUP210	SFN	PLEKHO1	BCL2L11	INKA2	ALAS1	CYP3A5	KLF11	CD58	SERPINE1	DMPK
15	IFI16	CHST10	HSPA6	AL136454.1	SLC6A6	NR0B2	TUFT1	GLS	PLEKHO1	PTPRG	SERPINE1	SLC30A6	EPN2	KIAA0355	GLS
16	HSPA6	TMEM163	IER5	PLXNA2	ZNF662	ZC3H12A	RUSC1	IRAK2	TUFT1	ATXN7	NSMAF	CYP1B1	CYP3A5	NEURL3	SLIT2
17	BRINP2	FMNL2	ELF3	FLVCR1	MSMO1	SLC2A1	CRP	SLC6A6	ETV3	ZNF717	SQLE	TMEM131	BOD1	DMPK	GAS2L3
18	RAB7B	ARL4C	GPR37L1	RSAD2	NKD2	SLC6A9	HSD17B7	BCL6	NECTIN4	TMEM39A	CHRAC1	RNF149	OSGIN1	NTF3	ZCCHC3
19	ATF3	IRAK2	BTG2	CYP1B1	SLC12A7	PLK3	IER5	SLC7A11	PFDN2	PPM1L	SLC25A25	FHL2	PLXNA2	GLS	C9orf72
20	MT1HL1	SLC6A6	CAMK1G	MRPL53	GCNT4	LRP8	BTG2	LPCAT1	HSPA6	GPAT3	TRAF6	SLC20A1	MT2A	SLIT2	CCL5
21	DCDC2C	FGD5	ATF3	AL845331.2	F2RL2	JUN	KLF11	RICTOR	TBX19	FNIP2	FADS1	FMNL2	TNFAIP3	CCL5	EPCAM
22	RSAD2	ARL14	DCDC2C	TMEM185B	RGMB	CACHD1	LPIN1	BOD1	IER5	MSMO1	CYP1A1	GLS	RASL12	SLC30A6	SLC30A6
23	KLF11	SLIT2	RSAD2	ZNF142	MARCH3	CSF1	MPV17	SERPINB9	PHLDA3	SLC12A7	CYP1A2	CCL20	MT1M	NFATC4	PHKA1
24	LBH	C4orf54	KLF11	UGT1A1	SPRY4	LRIG2	NRBP1	PIM1	ELF3	TTC33	LRRC75A	UGT1A1	AC129492.1	CTAG2	BEX4
25	SRD5A2	FHDC1	SPDYA	NUP210	TMEM217	SLC22A15	FOSL2	PDE7B	GPR37L1	BRD8	RHBDF2	ASB1	ZDHHC18	CYP3A5	FEM1B
26	CYP1B1	GDNF	CYP1B1	TMEM43	WDR27	TXNIP	CYP1B1	TNFAIP3	BTG2	FAM53C	LDLR	SETD5	GEM	HBEGF	RIT1
27	TEKT4	F2RL2	LOXL3	SLC6A6	IGFBP1	PLEKHO1	REL	HIVEP2	ATP2B4	SMIM29	GDF15	IRAK2	ARNTL2	GRB7	SERTAD3
28	NEURL3	PDE8B	HK2	FGD5	POR	CIART	SERTAD2	AKAP12	RBBP5	CD109	KIAA0355	NR2C2	ASIC3	ALOXE3	CYP3A5
29	CHST10	HBEGF	NEURL3	SLC4A7	PDK4	SPRR2D	BCL2L11	MAFK	SLC41A1	TNFAIP3	CYP2B6	NKTR	AL845331.2	BOD1	FNBP4
30	IL1RL1	IRF4	CHST10	ZNF662	ASNS	S100A6	FMNL2	FOXK1	YOD1	SFT2D1		RTP3	MT1H	SLC25A25	TIMP1
31	TFCP2L1	HIST1H4B	SLC9A2	ALAS1	NPTX2	IL6R	RBMS1	STK17A	ATF3	POR		RBM5	FZR1	IFI44L	PHC3
32	TMEM163	HIST1H2BG	FHL2	SLC26A1	SERPINE1	EFNA1	GLS	PDK4	DISP1	CYP51A1		TMEM39A	SLC7A1	PLXNA2	NPTXR
33	FMNL2	MDFI	BCL2L11	NIPAL1	PRAG1	RIT1	KLF7	PRAG1	TP53BP2	CYP3A5		PHC3	CDR2L	FOXK1	BOD1
34	NR4A2	TNFAIP3	TMEM163	CYP2U1	SNAI2	MEF2D	LMCD1	GEM	KCNK1	CYP3A4		B3GNT5	HDAC3	F2RL2	OSGIN1
35	DLX2	AKAP12	FMNL2	MSMO1	GEM	NECTIN4	IRAK2	KLF10	KLF11	SERPINE1		ARAP2	AC004156.1	MT2A	TNFRSF10B
36	WIPF1	AMZ1	STK17B	NKD2	EPPK1	FCER1G	SLC6A6	SCX	NRBP1	ING3		LIMCH1	ZIC2	HIST1H2BG	LIF
37	ARL4C	CREB5	CCL20	SLC12A7	PLEC	APOA2	OXSR1	JAK2	FOSL2	ZNF395		PPAT	WIPF1	DUSP5	CENPL
38	IRAK2	IGFBP3	ARL4C	FST	VLDLR	HSPA6	ALAS1	PLIN2	WDR43	NSMAF		GPAT3	TCTEX1D4	TNFAIP3	EMP1
39	SLC6A6	POR	IRAK2	GCNT4	CNTFR	TBX19	NEK4	RASEF	GPATCH11	SLC25A32		SLC7A11	BCL6	RCE1	PLXNA2
40	GRIP2	FAM167A	SLC6A6	F2RL2	DNAJB5	SLC19A2	ARL14	KLF4	CYP1B1	SQLE		FNIP2	DPM3	IER5	OLAH
41	FGD5	BLK	FGD5	PDE8B	SLC25A25	CENPL	BCL6	TRAF1	SERTAD2	CHRAC1		RICTOR	TTC33	BCL2L11	MT2A
42	COL7A1	DUSP4	LSMEM2	RGMB	QSOX2	QSOX1	TNIP2	RAB18	MTHFD2	EPPK1		OCLN	FADS2	HIVEP2	HERC3
43	MUC13	SLCO5A1	ADAMTS9	MARCH3	AGAP4	IER5	SLC7A11	DUSP5	DOK1	TOMM5		FEM1C	RGMB	PMAIP1	CSF1
44	ARL14	GEM	GCSAM	SPRY4	DUSP5	ELF3	PDLIM3	CASP7	RPIA	SLC25A25		BRD8	PTPRG	SERTAD2	TNFAIP3
45	SLIT2	KLF10	LSAMP	TMEM217	ADM	BTG2	LPCAT1	PPP2R2D	NEURL3	P4HA1		FAM53C	PLEKHM1	TMEM217	C11orf86
46	DCAF4L1	CNTFR	HSPBAP1	WDR27	FADS1	ATP2B4	RICTOR	PWWP2B	LIPT1	CYP2C8		FAF2	FOSL1	IGFBP3	TIPARP
47	C4orf54	TRAF1	IL12A	DAGLB	FOSL1	NUAK2	HMGCS1	DUSP8	FHL2	OAT		MRNIP	WDR27	GEM	NKX2-8
48	FHDC1	DUSP5	ARL14	IGFBP1	RCE1	PFKFB2	HDAC3	CD44	SOWAHC	TRAF6		BTN2A1	SIM2	ARNTL2	CATSPERG
49	GDNF	FOSL1	PEX5L	POR	GAL	CD55	BOD1	GAB2	RGPD5	PTPRJ		NFKBIL1	FST	STK40	ARAP2
50	F2RL2	GAB2	MCF2L2	PDK4	GAB2	PLXNA2	CNOT6	ARNTL2	BCL2L11	FADS2		PIM1	ARID3B	PRAG1	TMEM268
51	PDE8B	NTF3	B3GNT5	ASNS	COLCA2	TRAF5	SERPINB9	PHLDA1	CCDC93	FADS1		PM20D2	ASB1	FOSL2	BRCA2
52	RASGRF2	RHEBL1	C1QTNF7	NPTX2	RHEBL1	SLC30A1	PPP1R18	P2RX7	GLS	BEST1		PKIB	RBMS1	PDE8B	ZDHHC18
53	LRRTM2	TMEM233	SLIT2	CYP3A5	FAM222A	ATF3	PIM1	RHOF	STK17B	CSKMT		VNN1	LRRC75A	MT1H	GEM
54	HBEGF	B3GNT4	CXCL8	CYP3A4	SLC7A1	FLVCR1	C6orf141	IRS2	SERPINE2	TSKU		TNFAIP3	TRAF1	ARL4C	SPINT1
55	PCDHGA5	RUBCNL	CXCL1	SERPINE1	RPS6KL1	TAF1A	PM20D2	TRMT61A	CCL20	MCRS1		ARFGEF3	ZNF48	ZNF841	ARNTL2
56	IRF4	KLF5	AREG	PRAG1	ARID3B	DISP1	PDE7B	CYP1A1	ARL4C	TMEM233		AKAP12	PAFAH2	FZR1	LSMEM2
57	ID4	NFATC4	C4orf54	SNAI2	CYP1A1	OBSCN	TNFAIP3	UBALD1	GPR35	TM9SF1		SFT2D1	TNFSF9	FLVCR1	CLIP1
58	HIST1H4B	C2CD4A	BBS12	GEM	CYP1A2	KCNK1	HIVEP2	RRAD	BHLHE40	G2E3		MAFK	IRS2	THBD	APOBEC2
59	HIST1H2BG	CYP1A1	FHDC1	EPPK1	MAPK8IP3	ADAM17	AKAP12	MAP2K3	CIDEC	FOS		CYTH3	NPIPA5	SLC7A1	ADA2
60	HLA-DMA	CYP1A2	ADCY2	PLEC	TBC1D10B	KLF11	MAFK	PLEKHM1	IRAK2	C15orf61		TSPAN13	SSTR1	PDK4	WDR73
61	MDFI	AC138969.1	FBXL7	VLDLR	MT2A	KLHL29	FOXK1	GNA13	SLC6A6	THSD4		IGFBP1	SMURF2	JAK2	MT1H
62	TNFAIP3	NOD2	GDNF	CNTFR	MT1G	QPCT	ZNF12	RGS9	NR1D2	CYP1A1		POR	ADAT3	CX3CL1	ITPR3
63	AKAP12	MT1B	PTGER4	DNAJB5	MT1H	PKDCC	CREB5	GAREM1	ACVR2B	CYP1A2		PDK4	GAREM1	PDE7B	FZR1
64	AMZ1	MT1G	F2RL2	SLC25A25	MT1X	EPCAM	STK17A	FZR1	CSRNP1	PAM16		CYP3A5	P4HA1	VLDLR	GALNT7
65	HDAC9	MT1H	PDE8B	QSOX2	GRB7	SLC1A4	POR	KEAP1	EIF1B	CLN3		PILRB	SSH2	ATF3	SLC7A1
66	CREB5	CX3CL1	FEM1C	DNLZ	TANC2	MTHFD2	PDK4	LDLR	ADAMTS9	BOLA2		SERPINE1	CENPT	NUMBL	BCAR1
67	SPDYE1	NDRG4	LVRN	CARD9	RGS9	TRABD2A	ASNS	ZSWIM4	FILIP1L	HEATR3		FOXP2	GNA13	CLCN6	SPRED1
68	IGFBP3	CMTM3	CSF2	AGAP4	AC022966.1	NEURL3	PRAG1	TPM4	HSPBAP1	MT2A		UBN2	ALAS1	RHEBL1	CYTH3
69	POR	RRAD	HBEGF	DUSP5	METRNL	CNNM4	LONRF1	GDF15	RAB43	MT1E		POLR3D	P2RX7	TRAF6	CD274
70	CYP3A4	ALOXE3	ARAP3	ACSL5	PMAIP1	IL1RL2	XPO7	BBC3	PXYLP1	MT1M		TNFRSF10B	TSKU	BCL6	TMEFF1
71	SERPINE1	CCL5	N4BP3	IFITM1	LDLR	SLC9A2	ZNF395	ZNF841	RAP2B	MT1G		NSMAF	PSG9	NSMAF	LSAMP
72	ASIC3	KRTAP4-4	IRF4	LSP1	EPOR	FHL2	TTI2	MAFF	TIPARP	MT1H		GEM	C15orf39	GAL	BICRA
73	FAM167A	GNA13	HIST1H3A	ADM	ZSWIM4	SLC20A1	TRIM55	GTPBP1	ZNF639	MT1X		KLF10	CYP1A1	RPS6KL1	RAP1GAP2
74	BLK	RGS9	HIST1H4B	AMPD3	ZNF333	TMEM185B	GEM		B3GNT5	ATXN1L		SQLE	CD44	EPOR	C1QTNF7
75	NEFM	GZMM	HIST1H2AB	FADS1	GDF15	SERPINE2	KLF10		KLHL24	CAMTA2		CHRAC1	BOLA2	SFN	IL1RL2
76	DUSP4	TNFSF9	HIST1H2BG	FOSL1	CAPN12	CCL20	SCX		ETV5	RNASEK		PLIN2	UBALD1	MARCH3	NLGN4Y
77	RNF122	LDLR	ZFP57	RCE1	AC010605.1	BHLHE40	RCL1		BCL6	LRRC75A		ERCC6L2	EEF1A2	METRNL	RAET1E
78	ZNF703	ZSWIM4	PIM1	RAD9A	NUMBL	CIDEC	JAK2		TMEM44	TMEM97		AKNA	ZNF711	TMEM39A	BCL6
79	VXN	GDF15	TMEM217	GAL	CYP2B6	NUP210	PLIN2		RNF168	SSH2		TRAF1	RTN4R	RGMB	FGF2
80	SLCO5A1	CYP2B6	APOBEC2	TSKU	FBXO46	SLC6A6	NOL6		RUBCN	TMEM99		FAM102A	EFCAB5	MT1X	CENPJ
81	GEM	THBD	TREM1	GAB2	DMPK	CSRNP1	FAM214B		LYAR	RGS9		SLC25A25	AOC3	EPHA2	RAB3IL1
82	KLF10	KCNJ15	MDFI	COLCA2	DHX34	CCK	RASEF		SH3TC1	RHBDF2		LCN2	PHETA1	NUP210	RGMB
83	ARC	ICOSLG	CD109	IFFO1	MROH8	ZNF662	KLF4		CCDC149	NPB		NOXA1	CHST10	PLEKHM1	ZC3H12A
84	MAFA	MAFF	PDE7B	RHEBL1	ICOSLG	ARHGEF3	TRAF1		CEP135	INSR		IL15RA	SLC12A7	SLCO5A1	DDIT4
85	CNTFR	PDGFB	TNFAIP3	FAM222A	SLC19A1	LMOD3	INPP5E		CXCL8	LDLR		JMJD1C	PHLDA1	FOSL1	MEX3C
86	CAVIN4	ELF4	HIVEP2	TMEM233	RTN4R	NFKBIZ	AKR1C1		AREG	CYP4F3		ADM	CAPN12	AC022966.1	PLEKHM1
87	DEC1		AKAP12	SLC7A1	PDGFB	POPDC2	RAB18		HERC3	GDF15		NCR3LG1	KCTD5	WDR27	RIPK2
88	TRAF1		MAFK	THTPA	CPT1B	HSPBAP1	AGAP6		TIFA	KIAA0355		QSER1	ASNS	NRBP1	FOSL1
89	LYZL2		AMZ1	SSTR1	CTAG2	TPRA1	MYOF		FGF2	CYP2A7		CD44	F8A1	KLF10	WDR27
90	ANKRD1		CREB5	ARMH4		PLXND1	MMS19		SLC7A11	CYP2B6		TRAF6	HSD17B7	FHDC1	SETD1A
91	DUSP5		NACAD	RPS6KL1		SLC25A36	DUSP5		FHDC1	ZNF749		FNBP4	LONRF1	NPTX2	NFKBIA
92	FADS1		IGFBP1	AL162171.1		TIPARP	ACSL5		TLR2	ZNF419		FADS1	BEST1	ARID3B	LOXL3
93	RASGRP2		IGFBP3	HYPK		CCNL1	CASP7		FNIP2	SRXN1		MUS81	MTRNR2L8	ASB1	ARID3B
94	FOSL1		CLDN4	ARID3B		PTX3	PPP2R2D		PALLD	PAXBP1		FOSL1	LDLR	ZNF662	ASB1
95	GAB2		POR	CYP1A1		KCNMB3	PWWP2B		GALNT7	CMC4		TCIRG1	AL162171.1	LRRC75A	PXYLP1
96	FXYD2		TFPI2	CYP1A2		B3GNT5	PHRF1		CDKN2AIP	MT-CO2		CHKA	HMGCS1	TRAF1	LRRC75A
97	NTF3		PDK4	C15orf39		CHRD	DUSP8		LPCAT1			APOA4	ATXN1L	RAB18	TRAF1
98	RHEBL1		MUC12	CACNA1H		MFSD10	TRIM68		MYO10			DUSP6	STK17A	AGAP4	TMEM184A
99	NR4A1		KCP	MAPK8IP3		MSX1	MTRNR2L8		GDNF			EID3	RHOF	MEF2D	ZNF616
100	GLIPR1		PRAG1	NPIPB2		LIMCH1	CD44		RICTOR			RHOF	HIST2H2AA4	FAM222A	PRH1
101	TMEM233		FAM167A	AC092338.1		CXCL8	TRAF6		MAP1B			CLIP1	ARL14	B3GNT4	LCN12
102	B3GNT4		BLK	SLX1A		CXCL1	CCDC85B		FEM1C			ZDHHC20	SRD5A2	MROH8	TP53BP2
103	RUBCNL		DUSP4	TBC1D10B		CXCL3	RCE1		FAM53C			SLC7A1	MAPK8IP3	TRMT61A	TNFSF9
104	KLF5		PREX2	MT2A		CXCL2	GAB2		GRPEL2			NEK3	RDH13	TNFSF9	IRS2
105	ZIC5		SLCO5A1	MT1M		AREG	ARNTL2		RBM22			CGRRF1	TRIM55	IRS2	ASPHD1
106	ZIC2		ATP6V0D2	MT1G		GPAT3	PHLDA1		TNIP1			TTC7B	KLF7	GCNT4	ZDHHC20
107	EFNB2		GEM	MT1H		SLC7A11	EID3		THG1L			TMEM87A	FAM53C	TMEM131	TXNRD1
108	NFATC4		KLF10	MT1X		MSMO1	TCP11L2		LSM11			C15orf48	AC092338.1	AMZ1	FUT1
109	TRIM9		RIMS2	DRC7		GALNT7	PHETA1		PWWP2A			CA12	TTI2	SLC19A1	ZNF136
110	AL121768.1		FBXO32	CHTF8		NKD2	P2RX7		CREBRF			CYP1A1	HIST1H4B	GAREM1	IGFBPL1
111	CCDC88C		PLIN2	TAF1C		SLC12A7	RHOF		BOD1			CYP1A2	ZNF30	DNAJB5	PHLDA2
112	GREM1		CNTFR	AC129492.1		PTGER4	LCP1		N4BP3			WDR73	ZNF865	SLC6A6	CLDN4
113	C2CD4A		C9orf153	TVP23B		ITGA2	IRS2		EXOC2			ISG20	CYP1A2	GNA13	GAREM1
114	RASL12		TMEFF1	AC010761.1		GCNT4	TEP1		SERPINB9			CHD2	VXN	CMTM3	POLR3D
115	SMAD6		KLF4	LRRC37B		F2RL2	PNP		RBM24			SPSB3	CYP2B6	SNAI2	HIST2H4B
116	SEMA7A		TRAF1	GRB7		RGMB	VCPKMT		MICB			NOD2	VAMP4	CASP7	GNA13
117	CYP1A1		CCDC187	PLCD3		C5orf30	AL162171.1		HSPA1B			CX3CL1	EYA2	P2RX7	SIRT1
118	CYP1A2		OLAH	XYLT2		MARCH3	TRMT61A		HMGA1			OSGIN1	FMNL2	MT1G	P2RX7
119	SV2B		ANKRD22	TANC2		PCDH1	RPAP1		PIM1			SLC7A5	MT1B	SPRY4	TNFRSF11B
120	CACNA1H		GOLGA7B	RGS9		SPRY4	CYP1A1		TMEM217			KDM6B	ARMH4	DHX34	SMURF1
121	PKMYT1		DUSP5	AC087289.1		ADRB2	CYP1A2		FOXP4			TRIM16	AC005954.1	HIST2H2BF	FLCN
122	NPIPA5		PHLDA2	AC022966.1		PTTG1	ALPK3		NFKBIE			LRRC75A	FAM131C	ADM	CYP1A1
123	AC138969.1		WEE1	METRNL		DUSP1	KCTD5		TNFRSF21			FLCN	QSOX2	CPT1B	HSPBAP1
124	NOD2		CD44	B4GALT6		STC2	UBALD1		CENPQ			SMCR8	EPB41L1	IFI16	CD44
125	MT1B		C11orf96	PMAIP1		CDHR2	NPIPA1		CD109			FAM83G	CARD9	IRAK2	POPDC2
126	MT1G		DAGLA	AC004156.1		DBN1	AC092338.1		TENT5A			MED1	TBC1D3L	CYP1A1	PABPC1L
127	MT1H		FOSL1	ADAT3		ZNF354B	ZNF48		BACH2			NR1D1	GPAT3	FADS1	RIN1
128	CX3CL1		C11orf86	AC006538.1		IRF4	PRR14		MARCKS			KANSL1	AMPD3	CD44	SLC3A2
129	NDRG4		WNT11	TLE6		FOXQ1	RRAD		VNN3			GNA13	AC008554.1	ZSWIM4	UBALD1
130	CMTM3		GAB2	AC005954.1		BTN2A1	CENPT		PDE7B			RHBDF2	CDA	SCX	EEF1A2
131	RRAD		DEUP1	AC016586.1		ZFP57	PDPR		TNFAIP3			SPIRE1	RASGRF2	ICOSLG	ISG20
132	CHTF8		FLI1	FEM1A		TRIM31	ATXN1L		HECA			ABHD3	RASGRP2	UBALD1	RTN4R
133	DNAAF1		NTF3	P2RY11		IER3	OSGIN1		HIVEP2			NPC1	TBC1D10B	BRD8	BMP4
134	ATP1B2		ENO2	LDLR		ITPR3	MVD		FBXO30			CREB3L3	KLF4	RTN4R	HIST1H3A
135	ALOXE3		GPRC5A	EPOR		PIM1	AC129492.1		AKAP12			MAP2K7	DUSP8	NDRG4	CHST10
136	CCDC144A		RHEBL1	ZSWIM4		TMEM217	EPN2		ZBTB2			LDLR	DUSP4	CHST10	PHLDA1
137	SLC47A2		ANKRD33	ZNF333		TREM1	MAP2K3		SYNJ2			GDF15	TANC2	RRAD	SLC12A7
138	EFCAB5		PHLDA1	GDF15		C6orf141	TMEM97		MAFK			KIAA0355	DNAH17	SLC12A7	CAPN12
139	CCL5		E2F7	AC008554.1		BACH2	AC010761.1		FOXK1			SIPA1L3	TEP1	COLCA2	JAG1
140	KRTAP4-4		NAV3	FAAP24		LAMA4	TBC1D3L		STK17A			CYP2B6	ECM1	CAPN12	DOHH
141	AOC3		KITLG	LRP3		PDE7B	PLEKHM1		IGFBP1			BICRA	BRINP2	PHLDA1	ASNS
142	TANC2		GAS2L3	ZNF30		TNFAIP3	TUBD1		IGFBP3			FGF21	TFCP2L1	SLC30A2	PHLDA3
143	GNA13		GLT8D2	CAPN12		RAET1E	TANC2		UPP1			PNKP	TMEM233	CREB5	PRNP
144	RGS9		FAM222A	AC010605.1		AKAP12	MAP3K3		CLDN4			KIF16B	RUBCNL	ASNS	PREX2
145	SSTR2		TMEM233	NUMBL		PRR18	SMURF2		PDK4			BACH1	AC010605.1	TMEM163	TOX3
146	CD300LB		OASL	CYP2B6		WDR27	GNA13		SMURF1			CRKL	KIAA0355	RASEF	LDLR
147	CDR2L		RHOF	FBXO46		MAFK	RGS9		KDM7A			MICALL1	NEURL3	CHRAC1	GPR37L1
148	DNAH17		B3GNT4	DMPK		TMEM184A	ARSG		PRAG1			MAFF	NTF3	LPCAT1	PLA2G4B
149	AC022966.1		RUBCNL	DHX34		C7orf26	AC087289.1		TRIM35			OGT	APOBEC3B	PDGFB	FADS3
150	ZNF519		KLF5	ZNF865		ZNF316	AC022966.1		RB1CC1			GLA	AC087289.1	RGS9	IL15RA
151	GZMM		NFATC4	EPB41L1		MYO1G	MCRIP1		SLCO5A1			BEX2	ZIC5	LDLR	STK17A
152	AC006538.3		FSIP1	MROH8		IGFBP1	THOC1		ATP6V0D2			UPF3B	NFATC4	S100A14	SOWAHC
153	TNFSF9		CYP19A1	EEF1A2		IGFBP3	GAREM1		RIPK2				CHTF8	IGFBP1	RHOF
154	LDLR		C2CD4A	ICOSLG		UPP1	POLI		OSGIN2				DNAAF1	TXNIP	MUS81
155	ZSWIM4		CYP1A1	SLC19A1		ZNF107	AC004156.1		PDP1				SLC26A1	KRTAP4-4	CD55
156	GDF15		CYP1A2	ZDHHC8		FKBP6	AC006538.1		GEM				HDAC9	SH2D5	ARL14
157	CYP2A7		ISG20	RTN4R		CLDN4	FZR1		KLF10				ALOXE3	SLC7A11	PLK3
158	CYP2B6		NPIPA2	APOBEC3B		POR	CACTIN		FBXO32				SLC25A25	PIM1	C11orf96
159	PSG9		AC138969.1	PDGFB		PDK4	AC005954.1		NDRG1				FOXK1	STK17A	CHRD
160	ZNF749		TMEM159	CPT1B		TAC1	KEAP1		TIGD5				F2RL2	RHOF	JUND
161	THBD		ZNF267	CTAG2		ASNS	LDLR		SCX				BCL2L11	ELF4	ZRSR2
162	EPB41L1		ADCY7	F8A1		NPTX2	ZSWIM4		JAK2				DUSP5	TPM4	SIPA1L3
163	EYA2		NOD2	AC007244.1		MAP11	TPM4		PLIN2				IER5	C2CD4A	LMOD3
164	SIM2		MT2A	MAFIP		SERPINE1	GDF15		C9orf72				ZNF274	AKAP12	ZNF267
165	KCNJ15		MT1B			FLNC	LRP3		CNTFR				PRKCE	ARL14	MAPK8IP3
166	SIK1		MT1G			KCP	CYP2A7		ANKRD20A3				LMCD1	RRAGC	CCL20
167	ICOSLG		MT1H			TMEM209	CYP2B6		RASEF				STK40	GDNF	FAM53C
168	DNMT3L		CX3CL1			PRAG1	BBC3		NFIL3				LRRTM2	SFT2D1	HIST2H2AB
169	IGLL1		NDRG4			CLDN23	ZNF841		PRXL2C				RNF122	BTG2	VNN1
170	MAFF		CMTM3			REEP4	RDH13		MSANTD3				PRR14	TNFRSF1B	PKDCC
171	PDGFB		RRAD			TNFRSF10B	ZNF274		KLF4				ZNF419	MAPK8IP3	HIST1H4B
172	SPANXN5		CARMIL2			CEBPD	RBM38		TRAF1				CD109	RHBDF2	CYP1A2
173	ZNF711		RAP1GAP2			SNAI2	TANGO2		FAM102A				NPB	TUFT1	REEP4
174	ELF4		ALOXE3			SLCO5A1	ZDHHC8		LCN2				ING3	NOD2	CYP2B6
175	F8A3		CCL5			HEY1	MAFF		CAMSAP1				CX3CL1	NKD2	NR1D1
176			KRTAP4-4			ATP6V0D2	GTPBP1		GPSM1				PDE7B	FAM53C	PCDH1
177			ETV4			GEM			VIM				NUMBL	HIST1H4B	FMNL2
178			GJC1			CCNE2			OTUD1				ANKRD1	GAB2	MT1B
179			GNA13			KLF10			ABI1				XYLT2	C4orf54	INKA2
180			RGS9			LRP12			RAB18				TMEM35B	SERPINB9	NECTIN4
181			METRNL			TNFRSF11B			ZEB1				MT1X	FAM167A	QSOX2
182			PMAIP1			FBXO32			KIF5B				AC007244.1	CYP1A2	MYO10
183			DIPK1C			THEM6			CCDC6				CC2D1B	GZMM	CHKA
184			GZMM			EPPK1			SIRT1				STRIP1	CYP2B6	ITGA2
185			TNFSF9			PLEC			DDX21				NRBP1	KCNJ15	ADCY7
186			ANGPTL4			SCX			ZMIZ1				KLF10	PWWP2B	BCO1
187			LDLR			SLC52A2			PI4K2A				ALPK3	FMNL2	EFNA1
188			ZSWIM4			VLDLR			SLK				MPV17	MT1B	LIPT1
189			GDF15			CD274			DUSP5				AGAP4	CNTFR	PRELID3A
190			CYP2B6			PLIN2			CASP7				FAM222A	FNIP2	ZNF526
191			ZNF296			AQP3			PPP2R2D				B3GNT4	MAFF	GPAT3
192			BBC3			CNTFR			PWWP2B				CYP2U1	QSOX2	SVIL
193			FGF21			DNAJB5			MOB2				EID3	IL6R	SUSD6
194			PPP1R15A			IGFBPL1			DUSP8				GCNT4	BBC3	MRNIP
195			SRXN1			CBWD3			TRIM22				AMZ1	FBXO46	LRP12
196			NKX2-2			PTCH1			ZNF143				CNOT6	HSPA6	CDA
197			THBD			KLF4			WEE1				RAD9A	AC138969.1	GLA
198			PMEPA1			SUSD1			ABTB2				MCRIP1	EPPK1	GOLGA8A
199			KCNJ15			TMEM268			CD44				GRIP2	KLF5	NFKBIZ
200			ICOSLG			TRAF1			C11orf96				ZNF395	PPP2R2D	FXYD5
201			GNAZ			ZBTB34			CHST1				CMTM3	PLEKHO1	FBXO30
202			LIF			STXBP1			FNBP4				SNAI2	BLK	TMC7
203			MAFF			FAM102A			VPS37C				CASP7	GTPBP1	CDCA4
204			PDGFB			SLC25A25			FOSL1				F8A3	GPAT3	TNFRSF21
205			PTCHD1			LCN2			LRFN4				ATXN7	MAP2K3	TBC1D10B
206			FOXP3			RALGDS			PGM2L1				TANGO2	CDA	N4BP3
207			PCDH11X			SLC2A6			GAB2				THSD4	MAFK	DUSP1
208			ELF4			QSOX2			TAF1D				ZSWIM4	SLC6A9	SPDYA
209			GAB3			NOTCH1			BIRC3				SIK1	PLIN2	OTUD3
210						CCDC183			ZC3H12C				PPP1R18	PLEC	KLF4
211						LCN12			UBASH3B				BRD8	KLF11	VIM
212						IL15RA			ETS1				NDRG4	CYP1B1	DUSP8
213						OTUD1			TULP3				COLCA2	TBC1D10B	DUSP4
214						SVIL			ARNTL2				PLA2G2A	ZNF333	TANC2
215						AGAP4			NR4A1				CREB5	FGD5	ECM1
216						DDIT4			PHLDA1				NPIPA1	RSAD2	TRAF5
217						GOLGA7B			GAS2L3				DLX2	IRF4	ZNF71
218						ITPRIP			DRAM1				IGFBP1	KLF4	TMEM233
219						DUSP5			TXNRD1				RAB7B	DUSP8	RUBCNL
220						PGGHG			FAM222A				DEC1	DUSP4	FCER1G
221						IFITM10			P2RX7				SPRR3	TANC2	CAMSAP1
222						CTSD			KDM2B				ZNF703	MDFI	MFSD10
223						PHLDA2			RHOF				SLC7A11		AC010605.1
224						DNHD1			SACS				SLC25A32		TNIP1
225						RIC3			CENPJ				TPM4		HIST1H2AB
226						ADM			KLF5				C2CD4A		ALG10
227						CALCA			IRS2				INPP5E		LYAR
228						NCR3LG1			NFKBIA				TOMM5		CEBPG
229						FIBIN			KLHL28				RRAGC		KIAA0355
230						CD44			PRPF39				GDNF		NEURL3
231						LDLRAD3			PNMA1				TNFRSF1B		NTF3
232						C11orf96			TTC7B				HYPK		ATP2B4
233						CHST1			TRMT61A				NKD2		NFATC4
234						TNKS1BP1			INF2				SLX1A		SLC52A2
235						DAGLA			SPRED1				ZNF12		CYP19A1
236						FADS1			FSIP1				SERPINB9		TRIM31
237						FADS3			MYO1E				FAM167A		CCNE2
238						RAB3IL1			CA12				TAF1C		RAB43
239						SLC3A2			FEM1B				GZMM		GPRC5A
240						FOSL1			ARID3B				CNTFR		ALOXE3
241						RIN1			CYP1A1				MAFF		TMEM92
242						RCE1			SNX33				HIST2H2BE		LSM11
243						CLCF1			TLNRD1				AGAP6		AQP3
244						CHKA			ISG20				OXSR1		PRKY
245						GAL			ZNF597				PM20D2		SLC25A25
246						WNT11			UBALD1				LBH		ABTB2
247						GAB2			TMEM159				EPPK1		FOXK1
248						CEP295			TBC1D10B				TUBD1		F2RL2
249						FUT4			SETD1A				BLK		BCL2L11
250						COLCA2			ZNF267				MT1HL1		DUSP5
251						APOA4			CYLD				SLC6A9		IER5
252						APOA1			TOX3				CYP2C8		ZNF449
253						FEZ1			MT2A				KLF11		WEE1
254						PRH1			MT1E				ZNF333		DOK1
255						GPRC5A			MT1G				SRXN1		DNAJB1
256						EMP1			MT1H				FGD5		FLNC
257						ALG10			MT1X				RSAD2		MUC12
258						ALG10B			CFAP20				LYZL2		MTHFD2
259						RHEBL1			RRAD				SMAD6		DISP1
260						PRPH			BCAR1				REL		STK40
261						LIMA1			RILP				RICTOR		ZC3H12C
262						FIGNL2			ALOXE3				CCDC85B		OGT
263						PHLDA1			BORCS6				PAXBP1		VPS37C
264						GAS2L3			FAM83G				SQLE		SPIRE1
265						DRAM1			MAP2K3				POR		NKX2-2
266						FICD			KLHL11				G2E3		PTTG1
267						FAM222A			PLEKHM1				E2F6		CTU1
268						VPS37B			MMD				SERPINE1		KDM6B
269						SLC7A1			HEATR6				CAVIN4		CD109
270						BRCA2			PPM1D				MYOF		CA12
271						THSD1			GNA13				ZDHHC8		ARRDC2
272						IRS2			RGS9				HBEGF		FICD
273						NFATC4			MAFG				NPIPB2		LAMA4
274						NFKBIA			TAF4B				PHRF1		CX3CL1
275						NKX2-8			GAREM1				TMEM97		PDE7B
276						BMP4			MEX3C				HIST1H2BG		POMT2
277						SUSD6			PMAIP1				RCE1		GCSAM
278						ELMSAN1			MIER2				PTPRJ		SLC7A5
279						RPS6KL1			ARID3A				HIVEP2		NUMBL
280						POMT2			KLF16				SERTAD2		S100A6
281						SLC25A47			DOT1L				TMEM217		PKIB
282						CDCA4			DOHH				AC010761.1		PALLD
283						GOLGA8A			FZR1				SLC4A7		FOXP2
284						FSIP1			DAPK3				PAM16		FEZ1
285						CHST14			KEAP1				SEMA7A		MT1X
286						SPINT1			LDLR				FOSL2		CCNL1
287						PLA2G4B			JUNB				PDE8B		TSPAN13
288						C15orf48			ZSWIM4				ARL4C		NUAK2
289						GCNT3			RFX1				FLVCR1		KLF10
290						C2CD4B			DNAJB1				THBD		DIPK1C
291						CA12			TPM4				CLN3		CXCL3
292						TLE3			MAP1S				HEATR3		NRBP1
293						CD276			JUND				ZNF519		CCL2
294						ARID3B			GDF15				ATF3		KANSL1
295						CYP1A1			NR2C2AP				P2RY11		BACH1
296						CYP1A2			CEBPG				LRP3		AGAP4
297						CHRNA5			ZNF461				PKMYT1		FAM222A
298						GOLGA6L10			SERTAD3				TRAF6		GBP5
299						GOLGA6L9			BBC3				RHEBL1		B3GNT4
300						ISG20			CCDC9				NR4A1		ADAM17
301						RHCG			PPP1R15A				CRP		CYLD
302						IQGAP1			ZNF473				NSMAF		RNF168
303						TPSG1			CTU1				GAL		FLI1
304						MAPK8IP3			ZNF432				RPS6KL1		EID3
305						ZNF213			ZNF841				EPOR		GCNT4
306						SOCS1			ZNF616				METRNL		SMCR8
307						NPIPA1			ZNF628				LCP1		QPCT
308						TMC7			ZNF71				TMEM39A		AMZ1
309						TMEM159			ZCCHC3				AL121768.1		FSTL3
310						NPIPB4			SRXN1				PCDHGA5		SMPX
311						ASPHD1			LZTS3				NUP210		ZNF107
312						TBC1D10B			JAG1				CYP51A1		CLCF1
313						TGFB1I1			CEP250				HLA-DMA		PTX3
314						NOD2			OSER1				NIPAL1		TAF1A
315						TOX3			CEBPB				NPTX2		CMTM3
316						MT2A			EEF1A2				ZNF662		SNAI2
317						MT1G			BTG3				IL1RL1		CASP7
318						MT1H			TIAM1				RAB18		PEX5L
319						MT1X			RUNX1				MEF2D		SGSH
320						CX3CL1			ETS2				TM9SF1		TRIB3
321						CMTM3			ZBTB21				RCL1		BORCS6
322						RRAD			GNAZ				TMEM131		MIER1
323						BCO1			LIF				MT-CO2		RBM5
324						OSGIN1			SMTN				RBM38		ZSWIM4
325						COTL1			MICALL1				DNAJB5		RUNX1
326						SLC7A5			MAFF				SLC6A6		CXCL1
327						RAP1GAP2			JOSD1				MT1G		RSPH1
328						KDM6B			GTPBP1				DHX34		ERCC6L2
329						PLD6			PIM3				TNIP2		OSER1
330						FLCN			MOSPD2				NR4A2		BRD8
331						FAM83G			ZRSR2				HIST2H2BF		NDRG4
332						WSB1			TSPYL2				CPT1B		AREG
333						CDK5R1			PHKA1				INSR		ERN1
334						CCL2			NXT2				ICOSLG		COLCA2
335						GRB7			ZNF449				NOL6		SOCS1
336						NR1D1			FGF13				POLI		CREB5
337						KLHL11			HCFC1				RRAD		NPIPA1
338						TMEM92			DDX3Y				SLC30A2		BCL10
339						TANC2							UQCRHL		LRIG2
340						ERN1							FOS		IQGAP1
341						GNA13							LPCAT1		QSOX1
342						RGS9							RGS9		FILIP1L
343						AC022966.1							S100A14		FAM83G
344						SGSH							SPDYE1		DDX21
345						SLC26A11							THTPA		IGFBP1
346						MAFG							AC006538.1		NR0B2
347						METRNL							AHDC1		CDHR2
348						PRELID3A							KRTAP4-4		SLC7A11
349						NPC1							SH2D5		PI4K2A
350						TAF4B							PIM1		TPM4
351						PMAIP1							ELF4		C2CD4A
352						FSTL3							BTG2		TSPYL2
353						TNFSF9							TUFT1		OCLN
354						ANGPTL4							NOD2		RRAGC
355						LDLR							TMEM99		IL12A
356						EPOR							CSKMT		GDNF
357						RGL3							AL136454.1		PFDN2
358						ZNF136							TRIM68		RBM24
359						JUNB							EFNB2		LRP5L
360						ZSWIM4							C4orf54		TNFRSF1B
361						ZNF333							TMEM43		BIRC3
362						B3GNT3							ZNF142		NKD2
363						ARRDC2							FNIP2		FHL2
364						GDF15							BBC3		ALG10B
365						ATP13A1							IL6R		TAC1
366						KCTD15							CACTIN		MAP1B
367						FXYD5							FBXO46		SERPINB9
368						CATSPERG							AC138969.1		FAM167A
369						CAPN12							GTPBP1		GZMM
370						AC010605.1							KLF5		SLC30A1
371						NUMBL							PPP2R2D		CNTFR
372						CYP2B6							PLEKHO1		MAFF
373						TGFB1							SLC47A2		PIM3
374						ZNF526							AC006538.3		TIAM1
375						FBXO46							PDLIM3		NKTR
376						DMPK							CAMTA2		PM20D2
377						SLC1A5							GREM1		SLC20A1
378						BBC3							C6orf141		CHRNA5
379						DHX34							GDF15		EPPK1
380						BICRA							UGT1A1		APOA2
381						FUT1							TMEM185B		SLC9A2
382						PPP1R15A							TRIM9		BLK
383						ZNF845							KEAP1		TAF1D
384						MYADM							MSMO1		CCDC149
385						ZNF628							MANEAL		ZBTB2
386						ZNF417							FEM1A		SLC41A1
387						A1BG							DNLZ		SLC6A9
388						TRIB3							AKR1C1		JOSD1
389						FAM110A							THOC1		NFKBIL1
390						OXT							KCNK1		KLF11
391						PRNP							C1orf56		MOSPD2
392						JAG1							IGLL1		ZNF333
393						MROH8							MAFIP		SRXN1
394						PABPC1L							CTAG2		ZEB1
395						HSPA13							COL7A1		FGD5
396						RUNX1							GRB7		FSIP1
397						RSPH1							GJB3		RSAD2
398						ICOSLG							CYP4F3		CFAP20
399						SLC19A1							IFI44L		CSRNP1
400						ADA2							CCDC88C		RICTOR
401						RTN4R							MMS19		SLC19A2
402						HIC2							PMAIP1		ZNF432
403						GNAZ							IGFBP3		SLC25A36
404						LRP5L							PRAG1		KIF5B
405						LIF							ZNF841		MYO1G
406						MAFF							RNASEK		THEM6
407						NPTXR							PDK4		SQLE
408						PDGFB							JAK2		POR
409						CCDC134							MAFA		PDP1
410						A4GALT							OAT		ABHD3
411						PIM3							VLDLR		CEP135
412						CPT1B							RPAP1		SERPINE1
413						SMPX							CLCN6		SUSD1
414						SRPX							TCP11L2		CEBPB
415						TIMP1							FAAP24		CALCA
416						EDA2R							SFN		JMJD1C
417						PHKA1							CRCT1		PIK3CD
418						BEX4							MARCH3		ZNF461
419						PLXNA3							CYP3A4		TREM1
420						SLC10A3							EPHA2		SLC26A11
421						CTAG2							AC016586.1		GPSM1
422						PRKY							LRRC37B		WNT11
423						NLGN4Y							CD300LB		PLD6
424													LPIN1		TULP3
425													SLCO5A1		HBEGF
426													RUSC1		FOXP4
427													C1orf50		GJC1
428													AC022966.1		UPP1
429													ARC		GCNT3
430													FAM214B		SYNJ2
431													FHDC1		TLE3
432													SV2B		HSPA1B
433													PDPR		KCNMB3
434													NEFM		FIGNL2
435													MAP3K3		CIDEC
436													CACNA1H		ETV3
437													CMC4		EIF1B
438													MROH8		AKNA
439													TRMT61A		SLC2A1
440													FXYD2		HIST1H2BG
441													ACSL5		TMEM159
442													SPANXN5		RCE1
443													MVD		NDRG1
444													TEKT4		HIVEP2
445													SLC19A1		FBXO32
446													VCPKMT		SERTAD2
447													ZNF717		TMEM217
448													RAB3B		ZNF354B
449													ID4		SLC25A47
450													SPRY4		GMEB1
451													CCDC144A		SNRNP40
452													ARSG		KLHL28
453													ADM		ZNF473
454													PNP		ACVR2B
455													DAGLB		ZNF213
456													IFI16		PCSK9
457													IRAK2		FOSL2
458													FADS1		B3GALNT2
459													ZNF749		PDE8B
460													SCX		ARL4C
461													TVP23B		FAF2
462													DNMT3L		UPF3B
463													PPM1L		FLVCR1
464													TMEM163		FEM1C
465													RASEF		THBD
466													CHRAC1		NCR3LG1
467													SSTR2		TRIM16
468													PDGFB		MAFG
469													TXNIP		ZNF417
470													CYP2A7		RIMS2
471													MCRS1		DBN1
472													AKAP12		MSX1
473													TLE6		SLC10A3
474													SFT2D1		ATF3
475													RHBDF2		BHLHE40
476													LPAR3		PILRB
477													IFITM1		VNN3
478													GAB2		RHEBL1
479													XPO7		TRAF6
480													KCNJ15		YOD1
481													MRPL53		NR4A1
482													PWWP2B		NSMAF
483													B4GALT6		TMEM87A
484													GLIPR1		GAL
485													HSPA6		RPS6KL1
486													NEK4		EPOR
487													LRRC7		METRNL
488													DRC7		TBX19
489													MAP2K3		FAM110A
490													MT1E		KLF16
491													MAFK		TMEM39A
492													PLIN2		NPIPA2
493													PLEC		MYADM
494													CYP1B1		NUP210
495													C15orf61		LRFN4
496													IRF4		FKBP6
497													MDFI		CXCL8
498															SMTN
499															NPTX2
500															ZNF662
501															DDX3Y
502															PCDH11X
503															RUBCN
504															RAB18
505															MEF2D
506															ZNF628
507															CHST1
508															PRR18
509															TRIM35
510															LVRN
511															RPIA
512															ZMIZ1
513															TMEM131
514															C9orf153
515															TMEM201
516															FUT4
517															DNAJB5
518															PLEKHM2
519															B3GNT5
520															CEBPD
521															SLC6A6
522															JUNB
523															HEY1
524															WSB1
525															RSRP1
526															MT1G
527															LIMCH1
528															APOA4
529															DHX34
530															HIST2H2BF
531															DRAM1
532															CPT1B
533															CENPQ
534															UBN2
535															SACS
536															GOLGA6L9
537															PWWP2A
538															TPRA1
539															ICOSLG
540															VPS37B
541															ADRB2
542															DAGLA
543															DOT1L
544															TGFB1I1
545															CD276
546															RRAD
547															SLC30A2
548															ATP13A1
549															FOXP3
550															MAP2K7
551															SLC22A15
552															FAM102A
553															LPCAT1
554															LIMA1
555															NFKBIE
556															NPC1
557															TNFRSF9
558															JUN
559															RGS9
560															KCTD15
561															TRIM22
562															S100A14
563															RTP3
564															TLR2
565															HECA
566															ZNF296
567															KRTAP4-4
568															PRPH
569															SH2D5
570															LRP8
571															PIM1
572															SNX33
573															BACH2
574															ELF4
575															ANKRD22
576															CIART
577															PRPF39
578															ATP6V0D2
579															BTG2
580															FGF21
581															RHCG
582															TUFT1
583															NOD2
584															MARCKS
585															C4orf54
586															TAF4B
587															PRXL2C
588															ANKRD33
589															C15orf48
590															TMEM44
591															ABI1
592															PPP1R15A
593															HSPA13
594															FNIP2
595															HK2
596															STK17B
597															BBC3
598															IL6R
599															MMD
600															FBXO46
601															KCP
602															SLC1A4
603															AC138969.1
604															GTPBP1
605															KLF5
606															PPP2R2D
607															PLEKHO1
608															EXOC2
609															UBASH3B
610															NOXA1
611															ZNF143
612															KLHL29
613															BEX2
614															PNMA1
615															CBWD3
616															ETV5
617															C6orf141
618															GDF15
619															MARCKSL1
620															SRGAP2C
621															UGT1A1
622															ELF3
623															TMEM185B
624															TRABD2A
625															PPAT
626															ELMSAN1
627															CREBRF
628															KEAP1
629															GLT8D2
630															MSMO1
631															HIC2
632															MDM4
633															KCNK1
634															INF2
635															SLC1A5
636															CDKN2AIP
637															GPR35
638															SETD5
639															MCF2L2
640															GRPEL2
641															TIGD5
642															MSANTD3
643															ZNF597
644															IFNLR1
645															TGFB1
646															CTAG2
647															GRB7
648															TLNRD1
649															NACAD
650															CDK5R1
651															IFI44L
652															GPATCH11
653															RGPD5
654															CARMIL2
655															MAP11
656															BTN2A1
657															PMAIP1
658															APOA1
659															TCIRG1
660															IGFBP3
661															ITPRIP
662															CHD2
663															CXCL2
664															TENT5A
665															PRAG1
666															OTUD1
667															ZNF841
668															RAP2B
669															ABL2
670															RIC3
671															CSF2
672															SCNN1D
673															PGM2L1
674															THG1L
675															SPSB3
676															PDK4
677															PNKP
678															JAK2
679															KIF16B
680															PTCH1
681															TFPI2
682															VLDLR
683															PMEPA1
684															CLCN6
685															TPSG1
686															A4GALT
687															NXT2
688															OXT
689															SFN
690															MARCH3
691															DAPK3
692															ARHGEF3
693															SPRR2D
694															RALGDS
695															ADAMTS9
696															EPHA2
697															RGL3
698															DUSP6
699															RBBP5
700															SLCO5A1
701															MED1
702															ARID3A
703															AC022966.1
704															SRPX
705															MICALL1
706															FHDC1
707															EPS8L3
708															MAP1S
709															RB1CC1
710															CNNM4
711															PFKFB2
712															ZNF316
713															CCK
714															AGO3
715															STXBP1
716															MROH8
717															PLXND1
718															KLHL21
719															TRMT61A
720															HEATR6
721															B3GNT3
722															PGGHG
723															ARAP3
724															NEK3
725															MYO1E
726															NAV3
727															SLC19A1
728															SERPINE2
729															MOB2
730															RFX1
731															ANKRD20A3
732															LZTS3
733															FOXQ1
734															RILP
735															OASL
736															SLC2A6
737															COTL1
738															CCDC134
739															SH3TC1
740															ETS2
741															SPRY4
742															ADM
743															ZBTB21
744															IFI16
745															IRAK2
746															FADS1
747															TMEM209
748															MIER2
749															CCDC9
750															CHST14
751															SCX
752															NOTCH1
753															CEP295
754															IFITM10
755															WDR43
756															GNAZ
757															PLXNA3
758															MICB
759															ETS1
760															TMEM163
761															RASEF
762															CHRAC1
763															CGRRF1
764															THSD1
765															NFIL3
766															ADCY2
767															PDGFB
768															TTC7B
769															TIFA
770															PTCHD1
771															STC2
772															TXNIP
773															HMGA1
774															ZFP57
775															RBM22
776															ZNF845
777															AKAP12
778															KLHL24
779															KLHL17
780															LCN2
781															FBXL7
782															C7orf26
783															NR2C2AP
784															NR1D2
785															SFT2D1
786															SPOCD1
787															PTGER4
788															CTSD
789															OSGIN2
790															RHBDF2
791															C2CD4B
792															CAMK1G
793															SLK
794															KDM7A
795															CCDC183
796															KITLG
797															GAB2
798															ZBTB34
799															E2F7
800															GOLGA6L10
801															CEP250
802															KCNJ15
803															PWWP2B
804															ARFGEF3
805															QSER1
806															FIBIN
807															TNKS1BP1
808															CCDC6
809															HSPA6
810															DEUP1
811															A1BG
812															EDA2R
813															DNHD1
814															ZNF639
815															CLDN23
816															MAP2K3
817															MT1E
818															MAFK
819															BTG3
820															FGF13
821															PLIN2
822															BBS12
823															C5orf30
824															PLEC
825															CCDC93
826															CACHD1
827															GADD45A
828															CYP1B1
829															CREB3L3
830															ENO2
831															IRF4
832															RNF149
833															IER3
834															OBSCN
835															MDFI
