# Supplementary material for: Single-cell metabolic profiling reveals subgroups of primary human hepatocytes with heterogeneous responses to drug challenge
Source: Genome Biol. 2023 Oct 17;24:234. doi: 10.1186/s13059-023-03075-9 (PMC10583437; doi:10.1186/s13059-023-03075-9)
Supplement: Supplementary file 11 — Additional file 11: Table S10. Drug Cocktail preparation [file 13059_2023_3075_MOESM11_ESM.xlsx]

## Sheet: Supp_Tab10_drug cocktail preparation
Compound	CYP	Molecular Weight	Solvent	mg/mL	Compound Stock Concentration (mM)	Working concentration (200X of the incubation conc) (µM)	Final Concentration (µM)
Caffeine	CYP1A2	194	2	DMSO	9	3	50	16000	80
Metoprolol	CYP2D6	267	4	DMSO	8	30	4600	23
Omeprazole	CYP2C19	345	4	DMSO	13	8	40	3400	17
Midazolam	CYP3A4	326	DMSO	1	7	5	21	1000	5
S-Warfarin	CYP2C9	308	3	DMSO	12	32	40	4000	20
Volume needed for each well for the incubation:
Plates/wells	Incubation volume (µL)
96 wells	150
24 wells	300
3.5 cm (12-well)	600
